# Supplementary material for: RNA-Seq Signatures Normalized by mRNA Abundance Allow Absolute Deconvolution of Human Immune Cell Types
Source: Cell Rep. 2019 Feb 5;26(6):1627–1640.e7. doi: 10.1016/j.celrep.2019.01.041 (PMC6367568; doi:10.1016/j.celrep.2019.01.041)
Supplement: Table S1. Antibody Panels Used for Our S4, S13, and Vaccine Cohort and Cell Type Properties of the Sorted 29 Immune Cell Types, Related to Figure 1 and STAR Methods [file mmc2.xlsx]

## Sheet: Panel 1-4
	Staining panels used for cell sorting and immunophenotyping of the 29 immune cell types from the samples of the S4 and S13 cohorts.
	PANEL 1 FOR CD4 T CELLS
	Surface marker	Antibody clone	Fluorochrome	Company	Cat. No.	RRID		Cell type	Gating strategy
	CD3	UCHT1	FITC	BioLegend	300440	AB_2562046		T follicular helper (Tfh)	CD3+ CD4+	CXCR5+
	CD4	RPAT4	APC/Cy7	BioLegend	300518	AB_314086		T regulatory cells (Tregs)		CD25+ (high) CD127+ (low)
	CD25	M-A251	PE/Cy7	BioLegend	356108	AB_2561975
	CD127	A019D5	APC	BioLegend	351316	AB_10900804		T helper 1 (Th1)		CXCR3+ CCR6-
	CXCR5	J25204	PE/ Dazzle 594	BioLegend	356928	AB_2563689		T helper 1/T helper 17 (Th1/17)		CXCR3+ CCR6+
	CD45RA	H100	BV605	BD	562886	AB_2737865		T helper 17 (Th17)		CXCR3- CCR6+
	CCR7	G043H7*	PerCP/Cy5.5	BioLegend	353220	AB_10916121		T helper 2 (Th2)		CCR4+
	CCR6	11A9	PE	BD	559562	AB_397273		T CD4 terminal effector (TE)		CCR7- D45RA+
	CXCR3	G025H7	BV650	BioLegend	353730	AB_2563870		T CD4 Naive		CCR7+ CD45RA+
	CCR4	L2A1H4	BV421	BioLegend	359414	AB_2562435
	PANEL 2 FOR CD8, ϒ/δ AND MAIT T CELLS
	Surface marker	Antibody clone	Fluorochrome	Company	Cat. No.	RRID		Cell type	Gating strategy
	CD3	UCHT1	FITC	BioLegend	300440	AB_2562046		ϒ/δ Vd2+	CD3+	TCR ϒ/δ+	Vd2+
	CD8	SK1	APC/Cy7	BioLegend	344714	AB_2044006		ϒ/δ Vd2-			Vd2-
	CD45RA	H100	BV605	BD	562886	AB_2737865		MAIT			Vα7.2+ CD161+ (high)
	CD161	HP3G10	PE	BioLegend	339904	AB_1501083
	Vα7.2	3C10	PE/Cy7	BioLegend	351712	AB_2561994		T CD8 Naive		CD8+	CCR7+ CD45RA+
	TCR ϒ/δ	11F2	APC	Miltenyi	130-096-866	AB_2654064		T CD8 central memory (CM)			CCR7+ CD45RA-
	Vd2	B6	BV711	BioLegend	331412	AB_2565421		T CD8 effector memory (EM)			CCR7- CD45RA-
	CCR7	G043H7*	PerCP/Cy5.5	BioLegend	353220	AB_10916121		T CD8 terminal effector (TE)			CCR7- CD45RA+
	PANEL 3 FOR B CELLS AND PROGENITORS
	Surface marker	Antibody clone	Fluorochrome	Company	Cat. No.	RRID		Cell type	Gating strategy
	CD19	H1B19	PE/Cy7	BioLegend	302216	AB_314246		Progenitor cells	DUMP- CD45+		CD34+ CD45+ (low)
	IgD	1A6-2	PE/Dazzle 594	BioLegend	348240	AB_2616990		Naive B cells		CD19+	CD27- IgD+
	CD45	H130	Alexa Fluor 700	BioLegend	304024	AB_493761		Non-switched memory (NSM) B cells			CD27+ IgD+
	DUMP - CD3	UCHT1	FITC	BioLegend	300440	AB_2562046		Exausted (Ex) B cells			CD27- IgD-
	DUMP - CD56	HCD56	FITC	BioLegend	318304	AB_604100		Switched memory (SM) B cells			CD27- IgD+ CD38+ (low)
	DUMP - CD16	3G8	FITC	BioLegend	302006	AB_314206		Plasmablasts			CD27- IgD+ CD38+ (high)
	DUMP - CD14	HCD14	FITC	BioLegend	325604	AB_830677
	CD27	323	BV421	BioLegend	302824	AB_11150782
	CD38	HIT2	APC	BioLegend	303510	AB_314362
	CD34	563	PE	BD	550761	AB_393871
	PANEL 4 FOR MONOCYTES, DENDRITIC CELLS, NK CELLS AND LOW-DENSITY GRANULOCYTES
	Surface marker	Antibody clone	Fluorochrome	Company	Cat. No.	RRID		Cell type	Gating strategy
	DUMP - CD3	UCHT1	FITC	BioLegend	300440	AB_2562046		Low-density (LD) neutrophils	DUMP- CD45+	SSC-A+ (high) CD16+ (high)
	DUMP - CD19	H1B19	FITC	BioLegend	302206	AB_314236		NK cells		CD16+ CD56+
	CD45	H130	Alexa Fluor 700	BioLegend	304024	AB_493761		Classical (C) monocytes		CD11c+	CD14+ CD16-
	CD11c	B-LY6	APC	BD	559877	AB_398680		Intermediate (I) monocytes			CD14+ CD16+
	CD14	HCD14	PE/Dazzle 594	BioLegend	325634	AB_2563625		Non-classical (NC) monocytes			CD14+ (low) CD16+
	CD16	3G8	APC/Cy7	BioLegend	302018	AB_314218		Myeloid Dendritic Cells (mDCs)		HLA-DR+ CD11c+
	CD56	HCD56	PerCP/Cy5.5	BioLegend	318322	AB_893389		Plasmacytoid Dendritic Cells (pDCs)		HLA-DR+ CD123+
	CD33	WM53	BV421	BD	562854	AB_2737405		Low-density (LD) basophils		HLA-DR- CD123+
	CD11b	ICRF44	PE	BioLegend	301306	AB_314158
	CD123	6H6	BV605	BioLegend	306026	AB_2563826
	HLA-DR	L243	Pe/Cy7	BioLegend	307616	AB_493588
	* Pre-incubation at 37° for 10 minutes

## Sheet: Cell types properties
	Mean and standard deviation of the percentage abundance calculated from the samples of the S13 cohort with respect to PBMCs. The mean and standard deviation of the mRNA yield is calculated from samples of the S4 cohort (which after quality control included 2 samples for T CD4 TE and 4 samples for all the remaining cell types).
		Flow cytometry proportions		mRNA yield (pg / cell)
	Cell type	Mean	SD	Mean	SD
	B Ex	0.19	0.1	0.24	0.091
	B Naive	5.84	2.45	0.38	0.13
	B NSM	1.29	1.3	0.35	0.033
	B SM	1.36	0.6	0.62	0.27
	Basophils LD	1.79	0.82	0.049	0.027
	MAIT	3.12	1.57	0.74	0.21
	mDCs	0.6	0.22	1.3	0.32
	Monocytes C	17.99	5.58	0.75	0.21
	Monocytes I	1.56	1.18	0.93	0.37
	Monocytes NC	1.8	1.1	0.57	0.11
	Neutrophils LD	2.69	1.6	0.029	0.016
	NK	10.85	4.9	0.33	0.029
	pDCs	0.39	0.17	1.4	0.29
	Plasmablasts	0.29	0.3	1.4	0.8
	Progenitors	0.11	0.08	0.24	0.068
	T CD4 Naive	8.46	3.5	0.3	0.13
	T CD4 TE	1.83	1.45	0.15	0.034
	T CD8 CM	0.34	0.23	0.65	0.3
	T CD8 EM	1.38	0.58	0.54	0.16
	T CD8 Naive	7.14	2.92	0.59	0.38
	T CD8 TE	9.26	6.43	0.43	0.19
	T gd non-Vd2	1.83	2.65	0.41	0.13
	T gd Vd2	1.99	2.13	0.71	0.22
	Tfh	3.36	1.11	0.44	0.2
	Th1	2.28	0.85	0.38	0.16
	Th1/Th17	2.52	1.04	0.47	0.27
	Th17	2.13	0.75	0.44	0.2
	Th2	1.04	0.36	0.36	0.22
	Tregs	2.03	0.46	0.31	0.18

## Sheet: Panel 5
	Staining panels used for immunophenotyping of the eight major immune cell types of the vaccine cohort samples. As the staining panel for the vaccine cohort was designed for an independent work, not all the surface markers were used for cell type characterization in the current study. The cell type proportions for the samples collected at day 0 are reported in Supplementary file 6.
	PANEL 5 FOR PBMC MAJOR CELL TYPES
	Surface marker	Antibody clone	Fluorochrome	Company	Cat. No.	RRID		Cell type	Gating strategy
	CD45	HI30	Pacific Blue	Biolegend	304029	AB_2174123		T CD4	CD3+	CD4+
	CD4	OKT4	BV510	Biolegend	317444	AB_2561866		T CD8		CD8+
	CD66b	G10F5	FITC	Biolegend	305104	AB_314496		B Naive	CD19+	CD27-
	CD27	M-T271	PE	Biolegend	356406	AB_2561825		B Memory		CD27+ CD38-
	HLA-DR	L243	BV605	Biolegend	307640	AB_2561913		Plasmablasts		CD27+ CD38+
	CD14	M5E2	PerCP	Biolegend	301824	AB_893251		Monocytes		CD14+
	CD56	CMSSB	PE/Cy5.5	eBioscience	35-0567-42	AB_11217683		NK		CD56+ CD16+
	CD16	3G8	Alexa Fluor 700	Biolegend	302026	AB_2278418		Plasmacytoid Dendritic Cells (pDCs)		HLA-DR+ CD123+
	CD62L	DREG-56	APC/Cy7	Biolegend	304814	AB_493582
	CD3	OKT3	PE/Cy7	Biolegend	317334	AB_2561452
	CD19	SJ25C1	BV875	BD	563325	AB_2744314
	CD38	HIT2	APC	BD	555462	AB_398599
	CD123	6H6	eFluor 650	eBioscience	95-1239-42	AB_1633380
	CD8	RPA-T8	PE/eFluor 610	eBioscience	61-0088-42	AB_2574526
