# Supplementary material for: RNA-Seq Signatures Normalized by mRNA Abundance Allow Absolute Deconvolution of Human Immune Cell Types
Source: Cell Rep. 2019 Feb 5;26(6):1627–1640.e7. doi: 10.1016/j.celrep.2019.01.041 (PMC6367568; doi:10.1016/j.celrep.2019.01.041)
Supplement: Table S2. Fold Change and FDR Values of the DEGs Found Using TPM and TPMTMM Values, Related to Figure 3 and STAR Methods [file mmc3.xlsx]

## Sheet: Cell types classification
Full name cell types	classification I	classification II	classification III	classification IV	classification V	classification VI	classification VII	classification VIII	classification IX
Progenitor cells	Progenitors	Progenitors	Progenitors	Progenitors	Progenitors	Progenitors	Progenitors	Progenitors	Progenitors
Naive B cells	B Naive	B Naive+NSM	B Naive	B Naive+Memory	B cells	B cells	APC	Lymphoid	Adaptive
Non-switched memory B cells	B NSM		B Memory
Exhausted B cells	B SM	B Ex+SM
Switched memory B cells	B Ex
Plasmablasts	Plasmablasts	Plasmablasts	Plasmablasts	Plasmablasts
Naive T helper cells	T CD4 Naive	T CD4 Naive+Tregs	T CD4 Naive+Tregs	T CD4 Naive	T CD4	T Naive	T cells
Follicular helper T cells	Tregs			T CD4 Memory		T Memory
T regulatory cells	Tfh	Tfh+Th1-17	Tfh+Th
Th1 cells	Th1
Th1/Th17 cells	Th1/Th17
Th17 cells	Th17
Th2 cells	Th2	Th
Terminal effector CD4 T cells	T CD4 TE	T CD4 TE	T CD4 TE
Naive CD8 T cells	T CD8 Naive	T CD8 Naive	T CD8 Naive	T CD8 Naive	T CD8	T Naive
Central memory CD8 T cell	T CD8 CM	T CD8 CM	T CD8 Memory	T CD8 Memory		T Memory
Effector memory CD8 T cells	T CD8 EM	T CD8 EM+TE
Terminal effector CD8 T cells	T CD8 TE
Vd2 γδ T cells	T gd Vd2	T gd	T gd	T gd	T Innate	T Innate			Innate
Non-Vd2 γδ T cells	T gd non-Vd2
MAIT cells	MAIT	MAIT	MAIT	MAIT
Natural killer cells	NK	NK	NK	NK	NK	NK	NK
Plasmacytoid dendritic cells	pDCs	pDCs	DCs	DCs	pDCs	Phagocytes	APC
Myeloid dendritic cells	mDCs	mDCs			Myeloid Phagocytes			Myeloid
Classical monocytes	Monocytes C	Monocytes C	Monocytes C+I	Monocytes
Intermediate monocytes	Monocytes I	Monocytes NC+I
Non-classical monocytes	Monocytes NC		Monocytes NC
Low density neutrophils	Neutrophils LD	Granulocytes LD	Granulocytes LD	Granulocytes LD	Granulocytes LD		Granulocytes LD
Low density basophils	Basophils LD					Basophils LD

## Sheet: FoldChange TPM
The fold change value of each cell type is calculated with respect to the remaining samples which constitute PMBCs.
Ensembl ID	Gene name	Entrez ID	Progenitors	B Naive	B NSM	B SM	B Ex	Plasmablasts	T CD4 Naive	Tregs	Tfh	Th1	Th1/Th17	Th17	Th2	T CD4 TE	T CD8 Naive	T CD8 CM	T CD8 EM	T CD8 TE	T gd Vd2	T gd non-Vd2	MAIT	NK	pDCs	mDCs	Monocytes C	Monocytes I	Monocytes NC	Neutrophils LD	Basophils LD	B Naive+NSM	B Ex+SM	T CD4 Naive+Tregs	Tfh+Th1-17	Th	T CD8 EM+TE	T gd	Monocytes NC+I	Granulocytes LD	B Memory	Tfh+Th	T CD8 Memory	DCs	Monocytes C+I	B Naive+Memory	T CD4 Memory	Monocytes	B cells
ENSG00000223972.5	DDX11L1	100287102	2.07256	-0.177911	-0.316109	0.344637	-0.054553	0.224675	0.006968	0.168472	0.085776	-0.306264	-0.31069	-0.083224	-0.295501	-0.310464	0.12853	-0.041133	0.277089	-0.307057	-0.297427	-0.314752	-0.307496	-0.312414	0.138223	-0.316109	0.090416	0.102199	-0.316109	0.153495	0.121761	-0.256331	0.150515	0.09103	-0.172409	-0.295501	-0.015549	-0.31764	-0.110991	0.142822	-0.009356	-0.212956	-0.025559	-0.0923	0.099942	-0.057227	-0.172978	-0.044393	0.004854
ENSG00000227232.5	WASH7P	653635	-0.574437	-0.848139	-0.5149	0.388175	-0.917988	-2.01659	0.751157	0.716743	0.377274	0.818994	0.231281	0.742401	1.01136	-0.040516	0.310661	0.474446	0.597366	0.300627	0.147741	0.420936	-0.629062	-0.022722	-0.00018	0.187362	-0.646743	-1.27911	0.412111	-0.408208	-0.009938	-0.707237	-0.274903	0.761646	0.608915	1.01136	0.46594	0.295068	-0.449857	-0.216963	-0.375551	0.744563	0.493361	0.097123	-0.999263	-0.531158	0.74566	-0.544155	-0.914976
ENSG00000238009.6	RP11-34P13.7	NA	-0.371421	0.511546	0.555062	0.546786	-0.435575	-1.69145	0.059837	-0.158913	0.654233	0.731107	0.016632	0.580324	0.119739	-0.320219	0.033913	-0.2635	0.071895	0.133843	0.00412	-0.22178	-0.210987	0.438316	0.531383	-0.919537	-0.147172	0.080917	-0.083842	-0.336133	-0.066324	0.553429	0.057704	-0.051407	0.556257	0.119739	0.10675	-0.112937	-0.001518	-0.208822	0.23951	0.491966	-0.020764	-0.201401	-0.034377	0.330511	0.342327	-0.053956	-0.120212
ENSG00000233750.3	CICP27	NA	0.873426	0.003844	-0.114723	-0.372044	-0.352442	-1.72283	0.039733	0.018964	-0.126533	0.165984	0.622566	0.296861	-0.109165	-0.17123	0.268797	0.215319	-0.116041	-0.105473	-0.163967	0.07184	-0.085912	0.18016	-0.447338	-0.386784	-0.009419	-0.474454	-0.662113	2.19133	0.387584	-0.057531	-0.375913	0.030456	0.269073	-0.109165	-0.114937	-0.047802	-0.589728	1.33812	-0.301676	0.198869	-0.002227	-0.432799	-0.251066	-0.234414	0.150289	-0.411956	-0.598726
ENSG00000268903.1	RP11-34P13.15	NA	0.221058	0.096646	0.775852	0.601004	0.838974	-1.90477	-0.891825	-0.858321	-2.099	-2.14438	-0.753778	0.479766	-1.79977	-1.42483	-0.033709	-1.61356	-0.769922	-1.4205	-0.848012	-0.364049	-0.522938	-1.68789	0.223135	0.399614	3.5322	3.03844	2.66728	6.53688	-0.973062	0.452711	0.747158	-0.908095	-1.26763	-1.79977	-1.13654	-0.628899	2.96052	2.88689	0.79654	-1.47848	-1.36745	0.323124	3.40929	0.648909	-1.51939	3.32082	0.09542
ENSG00000269981.1	RP11-34P13.16	NA	-0.192806	1.14219	-0.430594	0.968208	0.102268	-1.76761	-1.21751	-0.512325	-1.91353	0.384103	-1.91353	0.403652	-1.21271	-1.87936	0.349794	-1.23094	-0.552298	-1.91353	-1.91353	-1.91353	0.105871	-1.91353	1.14925	-0.840522	3.43104	3.52719	3.57744	6.74003	-1.48577	0.369223	0.555436	-0.897558	-0.852867	-1.21271	-1.27944	-1.98574	3.68636	2.72627	0.230023	-0.995153	-1.3289	0.160188	3.6104	0.50007	-1.10021	3.78733	0.003385
ENSG00000241860.6	RP11-34P13.13	NA	1.24872	0.258762	-0.462144	-0.103536	-0.27908	-2.70477	0.34079	0.175559	-0.091831	-0.000327	-0.091899	-0.442857	0.155124	-0.293091	1.20473	0.342893	-1.21078	-0.532747	-0.35709	-0.359785	-0.107865	0.198601	-0.30797	-1.76148	1.02104	0.432012	0.440418	3.38461	-0.239888	-0.105528	-0.198528	0.267917	-0.17592	0.155124	-0.904661	-0.371963	0.452676	1.63169	-0.303672	-0.110419	-0.503496	-1.07377	0.753941	-0.164438	-0.085662	0.680659	-0.77018
ENSG00000241599.1	RP11-34P13.9	NA	0.420834	0.36434	-0.462225	-0.767663	0.077653	-2.0128	-0.627998	-0.0985	-0.098218	0.583408	-0.446785	-0.170692	-0.456358	-2.23824	-0.272291	-0.396748	-1.19829	-1.8807	-1.11084	-0.699391	-0.896217	-1.02919	0.67152	0.528099	2.4415	2.42092	2.28843	5.08844	-1.12077	-0.050789	-0.358024	-0.376956	-0.037121	-0.456358	-1.59759	-0.93927	2.44353	2.0587	-0.414202	-0.137768	-1.24945	0.622443	2.52296	-0.221093	-0.351271	2.57057	-0.655482
ENSG00000279457.4	RP11-34P13.18	102723897	0.434646	-0.610323	-0.339069	-0.026698	-0.168055	-1.21457	0.049262	0.158834	0.045462	0.177645	-0.00992	0.132615	0.359675	0.522838	0.229724	-0.174291	0.273123	-0.171842	-0.02856	0.26832	-0.152559	0.572471	-0.035148	0.389165	0.180032	0.196788	0.596547	-0.975278	-0.424165	-0.492609	-0.101051	0.107974	0.097036	0.359675	0.052551	0.124404	0.411636	-0.726127	-0.191897	0.165112	-0.026246	0.183688	0.19552	-0.321061	0.217401	0.349903	-0.55204
ENSG00000228463.9	AP006222.2	NA	0.284813	-0.036134	-0.138695	-0.424975	-0.032415	-2.27292	0.218597	0.480972	0.067248	0.395254	0.255136	0.105694	0.054318	-0.577585	-0.023617	0.149547	-0.724062	-0.215238	-0.063383	0.191646	0.142258	0.074102	-1.09474	-0.284636	0.108628	0.342082	-0.210106	1.48172	1.46295	-0.090713	-0.237325	0.362984	0.231037	0.054318	-0.487373	0.066551	0.068478	1.5279	-0.214279	0.205407	-0.283898	-0.715715	0.233859	-0.177409	0.204727	0.086491	-0.679925
ENSG00000237094.11	RP4-669L17.10	NA	0.65683	0.280545	-0.306095	-0.247129	-0.50323	-1.95961	0.366918	-0.143295	-0.029707	0.247091	0.101287	-0.249216	-0.198021	-1.43915	0.791639	0.565583	-0.23473	-0.169417	-0.296368	-0.202152	0.120266	-0.019055	-0.893645	-0.710262	0.442577	-0.155983	0.645921	3.078	-0.246083	-0.013257	-0.389337	0.116031	0.01949	-0.198021	-0.209698	-0.258666	0.254213	1.46939	-0.379771	-0.03009	0.058033	-0.832216	0.148704	-0.217729	-0.193177	0.335218	-0.640227
ENSG00000250575.1	RP4-669L17.8	NA	0.260833	0.214284	-0.253254	-0.867332	-0.819661	-0.97068	-0.364306	-0.543126	-0.030074	0.246366	0.186831	-1.35695	0.000517	-0.412241	-0.802627	0.509907	-0.584677	-0.698367	0.008312	-1.34136	-0.731177	0.535175	0.009208	-0.242383	1.77048	1.82559	0.994472	4.35797	-1.10411	-0.02022	-0.875327	-0.470837	-0.267656	0.000517	-0.66573	-0.691674	1.46324	1.68833	-0.697475	-0.223116	-0.277925	-0.120987	1.86589	-0.484326	-0.328136	1.6502	-0.631129
ENSG00000225972.1	MTND1P23	NA	-0.088688	0.747499	1.06924	0.140123	0.298478	-0.070664	-0.216217	-0.065829	-0.260055	-0.226834	-0.190995	0.19288	-0.221228	0.926142	0.048121	-0.240414	-0.40711	0.001011	0.662401	0.029408	0.099799	-0.303992	-0.082179	-0.163172	0.434878	0.235817	-0.463875	-2.10906	0.679167	0.942647	0.227576	-0.146345	-0.136098	-0.221228	-0.210711	0.358958	-0.118332	-0.741925	0.542034	-0.165288	-0.232406	-0.127305	0.348002	0.632876	-0.057802	0.074347	0.511307
ENSG00000225630.1	MTND2P28	NA	0.151047	0.688049	0.721646	0.355165	0.440449	-1.02571	0.372625	0.201448	0.483922	0.319788	0.32507	-0.202135	0.280471	0.217362	0.464982	0.121924	-0.474276	0.335406	0.576596	0.141554	0.471617	-0.592601	-0.277357	-0.434055	-0.086489	-0.01224	-0.608101	-2.82148	-0.027973	0.731446	0.412818	0.297868	0.260028	0.280471	-0.072055	0.372625	-0.321875	-1.47849	0.54542	0.282517	-0.006092	-0.369129	-0.051227	0.618837	0.292158	-0.254089	0.276076
ENSG00000237973.1	MTCO1P12	NA	0.632021	0.327814	0.724899	0.420678	0.116799	-0.123808	-0.22029	-0.086628	-0.075478	-0.203569	-0.127469	-0.237192	0.119336	0.404595	0.058392	0.035833	0.428888	0.161339	0.278704	0.145786	0.201906	0.051372	-0.197013	0.379068	0.508469	0.249203	0.194445	-2.36392	-1.60556	0.546219	0.27888	-0.15925	-0.180632	0.119336	0.30625	0.220254	0.230195	-2.05964	0.453796	-0.122725	0.225054	0.094462	0.393132	0.446227	-0.077889	0.342265	0.343196
ENSG00000248527.1	MTATP6P1	NA	0.411709	0.691093	0.85135	0.513921	0.574572	-0.509537	0.24034	0.238412	0.304238	0.113768	0.136702	-0.018935	0.082427	0.142247	0.317898	-0.087346	-0.296442	0.313172	0.626759	0.102045	0.301811	-0.193863	-0.247436	0.118823	-0.34734	-0.208586	-0.388224	-3.13241	-0.581336	0.800324	0.564784	0.248409	0.150345	0.082427	0.008681	0.378153	-0.309665	-1.92694	0.697329	0.144685	-0.025385	-0.066734	-0.288452	0.738273	0.178659	-0.3394	0.496498
ENSG00000198744.5	MTCO3P12	NA	0.523975	0.831919	0.818194	0.797275	0.897817	-0.592673	0.146857	0.143628	0.453866	0.473793	0.545227	-0.67421	-0.459633	-1.64834	0.276908	0.760886	-0.690207	0.005943	0.047569	0.408445	0.864508	-0.195955	-0.316176	0.282022	-0.437853	-0.415628	-0.212697	-2.2524	-1.19225	0.856191	0.879529	0.150723	0.224118	-0.459633	-0.355043	0.236611	-0.326018	-1.78732	0.903469	0.07935	0.027544	-0.017722	-0.442844	0.938705	-0.068554	-0.383267	0.64421
ENSG00000228327.3	RP11-206L10.2	NA	0.350982	-0.00732	-0.389135	-0.327628	-0.356384	-1.72003	0.137499	-0.017931	-0.207762	0.13619	0.036001	0.055246	-0.274551	-0.346161	0.475595	0.127134	-0.046771	-0.469702	-0.438287	-0.597508	0.075365	-0.231478	-0.713992	-0.957993	1.06588	0.545253	0.834969	3.78454	-0.691956	-0.205708	-0.354912	0.06204	0.005521	-0.274551	-0.267981	-0.537441	0.716153	1.60464	-0.385772	-0.059652	-0.139958	-0.867539	0.835966	-0.303192	-0.086353	0.879318	-0.655436
ENSG00000229905.1	RP11-206L10.4	NA	1.03601	0.838469	0.211456	-0.344341	-0.349731	-2.20821	-0.587509	-1.41445	1.05004	1.06131	0.052033	0.788589	-0.872674	-1.43834	0.329195	0.392979	-1.43226	-1.28326	-0.608262	-1.2236	-0.251125	-0.699956	-0.53256	-0.638333	1.37194	0.45032	1.17336	3.56202	0.860784	0.544772	-0.360132	-1.03875	0.828359	-0.872674	-1.40899	-0.950494	0.842474	2.29485	-0.173489	0.486644	-0.834898	-0.607539	0.945514	0.099857	-0.01296	1.07686	-0.433531
ENSG00000237491.8	RP11-206L10.9	NA	0.576909	0.327512	0.065022	0.197078	-0.016878	-1.5986	0.530448	0.016335	0.254652	0.003493	0.118557	0.466005	0.38269	0.760111	0.330072	0.518587	-0.185441	0.120388	0.14949	0.293839	0.135114	0.557529	0.249624	-0.600054	-1.00515	-0.867248	-0.378344	-1.52339	0.494797	0.203673	0.0935	0.283708	0.236474	0.38269	-0.033754	0.230029	-0.646298	-0.533705	0.088152	0.286795	0.163035	-0.181827	-0.971527	0.160716	0.313211	-0.80909	-0.240097
ENSG00000228794.8	LINC01128	643837	-0.282532	-0.03154	-0.492204	-0.055182	0.055618	-1.5133	1.58883	1.19888	0.996402	1.26189	1.13513	1.09084	1.46189	0.480763	1.40951	0.634325	-0.190403	0.095071	-0.167287	0.097299	0.639497	0.063225	-0.582609	-0.968345	-1.41183	-1.16449	-0.524281	-3.7062	-0.882944	-0.271754	0.000226	1.44645	1.25834	1.46189	-0.049464	-0.036314	-0.87625	-2.38116	-0.176779	1.39165	0.193756	-0.80474	-1.33677	-0.146846	1.42111	-1.1146	-0.476653
ENSG00000225880.5	LINC00115	79854	0.275993	0.421783	-0.130733	-0.491617	-0.362817	-1.60126	0.378571	-0.149605	-0.131625	-0.012565	0.238075	-0.238714	0.043074	0.379822	0.127829	0.355303	-0.049128	0.504069	-0.038645	0.229141	0.146382	0.288161	-0.428505	-0.080266	0.213328	0.146097	0.294459	-0.609058	0.468907	0.151017	-0.443338	0.118803	-0.040641	0.043074	0.236054	0.098842	0.22859	-0.07272	-0.354145	-0.023815	0.291264	-0.263985	0.186494	-0.158092	-0.011153	0.235056	-0.506618
ENSG00000188976.10	NOC2L	26155	0.465507	0.202505	-0.076346	-0.079363	0.174473	-0.955403	0.306558	0.190504	0.041026	0.268584	0.397654	0.443735	0.260753	0.266633	0.392706	0.211766	0.21784	0.151152	0.017625	0.214644	0.31317	0.322662	0.226673	0.098201	-0.030147	0.273346	0.577614	-3.53449	-1.22869	0.06546	0.04935	0.257909	0.322984	0.260753	0.191458	0.120517	0.441536	-2.47146	0.006745	0.33041	0.208769	0.168567	0.126188	0.062091	0.33423	0.295063	-0.171818
ENSG00000187961.13	KLHL17	339451	-1.71795	-0.29516	-0.228861	0.411148	0.240959	-0.701526	0.906529	0.238469	0.404438	0.49968	0.322389	0.382018	0.088193	0.844055	0.306803	0.4761	0.720169	0.678467	-0.097065	0.593855	0.609437	0.549537	0.121791	-0.074038	-0.013702	-0.494916	-0.767426	-2.04553	-1.54351	-0.271898	0.338358	0.594103	0.451372	0.088193	0.725707	0.257768	-0.654989	-1.86224	0.152147	0.397104	0.673924	0.024777	-0.263905	0.035942	0.454786	-0.458709	-0.13421
ENSG00000187583.10	PLEKHN1	84069	-1.52107	-1.49195	-0.865957	-0.819889	0.218716	0.509519	-1.09016	1.29813	0.225729	0.973113	1.46325	1.57411	1.29873	1.35275	-1.16655	-0.330315	0.967408	0.701429	0.710111	0.602033	1.54615	0.316922	-1.56853	-0.519413	0.637768	-0.670245	-1.20568	-1.41018	-1.07184	-1.22344	-0.31193	0.107909	1.18873	1.29873	0.865906	0.68083	-0.973358	-1.28784	-0.5274	1.29541	0.481168	-1.08337	-0.016851	-0.830354	1.44649	-0.445089	-0.573302
ENSG00000187608.8	ISG15	9636	-1.29294	-0.970245	-0.376276	-0.910141	0.084692	-0.383654	-0.88655	0.225246	0.118452	-0.117201	-0.103785	-0.021489	-0.247967	-0.7076	-0.925005	-0.175278	-0.081698	0.140997	0.299462	0.025426	-0.220386	0.346274	-1.53969	0.576644	0.267186	1.67026	1.01946	2.82845	1.00998	-0.698667	-0.428299	-0.343129	-0.034803	-0.247967	0.030769	0.168574	1.39561	1.99164	-0.431993	-0.087062	-0.041691	-0.499693	1.00528	-0.609482	-0.097496	1.06294	-0.598125
ENSG00000188157.14	AGRN	375790	-0.457935	-0.282636	0.285639	0.055107	-0.261851	-1.66878	-0.511058	-0.780739	-0.164826	-0.668848	-0.31815	-0.057393	-0.111695	-1.99482	-0.541521	-0.35788	-0.449402	-0.512496	-0.233071	-0.216263	-0.362232	0.274351	-0.377349	1.04845	1.70251	1.22651	0.842955	2.55184	1.36231	0.001558	-0.107273	-0.670272	-0.339321	-0.111695	-0.499098	-0.233145	1.07378	2.03093	0.028361	-0.30915	-0.47443	0.348214	1.51977	-0.057172	-0.599461	1.35594	-0.438251
ENSG00000217801.9	RP11-465B22.3	100288175	0.683731	0.792393	0.436489	0.545384	0.134809	-2.35625	0.235212	0.082061	-0.444278	0.179547	-0.292321	0.375229	-0.283091	-0.140558	0.766344	0.236217	-0.208034	-0.369029	-1.02475	-0.086012	-0.161429	0.321045	0.63079	-0.087069	0.498565	-0.671338	-0.193485	0.224894	0.105928	0.637627	0.352931	0.164623	-0.051022	-0.283091	-0.299419	-0.576339	-0.448729	0.171653	0.401422	-0.10881	-0.122526	0.282119	-0.089647	0.53571	-0.087387	-0.131662	-0.104657
ENSG00000131591.17	C1orf159	54991	0.201018	0.164393	0.071567	-0.033913	-0.053492	-1.33161	0.167063	0.046202	-0.238292	0.02252	0.163366	0.094142	0.150982	1.05464	0.70699	0.366339	0.321901	0.525617	0.56595	0.592605	0.337496	0.894534	-0.17514	-0.198761	-0.216254	0.11087	0.237625	-3.03811	-0.992516	0.122432	-0.045352	0.110657	0.011711	0.150982	0.43975	0.601137	0.180823	-2.09136	-0.005694	0.045104	0.436354	-0.194005	-0.05468	0.041686	0.149198	0.047538	-0.276886
ENSG00000186891.13	TNFRSF18	8784	2.04769	1.21595	1.72084	0.373997	0.049347	-0.108872	-2.92753	3.06891	1.42514	1.65363	2.92754	3.4405	2.26383	1.79214	-2.92753	-0.93594	-0.89014	-0.76941	-0.238848	1.36474	1.00365	3.23879	-2.92753	-2.80541	-2.92753	-1.75901	-2.40896	-2.50109	-2.57912	1.52381	0.21966	0.073357	2.65089	2.26383	-0.861087	0.584191	-2.16263	-2.63596	0.770785	2.74079	-0.93302	-2.97464	-2.4317	0.942894	3.01768	-2.55067	0.760933
ENSG00000186827.10	TNFRSF4	7293	1.62937	-2.06017	-1.81584	-2.1409	-1.77645	-1.40844	-0.37213	3.90621	3.69833	2.73146	3.64956	4.35909	4.00924	1.24308	-2.1409	-0.286295	-0.376601	-1.70841	-0.826309	-0.3104	-0.514929	1.62994	-1.34569	-2.00452	-1.84039	-1.96897	-1.4647	-2.1409	0.256885	-2.01114	-2.03259	1.83372	4.0516	4.00924	-1.08185	-0.589802	-1.78162	-0.977555	-2.06095	4.31754	-0.852431	-1.73832	-1.97655	-2.18691	4.42053	-1.8959	-2.15361
ENSG00000078808.16	SDF4	51150	1.10117	-0.318791	-0.107114	-1.23472	-0.025972	0.275985	0.38514	0.811609	-0.682032	0.35091	-0.171974	-0.530392	-0.304776	0.254899	-0.865496	-0.818775	-0.2248	-0.313913	0.189509	-0.959115	-0.823049	1.54414	0.460947	0.552834	0.68195	0.507271	0.669699	0.033598	-0.31361	-0.220988	-0.65413	0.620955	-0.29001	-0.304776	-0.279521	-0.399324	0.610692	-0.145289	-0.491693	-0.313211	-0.487986	0.526019	0.617049	-0.473279	-0.076325	0.668239	-0.330142
ENSG00000176022.4	B3GALT6	126792	0.340267	0.309975	0.188229	-0.081895	-0.06301	-0.46055	-0.47603	0.291231	-0.042502	-0.143127	-0.174653	-0.712868	-0.188182	0.854609	0.520962	-0.267666	-0.278371	0.464325	0.238749	-0.325418	0.569014	0.062083	0.970692	1.04769	-0.065992	0.116881	-0.198113	-1.24348	-0.833314	0.258502	-0.075186	-0.095886	-0.301139	-0.188182	0.096485	-0.04497	-0.042149	-1.07758	0.015574	-0.295206	-0.029374	1.04727	0.026405	0.09914	-0.10289	-0.052924	-0.025101
ENSG00000160087.20	UBE2J2	118424	0.130568	-0.08318	-0.09438	0.046679	-0.114824	-1.08934	0.41029	0.355132	0.049163	0.145936	0.267292	0.320639	0.117531	-0.095927	-0.361782	-0.110455	0.213807	0.04902	-0.063544	0.036456	0.036167	0.284418	0.200017	0.061083	0.000921	-0.142051	-0.110325	-0.482413	-0.023994	-0.09213	-0.035358	0.397153	0.219728	0.117531	0.136372	-0.014055	-0.13095	-0.262758	-0.058424	0.21077	0.054774	0.135476	-0.073228	-0.068948	0.232088	-0.090392	-0.312456
ENSG00000162572.20	SCNN1D	6339	1.19169	0.751762	0.535221	-0.490775	0.396091	-1.6184	1.28536	-0.004359	-0.437612	-0.247406	1.0579	-0.143949	-0.113532	0.831785	1.37632	0.462397	-0.089078	0.032246	0.174423	0.554992	-0.207351	0.521533	-0.057383	-0.50418	-0.136983	-0.60721	-0.482225	-2.00114	-1.62181	0.667774	-0.049128	0.664669	0.064241	-0.113532	-0.029488	0.37847	-0.565273	-1.87983	0.158363	0.027008	0.145791	-0.291377	-0.386138	0.334574	0.102788	-0.440869	-0.099726
ENSG00000131584.18	ACAP3	116983	0.870836	-0.059277	0.678908	0.291137	0.709743	-0.196106	-0.1761	-0.167489	-0.332716	0.346978	0.657441	0.062016	-0.222848	-0.167689	-0.377486	0.287732	-0.108028	-0.143525	0.173936	-0.442246	-0.126122	-0.020429	-0.432112	-0.199613	-0.06524	0.394932	0.492785	-0.862662	-0.949078	0.321507	0.519325	-0.178278	0.205891	-0.222848	-0.130523	-0.139217	0.460608	-0.940054	0.603846	0.119566	0.013006	-0.327782	0.171067	0.454736	0.049618	0.295662	0.333372
ENSG00000169972.11	PUSL1	126789	-1.00236	-0.203995	-0.112447	0.738952	0.017021	-0.463203	0.154743	0.284945	0.325118	0.081691	-0.002365	-0.203247	0.110729	-0.029043	-0.023	0.22404	0.326965	0.536902	0.26421	0.141161	0.679634	0.315765	-0.164086	0.303663	0.258221	0.277009	0.196537	-1.90719	-1.14063	-0.164191	0.39225	0.22814	0.056458	0.110729	0.448233	0.210334	0.245708	-1.58141	0.231333	0.073004	0.391078	0.072422	0.277713	0.123338	0.111939	0.263053	-0.00554
ENSG00000127054.20	INTS11	54973	0.255115	-0.414777	-0.167945	0.003093	-0.252036	-1.28075	0.105083	0.344294	0.213067	-0.118716	0.330879	0.48014	0.261622	0.509476	0.0765	0.250839	0.602941	0.127249	0.270189	0.306391	0.267826	0.401412	0.029929	-0.057554	-0.158971	-0.22136	-0.009805	-1.34221	-0.561807	-0.302356	-0.129168	0.233167	0.254058	0.261622	0.378872	0.299169	-0.119944	-0.987936	-0.149861	0.273126	0.352658	-0.014334	-0.197341	-0.233375	0.340511	-0.140245	-0.494395
ENSG00000224051.6	CPTP	80772	-0.194945	-0.93295	0.104355	1.51243	0.213623	0.009249	-0.422702	0.568667	0.261872	0.485345	0.601254	0.705218	0.583715	0.086477	-0.48868	0.213506	-0.003159	0.09739	0.131618	-0.017021	0.667072	0.437	-0.663853	-0.601181	-0.68909	-0.759384	-0.810566	-0.964846	-0.087962	-0.429931	0.895595	0.075737	0.57629	0.583715	0.048893	0.059461	-0.814596	-0.546268	0.657991	0.617264	0.110624	-0.656386	-0.751567	0.251838	0.625018	-0.812073	0.212209
ENSG00000169962.4	TAS1R3	83756	-0.862862	-0.635615	3.15199	4.74598	3.44536	1.40158	-0.227071	-0.310026	-0.525923	-0.268118	-0.988204	-0.45012	-0.455653	0.030257	-0.037007	-0.428335	-0.406468	0.050396	-0.28432	0.015052	-0.708019	0.143697	-1.26525	-1.16733	-0.972532	-0.925319	-0.490003	-1.06483	-0.496458	1.30567	4.25023	-0.278683	-0.626429	-0.455653	-0.184754	-0.139715	-0.734365	-0.810101	4.07767	-0.629111	-0.281976	-1.26219	-0.984734	3.00472	-0.573585	-0.858379	2.83409
ENSG00000107404.19	DVL1	1855	0.164142	0.54884	0.03103	1.08714	-0.38353	-0.943727	0.53389	0.123342	-0.109837	0.4156	-0.01203	0.784424	0.002569	0.353905	0.297412	0.165624	-0.066553	0.07749	0.416236	-0.057636	0.214349	-0.103584	-0.917888	0.299778	-0.179755	-0.283614	-0.410226	-0.51403	-1.35962	0.300876	0.365079	0.341017	0.302544	0.002569	0.005674	0.186066	-0.360012	-0.972178	0.264085	0.252936	0.063469	-0.320717	-0.240427	0.360159	0.2662	-0.314037	0.079516
ENSG00000162576.16	MXRA8	54587	-0.730176	-0.940998	-0.778267	-0.837114	-0.646	-0.918826	2.23819	0.489087	-0.10252	0.263148	0.644562	0.529792	1.34279	-0.442631	5.24962	1.4819	-0.931002	-0.98662	1.34784	-0.752997	-0.574077	-0.858683	-0.043751	-0.788671	-0.766732	-0.09618	-0.785485	-0.793925	-1.02956	-0.892072	-0.76954	1.4151	0.374612	1.34279	-0.994993	0.308643	-0.457468	-0.946148	-0.812915	0.626714	-0.156632	-0.431917	-0.447738	-0.898627	0.565678	-0.592561	-0.964537
ENSG00000175756.13	AURKAIP1	54998	-0.70947	-0.389044	-0.362759	-0.13212	-0.079237	-0.893538	0.189805	0.473608	0.538983	0.369643	0.174773	-0.161439	0.369601	0.192468	-0.089708	0.097789	-0.084704	0.600874	0.503284	0.334861	-0.005796	-0.200255	0.082373	-0.295933	-0.248914	-0.2794	-0.717444	0.930949	-0.114765	-0.390087	-0.109666	0.344224	0.258713	0.369601	0.267824	0.434887	-0.51723	0.423492	-0.206382	0.30228	0.220705	-0.11081	-0.274125	-0.270275	0.358298	-0.447822	-0.434546
ENSG00000221978.11	CCNL2	81669	0.573255	0.187343	0.360234	-0.140501	0.031924	-1.97481	0.79472	0.847445	0.396463	0.487956	0.478169	0.649646	0.418338	0.057437	0.638343	0.441668	0.25731	-0.105344	0.136319	0.090756	-0.132691	0.379565	-0.193419	-0.94203	-1.03221	-1.026	-0.289614	-1.53662	0.174546	0.28412	-0.056338	0.852067	0.564658	0.418338	0.07885	0.117822	-0.682631	-0.706735	0.090465	0.568857	0.213398	-0.589148	-1.06794	0.123189	0.636011	-0.843989	-0.359446
ENSG00000224870.6	RP4-758J18.2	148413	0.011316	-0.004889	0.006651	0.137281	-0.176993	-1.41799	0.220855	0.299466	0.264356	0.246063	0.135813	0.217416	0.385384	0.576188	0.247896	0.025054	0.579862	0.253959	0.022455	0.503812	0.361394	0.679278	0.648873	-0.562625	-0.60786	-0.510169	-0.292588	-1.94714	-0.020256	0.000914	-0.020605	0.269977	0.24235	0.385384	0.432643	0.273063	-0.416524	-1.02082	-0.011885	0.292327	0.308746	0.044751	-0.580109	-0.010649	0.354198	-0.507084	-0.340753
ENSG00000242485.5	MRPL20	55052	-0.081362	-0.305933	-0.278901	0.104567	0.070367	-1.1997	0.532546	0.255857	0.251885	0.565005	0.271811	0.478096	0.432661	0.346204	0.718984	0.303618	-0.147813	0.332001	0.486901	0.361808	0.175289	0.333802	0.246991	0.022412	-0.341267	-0.488234	-0.52465	-2.09433	-0.658658	-0.303451	0.090768	0.409077	0.439662	0.432661	0.095569	0.440368	-0.525553	-1.42844	-0.037374	0.467958	0.175355	0.139784	-0.430402	-0.115023	0.467608	-0.486787	-0.376714
ENSG00000272455.1	RP4-758J18.13	NA	0.632968	-0.023448	-0.282152	-0.045003	-0.273718	-1.87597	0.597405	0.216889	0.018183	-0.175344	0.09338	-0.129878	-0.04596	-0.681103	0.237289	-0.153071	-0.182537	-0.519208	-0.003072	-0.070886	0.045357	0.489712	0.486672	-0.363608	-0.001397	0.119554	0.000746	1.02595	0.527895	-0.158566	-0.165374	0.422511	-0.054343	-0.04596	-0.364113	-0.038374	0.06242	0.80624	-0.216	-0.056081	-0.307287	0.063854	0.061308	-0.175192	-0.071052	0.042743	-0.585176
ENSG00000235098.8	ANKRD65	441869	1.57247	-0.24127	-0.100164	-0.062835	-0.226308	-0.454571	0.029146	-0.024185	-0.342196	-0.311745	-0.366283	-0.126797	-0.416786	-0.473019	-0.326079	-0.039711	-0.426092	-0.161911	-0.325658	-0.338822	-0.16109	-0.380739	2.7999	1.7651	0.024202	-0.27966	-0.220155	-0.275479	-0.34147	-0.177159	-0.150027	0.002574	-0.321868	-0.416786	-0.305096	-0.344777	-0.259338	-0.320115	-0.139947	-0.365998	-0.225649	2.36863	-0.132549	-0.176948	-0.351693	-0.170972	-0.253971
ENSG00000215915.9	ATAD3C	219293	-0.03811	-0.418006	-0.214797	1.40917	0.923079	1.42875	-0.452886	0.849551	0.007418	0.232433	0.647231	0.464047	0.54669	-0.289876	0.818096	-0.198745	-0.418639	-0.805592	-0.027916	-0.421612	1.15058	0.145865	-1.08123	-1.05563	-0.639667	-0.920812	-0.91303	-0.968003	0.09933	-0.328341	1.21013	0.205817	0.379143	0.54669	-0.635214	-0.233245	-0.951522	-0.450727	0.761175	0.44417	-0.511527	-1.10874	-0.809683	0.476885	0.499961	-0.88917	0.732131
ENSG00000160072.19	ATAD3B	83858	-0.056184	-0.084129	-0.072847	0.119752	-0.184881	-1.27738	0.546835	0.609503	0.232654	0.663415	0.493353	0.775866	0.722556	0.117897	0.690039	0.558534	0.47456	0.28463	0.546147	0.173352	0.68033	0.623335	-0.629379	-0.448223	-1.22659	-0.593478	-0.620143	-2.57544	-0.486199	-0.08145	-0.033793	0.599987	0.607606	0.722556	0.393919	0.373325	-0.629709	-1.58859	-0.049599	0.675878	0.473692	-0.559133	-0.944376	-0.062325	0.684109	-0.877201	-0.350944
ENSG00000197785.13	ATAD3A	55210	1.01315	0.210572	0.214388	0.408761	-0.115772	0.043144	0.55912	0.146427	-0.146778	0.368567	-0.152297	0.252668	-0.042847	0.621752	0.232175	0.236081	-0.165804	-0.39293	0.379149	-0.166692	0.593695	0.368554	0.297756	0.244432	-0.089226	-0.115344	0.413887	-3.43601	-1.47536	0.220498	0.152023	0.366086	0.090402	-0.042847	-0.289909	0.110237	0.154904	-2.54835	0.182391	0.065371	-0.115987	0.281324	-0.106145	0.201465	0.142744	0.075244	0.178128
ENSG00000160075.11	SSU72	29101	0.276802	-0.028332	0.022261	0.003032	-0.265551	-1.18619	0.214584	0.699463	0.222494	0.319889	0.015645	-0.094939	0.301609	-0.115208	0.100169	0.008059	-0.005051	-0.070996	-0.305963	0.232309	-0.112581	0.022806	-0.472238	0.104075	-0.068427	0.019742	-0.224451	0.433565	-0.103133	-0.00315	-0.136212	0.47427	0.129949	0.301609	-0.039458	-0.038216	-0.106217	0.17145	-0.086367	0.178972	-0.02444	-0.191028	-0.025261	-0.075369	0.27029	-0.098186	-0.340481
ENSG00000215014.4	RP5-832C2.5	NA	0.671682	-0.327409	-0.600413	-0.333273	-0.398937	-1.33543	-0.305938	0.479198	0.391578	0.05965	0.325979	-0.091069	-0.177652	-0.496687	-0.337909	-0.056716	-0.14774	-0.27949	-0.655477	-0.520554	0.49688	-0.315657	0.331377	0.462743	0.455968	0.478985	0.703576	0.493016	0.785891	-0.481417	-0.379921	0.089899	0.192539	-0.177652	-0.221676	-0.610205	0.613593	0.663584	-0.479048	0.119007	-0.173968	0.412044	0.485117	-0.465825	0.141312	0.589013	-0.701065
ENSG00000272106.1	RP11-345P4.9	NA	1.11658	0.774096	0.016489	0.36999	0.204497	-1.99979	0.246361	0.405156	0.213649	0.473445	0.261526	0.790072	-0.12526	-0.859326	0.748244	-0.286087	-0.736981	-0.19249	-1.05954	-0.16681	-0.420794	-0.443941	-0.795286	0.049278	0.376114	0.22196	0.158095	-0.278486	0.517386	0.410209	0.298083	0.338051	0.487899	-0.12526	-0.482273	-0.636315	0.197198	0.123958	0.212443	0.377612	-0.436965	-0.387079	0.310321	0.383056	0.30406	0.271825	-0.148551
ENSG00000197530.12	MIB2	142678	0.084653	-0.478601	-0.619558	-0.200709	-0.574252	-1.81276	0.06129	-0.257933	-0.374241	0.446394	0.18473	0.291892	-0.323542	0.744476	0.128062	0.630997	1.2377	1.58395	1.08181	1.74987	0.785249	2.16914	0.561944	-1.45158	-1.09162	-0.763723	-1.05826	-1.07607	-1.29386	-0.569799	-0.402102	-0.102032	0.153993	-0.323542	1.46407	1.46927	-0.945367	-1.22968	-0.501298	0.052714	1.24115	-0.461604	-0.962677	-0.52562	0.066597	-1.04737	-0.862653
ENSG00000248333.8	CDK11B	984	-0.778632	-0.172864	-0.508407	-0.24329	-0.470972	-1.40765	0.355594	0.401683	0.306872	0.357332	0.212389	0.022446	0.316953	0.687437	0.13964	0.485152	0.135688	0.478848	0.243239	0.418788	0.445164	0.426404	-0.244027	-0.65815	-0.388291	-0.504456	-0.479641	0.354755	0.405465	-0.35349	-0.370608	0.392926	0.252281	0.316953	0.318863	0.343504	-0.510617	0.394454	-0.439522	0.284594	0.395312	-0.468111	-0.463218	-0.391604	0.378393	-0.493342	-0.656063
ENSG00000189339.11	SLC35E2B	728661	0.559022	-0.0188	-0.207366	0.007515	-0.045053	-1.30144	0.435059	0.289458	0.532817	0.506786	0.576311	0.840856	0.357979	0.442889	0.503668	0.624948	0.479087	0.254691	0.143031	0.162952	0.376103	0.369915	0.070962	-1.23625	-1.07993	-1.28752	-0.961019	-0.682442	-0.496819	-0.11735	-0.019477	0.375929	0.6894	0.357979	0.380734	0.158765	-1.1667	-0.611881	-0.088038	0.658771	0.488431	-0.604629	-1.22839	-0.073999	0.640323	-1.19651	-0.36631
ENSG00000269737.2	RP11-345P4.6	NA	-0.047366	0.436302	-0.766855	-0.652237	0.152806	-1.32204	0.645119	0.436071	0.834877	0.715107	0.408165	0.472249	-0.438884	0.59933	0.734955	0.950337	-0.502026	-0.107698	0.320244	0.297522	0.404315	0.616529	0.540862	-1.13741	-0.383359	-1.24348	-0.75691	-0.593808	-0.318493	-0.171513	-0.259138	0.560995	0.681999	-0.438884	-0.316366	0.320539	-1.03794	-0.473364	-0.455201	0.466099	0.122443	-0.309532	-0.844117	-0.232904	0.525519	-0.856905	-0.503666
ENSG00000008128.22	CDK11A	728642	-0.378077	-0.060635	-0.136536	-0.144924	-0.513502	-2.15941	0.252986	0.457966	0.306063	0.239538	0.426356	0.559547	0.256394	0.435005	0.158081	0.401271	0.232899	0.397633	0.237632	0.398848	0.509913	0.471125	-0.290984	-0.548735	-0.629433	-0.772404	-0.562771	0.228755	0.440948	-0.102306	-0.341636	0.36889	0.429759	0.256394	0.327163	0.330249	-0.692779	0.347488	-0.28577	0.418444	0.370909	-0.435703	-0.727368	-0.240091	0.474485	-0.706232	-0.705641
ENSG00000268575.1	RP1-283E3.8	NA	0.727386	0.039463	-0.311966	0.247703	0.216985	-1.32422	0.149411	0.269412	0.473891	0.542052	0.704235	0.833885	0.439683	0.404006	0.351997	0.55462	0.020563	0.167328	-0.057428	0.263663	0.201305	0.027463	0.305006	-1.07698	-0.903722	-1.13281	-0.981577	-0.90652	-0.04651	-0.141393	0.241112	0.217314	0.716701	0.439683	0.097491	0.107009	-1.09709	-0.494497	0.0549	0.700664	0.266916	-0.400551	-1.05669	0.05393	0.667083	-1.08494	-0.264944
ENSG00000227775.3	RP1-283E3.4	NA	1.15314	0.070134	-0.510708	0.074369	0.341593	-1.09432	-0.023332	0.489745	0.83172	0.380568	0.271139	0.696736	0.411676	0.334904	0.499242	0.585752	0.252562	-0.180419	-0.009258	0.116551	0.63831	0.247743	0.012876	-1.2206	-1.22355	-1.42544	-1.04982	-0.645352	0.138446	-0.2286	0.215829	0.242007	0.611781	0.411676	0.037433	0.055671	-1.28433	-0.263017	-0.034059	0.606601	0.236498	-0.626649	-1.37447	-0.006906	0.6254	-1.32964	-0.261879
ENSG00000215790.6	SLC35E2	9906	1.27563	0.282262	0.11467	0.760674	0.304299	-0.735466	-0.08465	0.313432	0.455807	0.760849	0.687974	1.02401	0.495221	0.543269	0.29521	0.306072	-0.132199	-0.015399	-0.435238	-0.058111	0.280066	0.00786	0.157747	-1.38634	-1.24253	-1.59333	-1.05452	-1.15007	0.089484	0.205955	0.55258	0.118707	0.821814	0.495221	-0.076584	-0.255983	-1.37388	-0.550305	0.424054	0.80133	0.056968	-0.637478	-1.47143	0.410228	0.771898	-1.3985	0.170018
ENSG00000008130.15	NADK	65220	-0.828631	0.463971	0.37237	0.392507	-0.202949	-1.07375	-1.67204	-1.04739	-1.36577	-1.30885	-0.999746	-0.920561	-1.59537	-0.851342	-1.15921	-1.44923	-0.796956	-0.919361	-0.554186	-0.773218	-0.105156	0.293247	1.30099	0.682452	2.38653	2.43823	2.6929	3.98024	2.20234	0.433951	0.098355	-1.41102	-1.28939	-1.59537	-0.890542	-0.688747	2.66238	3.20794	0.202	-1.44879	-1.13794	1.02915	2.50341	0.28788	-1.47521	2.70243	-0.0112
ENSG00000078369.17	GNB1	2782	0.39519	-0.221535	-0.084768	0.052516	-0.404216	-1.96992	-0.473352	-0.310165	0.027212	-0.044173	0.008839	-0.07969	-0.160912	0.459747	-0.374698	-0.007618	0.483085	0.099329	0.080758	0.111999	0.292964	0.133683	1.04237	0.596498	-0.216223	0.254317	0.147212	0.338333	0.048908	-0.158931	-0.182486	-0.406542	-0.024641	-0.160912	0.302196	0.100015	0.20834	0.200927	-0.1569	-0.058212	0.206626	0.850355	0.019766	-0.184644	-0.062469	0.066613	-0.615045
ENSG00000142609.17	CFAP74	85452	0.637741	0.065919	0.064952	0.149985	-0.01415	-1.33221	-0.130994	0.148324	-0.185081	0.1255	0.178054	0.300905	-0.07523	0.450447	-0.038535	0.054517	0.134583	0.248145	-0.675045	-0.062689	0.046609	0.195007	-0.164292	-0.586029	-0.23969	-0.528928	-0.335944	0.379812	1.40945	0.067905	0.070481	0.008992	0.117683	-0.07523	0.198585	-0.382787	-0.448755	0.928391	0.072179	0.080545	0.15718	-0.389318	-0.398811	0.074841	0.138806	-0.397065	-0.249374
ENSG00000067606.16	PRKCZ	5590	-0.022771	0.120167	-0.410276	-0.142127	0.407	-1.47848	-0.361283	0.082859	0.214345	0.030296	0.52051	0.544495	0.138681	0.131336	0.534298	0.717238	0.159636	-0.1578	0.766186	-0.729409	1.04229	0.633037	-0.415112	-1.16142	-1.0312	-1.47869	-0.650793	0.593186	1.46829	-0.150529	0.137434	-0.144465	0.367503	0.138681	0.000952	0.019082	-1.10492	1.06963	-0.052269	0.33897	0.25849	-0.818014	-1.3023	-0.007082	0.307317	-1.13619	-0.351934
ENSG00000271806.1	RP5-892K4.1	NA	0.565991	0.099558	0.087044	-0.211705	-0.199417	-1.16587	-0.052354	-0.037468	0.183722	0.018091	0.033423	0.145797	0.171839	0.09408	0.22802	0.121654	0.152342	-0.249786	-0.161197	0.136952	0.112447	0.28516	-0.41516	-0.694606	-0.253184	-0.421815	-0.258493	0.517241	1.21388	0.096822	-0.213318	-0.046606	0.106923	0.171839	-0.05056	-0.01258	-0.35299	0.898225	-0.116499	0.129396	0.008703	-0.575822	-0.350236	-0.063003	0.108327	-0.335569	-0.325412
ENSG00000182873.5	PRKCZ-AS1	NA	0.150166	0.07762	0.458641	-0.008392	-0.343317	-1.90894	0.550805	0.360527	0.353448	1.1072	0.516637	-0.001953	0.878041	0.507472	1.53249	0.610839	0.456355	0.414069	0.007222	0.171114	0.079894	0.375556	-2.01305	-1.43677	-0.748195	-1.6967	-1.21636	-0.206054	1.22074	0.278248	-0.182491	0.472861	0.554302	0.878041	0.451636	0.092533	-1.51149	0.526489	0.038439	0.66781	0.53248	-1.79	-1.26858	0.051787	0.66774	-1.31614	-0.403581
ENSG00000162585.16	FAAP20	199990	0.339881	0.226173	0.069266	-0.10072	-0.020783	-1.46978	0.457378	0.105612	0.099823	0.461107	0.114385	-0.079444	0.052967	0.178128	0.143889	0.311892	0.033063	0.468235	0.29662	0.265812	0.141101	0.357065	0.625715	-0.02383	-0.696112	-0.196038	-0.89171	-0.71001	-0.47224	0.153294	-0.063044	0.292117	0.167209	0.052967	0.260108	0.291828	-0.564397	-0.613431	-0.018778	0.151856	0.292324	0.312299	-0.462908	0.048809	0.162525	-0.641257	-0.303283
ENSG00000157933.9	SKI	6497	-0.713972	-0.481858	-0.481769	-0.407737	-0.921068	-1.52242	0.291125	-0.027396	0.365736	0.64044	1.32609	0.335164	0.97968	0.122192	-0.671262	1.45344	0.402361	0.451152	-0.130604	-0.158311	0.471796	1.15336	-1.53095	-0.696622	-0.308712	-1.0529	-0.853395	0.076794	1.94963	-0.499995	-0.689474	0.13684	0.748515	0.97968	0.442861	-0.149908	-0.989117	1.05145	-0.65086	0.85358	0.829297	-1.15582	-0.706498	-0.643284	0.708063	-0.796246	-0.892838
ENSG00000116151.13	MORN1	79906	1.09353	0.480796	0.63559	0.417511	0.563762	-1.6686	0.2099	0.374034	0.128939	0.426312	-0.007835	0.145079	-0.200078	0.27253	0.212423	-0.155488	0.249526	-0.282861	-0.454686	-0.037859	-0.344338	0.36063	0.912322	-0.194091	-1.20035	-0.931916	-0.381115	-0.556718	0.06684	0.579257	0.509151	0.302984	0.194322	-0.200078	-0.017297	-0.255566	-0.68129	-0.254182	0.581225	0.115246	-0.067878	0.372667	-1.10636	0.588629	0.193306	-0.903502	0.100418
ENSG00000157916.19	RER1	11079	-0.152962	-0.510396	-0.280181	-0.327955	0.081683	-0.836073	-0.198436	0.000199	-0.091024	0.097798	0.041724	-0.118328	0.044624	0.237817	-0.621363	-0.159763	0.214068	0.362431	0.44884	0.170635	0.206696	0.373027	0.71336	0.072953	0.030839	0.243888	0.120532	-0.026447	-0.021441	-0.410205	-0.127783	-0.102859	-0.019595	0.044624	0.299127	0.321426	0.189086	-0.024847	-0.189248	-0.005899	0.149807	0.407993	0.142547	-0.290952	0.018474	0.142087	-0.438343
ENSG00000157911.9	PEX10	5192	1.61322	0.19672	0.263346	0.380808	0.123525	-0.767076	-0.024038	0.374211	-1.02701	-0.366527	0.102759	0.155432	-0.40261	-0.078089	0.108282	-0.563081	-0.030179	-0.501886	0.330952	0.005036	0.239004	0.142421	0.79646	0.288888	-0.001099	0.79279	0.923721	-2.56108	-0.55324	0.238713	0.261682	0.181694	-0.318592	-0.40261	-0.276071	0.174334	0.890642	-1.61592	0.275963	-0.359947	-0.39368	0.563153	0.410783	0.270622	-0.231442	0.616651	0.046182
ENSG00000149527.17	PLCH2	9651	-0.700621	-0.332994	-0.970352	0.031785	-0.943958	-1.22794	0.060485	1.28019	0.940074	1.51249	0.951266	1.31683	0.951012	0.445783	-0.05498	0.896022	1.37065	0.778086	0.932098	1.2056	0.609884	2.04577	-1.63635	-1.57388	-1.59989	-1.47455	-1.52976	-1.53403	-1.52988	-0.676265	-0.473297	0.695631	1.32468	0.951012	1.11491	1.10918	-1.55884	-1.58977	-0.676725	1.32741	1.09452	-1.66569	-1.59523	-0.621702	1.38054	-1.6551	-0.805916
ENSG00000157881.13	PANK4	55229	-0.719901	-0.572962	-0.461843	-0.403482	-0.351037	-1.30941	0.220738	0.683016	0.407309	0.309506	0.495359	0.605203	0.130332	0.064053	0.657381	0.639052	0.968684	0.410545	0.636005	0.66603	0.765978	0.45824	-1.13496	-0.580428	-0.53178	-0.245306	0.055233	-1.09244	-0.737668	-0.536927	-0.391496	0.468929	0.509978	0.130332	0.715638	0.675584	-0.098623	-0.949583	-0.437254	0.455847	0.725526	-0.89006	-0.403205	-0.502106	0.51218	-0.259489	-0.725237
ENSG00000238164.6	RP3-395M20.8	NA	-0.810768	-0.317516	-0.314582	0.358422	-0.236913	-1.16036	-0.303431	-0.095891	-0.71738	0.099089	0.682009	0.647743	-0.234919	0.046161	0.280677	0.598025	0.626292	0.111814	0.567458	0.239414	1.54844	0.542966	-2.2085	-1.04036	-0.7555	0.05992	0.071929	-0.002662	1.74108	-0.327975	0.063047	-0.207195	0.199645	-0.234919	0.382979	0.41866	0.068412	0.902007	-0.069405	0.111531	0.480308	-1.68573	-0.360914	-0.143277	0.077721	-0.224188	-0.391073
ENSG00000157873.17	TNFRSF14	8764	-0.994896	0.003116	-0.148942	-0.086653	-0.406499	-2.21801	0.427929	0.285775	0.379367	0.425338	0.389478	0.328167	0.522202	0.243091	0.129828	0.277617	0.429764	0.091716	0.195667	0.137501	0.127004	0.23195	-1.08728	-0.353176	0.067072	0.653411	0.831243	0.129681	-0.892122	-0.075665	-0.255881	0.370318	0.42719	0.522202	0.270579	0.172871	0.770339	-0.395606	-0.230818	0.478512	0.287257	-0.747408	0.373835	-0.179305	0.471939	0.55781	-0.668657
ENSG00000228037.1	RP3-395M20.9	NA	-2.64825	0.29747	1.62014	3.2054	2.47312	-1.73744	1.68359	1.7326	1.90466	0.328715	1.75893	1.00941	1.97062	-1.5282	0.636323	1.28954	0.151172	-1.09524	-0.533288	-0.42083	-0.558186	-1.57161	-2.64825	-1.54793	-1.95835	-0.681777	-1.23356	-0.362836	-2.28613	0.994984	2.9464	1.77255	1.40354	1.97062	-0.489848	-0.495061	-0.993808	-1.37446	2.6237	1.63182	0.124189	-2.17726	-1.36988	2.13157	1.52441	-1.3925	1.37118
ENSG00000157870.14	FAM213B	127281	0.668606	-1.10095	0.177121	0.079336	-0.625431	-2.03793	0.61607	0.803183	0.182823	0.786333	0.835222	0.990115	0.825882	-0.123146	0.915781	0.754225	0.712127	0.063176	0.482039	0.25249	0.703871	0.433197	-0.912063	-0.387874	-0.951755	-0.825992	0.445953	-1.85194	-1.97093	-0.479343	-0.283352	0.736405	0.784169	0.825882	0.40228	0.381124	-0.19719	-1.98356	-0.132638	0.847322	0.54983	-0.674496	-0.922416	-0.412478	0.838628	-0.47875	-0.820986
ENSG00000215912.12	TTC34	100287898	0.13004	0.568674	-0.024232	0.204092	-0.023185	-0.726425	0.436196	0.012933	0.243629	0.157077	-0.007153	0.28184	-0.129926	0.12472	0.841224	-0.383528	0.02078	-0.215888	-0.17288	-0.31906	0.054968	0.235458	0.160616	-0.355969	-0.098961	-0.24098	-0.240668	-0.46058	-0.011585	0.282494	0.093867	0.233039	0.189524	-0.129926	-0.101235	-0.255252	-0.249912	-0.244991	0.056321	0.127663	-0.208006	-0.101362	-0.176384	0.203542	0.119595	-0.208716	-0.000252
ENSG00000142611.16	PRDM16	63976	1.38213	0.174295	-0.648315	-0.03486	-0.34567	-1.72833	0.184449	-0.140794	0.401484	0.099627	0.571871	0.250845	-0.14644	0.372263	-0.031943	0.222169	0.044432	-0.149063	-0.663024	0.462521	-0.072157	0.451147	-0.81124	-0.705834	-0.549747	0.170448	-0.25931	0.491783	1.19	-0.245954	-0.197445	0.022651	0.371482	-0.14644	-0.05429	-0.104035	-0.046107	0.872626	-0.369846	0.275559	0.042252	-0.787161	-0.196806	-0.239797	0.23579	-0.229565	-0.604503
ENSG00000162591.15	MEGF6	1953	2.96528	1.50446	0.352693	-1.54674	-0.219591	-2.81001	1.76559	2.53163	1.5323	1.71768	1.34031	1.74702	1.58298	-0.918233	1.66262	0.68316	-0.091837	-1.46573	-1.325	-1.63312	0.081758	-1.69392	-2.90525	-1.83009	-1.95824	-2.5317	-2.9737	1.02788	2.95703	0.963617	-0.916493	2.22969	1.77833	1.58298	-0.808173	-1.53487	-2.85658	2.06764	-0.508171	1.85369	-0.31433	-2.45702	-2.32969	0.025486	1.92009	-2.68301	-0.636406
ENSG00000158109.14	TPRG1L	127262	-0.171003	-0.671902	-0.625892	-0.114113	-0.414501	-1.59359	0.302717	0.109395	-0.385875	0.497108	0.420218	0.201179	0.157347	0.790187	0.258246	0.646852	0.650291	0.255848	0.667597	0.463858	0.302874	0.135809	0.289856	-0.414584	-0.682118	-0.790718	-0.722498	0.729095	0.096223	-0.673384	-0.274281	0.213832	0.205585	0.157347	0.470167	0.587076	-0.785159	0.428231	-0.415019	0.208293	0.558265	-0.064718	-0.764207	-0.512512	0.269548	-0.789172	-0.800425
ENSG00000116213.15	WRAP73	49856	-0.423625	-0.272907	0.065183	0.105876	-0.130441	-1.73758	0.020999	0.064225	-0.062471	0.141435	0.260766	0.249929	0.128146	0.314619	0.131398	0.261245	0.566533	0.477845	0.11289	0.472414	0.30485	0.472404	-0.373572	0.017501	-0.010867	0.058843	0.169154	-0.919968	-0.310371	-0.107781	-0.012746	0.04422	0.165465	0.128146	0.541894	0.303696	0.1183	-0.638383	0.014601	0.167997	0.469341	-0.184754	0.024893	-0.065183	0.181192	0.078053	-0.461033
ENSG00000078900.14	TP73	7161	0.113056	0.144898	0.579519	1.06583	0.732071	1.29445	-0.370352	0.07709	-0.449534	0.19606	-0.377912	-0.188335	-0.449534	-0.441507	-0.449534	-0.345725	0.243819	0.646718	-0.449534	0.490869	-0.449534	0.016091	-0.180658	0.345314	-0.372204	-0.449534	-0.449534	-0.449534	-0.289549	0.375876	0.932873	-0.152164	-0.230024	-0.449534	0.462071	0.021447	-0.466498	-0.383487	0.854628	-0.29706	0.195847	0.085435	-0.426374	0.707793	-0.272487	-0.456994	0.893285
ENSG00000227372.11	TP73-AS1	57212	1.5214	0.885579	0.284359	0.072585	0.443181	-1.625	0.824099	0.482201	-0.305386	0.103587	0.455482	0.466047	0.161629	-0.137721	0.796374	0.560707	-0.544435	-0.382642	-0.115931	0.094479	-0.198874	0.588287	0.288174	-0.152912	-0.346816	-0.466977	-0.717019	-2.19195	-0.910116	0.607043	0.267614	0.677798	0.201965	0.161629	-0.481031	-0.011131	-0.614337	-1.60956	0.287627	0.206275	-0.131702	0.070183	-0.422251	0.473029	0.24874	-0.550292	0.014208
ENSG00000130764.9	LRRC47	57470	0.704127	0.144014	-0.143945	-0.058626	-0.063754	-0.802575	-0.027768	0.27507	-0.296957	0.264699	0.208053	0.294173	0.221166	0.725737	0.569663	0.340029	-0.020193	-0.168803	0.458383	-0.237417	-0.429139	0.4868	-0.077981	-0.144608	-0.210922	-0.095815	0.24022	-1.1253	-0.672054	3.6e-05	-0.063499	0.128317	0.131879	0.221166	-0.098064	0.114652	0.074927	-0.932592	-0.095738	0.161755	0.054293	-0.115494	-0.159156	-0.034322	0.25686	-0.023911	-0.216463
ENSG00000116198.12	CEP104	9731	0.080507	0.528608	0.124252	-0.085	0.475041	-1.23044	-0.261839	-0.161871	0.213183	0.051697	-0.174401	0.272634	0.086651	0.23395	0.108817	0.196366	0.636842	-0.032797	0.357667	0.118105	0.14872	0.689132	0.376602	0.189646	-0.344947	-0.546375	-0.102999	-2.11764	0.284738	0.338748	0.202379	-0.219849	0.101894	0.086651	0.31342	0.246863	-0.336939	-0.951036	0.184876	0.105264	0.28773	0.293808	-0.462478	0.292651	0.078268	-0.357435	-0.043891
ENSG00000169598.15	DFFB	1677	0.314962	-0.00232	0.095777	-0.276159	-0.110255	-1.57911	0.358908	0.577341	0.430614	0.477077	0.170623	0.507807	0.499739	0.244533	0.445695	0.419753	0.335111	0.167451	0.155573	0.198815	0.337777	0.735599	-2.18188	-0.344863	-0.142	-0.109964	0.304689	-2.13413	0.222881	0.048492	-0.200498	0.485789	0.445085	0.499739	0.260763	0.183881	0.101036	-0.991684	-0.104478	0.48818	0.331551	-1.31105	-0.130736	-0.082207	0.536094	0.018953	-0.438144
ENSG00000198912.10	C1orf174	339448	0.370643	-0.269287	-0.144526	-0.195878	-0.173583	-1.95404	0.093901	0.113086	-0.022459	-0.044417	0.091714	0.025268	0.041518	0.701201	-0.130791	0.061918	0.579954	0.635603	0.325864	0.43551	-0.019601	0.989894	-0.610136	-0.303568	-0.025385	0.513752	0.647189	-1.92199	0.532871	-0.214714	-0.191702	0.107399	0.014061	0.041518	0.630714	0.395052	0.602375	-0.72077	-0.184767	0.021444	0.459223	-0.474092	0.253398	-0.219796	0.108017	0.408206	-0.640648
ENSG00000196581.10	AJAP1	55966	-0.004559	-0.098528	-0.113535	-0.101643	-0.134895	-0.035834	0.480624	0.474254	-0.1449	-0.120792	-0.10475	-0.139423	-0.12957	-0.150396	-0.134091	-0.116352	-0.114398	-0.134369	-0.136698	-0.067511	-0.002667	-0.154999	1.87473	-0.134061	-0.131309	-0.162559	-0.114327	-0.111941	-0.109335	-0.110033	-0.122732	0.495456	-0.143074	-0.12957	-0.129077	-0.105958	-0.143667	-0.114813	-0.125843	-0.149655	-0.131252	0.903178	-0.152479	-0.125883	-0.046489	-0.146737	-0.113378
ENSG00000131697.17	NPHP4	261734	0.84987	0.043924	-0.416637	-0.362941	-0.289146	-0.777764	0.089479	-0.11766	0.108179	0.583781	0.216112	0.628546	0.214032	0.948235	0.043638	0.326519	0.073099	-0.91364	0.275134	-0.42252	0.406784	-0.304804	1.01745	0.128791	0.425006	0.27344	0.36332	-1.59122	-1.35352	-0.193389	-0.338347	-0.014622	0.431194	0.214032	-0.43613	-0.076474	0.330395	-1.52793	-0.384182	0.409727	-0.184779	0.59475	0.362402	-0.287571	0.406871	0.381681	-0.421877
ENSG00000069424.14	KCNAB2	8514	0.495558	-1.1303	-1.17549	-0.923998	-1.28422	-3.17766	0.016113	0.179964	0.222159	0.145144	0.457692	0.505188	0.167643	0.896326	0.155017	0.412125	0.718232	0.915627	0.679384	0.691295	0.382249	1.11132	-0.09988	0.293746	0.329937	0.451775	0.607047	-1.13272	-0.469253	-1.1964	-1.14577	0.101738	0.373266	0.167643	0.847757	0.711202	0.549389	-0.831214	-1.21636	0.350555	0.735484	0.100591	0.405605	-1.26669	0.410404	0.499227	-1.80018
ENSG00000116251.9	RPL22	6146	1.5296	0.307324	0.159983	0.335773	0.228354	-1.87679	1.21134	0.702336	0.779632	1.128	0.813548	0.930892	0.847744	0.298676	1.47798	0.648006	-0.068731	-0.00382	0.480263	0.056617	0.633537	-0.615063	0.065804	0.527704	-0.413852	-0.412495	-0.610453	-6.169	-2.84629	0.24247	0.292708	0.992943	1.02482	0.847744	-0.037644	0.27857	-0.530774	-4.67774	0.260301	1.05315	0.206863	0.307952	-0.428765	0.289433	1.02965	-0.516496	-0.197849
ENSG00000158286.12	RNF207	388591	-1.17297	-0.858452	-1.06151	0.036465	-0.371232	-0.550462	-0.608653	1.19314	0.608918	1.41634	1.82553	1.97887	2.36137	0.076263	-0.981984	-0.559801	-0.046353	-0.738825	0.741576	-0.495667	0.108493	-0.279061	-1.57032	-1.24338	-0.878715	0.986651	2.34623	-1.16358	-1.06144	-0.996207	-0.1737	0.30327	1.63588	2.36137	-0.407404	0.127594	1.72932	-1.15449	-0.50193	1.91705	-0.483489	-1.45994	0.056005	-0.632705	1.81212	0.882215	-0.656534
ENSG00000116237.15	ICMT	23463	0.551187	-0.717179	-0.734141	-0.548646	0.298171	-0.66188	0.059793	0.549204	-0.606169	0.375421	0.100573	0.233692	0.344547	0.16864	-0.351479	-0.247081	0.792882	0.298895	0.767947	-0.014335	0.473401	1.13293	0.97656	0.283351	0.431907	0.506516	0.678208	-3.39447	-1.66565	-0.753044	-0.129963	0.315989	0.029048	0.344547	0.566488	0.391025	0.614715	-2.62554	-0.353947	0.104866	0.303649	0.653727	0.486918	-0.477545	0.208292	0.581142	-0.553201
ENSG00000158292.6	GPR153	387509	-0.303833	-0.343224	-0.275847	-0.364068	-0.364068	-0.310801	-0.364068	-0.340993	-0.364068	-0.364068	-0.30443	-0.364068	-0.247219	-0.096272	-0.364068	-0.31544	0.412849	0.980467	0.04332	1.55566	0.143894	1.09091	0.448361	-0.2338	-0.270582	0.156559	1.22846	-0.364068	-0.152754	-0.321216	-0.377806	-0.365833	-0.391912	-0.247219	0.722947	0.829659	0.718641	-0.268162	-0.360909	-0.384731	0.387472	0.111329	-0.059163	-0.378043	-0.391126	0.400614	-0.388044
ENSG00000097021.19	ACOT7	11332	2.37192	-2.00513	-2.29832	-1.64539	0.021231	0.30231	-0.406476	1.2739	0.911468	1.47878	0.716949	0.870997	1.0275	0.407995	-0.990163	0.180713	1.97395	1.07553	0.242969	1.12156	0.040645	1.8137	3.02794	0.498497	-2.94248	-1.51489	-1.79367	-2.6377	-2.92404	-2.23292	-0.842726	0.45008	1.11633	1.0275	1.58228	0.708011	-1.7167	-2.88581	-1.41004	1.17155	1.16118	1.82976	-2.31278	-1.66336	1.24756	-2.2471	-1.31656
ENSG00000215788.9	TNFRSF25	8718	-2.71443	-3.88225	-3.51973	-1.92026	-2.44825	-5.31974	3.48161	3.70369	3.68642	3.62066	4.34037	4.60806	3.80227	1.65123	3.15486	3.22036	2.10782	-0.500893	2.89201	0.449127	4.14774	0.253134	-4.40876	-2.11654	-4.19326	-2.76336	-2.34152	-4.42161	-3.75814	-3.84065	-2.26668	3.72822	4.5615	3.80227	0.833783	1.73361	-2.64876	-4.24421	-2.83564	4.69437	1.7353	-3.38577	-3.60957	-3.30295	4.73117	-3.34247	-3.99984
ENSG00000171680.21	PLEKHG5	57449	-0.612237	-0.739266	-0.815304	-0.714799	-0.853288	-0.645463	1.56719	0.945149	1.36189	1.28706	1.25664	0.915464	1.07553	-0.663876	0.372528	1.30341	-0.024727	-0.71328	0.165582	-0.484041	1.12311	-0.475711	-0.806803	-0.770065	-0.821116	-0.725062	-0.714442	-0.58898	-0.530992	-0.806616	-0.81363	1.30357	1.35284	1.07553	-0.382928	-0.165238	-0.746912	-0.581117	-0.856775	1.38005	0.20325	-0.818186	-0.802262	-0.876256	1.25072	-0.812641	-0.8819
ENSG00000162408.10	NOL9	79707	0.647339	0.064707	0.217159	0.077183	0.512999	-1.505	0.900252	0.917856	0.202574	0.827017	0.707023	1.3019	0.995318	0.416158	0.773056	0.939804	0.086589	-0.163791	0.292923	0.009525	0.301517	0.334277	-0.880298	-1.16356	-1.11032	-0.850318	-0.855997	-2.81468	-0.976923	0.146252	0.306227	0.943358	0.852643	0.995318	-0.040058	0.156931	-0.885352	-1.96734	0.290221	0.944087	0.310086	-1.06049	-1.01731	0.244708	0.992989	-1.01252	-0.148137
ENSG00000204859.12	ZBTB48	3104	0.796421	-0.070715	-0.015506	0.113421	-0.422994	-1.55613	-0.122934	-0.244363	1e-06	-0.004206	-0.213601	0.035911	-0.037012	0.139035	0.137568	-0.031229	0.015611	0.029017	-0.046563	-0.118852	-0.012571	0.269816	-0.305049	0.24473	0.166163	-0.009583	0.222623	0.245945	0.8633	-0.044737	-0.160628	-0.190579	-0.051042	-0.037012	0.023156	-0.085828	0.11054	0.575551	-0.116858	-0.051233	0.004817	-0.031298	0.081245	-0.111065	-0.075478	0.136315	-0.456834
ENSG00000162413.16	KLHL21	9903	0.677573	-1.07862	-1.13673	-1.55521	-0.921022	-1.67884	0.61629	0.852371	0.129887	0.989035	0.644116	0.184743	0.675769	0.215846	0.059202	-0.018336	0.222787	-0.25079	0.975767	-0.181454	0.176867	0.17841	-0.456993	-0.40812	0.272723	-0.824772	-0.284155	1.88392	0.145689	-1.14947	-1.28484	0.762041	0.546571	0.675769	-0.01453	0.412143	-0.575386	1.0531	-1.29878	0.614022	-0.016658	-0.448879	-0.286441	-1.31651	0.689578	-0.300596	-1.49095
ENSG00000116273.5	PHF13	148479	0.830027	-0.028769	-0.028742	0.013471	-0.179331	-1.35012	0.470414	0.566602	0.557422	0.433199	-0.02297	-0.418915	0.214282	1.23541	-0.192552	0.208398	0.320863	0.202299	-0.183344	0.689338	0.245105	0.875791	-0.796727	-1.13792	-0.723073	-0.588988	-0.630052	0.29268	-0.267324	-0.029841	-0.08606	0.538074	0.153982	0.214282	0.271452	0.262544	-0.632521	0.013156	-0.069955	0.178579	0.262979	-1.00382	-0.680786	-0.062681	0.376645	-0.698145	-0.368264
ENSG00000041988.15	THAP3	90326	-0.053167	-0.217714	-0.000937	0.26221	0.183106	-1.17642	0.12175	0.176562	0.541409	0.601813	0.181105	0.473351	0.351659	0.635463	0.085251	0.114743	0.664128	0.12067	-0.118168	0.123269	0.149949	0.323701	0.363188	-0.218995	-0.352367	-0.491255	-0.186714	-1.78034	-0.565294	-0.113451	0.23106	0.154785	0.504451	0.351659	0.407207	0.002647	-0.351776	-1.21707	0.159744	0.503036	0.323365	0.074817	-0.437728	0.063605	0.509502	-0.370382	-0.222284
ENSG00000007923.15	DNAJC11	55735	0.442397	0.064771	0.100246	0.195899	0.156056	-1.31436	0.501385	0.331138	0.245443	0.29043	0.453528	0.274305	0.49031	0.443074	0.323338	0.392212	0.454786	0.380732	0.170836	0.236956	0.144462	0.362411	0.051928	-0.039812	-0.072425	-0.015377	0.129338	-3.80388	-1.17262	0.085622	0.182618	0.43197	0.354611	0.49031	0.433524	0.211591	0.059131	-2.58215	0.162556	0.410514	0.441341	0.006287	-0.045558	0.145069	0.444369	0.014931	-0.186622
ENSG00000171735.18	CAMTA1	23261	0.467388	-0.339173	-0.060657	0.020858	0.113878	-0.819976	0.426078	0.632573	0.325862	0.472427	0.490239	0.645338	0.243999	0.395114	0.410483	0.676851	0.098996	0.236893	0.088069	0.218796	0.710529	-0.091595	0.792016	-0.202229	-0.470404	-0.882811	-1.13204	-3.09243	-0.181102	-0.207459	0.06991	0.5493	0.542667	0.243999	0.174282	0.159222	-1.04544	-1.69853	0.02663	0.509713	0.364057	0.306022	-0.70214	-0.074389	0.579151	-0.893393	-0.253953
ENSG00000049245.12	VAMP3	9341	0.499489	-0.429483	-0.392	-0.525556	-0.71876	-2.34099	-0.74817	-0.213751	-0.314592	-0.216948	-0.261844	0.262501	-0.242375	-0.018936	-0.968039	-0.38079	-0.299508	-0.278608	-0.277143	-0.361203	-0.125727	0.203902	0.001775	1.0653	1.71748	1.60342	1.66509	1.14104	0.94514	-0.426241	-0.645636	-0.49911	-0.148972	-0.242375	-0.299966	-0.331217	1.69593	1.08245	-0.588218	-0.180975	-0.344705	0.553671	1.72311	-0.579689	-0.191663	1.79235	-1.03138
ENSG00000049246.14	PER3	8863	-0.560751	-1.10638	-1.06086	-0.939471	-0.471628	-1.75034	0.722193	0.967296	0.846782	0.607355	0.861712	1.44414	0.27532	-0.63469	0.394508	0.961548	0.325344	0.269522	0.313523	0.703356	1.50394	0.706206	-1.28522	-0.455569	-1.20731	0.511136	0.559175	-2.54556	-0.266864	-1.12451	-0.732174	0.876621	1.0551	0.27532	0.308657	0.527626	0.55535	-1.45928	-0.888611	0.944434	0.559495	-0.903238	-0.36122	-1.00412	0.899902	-0.049246	-1.24714
ENSG00000049247.13	UTS2	10911	-1.23978	-1.5476	-1.25973	-0.996757	-1.38311	-2.69824	-0.983414	2.16877	0.152052	0.158182	-0.596096	0.763705	1.10195	-0.200357	-0.987504	0.215214	2.37206	2.25662	2.41196	2.74624	1.29367	1.94118	-0.869945	-0.194401	-1.07205	-1.72229	-2.91341	-0.807996	1.79271	-1.45663	-1.23484	0.615045	0.134088	1.10195	2.40167	2.67643	-2.40531	0.510936	-1.30835	0.369739	1.74127	-0.552255	-1.44989	-1.45559	0.701263	-2.05181	-1.84553
ENSG00000049249.8	TNFRSF9	3604	-0.201617	-0.246409	-0.537947	-0.577948	-0.906202	-1.68137	-0.374669	1.50773	-0.165793	-0.346668	-0.195191	-0.343484	-0.404984	-0.404764	-0.373232	-0.328108	2.71385	1.03044	-0.199989	0.898633	-0.682878	0.643705	-0.839744	0.30363	0.562392	-0.569107	-0.554607	1.89406	0.181581	-0.406977	-0.770078	0.587908	-0.294962	-0.404984	1.94279	0.362504	-0.583059	1.07698	-0.726898	-0.340794	1.22804	-0.278172	-0.003484	-0.636571	-0.029703	-0.201782	-0.92444
ENSG00000116288.12	PARK7	11315	0.152492	-0.496789	-0.231361	-0.2462	-0.149439	-0.918736	-0.066459	0.512539	0.278674	0.250656	0.115864	-0.192731	-0.002456	0.075222	-0.035994	0.139504	0.20824	0.612248	0.533444	0.25987	0.036252	-0.159838	1.95495	0.452725	0.048226	0.032518	-0.174958	-1.62197	-1.32957	-0.377814	-0.205285	0.231457	0.126967	-0.002456	0.425725	0.411626	-0.073908	-1.53146	-0.225392	0.105321	0.345095	1.24927	0.041896	-0.315349	0.192469	-0.033868	-0.478038
ENSG00000116285.12	ERRFI1	54206	-1.84128	-0.448356	0.334759	-1.38775	0.084118	-1.70345	0.083726	1.40934	-0.637479	0.540875	-0.592153	0.229612	-0.248929	1.58184	-0.219632	0.547294	0.809835	0.634409	1.06473	2.18646	0.368144	0.627493	0.89015	-1.10192	-0.111494	-0.560437	0.423456	-0.910051	-1.27676	-0.058942	-0.676411	0.774705	-0.128842	-0.248929	0.749372	1.68693	-0.071075	-1.13466	-0.348286	-0.165719	0.715913	-0.109882	-0.348644	-0.397691	0.289724	-0.089321	-0.730371
ENSG00000162426.14	SLC45A1	50651	-1.26197	-0.429468	-0.039519	-0.318759	0.205623	-1.05557	0.573592	1.0196	-0.164664	-0.135451	0.8487	0.036008	0.634063	1.36369	-0.686899	1.15389	0.383626	0.54392	0.288796	0.92439	-0.502892	0.334068	-1.26197	-0.617255	-0.687093	0.451258	1.4295	-1.0978	-1.26197	-0.243342	-0.058702	0.826655	0.164044	0.634063	0.481274	0.629483	0.975863	-1.22441	-0.054876	0.285217	0.74823	-0.975067	-0.122367	-0.163351	0.563941	0.429094	-0.383291
ENSG00000142599.17	RERE	473	0.707431	0.661691	-0.144662	0.419643	-0.143557	-2.28315	-0.113715	0.723568	0.223259	0.44188	0.117164	0.19651	0.262128	-0.188981	-0.013241	-0.040512	-0.148756	-0.89688	-0.527763	-1.65752	-0.226469	-0.12804	0.098169	-0.034388	-1.04591	0.823873	2.20591	0.864578	-0.245035	0.26827	0.143252	0.316433	0.274667	0.262128	-0.542547	-1.13387	1.57205	0.321461	0.047244	0.290433	-0.390445	0.033094	-0.115208	0.222558	0.359289	0.713155	-0.348731
ENSG00000232912.5	RP5-1115A15.1	NA	-0.25557	1.23037	0.461942	-0.11751	0.201526	-3.50239	1.09596	0.478763	0.593749	1.06486	0.651257	0.750961	1.14393	-0.37462	-0.35757	0.972946	-1.66586	-1.35414	0.147509	-0.489914	0.602291	-2.09653	-0.025686	-0.945387	0.294313	-0.985838	-0.584529	2.02271	0.858548	0.878085	0.043594	0.817075	0.858906	1.14393	-1.56698	-0.177663	-0.814814	1.49499	0.19626	0.984093	-0.735868	-0.503859	-0.35881	0.498459	0.864002	-0.458713	-0.403973
ENSG00000228423.2	RP4-633I8.4	NA	3.68197	1.24746	1.45107	-0.036444	-0.054919	-2.766	0.08528	-0.473737	0.909013	-0.204972	0.548922	-0.426568	-0.906559	1.40566	0.913273	0.61109	0.034281	-0.448691	0.114411	-0.042721	0.550011	1.40776	1.35221	-0.005648	-1.62678	-1.67237	-0.768241	-3.3735	-0.815212	1.40018	-0.047405	-0.201558	0.231897	-0.906559	-0.215024	0.037198	-1.26635	-2.17339	0.488785	-0.018762	0.070702	0.69869	-1.71182	0.731604	0.031098	-1.46213	-0.037173
ENSG00000074800.13	ENO1	2023	1.73494	-0.743471	-0.394158	-0.237781	-0.47527	-0.9023	-0.169975	0.067198	0.020312	-0.036393	0.184909	0.286665	0.161142	0.125934	0.145292	0.081472	0.414339	0.108536	0.065146	0.19699	0.252887	0.235731	0.102187	1.19418	1.00289	0.605332	0.697642	-2.50166	-2.16089	-0.590279	-0.36998	-0.053328	0.127817	0.161142	0.271303	0.136014	0.676071	-2.41925	-0.398017	0.144319	0.217249	0.672645	0.834452	-0.519324	0.143835	0.828903	-0.644315
ENSG00000232208.2	RP3-477M7.5	NA	-1.01269	-1.01269	-1.01269	-1.01269	-1.01269	-1.01269	1.11436	0.535468	-1.01269	1.05465	0.217215	0.354789	-0.656434	-0.331452	7.65928	3.48709	-0.280665	-0.36751	0.718002	1.10782	-0.170168	-1.01269	-1.01269	-1.01269	-1.01269	-1.01269	-1.01269	-0.427483	-1.01269	-1.0509	-1.0509	0.856041	0.172285	-0.656434	-0.336317	0.94736	-1.0509	-0.74726	-1.09212	-0.00994	1.02052	-1.0509	-1.0509	-1.13669	0.062357	-1.09212	-1.18506
ENSG00000131686.14	CA6	765	0.066257	-0.261776	-0.393002	-0.408625	-0.344213	-1.87375	2.3881	1.13397	-0.007828	1.26187	-0.060616	0.435009	-0.349432	-0.437975	4.12911	1.30776	-0.151064	-0.33067	0.167639	-0.218934	-0.209711	-0.094129	-0.822408	-1.17679	-0.827391	-1.14779	-1.17731	-0.85126	0.039945	-0.339743	-0.390623	1.82749	0.456958	-0.349432	-0.249957	-0.026616	-1.20642	-0.420965	-0.411903	0.29934	0.296938	-1.03732	-1.02486	-0.394994	0.421155	-1.13325	-0.767978
ENSG00000142583.17	SLC2A5	6518	5.85828	3.04731	1.61503	1.4392	1.25058	3.15541	-0.704449	-0.743506	-0.80299	-1.00102	-0.675756	-0.393863	-0.803261	-0.94467	-0.509177	-0.593957	-0.538166	-0.597974	-1.11329	-0.592327	-0.594916	-0.638571	-0.741332	-1.04197	-0.506924	-1.16522	-0.820079	-0.177397	-1.12875	2.41914	1.39564	-0.751297	-0.806376	-0.803261	-0.589506	-0.884989	-1.03011	-0.677716	1.54748	-0.860549	-0.62193	-0.925296	-0.867624	2.0631	-0.942562	-0.895898	2.45921
ENSG00000180758.11	GPR157	80045	0.213323	0.544304	0.413317	0.086152	0.319403	-1.18237	0.279719	0.293165	0.143643	0.402603	0.223986	-0.045547	0.185236	-0.119053	-0.181606	-0.072712	-0.282935	-0.386711	-0.259589	-0.530328	-0.028977	-0.41653	-0.662582	0.902607	0.276104	-0.565229	-0.274227	0.430176	0.236212	0.496879	0.210429	0.297251	0.203355	0.185236	-0.347458	-0.409863	-0.435567	0.345767	0.294366	0.21296	-0.266861	0.124541	-0.150018	0.382524	0.219707	-0.202512	0.042317
ENSG00000049239.12	H6PD	9563	0.92082	0.15813	-0.119545	-0.424294	-0.106731	-1.62885	0.198488	-0.173735	-0.292676	0.202094	0.105099	0.204014	0.104767	0.658799	0.061011	-0.183689	0.310038	-0.100366	-0.255711	0.031526	-0.278666	0.341317	-0.680035	-0.317375	0.270376	0.097321	0.673461	-0.020746	0.568569	0.020021	-0.275531	0.012843	0.061322	0.104767	0.108792	-0.116322	0.399934	0.284248	-0.233865	0.075665	0.00934	-0.517524	0.190786	-0.138184	0.09326	0.374272	-0.496472
ENSG00000171621.13	SPSB1	80176	0.977865	-0.537393	-0.520321	0.976404	0.515165	0.01405	0.162202	1.30713	1.01692	0.244669	0.713737	1.65354	1.20191	-0.584581	-0.917877	0.684977	-0.269294	0.773161	-1.28401	-0.903924	0.006244	-0.253608	-1.51407	-1.03472	-0.926539	-0.908554	-0.95502	-1.51407	1.58902	-0.548814	0.773927	0.762391	1.01831	1.20191	0.26144	-1.13525	-0.966949	0.03889	0.349141	1.13061	0.427362	-1.32249	-0.952171	0.121745	1.12314	-1.00298	0.104829
ENSG00000171612.6	SLC25A33	84275	0.496239	0.08059	-0.014755	-0.40574	-0.159273	-0.78588	0.429148	-0.061011	-0.480271	0.016205	-0.128191	-0.247808	0.545228	-0.276871	0.478555	-0.074625	-0.165719	-0.416912	0.326467	-0.475469	-0.237591	0.250575	0.068994	0.971442	-0.100905	0.587202	-0.009156	-0.952174	0.605787	0.03416	-0.293167	0.191015	-0.235732	0.545228	-0.302309	-0.077312	0.299929	-0.179729	-0.208413	-0.069004	-0.236269	0.539849	0.252324	-0.140075	-0.095538	0.171521	-0.300758
ENSG00000188807.12	TMEM201	199953	1.86443	-0.202809	-0.123112	-0.691521	-0.372956	-1.12955	0.468433	0.51893	0.821513	0.85814	0.251897	0.59774	0.663518	0.418233	0.28303	0.458568	0.480328	-0.345171	0.0759	0.237259	-0.062217	-0.238699	1.26374	0.021823	0.201796	-0.607677	-1.09054	-2.42	-1.99572	-0.16911	-0.552323	0.512311	0.70975	0.663518	0.070129	0.162489	-0.881151	-2.29117	-0.426911	0.747253	0.213431	0.667037	-0.210599	-0.390163	0.754742	-0.53793	-0.589775
ENSG00000171608.15	PIK3CD	5293	-0.927104	0.09173	-0.133423	-0.305768	-0.324603	-5.04564	0.861481	0.191445	0.346703	0.553285	0.43396	0.403306	0.252405	0.224916	1.04706	0.568591	0.173183	0.035424	-0.102505	0.107567	0.143765	0.562445	0.539933	-0.60339	-0.228275	-0.251782	0.044618	1.1937	0.257382	-0.021633	-0.327079	0.54633	0.487495	0.252405	0.108239	0.002627	-0.107491	0.752922	-0.274566	0.465665	0.279385	-0.032926	-0.249086	-0.188589	0.441463	-0.15653	-1.33818
ENSG00000179840.5	PIK3CD-AS1	644997	-0.955839	0.151788	0.130157	0.06247	-0.423891	-1.8148	0.635396	-0.57592	0.008043	0.157579	-0.34588	0.118729	-0.393907	0.491517	0.557379	-0.292542	-0.746379	-0.16199	-0.410844	0.089445	-0.153271	0.03867	2.51708	-0.640511	0.398279	0.62438	0.408111	1.29528	-0.527239	0.146292	-0.18753	0.03086	-0.017266	-0.393907	-0.471324	-0.166763	0.535726	0.39851	-0.083134	-0.106591	-0.4317	0.973693	0.530625	-0.022302	-0.150217	0.514329	-0.443341
ENSG00000231789.2	PIK3CD-AS2	101929074	1.04043	0.223213	0.926557	0.349835	0.598309	-0.458607	0.487859	-0.137154	0.136166	0.066538	-0.25018	-0.001947	-0.20227	0.122514	0.852716	0.156627	0.010851	0.300319	-0.511128	-0.264893	-0.999158	0.289152	-0.604569	-0.9433	-1.01478	-1.11493	-1.36869	1.22411	1.14655	0.596579	0.491962	0.18197	-0.013869	-0.20227	0.161456	-0.402652	-1.28867	1.23006	0.673912	-0.058907	0.168162	-0.80314	-1.10504	0.5887	-0.062784	-1.25759	0.383668
ENSG00000171603.16	CLSTN1	22883	0.162657	-0.094497	-0.343172	-0.0672	-0.30295	-2.13519	0.076301	0.232838	0.138346	0.41456	0.147421	0.451249	0.31342	0.279372	0.422518	0.498366	0.677919	0.316736	0.44863	0.477104	0.06219	0.487586	-0.167056	-0.445157	-1.03988	-0.554478	-0.853995	-0.436472	0.969974	-0.227092	-0.192059	0.160403	0.323147	0.31342	0.516095	0.480334	-0.730811	0.276817	-0.256423	0.342872	0.536707	-0.317658	-0.827262	-0.226684	0.353858	-0.880128	-0.688788
ENSG00000178585.14	CTNNBIP1	56998	1.61091	-0.517844	-1.13867	-0.636062	-0.11592	-1.06413	-0.542455	0.128382	-0.624663	0.027209	-0.801335	-0.083258	-0.349712	-0.04891	-0.382665	-0.008665	0.650075	0.003001	0.768694	-0.022951	0.005654	1.1454	-0.505964	1.79245	1.08984	0.013045	-0.040705	-0.334171	-0.040602	-0.859509	-0.390179	-0.214849	-0.415881	-0.349712	0.33886	0.386942	-0.014352	-0.194458	-0.679644	-0.42871	0.231651	0.667518	0.572253	-0.675852	-0.332361	0.381831	-0.812742
ENSG00000162441.11	LZIC	84328	0.52559	0.038579	-0.447378	-0.19856	-0.294722	-1.82156	0.508141	0.103521	0.167467	0.32003	0.476385	0.221602	0.328465	-0.283387	0.125949	-0.005309	0.478187	0.063285	0.338334	-0.093263	-0.002755	-0.06867	0.470091	-0.252254	-0.011167	-0.283082	0.188677	-0.824823	0.09351	-0.212113	-0.255948	0.317372	0.332661	0.328465	0.280952	0.12716	-0.048984	-0.379455	-0.338146	0.354328	0.192738	0.113028	-0.152676	-0.253135	0.283308	-0.037951	-0.637448
ENSG00000173614.13	NMNAT1	64802	1.07609	0.143377	-0.042853	-0.325733	-0.323369	-1.90626	0.188225	-0.023712	0.192961	0.052129	0.012163	0.152957	-0.140938	-0.179492	0.361384	-0.058631	-0.378959	-0.389092	-0.330756	-0.113985	-0.433701	0.318295	-0.191232	0.14922	0.717607	0.213952	0.250307	0.359969	0.561959	0.052159	-0.336798	0.085361	0.11511	-0.140938	-0.398517	-0.230761	0.240889	0.478359	-0.248742	0.063021	-0.297173	-0.021799	0.483356	-0.153938	0.029651	0.424854	-0.574535
ENSG00000162444.11	RBP7	116362	-0.170041	0.901088	0.618935	0.407946	0.493292	-1.34617	-0.672021	-0.619756	-0.723956	-1.52785	-0.879661	-0.531171	-1.08849	-1.05291	-1.16262	-0.468406	-1.27488	-1.3718	-1.17792	-1.01799	-0.484962	-0.608749	-0.895474	-0.065996	4.47456	3.49691	1.96417	4.80324	-0.536212	0.788691	0.467623	-0.670262	-1.02778	-1.08849	-1.37328	-1.13939	2.83358	2.21402	0.546467	-1.11197	-1.1198	-0.498876	4.13614	0.679435	-1.13594	3.57164	0.251617
ENSG00000130939.18	UBE4B	10277	0.863388	-0.259594	-0.473436	-0.105774	-0.556414	-1.41877	0.038612	0.191535	0.136263	0.074125	0.326985	0.258403	-0.034751	0.803491	0.194095	0.175917	0.381362	0.101149	0.07232	-0.10282	0.045092	0.413692	-0.147366	-0.36797	-0.066142	-0.314206	-0.261007	0.456747	-0.030479	-0.380346	-0.343588	0.119416	0.223304	-0.034751	0.25036	-0.015825	-0.29846	0.221177	-0.408231	0.178112	0.23669	-0.267391	-0.19735	-0.391515	0.261848	-0.230553	-0.658594
ENSG00000054523.17	KIF1B	23095	0.427766	-1.26582	-0.514137	-0.513884	-0.390729	-1.49106	-0.613126	0.129722	-0.425783	0.168456	-0.395867	0.326298	0.383824	0.99144	-0.790545	0.262859	0.063849	0.194494	-0.010776	0.194952	-0.553241	0.591788	-0.087879	-0.697422	0.474772	0.533984	0.922808	1.89342	0.676546	-0.923562	-0.469375	-0.250823	-0.091731	0.383824	0.134046	0.095563	0.755883	1.33347	-0.510008	0.013324	0.18736	-0.407467	0.523411	-0.753323	0.132958	0.694353	-0.977276
ENSG00000142657.20	PGD	5226	1.81113	-0.77447	-0.407114	0.06724	-0.36266	-1.27603	-1.15762	-1.07472	-1.0221	-1.13138	-1.09195	-0.879641	-0.944308	-0.85403	-0.841421	-1.16623	-0.729022	-0.845807	-0.961086	-0.731183	-1.32194	-0.420221	1.86169	1.19608	2.66553	1.47864	1.21405	2.64918	4.63013	-0.613086	-0.153284	-1.15829	-1.15754	-0.944308	-0.817128	-0.878064	1.39715	3.777	-0.252545	-1.18645	-0.985348	1.58658	2.15028	-0.414465	-1.26517	1.92616	-0.644327
ENSG00000175279.21	CENPS	378708	1.67521	0.295142	-0.185702	-0.210421	-0.160651	0.232285	1.25389	0.253748	0.498439	0.441685	0.933468	0.423017	0.706056	-0.510343	0.529735	0.772133	0.056106	-0.170908	0.129157	0.094389	0.478091	-0.135715	1.0192	-0.530845	-1.63626	-0.230629	-0.839657	-3.19385	-2.2373	0.056785	-0.192537	0.782263	0.644457	0.706056	-0.059567	0.115991	-0.555337	-2.81805	-0.200147	0.702751	0.236296	0.25339	-0.968667	-0.073417	0.57627	-0.97294	-0.006868
ENSG00000160049.11	DFFA	1676	1.05992	-0.06119	0.065494	0.208601	-0.011186	-1.05331	0.29537	0.408588	0.173592	-0.041563	0.229637	-0.085119	0.138099	0.432783	0.596311	0.24019	0.47621	0.512258	0.1913	0.54263	0.316154	0.261727	0.597398	-0.018057	-0.15233	-0.222986	-0.61685	-3.50671	-0.7645	0.002233	0.102433	0.365261	0.077603	0.138099	0.512884	0.380813	-0.435764	-2.21619	0.09451	0.097045	0.441674	0.300601	-0.194739	0.056605	0.200685	-0.356661	-0.199308
ENSG00000142655.12	PEX14	5195	0.386345	-0.65294	-0.122649	0.151982	-0.645349	-1.35022	0.437932	0.375259	0.062673	0.474294	0.18948	0.141024	0.399157	0.446977	0.509307	0.46175	0.966918	0.676722	0.520515	0.749288	0.824772	0.988042	-0.791621	0.178972	-0.546391	-0.700272	-0.720846	-3.50305	0.311347	-0.402428	-0.255993	0.421939	0.243423	0.399157	0.852832	0.65886	-0.737373	-1.65607	-0.221444	0.296445	0.756839	-0.317884	-0.646854	-0.356085	0.359508	-0.707275	-0.612998
ENSG00000130940.14	CASZ1	54897	-0.423317	0.146626	-0.065869	0.826322	0.065413	-2.57183	-1.10992	-0.029092	-0.402391	-0.156012	-0.343841	0.325203	0.372038	0.951087	-0.609305	-0.09592	0.794758	0.948366	0.264258	1.21034	0.231928	1.45006	0.888368	-0.839392	-0.469332	-0.737858	-0.850627	-0.303871	1.00071	0.041902	0.462693	-0.590997	-0.161925	0.372038	0.904451	0.76512	-0.824214	0.361565	0.29688	-0.047979	0.592132	0.025412	-0.626372	0.272893	0.048095	-0.739738	-0.374312
ENSG00000175262.14	C1orf127	148345	0.148336	-0.3656	0.116443	-0.286604	-0.530101	-0.8527	0.107187	-0.153933	0.001045	-0.17323	0.050267	-0.465588	-0.098883	0.118752	-0.302765	-0.168589	-0.365128	-0.318985	-0.505375	-0.391048	-0.341858	0.210723	0.803193	2.00646	1.14308	-0.108865	-0.082874	0.318734	0.546197	-0.129279	-0.423762	-0.024255	-0.164862	-0.098883	-0.354964	-0.465125	-0.099487	0.448785	-0.251728	-0.160644	-0.306527	1.45784	0.536623	-0.299094	-0.149974	0.341987	-0.449025
ENSG00000120948.16	TARDBP	23435	0.612803	0.007994	-0.099086	-0.044271	-0.01743	-1.31533	0.456337	0.463671	0.268369	0.369367	0.426949	0.430903	0.131768	0.384336	0.34096	0.478547	0.346493	0.086112	0.092245	0.166872	0.189407	0.190317	0.345494	-0.143745	-0.660895	-0.753084	-0.298036	-1.89983	-0.368563	-0.047264	-0.032015	0.477362	0.41968	0.131768	0.224465	0.134447	-0.545392	-1.17699	-0.057799	0.380871	0.327538	0.104681	-0.733669	-0.042875	0.439748	-0.61543	-0.343604
ENSG00000009724.16	MASP2	10747	1.02052	0.273503	0.63514	0.420566	0.250778	-1.42216	0.880766	0.3028	0.858524	0.482438	-0.044963	0.305966	-0.136924	0.351459	-0.034402	0.501926	0.187487	-0.260147	-0.405387	-0.106832	-0.434811	0.310132	0.643819	-0.131141	-0.768172	-1.35753	-0.779627	-1.02509	-0.346108	0.471466	0.348339	0.614115	0.449531	-0.136924	-0.037701	-0.265774	-1.1089	-0.711468	0.469651	0.342882	0.154311	0.266012	-1.10296	0.443364	0.374378	-1.0444	0.036938
ENSG00000271895.2	RP4-635E18.8	NA	1.25065	0.653933	0.667581	0.651181	0.501923	-2.491	1.02053	0.765781	0.547989	0.589305	0.168258	0.31889	0.463333	0.238677	0.764084	0.425234	-0.074955	0.053739	-0.075454	0.226935	-0.092536	0.026044	0.48583	-0.094085	-1.54985	-1.56907	-1.39967	-2.32774	-0.028367	0.685691	0.598309	0.92686	0.455838	0.463333	-0.011008	0.078599	-1.54038	-1.2225	0.654495	0.488628	0.145235	0.203264	-1.61831	0.694408	0.572128	-1.62433	-0.003835
ENSG00000116649.9	SRM	6723	1.00258	0.156964	0.182147	0.402257	-0.058622	2.14182	0.104531	-0.109604	0.125033	0.045751	0.006698	0.202305	0.193637	-0.263939	0.206501	-0.054378	0.27416	-0.156076	-0.065489	-0.140164	-0.23184	-0.328555	0.040671	1.18103	-0.357866	-0.133888	-0.827444	-2.33824	-1.32955	0.175953	0.178301	-0.002632	0.106573	0.193637	0.06127	-0.106707	-0.498804	-1.90309	0.189007	0.134206	0.022901	0.6339	-0.255155	0.191587	0.063356	-0.474222	0.661068
ENSG00000171824.13	EXOSC10	5394	0.348166	0.236452	0.132316	0.060145	-0.008462	-2.06383	0.421969	0.209393	0.318804	0.21416	0.26164	0.315729	0.318309	0.511774	0.467264	0.354659	0.471177	0.309603	0.116435	0.156423	0.174726	0.44682	-0.081307	-0.712415	-0.517808	-0.427688	0.008464	-1.82015	0.02847	0.191342	0.026817	0.327594	0.311573	0.318309	0.405122	0.141577	-0.217522	-0.929647	0.066143	0.334363	0.408164	-0.411837	-0.490587	0.117984	0.36511	-0.336842	-0.38462
ENSG00000226849.1	RP4-635E18.7	NA	0.443251	0.402592	0.577293	0.477604	0.314521	-1.23462	0.785921	-0.193005	0.301407	-0.120779	0.633176	-0.288216	0.066169	0.366393	0.400542	0.380469	0.592643	0.11563	0.091839	0.364717	-0.099011	0.715338	-0.077341	-0.727784	-0.407984	-0.577522	-1.45788	-1.6819	0.016406	0.508431	0.411008	0.307646	0.147486	0.066169	0.367501	0.236892	-1.05611	-0.864174	0.492274	0.138496	0.391378	-0.417754	-0.511347	0.497248	0.112554	-0.878342	0.125773
ENSG00000198793.12	MTOR	2475	0.219148	0.373163	-0.134245	0.037615	0.214373	-1.32952	0.041748	0.414814	0.49524	0.460254	0.107036	0.62197	0.37534	0.068343	0.230357	0.428745	0.457845	0.365916	-0.099291	-0.058047	0.245832	0.423853	-0.099905	-0.363158	-0.545858	-0.659283	0.029059	-2.00089	-0.286905	0.123967	0.130749	0.236895	0.472691	0.37534	0.427423	-0.081638	-0.327003	-1.18706	0.042326	0.48209	0.450247	-0.240269	-0.625309	0.137754	0.482586	-0.422774	-0.196272
ENSG00000120942.13	UBIAD1	29914	0.047753	0.577575	0.542528	0.625493	0.304851	-1.71018	0.87159	0.589058	0.709895	0.566559	0.577903	0.967311	0.866764	-0.044553	0.690844	0.541717	0.371327	-0.119254	-0.050138	-0.085157	0.392517	0.139533	0.13449	-0.463428	-1.00616	-0.942989	-0.756656	-3.55797	-0.803101	0.581186	0.482726	0.757883	0.791794	0.866764	0.130793	-0.0702	-0.881891	-2.26282	0.529464	0.86325	0.28535	-0.170675	-1.01135	0.575381	0.818232	-0.972674	0.079638
ENSG00000132879.13	FBXO44	93611	-1.04076	0.454449	0.978636	0.823672	0.071094	-2.19909	0.820442	0.599757	0.59118	0.732583	0.704826	0.770578	0.586168	1.03328	0.721857	0.865641	1.03165	0.805873	1.02051	1.07815	0.993836	1.35591	-0.420121	-0.507429	-1.88732	-2.17847	-2.03928	-2.34589	-2.91448	0.743582	0.464265	0.736896	0.785481	0.586168	0.95343	1.08893	-2.18845	-2.72944	0.673445	0.792312	0.971725	-0.481276	-2.10961	0.653224	0.867524	-2.19463	0.030135
ENSG00000116663.10	FBXO6	26270	-0.964245	-0.603843	-0.326436	-0.369553	-0.310483	-0.858626	-1.36128	-0.793503	-1.04677	-0.425679	-0.989033	-1.18769	-1.06411	0.323253	-0.838155	-0.619645	0.834804	1.07184	0.64499	1.11582	0.105242	1.75401	1.18534	1.54749	1.04805	1.2529	1.02104	0.507783	-0.494836	-0.482692	-0.352849	-1.11805	-1.024	-1.06411	0.989296	0.913629	1.17988	0.006718	-0.361804	-1.10311	0.462647	1.41797	1.19389	-0.451874	-1.02735	1.19418	-0.577837
ENSG00000116670.14	MAD2L2	10459	-0.227382	-0.293353	-0.032752	-0.179725	-0.17826	-1.5878	-0.248399	0.07551	-0.035695	0.103853	-0.067599	-0.21761	-0.062834	0.353976	-0.448703	-0.1502	0.403335	0.640562	0.608012	0.956278	0.244005	0.68387	1.42859	0.592853	-0.154982	0.183235	-0.13901	-0.913917	-1.16209	-0.169205	-0.185747	-0.089706	-0.060907	-0.062834	0.541645	0.81166	0.022947	-1.07717	-0.140461	-0.065505	0.321264	1.04886	0.01466	-0.191964	-0.004648	-0.039815	-0.531719
ENSG00000162490.6	DRAXIN	374946	0.108917	0.047359	-0.103988	-0.395291	-0.345264	-1.04544	-0.032288	-0.314121	-0.273189	-0.166983	-0.384522	-0.272602	-0.510793	0.240627	-0.148655	-0.194182	0.100624	1.32858	0.465305	1.75148	0.090915	2.06273	-0.509755	-0.675497	-0.350655	-0.336237	-0.242119	-0.1598	0.382967	-0.029383	-0.38425	-0.179741	-0.307915	-0.510793	0.741568	1.15022	-0.300091	0.115794	-0.303594	-0.376361	0.443962	-0.614989	-0.356406	-0.2237	-0.346098	-0.333958	-0.431252
ENSG00000177674.15	AGTRAP	57085	-1.16737	-0.529545	-0.594822	-0.576144	-0.810386	-2.8139	-0.436418	-0.535088	-1.15712	-0.627375	-0.565641	-0.710321	-0.817616	0.562244	-0.807252	-0.761824	0.387231	1.09584	0.73696	0.793917	0.357747	1.25387	-2.61942	0.904604	2.53912	1.70358	1.27529	2.15517	2.04068	-0.583398	-0.719426	-0.504083	-0.858801	-0.817616	0.769517	0.794323	1.54564	2.17709	-0.712251	-0.907634	0.259271	-0.88976	2.2014	-0.704589	-0.79364	1.98359	-1.24623
ENSG00000215910.7	C1orf167	NA	-0.357043	1.24636	0.213348	0.490759	-0.403149	1.89913	0.782333	0.327616	-0.672233	-0.334235	-1.1364	-0.345399	0.934469	-0.209391	0.775222	-0.345871	0.27005	-0.214405	-0.532929	0.680057	-0.418133	-1.72225	-0.113265	1.55492	-0.127368	0.173113	-0.773382	-0.863207	-0.881519	0.757398	0.045458	0.575917	-0.698238	0.934469	0.028872	0.07634	-0.311461	-0.905282	0.108188	-0.363655	-0.10433	0.748031	0.023735	0.434198	-0.256304	-0.261569	0.806616
ENSG00000177000.10	MTHFR	4524	0.626077	0.897513	0.438156	0.234578	0.051612	-2.12302	0.072678	-0.296118	-0.292318	0.005612	-0.474292	-0.290979	-0.341116	0.318973	-0.108902	0.031016	-0.358222	0.073605	0.072971	-0.032065	-0.180698	0.584498	-1.00164	0.608963	0.464713	0.496568	0.955167	-0.550178	0.273433	0.693036	0.148495	-0.115936	-0.295198	-0.341116	-0.147679	0.021225	0.753259	-0.143594	0.260386	-0.326043	-0.091164	-0.203745	0.498778	0.455114	-0.29362	0.688919	-0.117293
ENSG00000011021.21	CLCN6	1185	0.791642	1.16012	0.930082	0.773627	0.524936	-2.38457	-0.214301	-0.059473	-0.394025	-0.154508	-0.50243	-0.224265	-0.32022	0.473621	0.322945	-0.062998	0.352106	0.01999	-0.365048	0.071926	-0.213847	0.292576	-0.032893	0.047792	0.24271	0.531425	1.02451	-1.7221	-0.676827	1.08454	0.673783	-0.142052	-0.357844	-0.32022	0.193069	-0.152092	0.807326	-1.24473	0.801147	-0.373403	0.111114	0.00773	0.401674	0.95093	-0.271886	0.646573	0.235025
ENSG00000242349.5	NPPA-AS1	NA	0.005556	1.3377	1.17487	1.35676	0.417646	-1.31697	0.007888	-0.322808	-0.081051	-0.185582	-0.192937	-1.20829	-0.985865	-0.908023	0.40722	0.850933	8.8e-05	-0.09296	0.327124	-0.178387	-0.685129	0.647296	-1.14882	-0.645068	0.760281	0.928881	1.79287	-1.36499	-1.144	1.3037	0.920683	-0.163402	-0.468022	-0.985865	-0.048189	0.077175	1.41223	-1.30183	1.0602	-0.621085	0.272505	-0.93079	0.876452	1.20298	-0.661308	1.25171	0.695109
ENSG00000116685.15	KIAA2013	90231	-0.386407	-0.434781	-0.051531	0.487046	-0.076944	-0.288859	-0.647824	-0.464227	-0.371811	-0.213965	-0.540953	-0.989962	-0.423047	0.283665	-0.960957	-0.387328	0.466287	0.66588	0.182999	0.771101	0.185027	0.576766	0.847938	0.570441	0.36206	0.348199	0.298699	0.798186	-0.466447	-0.252331	0.212789	-0.577008	-0.593969	-0.423047	0.587445	0.495052	0.335655	0.172129	0.128898	-0.594407	0.267753	0.735951	0.368531	-0.021385	-0.549914	0.362697	-0.085441
ENSG00000083444.16	PLOD1	5351	0.354723	-0.518146	-0.574414	-0.679141	-0.600149	-0.128281	-1.94141	-1.37662	-1.35181	-1.60418	-1.7943	-1.47018	-1.91665	1.66628	-1.69375	-1.20488	1.17325	2.00861	0.455881	1.97519	-0.849721	2.88788	0.015049	1.59563	2.4009	2.03388	2.10147	1.56553	-1.71265	-0.566894	-0.663782	-1.72162	-1.74554	-1.91665	1.65096	1.2614	2.1457	-0.076332	-0.666364	-1.90443	0.710679	0.835728	2.30106	-0.66557	-1.66643	2.34963	-0.585137
ENSG00000116688.16	MFN2	9927	0.138765	-0.033177	-0.145121	-0.1947	-0.45456	-1.88483	-0.390693	-0.299072	-0.100242	0.0271	0.118177	0.199627	-0.271867	-0.105776	-0.043819	-0.137646	0.162068	0.372348	-0.38034	0.194625	0.093816	0.705714	-0.28349	-0.237913	0.522084	0.647202	0.871135	0.834242	0.02442	-0.092513	-0.33688	-0.357897	0.068655	-0.271867	0.277291	-0.096362	0.787816	0.445532	-0.285562	-0.006367	0.14263	-0.270539	0.606705	-0.232223	-0.073101	0.733484	-0.634814
ENSG00000116691.10	MIIP	60672	-0.266382	0.153797	0.573966	1.02661	0.496576	-2.35818	-0.480133	0.031186	-0.141547	-0.452275	-0.375781	-0.208698	-0.188222	-0.323881	-0.802703	-0.054276	0.092983	-0.032283	-0.15718	0.111655	-0.190385	-0.054421	2.12166	0.11519	0.87563	0.985162	1.05995	-0.365707	-1.35132	0.377613	0.790335	-0.232944	-0.330646	-0.188222	0.031495	-0.023621	1.06115	-0.89091	0.75388	-0.319825	0.002309	1.16063	0.965505	0.631645	-0.288504	1.04994	-0.025095
ENSG00000120949.14	TNFRSF8	943	-0.108175	-0.461547	0.342073	0.774068	0.990778	-0.609014	-1.76117	0.057895	-1.19587	-0.940259	-1.35254	-1.76117	-1.36132	-1.72972	-1.70368	-1.37291	-0.890922	-1.76117	-1.76117	-1.76117	-1.76117	-0.749457	0.045439	1.5812	4.3685	5.86193	6.55882	3.31712	-1.70453	-0.061991	0.915722	-0.883774	-1.47317	-1.36132	-1.37609	-1.82763	6.44473	0.836719	0.757389	-1.54729	-1.44689	0.844012	5.30824	0.461711	-1.42959	6.03535	0.242552
ENSG00000028137.18	TNFRSF1B	7133	-1.76313	-0.618645	-0.104492	-0.379397	0.326688	-2.90278	-1.7097	1.41972	-0.351512	0.025273	0.276438	0.02851	-0.530903	1.1373	-3.03797	-0.935605	0.475029	0.302162	0.173081	0.362706	-0.536639	1.42193	-0.2877	1.00122	2.34746	3.59456	3.88399	2.48062	-5.5399	-0.375213	-0.027349	-0.150457	-0.005975	-0.530903	0.403259	0.278003	3.88037	-1.58736	-0.05651	-0.129237	-0.056946	0.37022	3.08312	-0.217712	0.278176	3.53222	-0.860955
ENSG00000048707.13	VPS13D	55187	-0.127966	0.099643	0.218125	0.199214	-0.020752	-3.05851	0.456228	0.691703	0.373322	0.320686	0.361606	0.562409	0.446594	0.129895	0.08682	0.311016	0.444506	0.175918	-0.050277	-0.426391	0.430051	0.115373	0.405294	-0.097014	-0.138251	-0.54072	-0.425041	-1.10415	0.224435	0.16488	0.092598	0.595625	0.454037	0.446594	0.321918	-0.247328	-0.501103	-0.456453	0.142564	0.483208	0.334831	0.159957	-0.352297	0.139248	0.542778	-0.396867	-0.599683
ENSG00000162496.8	DHRS3	9249	1.96043	-3.36158	-3.27012	-2.86668	-2.99316	-4.49685	2.74706	1.95247	1.46589	2.49988	2.52538	1.22098	1.71082	1.59369	2.48592	2.07694	1.14685	1.73828	2.72328	1.90691	2.07952	3.68281	-3.36842	1.952	-4.1103	-2.11922	-2.51293	-4.83521	-2.7523	-3.44097	-3.04048	2.43844	2.16412	1.71082	1.497	2.40246	-2.40347	-3.93691	-3.28201	2.20537	1.78375	-0.734933	-3.2323	-3.50528	2.34361	-3.14271	-3.976
ENSG00000116731.22	PRDM2	7799	-0.421806	0.717961	0.916767	0.824159	0.735784	-2.35086	-0.161121	0.24407	0.280112	0.370053	0.274724	0.395847	0.042468	0.530659	0.476787	0.467567	0.224487	0.336427	-0.048222	0.412119	0.166813	0.686393	-1.22929	-0.764272	-0.921423	-0.903822	-0.818584	-0.656848	0.433548	0.848208	0.809405	0.04304	0.370615	0.042468	0.291041	0.188815	-0.893701	-0.115863	0.890321	0.319048	0.369716	-1.03439	-0.947061	0.896464	0.361044	-0.950396	0.197488
ENSG00000189337.16	KAZN	23254	0.058193	-0.148247	0.614011	0.607526	-0.218616	-0.361889	0.116734	0.087368	-0.076254	-0.177966	-0.182093	0.001394	-0.092618	-0.041	0.027174	-0.13165	-0.235062	-0.301968	-0.25968	-0.145059	-0.262126	0.145134	-0.377591	-0.378926	-0.199662	-0.245284	-0.269661	2.33363	0.094063	0.24167	0.201793	0.105902	-0.122044	-0.092618	-0.278648	-0.210006	-0.267189	1.25965	0.360527	-0.123466	-0.240375	-0.392532	-0.230868	0.239832	-0.088662	-0.256885	0.115333
ENSG00000171729.13	TMEM51	55092	0.464036	-0.223432	-0.194985	-0.13304	-0.196343	-0.284188	-0.400247	-0.400247	-0.400247	-0.400247	-0.400247	-0.400247	-0.400247	-0.3931	-0.400247	-0.400247	-0.400247	-0.400247	-0.400247	-0.400247	-0.400247	-0.400247	-0.400247	1.64128	2.53116	1.85386	1.71505	-0.221572	-0.347743	-0.217103	-0.170906	-0.415351	-0.449257	-0.400247	-0.415351	-0.415351	1.85179	-0.295399	-0.188498	-0.468375	-0.431639	0.643932	2.27525	-0.209842	-0.500309	2.19284	-0.241529
ENSG00000228140.1	RP3-467K16.4	NA	-0.075415	-0.268753	-0.292704	-0.386737	-0.520494	-1.13105	-0.285023	-0.04023	-0.131443	-0.114196	0.149238	-0.052867	-0.441653	0.791724	-0.191457	-0.285044	0.199054	0.813057	0.96859	1.01864	0.020427	1.90997	-0.505351	-0.509731	-0.170703	-0.456448	-0.18283	0.575833	-0.015741	-0.291322	-0.470733	-0.168763	-0.041886	-0.441653	0.525152	1.03111	-0.331701	0.290614	-0.431349	-0.138301	0.261364	-0.526694	-0.325408	-0.412132	-0.043864	-0.29117	-0.60845
ENSG00000142634.12	EFHD2	79180	-1.01999	-1.15952	-1.02237	-0.947949	-0.543568	-3.23392	-1.98202	-1.23566	-1.50025	-0.563999	-0.381489	-0.882967	-1.37224	1.80514	-2.38506	-1.03982	1.43407	1.96883	1.74229	2.11943	0.550415	2.67184	-0.850134	2.00274	1.47748	1.48701	1.48719	2.49475	-0.234065	-1.13211	-0.7739	-1.66955	-0.934075	-1.37224	1.76565	2.00373	1.54322	1.173	-0.903686	-1.10022	0.849471	0.598049	1.53818	-1.0308	-0.964928	1.60028	-1.61661
ENSG00000142615.7	CELA2A	63036	0.017546	0.013197	0.499083	0.104089	0.51822	-2.0146	0.373893	-0.026418	0.463367	0.276584	0.303795	0.296574	0.203799	0.134736	0.228776	0.07191	0.448285	-0.200622	0.07139	-0.213001	-0.068513	0.31934	0.072849	-0.334061	-0.60034	-0.478703	-0.703011	-0.497335	0.785319	0.265806	0.322896	0.180294	0.37611	0.203799	0.128504	-0.073477	-0.613154	0.149426	0.403115	0.361389	0.114879	-0.135535	-0.559881	0.318379	0.305056	-0.640608	-0.205961
ENSG00000132906.17	CASP9	842	0.510667	0.301636	0.579826	0.643552	0.293007	-0.705512	-0.89695	-0.645729	-1.15556	-0.771142	-1.21525	-0.816226	-1.01057	-0.127213	-1.34006	-0.97575	0.011666	0.033333	-0.041437	0.188069	-0.405543	0.9494	0.683138	1.19525	0.860673	0.692363	0.926948	0.942045	1.23292	0.457363	0.48595	-0.800447	-1.11071	-1.01057	0.023349	0.076083	0.840209	1.12852	0.545106	-1.1629	-0.334583	0.974637	0.805821	0.510159	-1.09216	0.891498	0.260374
ENSG00000116138.12	DNAJC16	23341	0.173316	0.191846	0.884017	0.321763	0.517899	-1.71604	0.460522	0.217101	0.473436	0.254378	0.410009	0.597932	0.281734	0.516678	0.447718	0.441449	0.152889	0.384076	0.260515	0.102065	0.21364	0.235104	-0.109696	-0.575322	-0.560172	-0.698605	-0.384035	-2.96465	-0.275921	0.558231	0.435674	0.351597	0.487074	0.281734	0.278614	0.188131	-0.561747	-1.68143	0.619623	0.472178	0.351718	-0.355434	-0.653139	0.53752	0.480313	-0.590553	0.046687
ENSG00000116771.5	AGMAT	79814	-0.560592	-0.087245	0.484555	0.874637	0.476585	-0.585191	1.36963	0.977079	1.00197	1.28384	0.399071	0.491301	0.687744	-0.775135	1.11797	0.521221	0.419212	-0.669413	0.033268	-0.218461	-0.150998	-0.75792	-1.16447	-1.35854	-1.32323	-1.53241	-1.31777	-0.111024	0.093793	0.206151	0.701106	1.21763	0.891275	0.687744	-0.129822	-0.096091	-1.47886	-0.008941	0.65992	0.904323	0.097425	-1.30911	-1.4817	0.490659	0.855075	-1.50024	0.272271
ENSG00000197312.11	DDI2	84301	0.364772	0.427826	0.212032	0.265557	0.244336	-0.829451	0.222657	0.640856	0.306783	0.450308	0.321532	0.30868	0.024805	0.049079	0.200644	0.408887	0.037975	-0.081744	0.092821	0.166141	0.041397	0.55345	0.707152	0.294125	-0.181332	-0.372449	-0.059084	-3.16741	-1.62625	0.332002	0.264567	0.448049	0.389294	0.024805	-0.022711	0.134367	-0.223908	-2.48728	0.259515	0.330493	0.131251	0.519531	-0.287339	0.322634	0.399606	-0.220311	0.074964
ENSG00000215695.1	RSC1A1	6248	0.368688	0.438236	0.249072	0.216507	0.536667	-0.267921	0.089541	1.12817	-0.178752	0.406829	0.320718	0.260494	0.106796	0.030332	0.151	0.381426	0.102272	0.031051	0.051848	-0.028594	0.318108	0.727702	0.84178	0.379873	0.45596	-0.794748	-0.503007	-3.5631	-2.24206	0.356622	0.390798	0.631833	0.227096	0.106796	0.069177	0.012066	-0.673364	-3.01211	0.360285	0.214403	0.185041	0.633876	-0.175786	0.404217	0.396096	-0.302606	0.274429
ENSG00000116786.11	PLEKHM2	23207	-0.093732	0.480483	0.411332	0.64541	0.427387	-1.4963	-0.131313	-0.195179	-0.565897	-0.214657	-0.492919	-0.346582	-0.436979	0.320803	0.095996	0.053685	0.157643	-0.195126	0.216975	0.174859	0.386059	-0.415589	-0.298729	0.901878	0.285281	0.61736	0.482914	0.295109	-0.912687	0.462734	0.55664	-0.169406	-0.454607	-0.436979	-0.019449	0.20331	0.570897	-0.320441	0.53351	-0.481433	0.005824	0.312955	0.468352	0.551294	-0.401711	0.498076	0.109604
ENSG00000162461.7	SLC25A34	284723	0.610381	0.334905	0.587206	0.715198	0.32465	-1.38926	0.348956	0.651863	-0.466848	-0.374743	0.382264	0.870395	-0.300456	0.198666	0.165597	-0.708546	0.031956	-0.049589	-0.409198	-0.570911	-0.701022	0.038254	-0.629316	1.30036	-0.160262	0.284214	-0.508772	-0.315174	-0.163243	0.478454	0.539544	0.519293	0.115351	-0.300456	-0.009149	-0.508547	-0.116516	-0.248236	0.584889	0.025888	-0.261045	0.348182	0.064315	0.55055	0.16608	-0.138334	0.134037
ENSG00000162458.12	FBLIM1	54751	0.357515	0.398416	0.418962	-0.054181	-0.209048	-1.61944	0.165919	0.654228	0.284362	-0.033866	0.173629	0.440658	-0.109841	0.248292	-0.085369	0.232668	0.114412	-0.236536	-0.459962	-0.391691	-0.348025	0.373725	-0.376422	-0.31875	-0.001253	-0.2667	-0.195931	-0.013282	0.979399	0.424111	-0.136581	0.425548	0.242669	-0.109841	-0.063366	-0.441895	-0.240044	0.501287	0.055983	0.176689	0.039738	-0.360702	-0.139032	0.155501	0.295302	-0.166756	-0.249323
ENSG00000179743.4	FLJ37453	729614	1.15185	0.078542	-0.120784	0.104671	-0.026152	-1.38597	0.100516	0.080542	-0.406476	-0.095966	-0.056158	-0.153469	-0.32075	0.114019	0.130288	-0.234902	-0.292656	-0.30794	-0.412505	-0.109497	-0.308337	0.034977	-0.16175	0.483266	0.766783	0.722124	0.051043	0.036561	0.5941	-0.021918	0.040741	0.093946	-0.199815	-0.32075	-0.31163	-0.27085	0.401171	0.32723	-0.015193	-0.241723	-0.300343	0.166825	0.772546	0.01018	-0.171967	0.553577	-0.315885
ENSG00000065526.10	SPEN	23013	0.069067	0.550663	0.469803	0.488978	0.292611	-2.27672	-0.169915	0.153822	-0.004082	0.28009	-0.213847	-0.313702	-0.107226	0.088058	0.198818	0.583991	-0.199476	0.07628	-0.055813	0.203569	-0.056442	0.167065	-0.749641	0.031436	-0.079534	-0.037728	-0.044596	-0.131624	0.829327	0.529487	0.405541	-0.00835	-0.070585	-0.107226	-0.063922	0.076666	-0.042715	0.362016	0.449847	-0.083967	0.165645	-0.372654	-0.060844	0.505679	-0.030791	-0.058184	-0.111092
ENSG00000116809.11	ZBTB17	7709	0.542644	0.12847	0.432068	0.298878	0.153233	-1.74711	0.015606	-0.265008	0.254819	0.256743	0.556388	0.249433	-0.00605	0.010958	0.180311	0.250311	0.611225	0.51413	0.331042	0.34984	-0.443546	0.137167	-1.09281	-0.706039	-0.334141	-0.101338	0.273641	-0.412482	-0.433001	0.290845	0.234586	-0.129406	0.369674	-0.00605	0.58391	0.353288	0.089403	-0.438694	0.317842	0.306908	0.49452	-0.933365	-0.225956	0.284161	0.202289	-0.058177	-0.171896
ENSG00000183888.4	C1orf64	149563	-0.055748	0.237008	0.127561	-0.239257	-0.26074	-1.22756	0.266726	-0.045922	0.112795	0.072752	0.0058	0.031223	-0.003467	-0.297023	0.243179	0.194971	0.049523	-0.389765	-0.131406	0.115473	0.011869	0.060924	-0.325506	-0.529048	-0.35198	-0.251084	-0.359292	1.70884	1.08335	0.189163	-0.259432	0.114568	0.062456	-0.003467	-0.176541	-0.008267	-0.316704	1.44877	-0.133882	0.051279	-0.052221	-0.443401	-0.312911	-0.038003	0.004225	-0.345945	-0.318997
ENSG00000142627.12	EPHA2	1969	0.123367	-0.196736	-0.319811	-0.319811	-0.319811	-0.319811	-0.319811	-0.319811	-0.319811	-0.319811	-0.197324	-0.319811	-0.185983	-0.3141	-0.319811	-0.319811	-0.319811	-0.294455	-0.319811	-0.319811	-0.319811	0.188507	6.54489	0.153411	-0.319811	-0.204211	-0.014963	-0.319811	-0.319811	-0.26802	-0.331879	-0.331879	-0.3246	-0.185983	-0.318723	-0.331879	-0.113722	-0.331879	-0.344894	-0.314258	-0.335779	3.47553	-0.271898	-0.324435	-0.350472	-0.193753	-0.345442
ENSG00000142632.16	ARHGEF19	128272	0.58628	0.082916	0.133489	0.251071	-0.477575	-1.18321	0.618809	0.652495	0.23007	0.551545	0.680091	0.542855	0.436296	0.98619	0.546957	0.176811	0.485661	0.607373	0.975048	1.3534	1.26992	0.988498	-0.340442	-0.452799	-1.2452	-1.37854	-2.50549	-3.86955	-0.21884	0.112286	-0.117526	0.659639	0.562505	0.436296	0.567141	1.20816	-2.0153	-2.12133	-0.033437	0.571265	0.45648	-0.411587	-1.36137	-0.002834	0.691425	-1.84384	-0.279285
ENSG00000037637.10	FBXO42	54455	0.035762	-0.274681	-0.114519	-0.197183	-0.197897	-1.74862	0.13739	0.313491	0.411802	-0.118483	0.234817	0.094683	0.174672	0.30583	0.316925	0.528778	0.304071	0.487773	-0.063135	0.223931	0.392637	-0.157581	-0.484158	-0.06959	-0.004031	0.21225	0.573581	-1.05961	-0.108771	-0.201944	-0.204995	0.233948	0.174771	0.174672	0.410862	0.083432	0.407743	-0.606236	-0.183189	0.186647	0.474733	-0.287322	0.108038	-0.220079	0.243592	0.281039	-0.592806
ENSG00000055070.16	SZRD1	26099	0.256476	-0.201497	-0.0758	-0.035635	-0.388178	-1.80427	-0.017604	0.126919	0.010712	0.120773	0.187971	0.39207	-0.054613	0.428714	-0.017819	0.280954	0.373343	0.338211	0.260231	0.496253	0.138863	0.462411	-0.603353	-0.193883	0.147551	0.281768	0.475522	-0.842332	-0.333305	-0.14388	-0.219903	0.05672	0.199663	-0.054613	0.369203	0.392515	0.392934	-0.61	-0.179599	0.153746	0.356784	-0.41366	0.22276	-0.19674	0.192709	0.32527	-0.586364
ENSG00000187144.11	SPATA21	374955	0.093542	0.489762	0.397584	0.083066	0.118306	-1.61448	0.745196	0.305057	-0.197235	-0.321858	0.251717	0.548185	-0.25571	-0.027569	0.424517	0.646856	-0.073689	-0.006616	-0.063689	-0.518117	-0.060958	0.144725	-0.232232	-0.643995	-0.048798	-0.322983	-0.111112	-0.189376	0.426367	0.460416	0.104486	0.544943	0.078799	-0.25571	-0.041668	-0.301881	-0.225238	0.122967	0.215311	0.005874	0.203662	-0.454646	-0.192905	0.305508	0.060793	-0.173589	-0.12305
ENSG00000157191.19	NECAP2	55707	-0.627014	-0.579348	-0.222739	-0.12066	-0.50802	-2.4972	0.605637	1.05218	0.690951	0.657892	0.588806	0.876119	0.803943	-0.063312	0.116804	0.487037	0.294136	-0.241623	-0.212712	-0.170658	-0.301941	-0.395628	-0.447215	-0.029769	0.704034	0.958909	1.06202	-1.86037	-0.65133	-0.416177	-0.326202	0.860189	0.789578	0.803943	0.027247	-0.198918	1.04859	-1.30324	-0.306065	0.846698	0.193956	-0.247492	0.862848	-0.401491	0.891858	0.979561	-0.919312
ENSG00000226029.1	LINC01772	107984921	0.03445	0.273683	0.013996	0.219585	-0.300453	-1.1839	0.215928	0.25166	-0.123187	0.209166	0.166133	0.484744	-0.048678	0.137359	0.365826	-0.259342	-0.251795	-0.280829	-0.435456	-0.599347	-0.18117	0.174377	-0.329745	-0.258935	0.316433	-0.133169	0.481016	0.004714	1.10437	0.149267	-0.041959	0.242617	0.206771	-0.048678	-0.276362	-0.536927	0.180487	0.575467	-0.024039	0.161063	-0.284694	-0.305447	0.09509	0.058034	0.194186	0.238793	-0.228681
ENSG00000080947.14	CROCCP3	114819	0.30743	0.299778	-0.162596	-0.130216	0.197963	-2.92647	0.558587	0.492085	0.450682	0.285832	0.389819	0.488078	0.138559	0.26661	0.63873	0.179347	0.137033	0.323264	0.198535	0.659385	0.285561	0.483111	-0.657933	-1.1404	-0.648223	-0.86462	-0.063615	-1.39111	1.33568	0.071179	0.035152	0.54516	0.453024	0.138559	0.238833	0.445147	-0.481631	-0.028762	-0.034096	0.41027	0.229937	-0.933097	-0.784965	0.057505	0.457843	-0.5667	-0.636958
ENSG00000261135.1	RP4-798A10.7	NA	2.3839	0.703645	-1.26941	-0.752613	0.348232	-1.03566	-0.294512	0.084011	0.793195	-0.067485	-0.172176	0.420087	-0.579182	-0.046119	0.699968	0.154973	0.46383	-0.473587	-0.261297	0.25656	-0.311144	0.629738	-1.1259	0.096181	-0.376596	-0.758595	-0.109048	-0.398228	0.974595	-0.293555	-0.20982	-0.109222	0.27321	-0.579182	-0.005063	-0.002458	-0.450192	0.299058	-0.601688	0.092315	0.052202	-0.534288	-0.589014	-0.272234	0.087494	-0.447275	-0.469444
ENSG00000219481.10	NBPF1	101930059	1.22158	0.424776	0.38276	0.333416	0.329042	-3.64875	0.976462	-0.160238	0.096876	0.270688	0.292473	0.004805	0.305953	0.913006	1.11	0.56628	-0.19466	0.112623	0.450023	0.359802	0.146197	0.746099	-0.365188	-0.41253	-0.50692	0.075499	0.905247	-3.85175	-0.435365	0.419004	0.343728	0.423512	0.186563	0.305953	-0.042567	0.420192	0.508877	-2.22445	0.375732	0.227207	0.174074	-0.403533	-0.22385	0.412498	0.245261	0.17033	-0.509922
ENSG00000215908.10	CROCCP2	84809	0.424983	0.420494	0.013327	0.139932	0.012185	-2.27353	0.859708	0.715494	0.348749	0.722259	0.31817	0.551991	0.229888	0.736302	0.384541	0.617683	0.655935	0.216999	0.603766	0.468442	0.558217	0.723414	-0.137641	-0.46329	-1.36981	-0.658062	-0.432984	-3.82067	-0.205032	0.225096	0.078929	0.817321	0.544716	0.229888	0.452937	0.556334	-0.566109	-2.08881	0.059473	0.50812	0.535842	-0.311804	-1.0522	0.164421	0.627191	-0.884621	-0.394968
ENSG00000186301.8	MST1P2	NA	-0.311397	-0.019352	-0.580662	0.07861	-0.92407	-0.527962	1.04679	0.777723	0.726609	0.499473	0.504991	0.631393	0.708727	0.580614	1.22947	0.853635	-0.420761	0.139937	0.239615	0.279708	0.347918	0.630024	-0.708499	-0.20529	-0.571194	-1.14333	-0.475867	-1.72205	-1.37977	-0.311328	-0.438682	0.946679	0.662937	0.708727	-0.145711	0.26946	-0.840149	-1.60944	-0.512658	0.71879	0.205912	-0.474136	-0.889612	-0.405618	0.797019	-0.787396	-0.461868
ENSG00000236698.1	EIF1AXP1	NA	-1.54723	-0.889251	-1.47242	1.30474	0.495324	0.691772	1.2475	-1.02717	1.33716	0.451423	0.130895	-0.114862	-1.20203	2.30335	1.04892	0.436772	-1.14453	-0.135534	-0.616495	-0.127864	1.22558	-0.697428	1.09815	0.198028	0.973904	0.512328	-0.611145	-2.17059	-0.568573	-1.22539	0.933997	0.114324	0.506399	-1.20203	-0.664184	-0.386224	-0.051273	-1.42126	0.117784	0.141031	-0.303144	0.672543	0.771158	-0.157592	0.143853	0.314574	0.030466
ENSG00000058453.16	CROCC	9696	0.554305	0.041666	0.105991	-0.190979	-0.248377	-2.66355	0.735829	0.85611	0.219972	0.502843	0.080083	0.493685	0.257312	0.589556	0.409382	0.634317	0.427744	0.412119	0.714248	0.553249	0.718484	0.717952	-0.959838	-0.543776	-1.13084	-0.451085	-0.350306	-2.14591	-0.050766	0.076615	-0.227968	0.826006	0.363837	0.257312	0.435778	0.657664	-0.415816	-1.13978	-0.119837	0.363678	0.529934	-0.780177	-0.820811	-0.081854	0.521181	-0.694594	-0.691654
ENSG00000186715.10	MST1L	NA	0.182798	0.566359	0.195449	0.205171	-0.757426	-0.178674	1.31695	1.22204	0.618704	0.796185	0.246901	0.572716	0.670065	0.791996	0.969934	0.29468	-0.395074	0.520729	0.37066	0.150112	1.115	1.01533	-1.10215	-1.21895	-0.953493	-1.62542	-1.50172	-2.20762	-1.49245	0.395278	-0.286548	1.3174	0.62703	0.670065	0.065199	0.270212	-1.62257	-1.91985	-0.128264	0.679793	0.151101	-1.20435	-1.33811	0.058803	0.871117	-1.46689	0.007227
ENSG00000159363.17	ATP13A2	23400	0.17274	-0.811413	0.029496	-0.289416	-0.658438	-2.50411	0.051382	0.552852	0.077385	0.441995	0.444415	0.200889	0.238685	-0.331528	-0.278551	0.229668	0.555541	0.270103	0.396704	0.515397	0.355787	0.844332	2.97469	-0.323012	-0.174736	0.385279	0.001639	-2.64884	-0.881687	-0.405712	-0.491811	0.313518	0.326825	0.238685	0.428401	0.47326	0.200759	-1.83188	-0.330129	0.328448	0.379361	1.37587	0.109244	-0.485395	0.343739	0.076275	-0.990908
ENSG00000117118.9	SDHB	6390	-0.330635	-0.234871	-0.16045	0.283877	-0.243694	-0.891589	-0.245603	0.108102	0.217669	-0.082286	0.097396	-0.197183	-0.218575	-0.336308	-0.509841	-0.176409	-0.217405	0.014686	-0.294629	-0.049215	-0.312286	-0.194246	0.395833	0.832106	0.584641	0.87539	0.632147	0.530121	-0.041841	-0.205119	0.020849	-0.071345	0.009989	-0.218575	-0.105184	-0.178409	0.782213	0.253353	-0.043233	-0.042825	-0.136288	0.637138	0.757564	-0.099656	-0.047325	0.752091	-0.291787
ENSG00000117115.12	PADI2	11240	2.1395	0.506872	0.852467	0.009138	0.452713	-1.18624	-1.51954	-1.48463	-1.36282	-1.68701	-1.61181	-1.43651	-1.39377	-1.44451	-1.42431	-1.46209	-1.48074	-1.57762	-1.69057	-1.57297	-1.5684	-0.380195	-1.18172	4.51872	4.83831	2.11551	0.456903	7.11679	1.74944	0.705317	0.23964	-1.55877	-1.71122	-1.39377	-1.58689	-1.69335	1.33474	4.6004	0.472467	-1.75343	-1.625	1.73146	3.60811	0.511048	-1.86768	2.66398	0.148606
ENSG00000159339.13	PADI4	23569	1.0032	1.06651	0.743342	0.645122	0.657684	-1.9986	-1.20878	-1.1835	-1.75081	-1.48383	-1.40644	-2.06095	-1.42402	-1.27866	-0.734049	-1.45932	-1.75164	-1.8075	-2.20587	-1.68109	-2.16797	-1.07777	-0.895788	1.95782	5.39923	2.23444	0.485056	6.96079	5.79569	0.939074	0.675984	-1.24128	-1.88067	-1.42402	-1.84672	-2.01682	1.41106	6.61893	0.735543	-1.90184	-1.80402	0.551056	3.96086	0.87345	-1.91548	2.91849	0.260737
ENSG00000276747.1	PADI6	353238	-0.239465	-0.092993	-0.302606	-0.000668	-0.341243	-0.26576	-0.341243	-0.341243	-0.341243	-0.341243	0.006505	-0.341243	-0.341243	-0.335149	-0.341243	-0.341243	0.418938	1.20699	0.394202	0.74355	-0.341243	0.113974	-0.341243	1.66089	0.686051	-0.065071	-0.341243	0.132924	-0.131917	-0.205264	-0.177407	-0.35412	-0.285446	-0.341243	0.84364	0.590343	-0.210823	0.000523	-0.231689	-0.317939	0.461814	0.68472	0.322207	-0.206954	-0.359679	0.100559	-0.234808
ENSG00000179051.13	RCC2	55920	1.29329	0.310915	0.292081	0.325736	0.265533	-0.443564	-0.546561	-0.403844	-0.324557	-0.22385	-0.375928	-0.599976	-0.295585	0.256402	0.469496	-0.011917	0.362702	0.079163	-0.008338	0.404981	-0.155618	0.414256	0.399909	2.03419	0.551727	0.551819	0.198728	-4.28402	-0.411296	0.312875	0.30679	-0.493135	-0.42774	-0.295585	0.22927	0.205805	0.389435	-2.43625	0.317544	-0.425933	0.154557	1.26298	0.572595	0.335125	-0.40254	0.468138	0.175696
ENSG00000074964.16	ARHGEF10L	55160	0.408201	1.39412	1.63536	0.830904	0.702235	-0.041073	-1.46929	-1.16718	-1.46929	-1.46929	-1.44067	-1.46929	-1.46929	-1.39084	-1.46929	-1.46929	-1.43048	-1.46929	-1.46929	-1.41749	-1.43899	-1.25903	-0.919879	4.93257	5.74839	5.19945	4.43508	-1.05271	-1.18712	1.5719	0.795497	-1.36798	-1.64117	-1.46929	-1.5046	-1.49786	4.99905	-1.16218	1.139	-1.71268	-1.57058	2.08205	5.68048	1.28033	-1.7679	5.52981	1.05824
ENSG00000179023.8	KLHDC7A	127707	0.291925	-0.207731	-0.207731	-0.023872	-0.207731	-0.207731	-0.207731	-0.207731	-0.207731	-0.192672	-0.207731	-0.207731	-0.207731	-0.204022	-0.207731	-0.207731	-0.207731	-0.207731	-0.207731	-0.207731	-0.190484	-0.207731	-0.207731	-0.207731	-0.207731	-0.207731	-0.207731	-0.207731	4.99678	-0.21557	-0.120171	-0.21557	-0.228942	-0.207731	-0.21557	-0.21557	-0.21557	2.48488	-0.15793	-0.239565	-0.224024	-0.21557	-0.21557	-0.181574	-0.256768	-0.224024	-0.200059
ENSG00000159423.16	ALDH4A1	8659	3.13302	-0.149908	0.598708	-0.613397	0.010652	-0.338046	-1.45234	-0.93586	-0.427735	-1.01186	-1.0556	-1.48038	-0.457382	-0.775743	-0.369752	-0.542834	0.377205	0.086101	-1.22467	0.152059	0.040915	0.78917	1.90454	1.34149	1.09362	1.03212	1.23826	-1.63752	0.294349	0.232868	-0.312745	-1.23916	-1.1156	-0.457382	0.240395	-0.556542	1.17802	-0.696927	-0.001451	-1.0375	-0.028588	1.68426	1.10297	-0.043199	-1.10841	1.20928	-0.115147
ENSG00000169991.10	IFFO2	126917	0.857172	-0.844873	-0.536546	-0.062331	-0.463553	-1.26447	-0.064629	0.499004	-0.049623	0.421283	0.448673	0.929682	0.731393	1.40174	-0.196537	0.628078	0.504231	0.578699	0.860251	0.598548	1.18215	0.705285	-0.576956	0.089176	-0.483704	-0.741546	-0.907594	-2.09934	-1.45553	-0.716774	-0.272864	0.225383	0.491076	0.731393	0.561898	0.756924	-0.855686	-1.84451	-0.381919	0.580755	0.615068	-0.253094	-0.635743	-0.535213	0.710389	-0.766709	-0.742331
ENSG00000127481.14	UBR4	23352	1.23348	-0.175886	-0.166585	-0.137326	-0.297496	-2.02702	-0.053065	0.163319	0.035533	0.432101	-0.145407	0.065923	0.082659	0.200954	0.267264	0.430377	0.412724	0.111438	0.511922	0.27361	0.031476	0.116457	-0.034049	0.039405	-0.243136	-0.556004	-0.526784	-0.526688	0.579452	-0.177697	-0.225615	0.057207	0.10892	0.082659	0.271971	0.407587	-0.561824	0.027378	-0.216192	0.110189	0.343135	0.002779	-0.414648	-0.218118	0.141621	-0.47664	-0.656327
ENSG00000127463.13	EMC1	23065	0.48941	0.272271	0.180889	-0.492803	0.059331	-0.618135	0.131665	0.212167	0.223614	0.174391	0.410791	0.362605	0.088326	-0.038632	0.27682	0.115308	0.314006	0.185423	0.238726	0.176574	0.298497	0.668538	0.328352	0.03653	-0.040518	-0.122121	-0.311432	-2.6691	-0.97046	0.235131	-0.224915	0.178403	0.328709	0.088326	0.259138	0.215486	-0.224957	-1.88845	-0.090798	0.29483	0.220984	0.189325	-0.084388	0.005525	0.279274	-0.170418	-0.140062
ENSG00000053372.4	MRTO4	51154	0.846017	0.25722	0.827564	0.328241	0.069753	-1.05275	0.999976	0.675448	0.904606	0.594688	0.640039	0.764082	0.284336	0.088524	0.908092	0.46674	0.094597	-0.178724	0.179769	0.358238	0.740001	-0.302975	0.442524	0.235026	-1.06223	-0.554561	-0.955026	-3.87958	-2.67618	0.56286	0.206506	0.869324	0.814734	0.284336	-0.043651	0.279155	-0.783276	-3.40157	0.44056	0.74607	0.137541	0.351559	-0.838902	0.416086	0.75159	-0.92451	0.100644
ENSG00000211454.13	AKR7L	246181	0.368658	-0.47195	-0.199991	0.139091	0.117447	-2.03098	-0.357732	0.334057	-0.154714	0.250629	0.084742	-0.065887	0.324583	-0.141112	0.422367	0.216063	0.387373	-0.383236	-0.738062	-0.309894	-0.158259	0.131157	0.127588	-0.186331	-0.335507	-0.482171	0.204402	1.47642	1.36198	-0.348649	0.133109	-0.012284	0.032206	0.324583	0.002147	-0.543751	-0.144125	1.47275	0.020328	0.102828	0.079157	-0.03048	-0.424267	-0.116567	0.134918	-0.220459	-0.572559
ENSG00000053371.12	AKR7A2	8574	0.879095	0.026666	0.446295	0.188652	0.095061	-1.02561	0.46901	0.519874	-0.317567	0.32768	0.163268	0.168274	0.440168	0.510787	-0.568999	-0.008435	0.664007	0.457654	0.524102	0.500193	0.574406	0.661949	1.23635	1.14675	0.41077	0.070401	0.062314	-4.05675	-4.31562	0.245405	0.147209	0.5131	0.095873	0.440168	0.581994	0.531474	0.068862	-4.34415	0.262421	0.18298	0.40018	1.23651	0.249664	0.212332	0.300333	0.19537	-0.062943
ENSG00000040487.12	PQLC2	54896	0.584235	0.885865	0.475698	0.727568	0.006173	-1.4422	-0.857299	-0.222026	-0.790373	-0.569613	-0.195833	0.042106	-0.740535	0.403677	-0.496263	-0.345587	-0.53015	0.373826	-0.015859	0.427365	-0.399472	0.295918	1.663	1.60325	0.71547	0.695989	0.201744	-0.720431	-1.57807	0.706471	0.380715	-0.560027	-0.424767	-0.740535	-0.081111	0.213517	0.465805	-1.19262	0.434766	-0.52759	-0.180425	1.69475	0.732361	0.587968	-0.436686	0.57991	0.152854
ENSG00000077549.17	CAPZB	832	-0.60898	-0.657719	-0.431206	-0.084213	-0.347334	-2.16664	-0.012955	0.110432	0.299606	0.153799	0.149107	0.35307	0.277258	0.312581	-0.289245	0.09279	0.373717	0.305127	0.090988	0.279733	0.028849	0.336464	-0.243322	0.099839	0.134934	0.556692	0.776683	0.140997	0.122391	-0.565008	-0.223916	0.050578	0.268148	0.277258	0.35223	0.192356	0.691845	0.136664	-0.31014	0.288537	0.277385	-0.074448	0.358863	-0.426663	0.288924	0.527824	-0.86294
ENSG00000173436.13	MINOS1	440574	-0.755398	0.248677	-0.188181	-0.180486	0.017543	-1.867	0.979159	0.864687	0.422814	0.873491	0.691692	0.770115	0.700523	-0.151507	0.722189	0.570452	-0.1086	0.243978	0.097735	0.012305	-0.388226	-0.054276	-0.432999	-0.253878	-0.495872	0.475814	0.323825	-1.99339	-1.21956	0.03139	-0.084546	0.956713	0.77396	0.700523	0.070244	0.057097	0.414907	-1.6671	-0.126221	0.809468	0.25373	-0.356398	-0.010407	-0.028748	0.816575	0.109197	-0.460934
ENSG00000162542.13	TMCO4	255104	0.082338	0.099146	0.484964	0.547527	0.127818	-0.858171	0.047244	0.444358	0.439424	0.656561	0.688823	0.911843	0.686785	0.905497	0.026412	0.302548	0.527228	0.916497	0.110261	0.337426	0.351854	0.61975	-3.00023	0.801517	-0.415963	-0.117127	0.028522	-4.26229	-1.04604	0.303076	0.350415	0.255077	0.756713	0.686785	0.749103	0.23229	-0.045974	-2.75432	0.417105	0.791868	0.627745	-1.14084	-0.276603	0.353418	0.824764	-0.181381	0.093917
ENSG00000169914.5	OTUD3	23252	0.233104	0.38815	0.240675	0.079771	-0.203947	-1.79315	0.717776	0.351212	0.355073	0.255726	0.361488	0.524965	0.521694	0.512855	0.630968	0.64184	0.410255	0.254176	0.115573	0.509933	0.314649	0.434323	-0.549716	-0.223943	-0.879372	-0.857625	-0.712675	-2.09838	-0.283628	0.326277	-0.064431	0.554663	0.420147	0.521694	0.344752	0.324555	-0.814778	-1.23595	0.041879	0.472519	0.469574	-0.401427	-0.901272	0.141611	0.506009	-0.880601	-0.301564
ENSG00000117215.14	PLA2G2D	26279	-0.057569	1.93135	1.43409	2.69943	1.53077	0.714479	-0.39449	-0.501872	-0.263631	-0.193564	-0.337636	-0.317094	-0.486375	-0.602013	-0.346692	-0.529671	-1.04444	-0.649592	-0.45166	-0.412326	-0.470548	-0.525597	1.14104	-0.064564	-0.13405	-0.653768	-0.651009	-0.557581	-0.100938	1.74622	2.19492	-0.465094	-0.31202	-0.486375	-0.878979	-0.448295	-0.677007	-0.341684	2.03618	-0.37407	-0.799371	0.558546	-0.408773	2.13143	-0.462818	-0.517225	1.94492
ENSG00000162543.5	UBXN10	127733	0.00077	-1.11355	-0.279108	-0.580033	0.13966	-0.88362	-0.72246	-0.563151	-0.708739	0.352968	1.31925	0.909402	-0.38532	1.99692	-1.09215	-0.140533	0.605283	1.515	1.84714	1.41073	2.02197	1.13505	-1.11355	-0.842134	-0.795524	-0.907586	-1.03725	-1.09609	-0.013046	-0.722606	-0.228495	-0.667062	0.525555	-0.38532	1.10014	1.69041	-1.00911	-0.575494	-0.258637	0.348153	0.711673	-1.01474	-0.883689	-0.514371	0.373275	-0.985096	-0.635812
ENSG00000162545.5	CAMK2N1	55450	-0.262468	-0.379761	-0.096737	-0.038285	-0.453563	-1.23341	-0.681838	0.041789	0.429419	0.392053	0.363089	0.282733	-0.206907	1.3189	0.080348	0.377768	0.848983	1.3895	0.948667	1.2483	1.32876	-0.438463	-0.762922	-0.881154	-0.945109	-0.969408	-0.797044	-0.499737	0.243949	-0.247239	-0.255204	-0.332101	0.41174	-0.206907	1.16148	1.13994	-0.916555	-0.13272	-0.211583	0.294984	0.940482	-0.853058	-0.993381	-0.27173	0.379541	-0.974744	-0.515303
ENSG00000090432.6	MUL1	79594	0.381157	-0.339712	-0.334528	-0.461387	-0.428403	-0.991536	0.034159	0.006773	0.015468	-0.06964	0.271482	0.184148	0.170754	0.296234	-0.15204	0.17969	0.47621	0.477119	0.344215	0.287139	0.159484	0.532584	-0.207477	-0.323453	-0.138751	0.051918	0.348698	-0.766908	0.142027	-0.349841	-0.461683	0.021238	0.112654	0.170754	0.494652	0.327589	0.207867	-0.32423	-0.440114	0.133922	0.407295	-0.275482	-0.045055	-0.438886	0.140345	0.094134	-0.598111
ENSG00000158825.5	CDA	978	-0.152918	1.35767	1.40253	1.18379	1.61204	-0.725803	-1.94304	-1.72063	-1.94304	-1.94304	-1.94304	-1.83603	-1.94304	-1.90835	-1.74593	-1.94304	-1.94304	-1.94304	-1.94304	-1.79189	-1.80787	-1.6712	-1.44426	0.91004	5.50414	4.51674	3.4648	7.51199	3.89168	1.43218	1.45067	-1.90096	-2.15094	-1.94304	-2.01637	-1.93794	4.14137	5.917	1.50921	-2.24873	-2.09544	-0.27719	5.19951	1.55909	-2.36545	4.8478	1.13048
ENSG00000158828.7	PINK1	65018	0.959234	0.024187	-0.177518	-0.602167	-1.03739	-0.892804	-0.218945	0.284959	-0.733595	-0.181227	-0.397435	-0.323329	-0.02802	-0.445995	-0.286188	-0.666303	0.215702	-0.548602	-0.169706	-0.025901	-0.352197	0.496667	-0.402217	-0.581249	0.549689	0.632672	0.824367	2.79104	1.07333	-0.079558	-0.850715	0.034253	-0.458965	-0.02802	-0.172731	-0.101494	0.756011	2.0051	-0.653198	-0.389354	-0.359191	-0.510289	0.613489	-0.503107	-0.308788	0.721373	-0.628567
ENSG00000117242.7	PINK1-AS	100861548	0.696192	-0.067468	-0.21967	-0.428856	-0.319208	-0.734725	0.048735	0.546774	0.258426	0.309609	0.193947	0.424817	0.113292	-0.37608	0.221439	0.20267	0.272792	0.103947	0.263178	0.07045	0.246596	0.615935	-0.057228	-0.256312	-0.418465	-1.05316	-0.720979	-0.755123	0.63385	-0.148987	-0.388146	0.308991	0.33303	0.113292	0.195478	0.173109	-0.920542	-0.062925	-0.347878	0.304276	0.208284	-0.162686	-0.763577	-0.29049	0.318347	-0.78819	-0.414238
ENSG00000244038.9	DDOST	1650	0.436678	-0.583931	-0.295476	-0.287717	-0.101486	0.668595	-0.129038	-0.054785	0.003251	-0.121297	0.091452	0.133009	0.004455	0.43851	-0.244514	-0.045726	0.540438	0.423465	0.279199	0.417767	0.266247	0.653008	0.865691	0.504626	-0.016912	-0.209774	-0.231059	-2.71886	-0.470547	-0.456296	-0.201945	-0.09538	0.029861	0.004455	0.500138	0.361633	-0.228734	-1.65488	-0.246127	0.025948	0.330063	0.711013	-0.11762	-0.355987	0.053717	-0.164549	-0.140429
ENSG00000117245.12	KIF17	57576	0.535405	-1.58265	-0.200954	0.62281	-0.304162	-1.58265	-0.445565	-0.73827	-0.462783	-0.824143	-0.083873	-0.132331	0.126684	-0.441349	0.055147	-0.702272	0.559313	0.046404	0.251266	-0.037786	-0.083158	-0.699179	3.31523	2.59288	0.118349	-0.05167	0.123445	-0.921475	0.730667	-0.925454	0.165336	-0.614254	-0.421797	0.126684	0.314287	0.110768	0.037242	-0.099004	0.042309	-0.322147	-0.034709	3.06553	0.034598	-0.411084	-0.449885	0.068345	-0.713268
ENSG00000127483.17	HP1BP3	50809	0.616055	0.038866	-0.117946	-0.357634	-0.280617	-1.86585	0.594215	0.642818	0.19679	0.356897	0.34292	0.415884	0.364937	0.393456	0.295085	0.317791	0.360974	0.04241	0.106533	0.313802	-0.099752	0.57012	-0.398547	-0.729037	-0.580254	-0.448881	0.131612	-1.13891	0.109419	-0.041032	-0.331168	0.641857	0.368301	0.364937	0.209303	0.218098	-0.164621	-0.534172	-0.271836	0.39259	0.259246	-0.585067	-0.533985	-0.201292	0.484721	-0.322639	-0.604574
ENSG00000075151.20	EIF4G3	8672	1.6638	0.927441	0.935632	0.311189	0.236408	-1.76472	-0.870403	-0.790418	-0.597521	-0.957969	-0.430076	-0.793362	-1.42852	0.29448	-0.653835	-0.688392	0.371956	0.631616	0.384682	0.473381	0.143951	1.40256	0.91404	0.553845	0.220033	-0.601929	-0.82032	0.711498	0.36552	0.966689	0.284131	-0.861747	-0.779801	-1.42852	0.520721	0.445221	-0.737959	0.55883	0.533187	-0.984721	0.1133	0.761639	-0.198153	0.676464	-0.932298	-0.432169	0.151179
ENSG00000117298.14	ECE1	1889	-2.09343	0.156619	0.654601	0.787963	0.550155	-0.601844	0.451896	0.846626	0.781509	0.771573	0.63655	1.15847	0.955278	-0.296369	-0.238476	0.548828	-0.3752	-0.688564	-0.565349	-0.400081	0.051106	-0.266084	-1.97109	-2.76098	0.853851	0.835421	0.30807	2.38787	-2.62441	0.420916	0.694307	0.673762	0.939519	0.955278	-0.551953	-0.50093	0.593321	-0.122738	0.716337	1.00717	-0.185108	-2.45532	0.876509	0.603131	0.961371	0.717999	0.36218
ENSG00000231105.1	RP5-1071N3.1	100506801	-1.8658	0.543799	1.37964	0.560229	0.695269	-0.90278	0.034538	0.999403	0.298284	0.88752	0.292011	1.51567	1.21574	-0.257265	0.566341	0.580279	-0.587329	-1.26651	-0.189831	-1.27006	-0.079441	-0.970021	-0.850866	-1.63959	-0.196532	0.07981	-0.902236	2.47849	-1.27505	0.998011	0.651438	0.536479	0.840007	1.21574	-0.961899	-0.75749	-0.426731	0.624425	0.947272	0.985138	-0.457817	-1.29222	-0.060563	0.892049	0.976473	-0.366292	0.532718
ENSG00000142794.18	NBPF3	84224	0.419108	-0.088928	0.005661	-0.021021	0.131707	-2.15063	0.644651	0.676917	0.460438	0.699465	0.364967	0.643336	0.509074	1.13945	0.932369	0.671796	0.704886	0.812148	0.50574	0.826688	0.39004	0.89121	-0.898267	-1.51425	-1.56332	-0.603364	-1.14236	-2.22311	-0.665035	-0.043205	0.057431	0.685719	0.608425	0.509074	0.78714	0.691354	-0.905799	-1.49857	0.041824	0.626598	0.786834	-1.25178	-1.12422	0.007694	0.756593	-1.18952	-0.496922
ENSG00000162551.13	ALPL	249	-0.133202	2.22023	3.73399	1.35567	0.940938	-0.922584	-0.919354	-0.929864	-0.825242	-1.11236	-0.912878	-0.723318	-1.11236	-0.783996	-0.843636	-0.953201	-1.05618	-1.06871	-1.11236	-0.944694	-0.829587	-0.201576	-0.974826	-1.11236	-0.973085	0.823386	0.049668	9.62961	-0.692991	3.08946	1.19164	-0.9595	-1.00285	-1.11236	-1.10254	-1.06734	0.453	4.63693	2.16786	-1.09676	-1.10651	-1.08297	-0.077674	2.31529	-1.15676	-0.035959	1.71512
ENSG00000090686.15	USP48	84196	0.893879	-0.254529	0.242875	0.036341	-0.079629	-0.114725	0.049171	0.452045	-0.004692	-0.057809	-0.050046	-0.074852	0.119256	0.119504	-0.052531	-0.05302	-0.195072	-0.395471	-0.33209	-0.226682	-0.530781	0.170133	0.132985	-0.327046	-0.063571	-0.792448	-0.582632	-0.739773	2.76988	-0.006047	-0.022461	0.260065	-0.052586	0.119256	-0.306414	-0.289929	-0.713485	1.05336	0.071747	-0.015948	-0.231346	-0.100692	-0.444161	-0.015417	0.085527	-0.517162	-0.039709
ENSG00000187942.11	LDLRAD2	401944	2.59194	-0.422973	0.542101	0.245266	-0.181581	0.244165	-0.221629	-0.528111	-0.555541	-0.555541	-0.555541	-0.555541	-0.555541	-0.54562	-0.137718	-0.555541	-0.454381	-0.555541	-0.555541	-0.555541	-0.555541	-0.084123	2.22052	1.06856	0.113748	-0.535675	-0.491902	-0.555541	2.42052	0.061812	0.033044	-0.389016	-0.623566	-0.555541	-0.524016	-0.576505	-0.533177	0.967679	0.217766	-0.650101	-0.562748	1.7066	-0.218925	0.0513	-0.689151	-0.328501	0.099931
ENSG00000142798.17	HSPG2	3339	4.26554	-0.307373	1.68153	1.50527	0.474749	0.943823	0.642922	-0.515084	-0.729478	-0.013327	-0.947843	-0.926657	-0.573654	-0.743585	0.494089	-1.08839	-0.814648	-1.24477	-0.651187	-0.920998	-1.0224	-0.627801	2.34002	0.420817	-0.973799	-0.976555	-0.60813	-1.0622	1.61407	0.713007	1.02737	0.066331	-0.734448	-0.573654	-1.06856	-0.815756	-0.822242	0.286347	1.31625	-0.74682	-1.13156	1.43251	-1.01198	0.941225	-0.785499	-0.919717	1.00592
ENSG00000232037.3	RP11-26H16.1	NA	-0.311397	-0.289894	0.093286	-0.085749	0.341817	-0.844628	0.970106	0.774837	0.185665	0.141906	0.178657	0.30143	0.575922	-1.39918	-0.192364	0.068611	-0.252067	0.176348	0.800444	-0.016769	0.137273	0.3066	-0.312415	-0.099569	-0.965921	0.233904	-0.24103	-0.71567	-0.247021	-0.102014	0.132865	0.905395	0.226639	0.575922	-0.039288	0.406624	-0.003698	-0.499509	0.125585	0.323817	-0.002555	-0.213765	-0.37982	0.016685	0.278097	-0.349788	-0.183763
ENSG00000218510.6	LINC00339	29092	1.06303	0.492762	-0.002331	0.245542	0.150729	-1.46703	0.238707	0.103728	-0.15207	-0.346055	-0.51622	-0.008325	-0.311245	-0.215003	0.762022	-0.011415	0.621428	0.214855	0.30428	0.57366	-0.16015	0.282597	-0.145778	-0.128889	-0.146498	-0.187515	-0.547176	-0.921509	0.108316	0.254469	0.205612	0.177679	-0.286974	-0.311245	0.43392	0.455535	-0.381208	-0.42194	0.141612	-0.312193	0.296521	-0.142516	-0.173309	0.248819	-0.257623	-0.316768	-0.13582
ENSG00000070831.15	CDC42	998	-0.142202	-0.481171	-0.574052	-0.098577	-0.346157	-1.81154	-0.094011	-0.02683	0.236342	0.023773	0.047864	0.157498	0.186653	0.171741	-0.139928	0.028129	0.228999	0.345031	0.058255	0.313299	0.014734	0.255235	-0.59345	0.332732	0.273807	0.498535	0.542186	0.052618	0.624797	-0.547522	-0.230758	-0.062701	0.130618	0.186653	0.297846	0.192787	0.539997	0.351489	-0.36623	0.152626	0.216462	-0.135279	0.400744	-0.420906	0.137064	0.472543	-0.775031
ENSG00000230068.2	CDC42-IT1	NA	0.424666	-0.009561	-0.771991	-0.050609	-0.046825	-2.51864	0.341595	-0.005526	0.711369	0.090459	0.377023	0.740718	0.430762	0.067142	0.420173	0.27953	0.121544	-0.229408	0.042772	-0.310658	0.085014	0.252154	-1.24015	-0.594162	0.057872	0.051461	0.204228	-0.057492	1.1695	-0.405523	-0.050555	0.174376	0.538655	0.430762	-0.055967	-0.138997	0.132669	0.576985	-0.312539	0.550078	0.06171	-0.951764	0.056729	-0.246654	0.457498	0.112718	-0.79519
ENSG00000184677.16	ZBTB40	9923	-0.16444	0.627538	0.046406	0.366669	0.250087	-1.74266	0.739324	0.377458	0.464782	0.866744	0.680878	0.60091	0.465157	0.750677	0.8756	0.721325	0.067823	0.409326	-0.007739	0.359925	0.094846	0.471602	-0.819682	-1.14716	-0.731662	-0.445664	-0.074866	-3.99671	0.262024	0.349688	0.320015	0.579462	0.733328	0.465157	0.247577	0.182738	-0.270086	-1.93781	0.238391	0.720493	0.430824	-1.02053	-0.610877	0.362186	0.738094	-0.450135	-0.105778
ENSG00000173372.16	C1QA	712	0.186562	0.503764	0.947554	-0.268744	0.278444	-0.544564	-1.04477	-1.04477	-1.04477	-1.04477	-1.04477	-1.04477	-1.04477	-1.02611	-1.04477	-1.04477	-1.04477	-1.04477	-1.04477	-1.04477	-1.04477	-0.79531	-0.451439	1.98971	1.71672	6.94228	6.30476	-0.721105	-0.939488	0.753042	0.005033	-1.08419	-1.1727	-1.04477	-1.08419	-1.08419	6.87347	-0.861628	0.344111	-1.2226	-1.12671	0.79816	4.49288	0.409979	-1.30596	5.37913	0.214489
ENSG00000159189.11	C1QC	714	0.462003	0.111645	0.136015	0.185669	-0.516223	-0.427773	-0.516223	-0.516223	-0.516223	-0.516223	-0.516223	-0.516223	-0.516223	-0.507005	-0.516223	-0.516223	-0.516223	-0.516223	-0.516223	-0.516223	-0.516223	-0.516223	-0.516223	1.1246	1.10547	4.43838	2.93035	-0.516223	-0.516223	0.128503	-0.171514	-0.535703	-0.579434	-0.516223	-0.535703	-0.535703	3.8234	-0.535703	-0.069933	-0.604091	-0.556711	0.315669	2.87652	-0.023261	-0.645279	3.04628	-0.119518
ENSG00000173369.15	C1QB	713	0.439965	0.117564	0.691915	0.047939	-0.072575	-0.629359	-0.872291	-0.872291	-0.872291	-0.872291	-0.300437	-0.872291	-0.872291	-0.856715	-0.872291	-0.872291	-0.872291	-0.872291	-0.872291	-0.872291	-0.872291	-0.759115	-0.872291	2.11737	0.99767	6.27944	5.16533	-0.575186	-0.872291	0.420013	-0.012782	-0.905208	-0.818633	-0.872291	-0.905208	-0.905208	5.93832	-0.751049	0.239872	-0.886928	-0.940706	0.646032	3.77586	0.220237	-0.980392	4.47277	0.03639
ENSG00000133216.16	EPHB2	2048	0.052119	0.185584	-0.145749	-0.101346	-0.137102	0.034298	-0.0155	-0.22215	0.033412	-0.009906	-0.037582	-0.233314	-0.268608	-0.108806	-0.203378	-0.170568	-0.305478	-0.242499	-0.126605	-0.223277	-0.188623	-0.179475	-0.272635	-0.257319	1.68792	1.2888	0.432416	-0.20894	-0.109102	0.020669	-0.123723	-0.123309	-0.069421	-0.268608	-0.284328	-0.181543	0.893086	-0.165022	-0.13811	-0.120766	-0.2583	-0.274976	1.54452	-0.055733	-0.152604	1.22551	-0.038457
ENSG00000004487.15	KDM1A	23028	1.43658	0.056464	-0.339414	-0.087193	-0.435745	-1.08995	0.292014	0.226773	-0.145096	0.285284	0.231096	0.33971	0.08401	-0.383362	0.760072	0.341905	0.134988	-0.039534	0.094942	0.140157	0.716226	0.078427	0.632721	0.135327	-0.571897	-0.198592	0.008647	-3.86992	0.977163	-0.146814	-0.271335	0.269182	0.199513	0.08401	0.049528	0.121985	-0.098556	-1.50096	-0.309996	0.186065	0.157221	0.398516	-0.399782	-0.226142	0.158964	-0.273865	-0.443706
ENSG00000169641.13	LUZP1	7798	0.482531	-0.645704	-0.799121	-1.2503	-1.01299	-2.41528	0.258574	0.481826	0.495943	0.914334	0.821902	0.120264	-0.077797	0.949732	-0.359098	0.339108	0.48071	0.350225	0.907664	0.640997	0.902263	0.380799	-0.005785	-0.033169	-0.31556	-0.076727	-0.140668	-1.93895	1.01051	-0.749674	-1.17435	0.38417	0.660124	-0.077797	0.431145	0.803551	-0.112799	-0.481741	-1.10086	0.532364	0.420604	-0.020212	-0.203545	-1.04054	0.623072	-0.191585	-1.43313
ENSG00000261326.2	LINC01355	NA	1.91143	0.39829	0.726111	0.992041	0.592287	-0.848047	0.65109	-0.510294	0.069136	-0.033646	0.39461	0.379925	0.443031	0.119834	1.80421	-0.024327	0.027091	-0.539832	-0.481785	-0.97508	-1.20949	-0.294732	1.16901	-0.948538	-0.948307	-0.934061	-0.449621	-1.23015	-0.191351	0.583415	0.822057	0.073054	0.227303	0.443031	-0.266045	-0.755921	-0.717948	-0.737574	0.83055	0.293268	-0.193064	0.114394	-0.9767	0.760103	0.154571	-0.838297	0.435479
ENSG00000125944.18	HNRNPR	10236	0.688364	-0.131374	-0.017303	-0.205498	-0.213587	-1.08377	0.320058	0.248541	0.302478	0.228121	0.365083	0.338198	0.296223	0.364709	0.193741	0.207897	0.592124	0.267794	0.191836	0.378727	0.163143	0.435961	0.050253	-0.035995	-0.148571	-0.024627	0.184218	-2.89531	-0.882394	-0.077144	-0.21745	0.295028	0.346242	0.296223	0.446184	0.296047	0.082807	-1.96013	-0.156872	0.358109	0.383855	0.007398	-0.089867	-0.159321	0.377753	0.003961	-0.386529
ENSG00000125945.14	ZNF436	80818	1.37353	-0.37903	-0.861027	0.048916	-0.576462	-2.02711	0.536147	0.035662	-0.258352	0.365121	-0.151238	0.745813	0.512991	-0.10187	0.27085	-0.317417	-0.47799	0.349247	0.010524	0.343701	0.310014	0.587269	-0.978266	-0.336365	-0.078053	0.261215	0.476652	-0.508369	0.773891	-0.643425	-0.273727	0.296693	0.196806	0.512991	-0.0668	0.183796	0.382856	0.137771	-0.49916	0.284206	-0.160384	-0.68212	0.095037	-0.496011	0.230411	0.237188	-0.888124
ENSG00000249087.6	ZNF436-AS1	NA	3.43702	-0.372341	-0.531333	0.710229	-0.27812	-0.170049	0.676879	0.09074	0.114634	0.136574	-0.442256	-0.557702	-0.4825	0.533826	-0.677528	-1.25552	-0.539206	0.040258	0.098078	-0.23401	-0.830584	0.906043	-0.181152	0.668274	-0.247254	1.21055	0.175493	-1.25552	-0.481458	-0.468887	0.224208	0.398293	-0.210108	-0.4825	-0.258888	-0.070531	0.719171	-0.901263	-0.035669	-0.288165	-0.630692	0.252752	0.499821	-0.132327	-0.167066	0.409367	-0.150165
ENSG00000204219.9	TCEA3	6920	-2.25469	-2.0723	-2.21443	-2.50292	-2.32816	-2.3994	4.02312	3.19956	3.6671	2.74004	1.73796	2.79479	3.83019	-1.26116	3.87498	2.30625	-1.04225	-1.32156	-0.151957	-0.041908	-1.13208	-2.22226	-0.243043	1.81569	-1.6027	-1.32964	-1.46492	-2.63047	-2.39296	-2.22424	-2.50669	3.74762	3.06987	3.83019	-1.2265	-0.10059	-1.45001	-2.60649	-2.5327	3.45683	-0.02069	0.815997	-1.5215	-2.55857	3.33223	-1.58071	-2.69552
ENSG00000088280.18	ASAP3	55616	0.160096	0.495689	0.231277	0.413716	0.074584	-1.97015	0.353394	-0.294958	0.180371	0.372095	-0.160217	0.59603	0.5211	-0.391858	0.213241	0.111036	-0.144117	-0.714433	-0.384872	-0.533788	-0.247446	0.27086	-0.246272	-0.102838	-0.13638	0.184933	0.145903	0.184845	0.62579	0.377199	0.253363	0.030321	0.277323	0.5211	-0.445474	-0.476663	0.17166	0.420612	0.258671	0.353259	-0.268714	-0.181142	0.025193	0.341018	0.195179	0.069903	-0.176674
ENSG00000007968.6	E2F2	1870	-0.687539	0.621864	0.567355	0.851448	1.29751	1.73886	-1.76896	1.041	-0.244448	0.263832	-0.000554	1.23328	0.071752	-1.19999	-1.92984	-0.335586	0.495827	-1.16003	-1.41801	-1.47159	-2.17902	-1.05713	0.606558	0.149864	0.118746	1.29268	0.980492	-1.54641	3.07897	0.617047	1.11502	-0.377717	0.351358	0.071752	-0.344636	-1.49932	1.17947	0.795198	0.976451	0.309841	-0.359403	0.392483	0.732341	0.936732	0.3373	0.859838	1.18824
ENSG00000117318.8	ID3	3399	-1.27496	3.05706	3.29599	2.82249	2.93438	-1.05479	1.13404	2.8341	1.81858	0.902497	-0.290336	-0.531722	1.19997	-1.12703	1.35919	0.414613	-2.13589	-1.79203	-1.50549	-0.967287	-2.15493	-1.31261	-2.43105	2.45504	-1.76653	-1.95548	-1.3031	-0.67718	-2.50081	3.29639	2.98706	2.05894	0.532887	1.19997	-2.03807	-1.28304	-1.69077	-1.64896	3.25429	0.725295	-1.26295	0.012449	-1.93123	3.39819	1.03064	-1.80641	2.58737
ENSG00000197880.8	MDS2	259283	-2.27729	1.90921	1.56193	1.90919	1.13586	-1.82357	4.69341	3.23184	3.30827	3.59769	2.03032	1.97497	3.15515	0.33777	3.72156	0.333639	-2.0924	-2.84378	-0.270008	-1.97836	-0.69644	-2.4682	-2.6786	-2.67134	-2.90127	-2.65922	-2.82965	-2.49955	-2.04534	1.80106	1.57998	4.11216	3.06183	3.15515	-2.56122	-1.1666	-2.848	-2.3582	1.6561	3.29214	-1.65451	-2.77591	-2.88516	1.82852	3.35965	-3.01606	1.09827
ENSG00000142676.12	RPL11	6135	0.528449	0.36813	0.176099	0.230265	0.299739	-1.69279	1.22497	0.839866	0.509483	1.04321	0.773359	0.815763	0.867136	-0.084461	0.99671	0.618536	-0.584734	-0.037039	0.575926	-0.214039	0.321455	-0.681409	-0.165165	0.225083	-0.684863	-0.178613	-0.636793	-4.11438	-1.38136	0.282383	0.275002	1.07138	0.881632	0.867136	-0.322618	0.187772	-0.423088	-2.85156	0.253828	0.938265	-0.001164	0.03109	-0.44803	0.301443	0.924196	-0.539312	-0.144768
ENSG00000011007.12	ELOA	6924	0.033389	0.108321	0.191838	0.671479	0.477055	-0.581447	-0.602172	0.1439	0.036423	-0.264827	0.202303	0.101505	-0.359743	0.307842	-0.308229	-0.158775	0.402398	0.297357	-0.245548	0.367607	0.157484	0.274623	0.706272	0.064391	0.293021	0.19897	0.335444	-2.37265	-0.327106	0.155743	0.595938	-0.237783	0.021159	-0.359743	0.36308	0.063332	0.27729	-1.40082	0.481833	-0.066547	0.19447	0.399872	0.255278	0.406521	0.003131	0.297444	0.202973
ENSG00000236810.5	ELOA-AS1	100506963	1.56671	0.781298	0.59138	-0.276207	-0.02922	-1.39611	0.871668	0.717538	0.584638	0.435457	0.503598	0.21044	0.478488	0.181331	0.933965	0.9558	-0.416532	-0.452085	0.035903	0.200507	0.764459	-0.337224	-0.112372	-0.549022	-1.18384	-1.32853	-1.33846	-2.16987	-0.134691	0.712238	-0.158477	0.824588	0.486619	0.478488	-0.450697	0.122666	-1.38382	-1.19576	0.102793	0.517848	0.03134	-0.343176	-1.30359	0.299483	0.581245	-1.38429	-0.076966
ENSG00000057757.9	PITHD1	57095	0.247755	-0.075172	0.253954	0.045385	0.104606	-2.17503	0.553362	0.593661	0.241404	0.124636	-0.080243	0.299602	0.327409	0.703859	0.296085	-0.039224	-0.070487	0.001899	0.539783	0.287743	0.425053	0.629604	0.333413	-0.354038	-0.45263	-0.578078	-0.194624	-1.42205	-0.222107	0.092764	0.077825	0.595154	0.16427	0.327409	-0.035589	0.429376	-0.40093	-0.853098	0.145209	0.213636	-0.038756	-0.010702	-0.534802	0.092258	0.358615	-0.440479	-0.432103
ENSG00000011009.10	LYPLA2	11313	-0.081644	-0.575968	-0.366189	-0.081227	-0.382997	-1.69761	0.056657	0.216595	0.248823	0.028078	0.408826	0.418817	0.335712	0.470259	-0.059388	-0.004863	0.656926	0.408116	0.184925	0.542788	0.374223	0.441071	-0.141586	-0.178197	-0.064804	0.04758	-0.148732	-0.442725	-0.382614	-0.488855	-0.240871	0.141782	0.309949	0.335712	0.552616	0.377587	-0.052484	-0.428242	-0.298514	0.337081	0.38111	-0.165925	-0.008937	-0.394648	0.364665	-0.059657	-0.726466
ENSG00000117308.14	GALE	2582	0.339542	-0.963253	-0.930291	0.577149	-0.31841	-0.573827	0.071917	-0.170808	0.146739	0.111341	0.050295	0.085697	-0.018606	-0.774866	-0.041131	-0.491959	-0.208829	0.377559	-0.075308	0.114534	0.541387	0.716764	-0.024577	0.630268	0.267414	0.73298	1.05949	-1.15219	-0.459409	-0.9825	0.134251	-0.051311	0.110581	-0.018606	0.087548	0.020353	0.930057	-0.836209	-0.241408	0.087875	-0.116194	0.314274	0.519072	-0.458747	-0.036504	0.740482	-0.516914
ENSG00000117305.14	HMGCL	3155	0.71407	0.005156	-0.334191	0.239356	-0.264936	-1.24271	0.353876	0.172434	0.122022	0.046622	-0.298971	-0.128428	-0.110713	0.398225	-0.066146	-0.502925	0.19124	0.03465	-0.23227	0.311434	0.040373	0.499098	0.128642	0.041344	0.162567	0.281837	0.497646	-1.40246	0.538649	-0.170726	-0.013273	0.273085	-0.07261	-0.110713	0.117207	0.041076	0.404449	-0.448203	-0.12933	-0.086471	-0.099588	0.0882	0.230587	-0.099509	0.001096	0.338645	-0.373842
ENSG00000179163.11	FUCA1	2517	0.617614	-0.16587	-0.101528	0.324586	0.159231	-0.784762	-0.611813	-0.540779	-0.903178	-1.14555	-0.719937	-0.436725	-0.758201	0.532667	-1.03975	-0.939657	0.369	-0.084886	-0.504226	0.487031	-0.561545	0.759046	1.01558	0.909711	2.13407	1.52497	1.15344	-1.94671	1.51967	-0.138744	0.251037	-0.598043	-0.899472	-0.758201	0.147418	-0.008922	1.38974	-0.221581	0.137424	-0.927649	-0.235653	0.998973	1.89856	0.06073	-0.814076	1.72998	-0.133016
ENSG00000188822.7	CNR2	1269	0.392737	3.76324	4.15034	3.50931	3.29313	-2.52163	-1.33757	-1.79089	-1.66427	-1.58248	-1.56888	-1.4567	-1.52479	-0.8159	-1.20433	-0.166689	-0.137294	0.648076	1.4208	0.11205	0.522724	1.39229	0.098118	-1.74605	-1.84229	-1.89042	-1.90543	-1.22279	4.67506	4.1061	3.52957	-1.62326	-1.76009	-1.52479	0.265028	0.795346	-1.96955	1.79127	3.93727	-1.82486	0.123694	-0.855059	-1.93679	4.1295	-1.92373	-2.02678	2.854
ENSG00000229106.1	BTBD6P1	NA	0.091381	1.89628	2.07214	1.8303	1.6591	-0.573267	-0.472983	-0.573267	-0.573267	-0.450803	-0.573267	-0.573267	-0.573267	-0.56303	-0.573267	-0.573267	-0.573267	-0.573267	-0.192166	-0.05517	-0.351257	0.117761	0.083223	-0.573267	-0.573267	-0.573267	-0.573267	-0.402773	2.48733	2.05909	1.81054	-0.542866	-0.609098	-0.573267	-0.5949	-0.128335	-0.5949	1.08161	1.99925	-0.642183	-0.61823	-0.254268	-0.5949	2.09276	-0.693033	-0.61823	1.61128
ENSG00000189266.11	PNRC2	55629	0.432154	-0.108545	0.033236	0.10207	0.031684	-2.20169	0.248433	0.202144	0.099294	0.043576	0.191905	0.31688	0.121869	0.39298	0.148634	0.197875	0.489773	0.257525	0.129123	0.276566	0.207869	0.337905	-0.267537	-0.290871	-0.076811	0.079369	0.152195	-1.76419	0.409511	-0.039075	0.069401	0.23379	0.182862	0.121869	0.387749	0.210499	0.120151	-0.702902	0.060029	0.181038	0.339768	-0.28974	0.001327	0.016401	0.226102	0.05563	-0.501611
ENSG00000188529.14	SRSF10	10772	0.344708	0.135503	-0.023335	0.181593	-0.186564	-1.63127	0.533728	0.577678	0.469942	0.418338	0.443548	0.488894	0.340282	0.368039	0.546519	0.542168	0.465084	0.12681	0.249741	0.263356	0.186144	0.171448	0.260474	-0.443201	-0.671972	-0.631543	-0.479529	-2.33452	-0.531392	0.0582	-0.002579	0.576673	0.510917	0.340282	0.307115	0.26623	-0.5765	-1.48703	-0.010175	0.505767	0.407669	-0.094811	-0.676352	0.030081	0.562701	-0.640963	-0.356698
ENSG00000185436.11	IFNLR1	163702	-2.20201	2.14776	1.99454	2.12072	2.61836	0.504239	-0.314008	-0.008866	-0.165694	0.253944	-0.20404	-0.833524	-0.63775	0.880665	0.197249	0.621655	1.46342	1.53808	1.26094	1.38653	0.064243	-0.052453	3.75388	-2.4294	-2.65658	-2.79865	-2.77476	-2.66099	-2.63519	2.14931	2.45896	-0.167529	-0.266389	-0.63775	1.55738	1.37368	-2.89187	-2.74801	2.42058	-0.37144	1.30244	0.687233	-2.83054	2.49223	-0.220691	-2.9585	2.19664
ENSG00000001460.17	STPG1	90529	1.15753	-0.081954	0.458084	0.80116	0.519648	-0.800454	0.924198	0.486892	0.369512	0.335349	-0.069803	0.755952	0.577256	-0.672676	0.818784	0.51719	0.571066	-0.495033	-0.486579	0.035142	0.471625	-0.507734	0.608393	-0.641397	-1.24795	-1.16622	-1.83708	-1.24826	-0.482861	0.195162	0.685325	0.732169	0.390335	0.577256	0.039451	-0.234236	-1.55832	-0.898221	0.639471	0.460658	0.21325	-0.017125	-1.25264	0.476181	0.406289	-1.52823	0.209815
ENSG00000001461.16	NIPAL3	57185	0.443608	-0.349912	-0.120441	-0.006709	-0.214374	-1.50549	1.47699	1.07279	1.23574	1.21245	0.881262	1.08506	1.15231	0.458903	1.41854	1.03103	0.307604	0.125047	0.090977	0.369152	0.05921	0.393898	0.124193	-1.06034	-2.2058	-1.94867	-2.02	-3.08289	-0.198846	-0.244051	-0.114713	1.323	1.23877	1.15231	0.224489	0.238746	-2.05921	-1.70279	-0.12277	1.30287	0.526159	-0.485737	-2.15562	-0.194025	1.32177	-2.21958	-0.514174
ENSG00000117602.11	RCAN3	11123	-0.742461	-0.465429	-0.59107	0.161177	-0.410979	-3.22555	3.12351	2.93988	2.41832	2.64061	2.56118	2.90073	2.81309	-0.283657	3.10752	2.36469	0.093969	-1.74235	-0.323535	-0.428181	1.07038	-3.72583	-0.507251	-0.558646	-1.48811	-2.55215	-2.88419	-4.60553	-1.79937	-0.548184	-0.129614	3.1461	2.95228	2.81309	-0.855292	-0.390041	-2.82074	-3.3233	-0.302274	3.12071	0.257495	-0.55306	-2.09636	-0.366564	3.10181	-2.48918	-1.06065
ENSG00000264443.1	RP4-594I10.3	NA	0.460365	0.13467	-0.343713	0.334505	-0.257309	-2.18315	2.46532	1.83139	1.01489	1.37146	1.85318	3.34585	2.36762	-1.46037	2.91626	1.08817	0.308653	-0.993465	-0.442902	0.415766	-1.38167	-2.24564	-2.10239	-2.1112	-1.13577	-0.751241	-1.40271	-2.51238	-1.30107	-0.108466	0.040055	2.22942	2.12855	2.36762	-0.355327	-0.01408	-1.11762	-1.97868	-0.095807	2.32942	0.144997	-2.1863	-0.979108	-0.036998	2.12325	-1.18258	-0.541808
ENSG00000133226.16	SRRM1	10250	0.310223	-0.044226	-0.022903	-0.017836	-0.143398	-2.3656	0.561781	0.579398	0.207414	0.480416	0.407322	0.288199	0.283492	0.421336	0.734173	0.621369	0.374246	0.190457	0.03093	0.056034	0.223344	0.190556	-0.17425	-0.170048	-0.475682	-0.477293	-0.151123	-1.45073	-0.26076	-0.034831	-0.083659	0.592121	0.388185	0.283492	0.293006	0.045123	-0.326065	-0.888038	-0.066193	0.390112	0.426366	-0.178645	-0.494468	-0.064081	0.473219	-0.396898	-0.607098
ENSG00000169504.14	CLIC4	25932	3.30736	4.35736	3.84399	3.95836	4.30349	3.30266	-2.65474	-1.90791	-3.0063	-2.5715	-2.22319	-2.62659	-1.37227	-1.56799	-3.15797	-3.18342	-2.26115	-2.01568	-3.1394	-2.56478	-2.92229	-1.9652	1.8037	2.58485	3.42954	2.8745	2.40168	0.647638	1.55549	4.25542	4.28681	-2.36741	-2.92611	-1.37227	-2.21911	-2.95971	2.73764	1.14313	4.35177	-2.76167	-2.68179	2.27708	3.27096	4.61978	-2.78962	3.1295	4.62605
ENSG00000020633.18	RUNX3	864	-0.736137	-0.865973	-0.146335	0.155238	-0.21271	-1.89886	-0.386302	0.273992	-0.536373	0.42869	0.543327	0.310984	-0.293162	1.82003	0.43195	1.11347	1.89537	1.9611	1.67599	2.28114	1.36726	2.39926	-1.96298	-0.473994	-1.90339	0.066753	-0.114021	-2.96748	-3.33337	-0.525254	-0.029821	-0.058274	0.209513	-0.293162	2.001	2.05323	-0.024526	-3.26931	-0.073264	0.10613	1.78658	-1.26447	-0.952971	-0.300194	0.31808	-0.701216	-0.694788
ENSG00000117614.9	SYF2	25949	0.235408	-0.215559	-0.268978	-0.181024	-0.291264	-2.13942	0.381019	0.522278	0.221002	0.0833	0.183904	0.042994	0.262424	0.066134	0.276608	0.130979	0.35587	0.380894	0.366888	0.364536	-0.07171	0.104098	-0.134284	-0.609952	-0.202932	-0.234232	-0.220004	0.380203	0.243289	-0.251411	-0.245055	0.468692	0.149061	0.262424	0.382283	0.379512	-0.235689	0.32351	-0.266468	0.185742	0.311934	-0.38616	-0.226831	-0.268497	0.259533	-0.236237	-0.724654
ENSG00000117616.17	RSRP1	57035	0.151152	-0.076638	-0.065253	-0.16074	-0.306349	-2.14302	0.285874	0.339683	0.164938	0.257393	0.450571	0.478855	0.349166	0.437724	0.241678	0.431483	0.574697	0.213033	0.169257	0.3652	0.191753	0.273237	0.061543	-0.897833	-0.933964	-0.897681	-0.295125	-0.430464	0.984717	-0.073623	-0.242358	0.324581	0.37932	0.349166	0.408728	0.277313	-0.618909	0.287584	-0.191365	0.398088	0.438279	-0.433924	-0.950382	-0.170887	0.435278	-0.764525	-0.644086
ENSG00000261349.1	RP3-465N24.5	NA	0.498781	0.972952	-0.494641	0.066294	-0.064743	-2.74803	1.47359	0.800909	0.36674	0.208787	1.12054	0.905859	0.824425	0.854603	1.23399	0.103545	0.354761	0.101188	0.152946	0.068802	-0.253833	0.673779	-1.25214	-2.624	-1.48267	-1.17858	-0.923153	0.095358	0.563476	0.24818	0.000805	1.18017	0.730132	0.824425	0.236577	0.115058	-1.09052	0.341848	-0.177254	0.801912	0.201125	-2.01121	-1.38084	0.134655	0.896602	-1.28851	-0.530847
ENSG00000187010.19	RHD	6007	-0.299667	-0.015365	0.09822	-0.349774	-0.443112	-2.51443	0.443101	0.196898	0.25026	0.123541	0.18632	0.367515	0.231317	0.660377	-0.085059	0.279769	0.452847	0.292297	0.367225	0.339658	0.038927	0.109932	-0.840144	-1.47864	-0.311684	-0.6943	-0.218844	1.67041	1.46659	0.042991	-0.411403	0.332075	0.260306	0.231317	0.386631	0.366779	-0.473801	1.62769	-0.249717	0.271244	0.368433	-1.20314	-0.521973	-0.199244	0.325393	-0.440298	-0.754661
ENSG00000259984.1	RP11-335G20.7	NA	-1.07119	-0.189235	-0.299205	-0.636517	-0.391203	-3.38202	0.202365	0.552994	0.244633	0.739954	1.07877	0.780644	0.940907	0.847079	0.460138	1.2856	1.03764	0.966571	0.409924	1.14687	1.06547	0.976334	-2.9342	-3.60471	-0.035687	-1.35535	-0.657834	0.776709	1.46039	-0.253436	-0.533251	0.391932	0.798061	0.940907	1.03992	0.80777	-1.04458	1.16076	-0.476999	0.885829	1.18261	-3.39283	-0.721764	-0.425453	0.917142	-0.736522	-1.14638
ENSG00000183726.10	TMEM50A	23585	-0.38809	-1.03609	-0.800057	-0.840909	-0.851321	-1.89647	-0.680903	0.069265	-0.145477	-0.071307	0.387817	0.365952	0.213732	0.578799	-0.548884	0.189413	0.730134	0.759993	0.307661	0.726328	0.136895	0.430567	0.340695	-0.387364	0.195803	0.238177	0.392758	0.704694	1.16233	-0.952718	-0.878044	-0.317359	0.150685	0.213732	0.773179	0.536503	0.327372	0.96874	-0.89592	0.1757	0.603756	-0.024215	0.225178	-0.990106	0.214355	0.297193	-1.26965
ENSG00000204178.9	TMEM57	55219	0.860108	0.022675	-1.094	-0.114918	-0.454985	-0.758422	0.804141	-0.06253	0.044692	0.164158	-0.234328	-0.08335	0.187734	-0.19094	0.656726	0.423111	0.049729	0.578108	-0.093193	0.001545	0.14752	-0.141309	0.110815	-0.073778	-0.400833	-0.302791	0.362545	-1.90782	1.40585	-0.555876	-0.295705	0.384798	-0.030539	0.187734	0.325764	-0.047553	0.031005	-0.260453	-0.598135	0.018467	0.377792	0.019217	-0.365088	-0.460549	-0.015544	-0.12261	-0.56162
ENSG00000157978.11	LDLRAP1	26119	-1.24166	-1.94325	-0.521359	-0.940828	-0.597956	-1.17977	3.5921	2.77087	2.76038	2.84935	2.24537	2.16849	2.14709	1.5717	3.90175	2.68211	0.577632	0.162902	1.13571	0.507385	0.290308	0.192527	-4.33166	-2.02522	-1.77407	-1.89986	-1.74642	-5.83973	-4.74232	-1.2788	-0.798426	3.30154	2.81274	2.14709	0.384239	0.85255	-1.89194	-5.49069	-0.740575	2.84845	1.23036	-3.29838	-1.90628	-1.1234	3.02725	-1.94849	-1.21308
ENSG00000117643.14	MAN1C1	57134	-0.298122	-1.02719	-0.826299	-1.43509	-1.27305	-2.53652	2.42895	1.05116	1.33639	1.68134	0.769237	1.23806	1.65294	0.195072	2.42543	1.18613	-0.476344	-1.02896	0.095417	-0.300381	-0.647971	-0.083021	-1.88006	-0.543063	-0.213159	0.289085	0.234728	-1.74329	-0.175662	-0.961718	-1.40517	1.80572	1.41009	1.65294	-0.781056	-0.10635	0.27179	-0.995681	-1.27055	1.56293	-0.114737	-1.25728	0.039395	-1.28005	1.50547	0.111673	-1.66127
ENSG00000233478.1	RP1-187B23.1	NA	-1.14036	-0.930476	-1.1601	-1.38746	-1.27383	-1.39119	2.33469	1.19421	0.692877	1.51372	1.13923	1.42072	2.16579	0.357539	1.45201	0.772914	0.10677	-0.792934	-0.156484	-0.16209	-0.171121	-0.320568	-1.17164	-0.807595	-0.192201	-0.823004	-0.137441	-1.49818	0.54173	-1.08474	-1.38086	1.83104	1.33755	2.16579	-0.356028	-0.165298	-0.498344	-0.496272	-1.3737	1.62246	0.031185	-1.02696	-0.526757	-1.33343	1.5978	-0.41435	-1.43774
ENSG00000162430.16	SELENON	57190	0.824491	-0.751719	-0.259572	-0.557456	-0.44602	-1.95898	0.470137	0.073521	0.419044	0.419039	0.227401	0.219712	0.325012	0.254359	0.888705	0.590709	-0.022748	-0.487627	-0.42014	-0.513992	0.191577	-0.620948	-1.20115	1.14342	0.394533	0.514632	0.015098	-0.023998	0.417827	-0.524726	-0.520672	0.282087	0.360642	0.325012	-0.264817	-0.484691	0.27486	0.204345	-0.454037	0.376857	0.028878	-0.029955	0.471737	-0.565368	0.348697	0.332251	-0.930026
ENSG00000228172.5	RP1-317E23.3	NA	0.922537	-0.485695	0.14865	0.489596	0.320371	-1.25508	0.521292	-0.079234	0.390792	0.489321	0.195973	0.485757	0.064263	-0.696038	0.55349	0.398665	-0.528177	-0.626986	-0.175765	-0.400872	-0.392861	0.965464	-0.35168	-0.193944	0.04954	0.170982	-0.173628	-1.05362	-0.094809	-0.174881	0.420266	0.229369	0.438273	0.064263	-0.599377	-0.299198	-0.001373	-0.595882	0.344601	0.380578	-0.271944	-0.283107	0.114422	0.132708	0.229332	0.016857	-0.183057
ENSG00000117640.17	MTFR1L	56181	0.876188	-0.308155	-0.174214	-0.118672	-0.094744	-1.61205	0.042187	0.079677	0.124741	-0.110985	0.074961	0.166741	0.042692	-0.319127	0.44771	-0.110505	0.136869	-0.094944	-0.357148	0.300204	-0.738726	0.30247	-0.149074	0.397748	0.297818	0.315156	0.776477	-1.62409	1.27413	-0.250286	-0.110734	0.063231	0.071685	0.042692	0.021754	-0.029546	0.566414	-0.181584	-0.139344	0.06978	-0.024653	0.129029	0.318053	-0.195246	0.041416	0.499476	-0.540131
ENSG00000182749.5	PAQR7	164091	1.92261	-0.594307	0.165949	0.673981	0.825585	-1.6335	-0.397086	-0.528624	-0.508639	-0.692963	-0.708421	-0.476902	-0.622093	-0.867288	-0.191456	-0.500322	-0.567676	-0.093434	-0.488828	-0.886158	-0.526246	-0.364547	-0.938191	1.47105	1.05753	1.79994	2.18918	-0.004921	1.06002	-0.222261	0.778077	-0.480322	-0.6698	-0.622093	-0.343029	-0.713436	2.06983	0.54746	0.598714	-0.704238	-0.417508	0.276485	1.48265	0.300594	-0.765225	1.81415	-0.1316
ENSG00000117632.22	STMN1	3925	3.4338	-0.007271	-0.377694	-0.51352	-0.231025	0.417686	0.976146	1.22681	0.800563	0.839906	-0.755208	-0.428319	-0.13548	0.514108	0.832555	0.378207	1.29608	0.927687	0.464943	0.861417	0.010375	0.349584	3.59476	-0.680057	-3.42949	-2.59932	-2.70365	-3.53704	-1.27418	-0.199746	-0.386321	1.14304	0.128223	-0.13548	1.15384	0.688206	-2.75154	-2.49638	-0.40342	0.075236	0.93535	1.51235	-3.12815	-0.316955	0.348076	-3.13912	-0.166597
ENSG00000158006.13	PAFAH2	5051	-0.151847	-0.539038	-0.937234	-0.915821	-1.14331	-2.3465	-0.059761	-0.329834	-0.564383	-0.153603	-0.236864	0.010066	-0.491958	1.29288	0.322329	-0.033895	1.40287	1.52811	1.25033	1.45402	0.928531	2.24727	2.06325	-0.944606	-0.391763	-0.828765	-1.17107	-2.0172	1.39248	-0.76599	-1.06842	-0.202148	-0.265118	-0.491958	1.52079	1.4032	-1.03765	-0.324146	-1.07712	-0.336259	1.04144	0.580426	-0.633293	-0.992077	-0.213151	-0.859724	-1.37662
ENSG00000158014.14	SLC30A2	7780	0.842606	-0.000114	-0.050016	-0.21587	-0.073338	-1.11549	0.392418	0.122109	0.251434	0.199224	0.002658	-0.204293	0.175726	-0.221492	0.109635	0.071465	-0.184563	-0.049172	-0.126944	0.022484	-0.002825	0.184249	-0.114788	-0.578237	-0.418897	-0.072147	0.095802	0.313855	0.535793	-0.026011	-0.150061	0.266971	0.069879	0.175726	-0.121277	-0.054201	0.012274	0.440855	-0.121943	0.09941	-0.058332	-0.359589	-0.254787	-0.095223	0.083481	-0.14208	-0.340493
ENSG00000175087.9	PDIK1L	149420	1.84604	-0.407024	-0.188944	-0.644409	-0.086913	-0.539907	0.55674	0.981889	0.583491	0.686689	0.519021	0.455688	0.76983	0.57357	0.38581	0.182853	0.304106	-0.166049	-0.395296	-0.065848	-0.491115	-0.490384	-0.079009	-0.007147	-0.151103	-0.687129	-0.346077	-3.94467	1.12687	-0.309229	-0.379459	0.798346	0.629943	0.76983	0.071633	-0.239273	-0.536098	-1.46207	-0.330815	0.705573	0.11536	-0.044704	-0.434932	-0.372454	0.824732	-0.425732	-0.437003
ENSG00000142684.8	ZNF593	51042	0.648446	-0.059706	0.112521	0.124876	0.747263	0.544605	0.031687	0.60822	0.434441	0.370293	0.383655	0.527099	0.371102	-0.323775	0.151269	0.066473	-0.416082	0.422151	0.58491	0.063428	-0.385121	0.237228	-0.045353	0.118008	-0.799219	0.672899	0.355572	-3.31781	-2.38802	0.027404	0.452525	0.332027	0.481387	0.371102	0.003149	0.336402	0.53364	-2.96057	0.353963	0.488351	0.026077	0.037699	-0.065544	0.259554	0.486535	0.082411	0.343939
ENSG00000142675.17	CNKSR1	10256	1.20399	-0.630591	-0.430724	0.477543	1.10023	3.44317	0.581262	0.775976	0.689991	0.637533	0.204692	1.00907	0.644639	-0.823083	0.919488	-0.681254	-0.997085	-0.228876	0.149975	-1.13513	-0.285144	-0.235214	-0.110471	-1.24524	-1.34244	-0.604159	-0.796146	-2.05767	-0.63839	-0.550682	0.818656	0.704227	0.713116	0.644639	-0.636112	-0.511167	-0.726573	-1.3989	0.412338	0.745642	-0.6856	-0.703435	-1.01003	0.144925	0.681323	-0.985953	0.926722
ENSG00000130695.14	CEP85	64793	1.17085	-0.197103	0.207106	-0.42369	0.04063	-1.51841	-0.343492	0.356942	-0.020737	-0.191362	0.521224	0.243236	0.2245	0.267041	0.348246	0.216864	0.445632	0.087474	-0.403655	-0.107916	-0.467268	0.122328	-0.880051	0.736718	0.620337	1.06959	1.41522	-3.48674	0.077574	0.00519	-0.198758	0.006979	0.154999	0.2245	0.276611	-0.265438	1.28929	-1.76891	-0.063252	0.181819	0.269597	-0.074371	0.876849	-0.104684	0.244183	1.11623	-0.442683
ENSG00000142669.14	SH3BGRL3	83442	-0.661985	-0.577351	-0.641234	-0.644352	-0.407584	-2.85168	-1.01992	0.060851	-0.002568	0.250548	0.309195	0.20419	-0.084757	0.574536	-1.06247	-0.005039	0.344608	1.11566	0.906909	0.674252	0.069828	0.270772	-0.452539	1.01599	0.818533	0.997497	0.644628	0.798569	-0.363036	-0.632285	-0.545816	-0.497631	0.213648	-0.084757	0.757685	0.820414	0.852046	0.225984	-0.608656	0.158355	0.523121	0.292355	0.94228	-0.637136	0.198067	0.88455	-1.19881
ENSG00000158062.20	UBXN11	91544	0.20776	0.000795	0.139057	0.116539	-0.201277	-2.80284	0.487496	0.365955	0.405211	0.230915	0.310869	0.357786	0.176895	-0.320152	0.504631	0.058076	-0.44071	-0.6746	-0.281017	-0.518275	-0.028731	-0.720794	-1.32867	1.59367	2.82763	2.41377	2.63944	-1.46185	-4.21476	0.072565	-0.043968	0.442828	0.366137	0.176895	-0.578699	-0.414727	2.62195	-2.94541	0.019527	0.346775	-0.380052	0.137505	2.7196	0.015466	0.32397	2.83298	-0.643085
ENSG00000169442.8	CD52	1043	-1.73018	1.44538	1.11864	1.15566	1.47812	-1.59533	0.90102	1.31343	0.783392	1.37919	1.39936	1.28894	1.06986	1.12058	0.428641	0.809627	0.900052	1.12946	1.25465	0.581942	0.49025	-0.29521	-6.75417	-0.343908	-1.24254	0.704591	0.08425	-4.58477	-3.7408	1.33039	1.36658	1.14901	1.36122	1.06986	1.05305	0.952946	0.409304	-4.31987	1.34891	1.3857	1.0206	-3.68296	-0.279126	1.45856	1.50089	-0.163095	0.84313
ENSG00000176092.14	AIM1L	55057	-1.83792	0.837742	0.297016	1.42797	1.44242	-1.99767	-0.30102	1.27079	1.33106	2.03659	2.37754	1.23264	1.2733	1.03196	0.052519	1.02331	-0.497417	1.4122	0.002486	1.02672	-0.975036	-0.615837	-2.22764	-2.31124	-1.48605	-0.966618	-2.10804	0.236898	-2.48207	0.58879	1.48935	0.503182	1.95806	1.2733	0.474649	0.534023	-1.59534	-1.16495	1.13861	1.93111	0.696699	-2.35508	-1.27261	1.12389	1.93217	-1.63947	0.469835
ENSG00000176083.17	ZNF683	257101	-0.652342	-2.13504	-2.31907	-2.18716	-1.05204	-2.60621	0.329488	0.318239	-0.456511	1.91712	-0.227121	-0.693453	-0.969604	3.8433	-2.14075	4.20774	6.03618	6.59788	3.60847	5.68533	-1.594	2.81722	-2.32258	-2.54283	-2.62731	-1.88238	-2.25948	-2.62731	-2.17907	-2.3111	-1.68071	0.336085	0.15154	-0.969604	6.55541	4.82226	-2.14908	-2.49387	-1.99807	-0.100537	6.05424	-2.5245	-2.33993	-2.15884	0.354858	-2.43336	-2.41052
ENSG00000117682.16	DHDDS	79947	0.525027	-0.409955	0.152969	-0.19189	-0.211178	-0.404175	-0.320852	0.291412	0.005786	0.133453	-0.158756	0.362341	0.245902	0.35686	-0.135776	0.194954	0.278944	0.053693	0.070038	0.120966	-0.373284	0.618303	0.267958	-0.19594	-0.121053	0.097851	0.10536	-1.38384	0.200069	-0.133342	-0.209139	-0.015275	0.096201	0.245902	0.172595	0.099106	0.105439	-0.61422	-0.089905	0.137787	0.189657	0.037367	-0.012039	-0.185219	0.204195	0.029534	-0.249075
ENSG00000198830.10	HMGN2	3151	0.457567	0.17759	0.20407	0.089744	0.027172	-0.953442	0.223422	0.444158	0.457581	0.230606	-0.108205	-0.353749	0.114145	-0.074847	-0.011693	-0.028865	0.460187	0.040913	-0.03943	0.013467	-0.257193	-0.308582	0.637137	0.075281	-0.04659	0.234401	0.322112	-0.944117	-1.11958	0.198031	0.060664	0.346386	0.063484	0.114145	0.260005	-0.013471	0.288757	-1.07079	0.115387	0.079663	0.169757	0.369651	0.097449	0.139906	0.143545	0.183306	-0.106458
ENSG00000117676.13	RPS6KA1	6195	-0.52982	-0.598711	-0.332989	-0.509456	-0.681079	-2.86812	-0.574401	-0.275829	-0.112464	-0.130477	0.02518	0.058971	-0.174049	0.216865	-0.636436	-0.113932	0.52287	0.580118	-0.308685	0.621891	-0.196633	1.066	0.36476	0.486575	0.534808	0.949766	1.25784	1.49608	-0.032181	-0.483429	-0.617731	-0.441157	-0.044558	-0.174049	0.572305	0.162512	1.14545	0.75957	-0.547672	-0.077898	0.355543	0.44173	0.770298	-0.595525	-0.09582	0.985834	-1.16796
ENSG00000117713.18	ARID1A	8289	0.212062	0.010077	-0.135329	-0.105743	-0.149052	-2.05066	-0.049245	0.14238	0.063401	0.166759	0.01804	0.009839	-0.227606	0.188979	0.320463	0.317265	0.4892	0.126347	0.44382	0.301458	0.297147	0.440428	-0.526856	0.251716	-0.233881	-0.146442	-0.235773	0.251543	-0.09757	-0.064989	-0.132205	0.048325	0.072409	-0.227606	0.319388	0.386701	-0.198319	0.079892	-0.140241	0.007123	0.335325	-0.142761	-0.197337	-0.106646	0.051735	-0.221472	-0.568888
ENSG00000060642.10	PIGV	55650	1.12837	-0.14405	-0.563105	-0.197054	-1.49118	-1.31619	-0.83025	-0.357595	-0.007714	0.048897	0.152571	0.378479	-0.147232	0.545228	0.590968	0.191056	0.287827	0.346197	0.278772	0.504937	0.32748	0.894473	-0.508929	-0.489822	0.300166	0.180051	0.487427	-0.22368	-0.09844	-0.36692	-0.875969	-0.616335	0.160575	-0.147232	0.328975	0.406642	0.346333	-0.167138	-0.809304	0.099468	0.296598	-0.51822	0.249169	-0.672174	0.066341	0.347846	-0.868667
ENSG00000204160.11	ZDHHC18	84243	-0.26002	-1.60146	-0.724957	-0.900107	-0.850226	-2.10439	-1.65218	0.136582	-0.10487	0.096094	0.322813	0.784666	0.172144	0.662568	-0.072546	0.516019	0.752516	0.31579	0.84104	0.383376	0.716292	-0.188696	-1.67109	0.482634	-1.09671	0.036414	-0.343447	5.14029	0.536724	-1.2071	-0.908192	-0.786393	0.308309	0.172144	0.55431	0.63531	-0.15931	2.94562	-0.889811	0.297432	0.569528	-0.616654	-0.550153	-1.14399	0.335526	-0.504613	-1.44665
ENSG00000142751.14	GPN2	54707	0.534241	-0.465804	-0.414963	-0.646302	0.257122	-0.011336	0.09056	-0.083783	0.275581	-0.344167	0.175074	-0.203298	0.200987	0.234105	0.044777	0.157386	0.561671	0.262289	0.336026	0.537816	0.129587	0.345685	0.538712	0.033933	-0.122453	-0.183098	-0.026753	-2.02989	-0.068777	-0.457002	-0.201933	0.003516	-0.027166	0.200987	0.427527	0.453409	-0.108885	-1.08893	-0.289071	0.024382	0.352771	0.297127	-0.158541	-0.356363	0.026841	-0.119456	-0.299875
ENSG00000198746.12	GPATCH3	63906	0.405936	-0.002829	-0.181318	-0.071276	-0.326215	-1.43147	0.137378	0.222983	-0.148403	0.279082	0.308099	0.188102	0.246757	0.557818	0.074104	0.198054	0.542778	-0.102076	0.133293	0.299725	0.221554	0.722307	-0.113018	-0.205604	0.051907	-0.178302	0.061003	-1.36652	-0.250012	-0.095548	-0.206245	0.18698	0.17591	0.246757	0.228666	0.224679	-0.060862	-0.838765	-0.208068	0.204468	0.229618	-0.165322	-0.065582	-0.163215	0.2655	-0.023507	-0.471154
ENSG00000090273.13	NUDC	10726	0.365937	-0.091147	0.136771	0.14258	-0.042828	-1.26628	0.122795	0.268674	0.355049	0.075783	0.14294	0.152612	0.289037	0.119189	0.361527	0.25953	0.375553	0.317189	0.25022	0.295762	0.157604	0.164363	0.521584	0.050602	-0.298341	-0.238237	-0.351215	-2.06877	-0.509973	0.023672	0.051758	0.203121	0.203832	0.289037	0.359442	0.283293	-0.305848	-1.33803	0.085024	0.237652	0.34232	0.296889	-0.278413	0.040794	0.25861	-0.319141	-0.262338
ENSG00000175707.8	KDF1	126695	-1.86842	-0.331159	0.131038	0.36201	0.547492	-0.09035	2.27262	1.74518	2.04082	1.8169	0.867591	1.50241	1.77544	-0.727637	2.07617	1.91781	0.127028	-0.82932	-0.491814	-0.277525	1.45578	-1.86842	-1.58101	-1.86842	-1.86842	-1.86842	-1.58774	-1.86842	-1.86842	-0.103836	0.471911	2.08471	1.74757	1.77544	-0.364397	-0.399185	-1.79329	-1.93893	0.37405	1.87308	0.436952	-1.7898	-1.93893	0.199061	1.80344	-1.91406	0.14488
ENSG00000090020.10	SLC9A1	6548	0.118153	-0.712876	-0.452041	-0.857425	-0.368967	-1.68682	-0.236736	0.038023	-0.059727	0.093715	0.252223	0.155884	-0.147609	0.732567	0.074059	-0.114542	0.229454	-0.0631	-0.077998	0.557473	0.625569	0.765704	-1.14689	0.212999	0.207149	0.511028	0.53122	1.31	-0.13087	-0.604438	-0.636335	-0.103106	0.124057	-0.147609	0.086315	0.248785	0.540789	0.611815	-0.603358	0.068922	0.018625	-0.484564	0.372639	-0.67103	0.135664	0.44913	-0.954456
ENSG00000142784.15	WDTC1	23038	0.187615	0.011841	-0.440047	0.059796	-0.303579	-1.7233	0.057261	-0.175537	-0.313434	-0.132421	-0.152418	-0.222971	-0.25368	1.44145	-0.332391	-0.19128	0.567766	0.690014	0.562029	0.804371	0.500818	1.00945	-0.493957	0.119506	-0.729928	-0.508851	-0.885697	1.20855	0.346641	-0.222182	-0.126491	-0.06137	-0.230451	-0.25368	0.652621	0.708981	-0.723586	0.80694	-0.245821	-0.251578	0.383382	-0.19429	-0.642763	-0.188568	-0.099352	-0.763701	-0.560599
ENSG00000186501.14	TMEM222	84065	-0.014086	-0.003901	0.044962	0.237894	-0.21988	-1.8289	0.273898	0.291908	0.242485	0.201443	0.304518	0.170857	0.252097	0.111396	0.066033	0.01868	0.459743	0.570487	0.501608	0.63901	0.245332	0.439749	0.13297	-0.689589	-0.815852	-0.683875	-0.284176	-0.615946	0.005819	0.021305	0.009347	0.293579	0.257968	0.252097	0.534554	0.59183	-0.502291	-0.316575	0.022638	0.274157	0.37706	-0.288812	-0.77816	0.016577	0.292311	-0.641272	-0.414214
ENSG00000241547.1	ACTG1P20	NA	0.704342	0.296433	-0.624783	0.130552	-0.506328	-1.91662	0.621872	1.25986	-0.263313	-0.083791	0.775689	1.23823	0.150426	1.57369	0.353113	0.11827	0.437295	0.740172	0.929273	1.182	0.41779	1.57887	-0.384866	-1.79577	-1.35508	-1.88132	-1.77235	-1.52972	0.378619	-0.17037	-0.194978	0.97637	0.467727	0.150426	0.61095	1.09547	-1.89577	-0.597271	-0.359678	0.425311	0.465788	-1.13146	-1.67926	-0.197587	0.745816	-1.80053	-0.613366
ENSG00000142765.17	SYTL1	84958	-0.283133	-0.167019	0.197226	0.343565	0.09774	-1.79339	0.282402	0.59313	0.327721	0.648817	0.716521	1.07481	0.590414	0.865109	-0.290641	0.432848	0.68836	0.63184	0.693661	0.76931	0.817602	1.29474	-4.54655	-0.59152	-2.10114	-0.029953	0.682932	-1.16671	-0.353998	0.015673	0.228979	0.454286	0.776698	0.590414	0.68501	0.759089	0.33881	-0.789049	0.229537	0.785981	0.630181	-2.66598	-1.10576	0.132312	0.844583	-0.520581	-0.309375
ENSG00000142733.14	MAP3K6	9064	-1.93655	-0.492607	-0.103634	0.366018	0.318392	-2.65172	1.56573	1.07861	0.370886	0.781907	0.869929	0.663245	1.11977	2.10483	0.32542	-0.003691	0.688105	1.01047	1.04601	1.11321	1.14446	1.27071	-2.30421	0.314859	-1.38627	-1.17281	-1.89542	-1.98143	-1.19095	-0.30937	0.355118	1.37206	0.753715	1.11977	0.881337	1.12035	-1.592	-1.64605	0.208776	0.890704	0.609272	-1.03221	-1.32782	0.024741	1.14536	-1.60129	-0.599979
ENSG00000158195.10	WASF2	10163	0.451981	0.14648	0.157457	-0.118555	-0.168879	-2.5448	0.168847	0.149132	0.08737	0.113463	0.00486	0.327301	0.042903	0.111187	-0.185042	0.070686	0.146053	0.168726	-0.242522	0.018667	-0.396345	0.197502	-0.069815	-0.212588	0.174757	0.759483	1.34884	-0.537844	-0.114719	0.157703	-0.14914	0.164989	0.149565	0.042903	0.163329	-0.116151	1.09394	-0.338594	-0.046724	0.134784	0.138566	-0.14653	0.484747	0.004631	0.150314	0.820714	-0.591729
ENSG00000126705.13	AHDC1	27245	1.32419	-0.122107	0.909747	-0.245909	-0.551347	-1.56094	-0.00409	0.61268	0.218055	-0.21565	-0.544069	0.118025	0.219213	0.335725	0.689173	0.024615	0.248772	0.872507	0.240371	1.40334	-0.195757	0.711709	0.323731	-0.452699	-0.775318	-0.543705	-0.678938	-1.37039	-0.826114	0.408681	-0.413671	0.315778	-0.118878	0.219213	0.581796	0.852867	-0.63439	-1.1397	0.040438	-0.047844	0.411923	-0.066918	-0.684399	-0.002698	0.111379	-0.718221	-0.367578
ENSG00000000938.12	FGR	2268	-0.621307	2.11787	1.74062	0.934713	2.27079	-1.11055	-3.05126	-4.71692	-3.88198	-3.3272	-3.31732	-3.86584	-4.24016	2.32912	-5.35247	-2.42387	2.08185	2.7759	2.065	2.98833	-1.17596	3.79883	-2.97656	3.09419	3.97695	4.26348	4.21531	3.25424	-0.702422	2.00204	1.66323	-4.03066	-4.03867	-4.24016	2.52053	2.62201	4.39937	1.32406	1.77802	-4.3608	0.874927	0.061035	4.2757	1.98224	-4.26225	4.47755	1.39336
ENSG00000126709.14	IFI6	2537	0.496876	-0.508611	-0.89358	-0.760654	-0.853258	-1.29033	-0.352637	-0.163318	-0.213986	0.192378	0.003463	-0.272327	-0.074375	-0.494107	-0.581888	-0.185053	-0.383008	0.369045	0.526254	0.031551	-0.142453	-0.149795	-3.70084	0.723035	1.87199	1.76627	1.03569	2.90226	0.858845	-0.727552	-0.837407	-0.267713	-0.08151	-0.074375	-0.007245	0.289427	1.45385	1.95152	-0.901386	-0.08539	-0.071541	-1.54509	1.88778	-0.846355	-0.149944	1.68018	-1.00789
ENSG00000009780.15	FAM76A	199870	0.306945	0.035038	0.072356	0.257527	-0.005318	-2.35862	0.104092	0.232592	0.352429	0.059436	0.349459	0.565976	0.304148	0.465338	-0.018433	0.446421	0.548361	0.333808	0.540077	0.388847	0.025613	0.173681	0.151434	-0.286587	-0.324405	-0.381091	0.087008	-2.12674	-0.070965	0.055723	0.130863	0.174695	0.372457	0.304148	0.457729	0.481989	-0.15259	-1.14032	0.116674	0.381828	0.477598	-0.070126	-0.36606	0.100909	0.404027	-0.222332	-0.467854
ENSG00000117758.13	STX12	23673	-0.055455	0.221688	0.143164	-0.02161	0.161986	-2.17031	-0.234391	-0.04756	-0.155454	-0.187463	-0.142409	0.117888	-0.396909	0.202015	-0.247395	-0.208444	-0.159525	-0.115594	-0.31839	-0.03171	-0.161966	0.478909	0.051601	0.613447	1.04709	1.15726	1.14103	-0.241933	-0.340377	0.18931	0.072837	-0.146295	-0.103108	-0.396909	-0.14275	-0.181656	1.19251	-0.302142	0.101926	-0.17889	-0.17383	0.345072	1.14376	0.141773	-0.136358	1.20258	-0.389701
ENSG00000117751.17	PPP1R8	5511	0.325085	-0.118066	-0.237217	-0.209461	0.037901	-1.18579	0.037262	0.152921	0.007174	0.064952	0.179915	0.209458	0.439679	0.276681	-0.062381	0.403291	0.419083	0.249329	0.423889	0.422643	-0.248875	0.547993	0.201917	0.035971	-0.243498	-0.209968	-0.00324	-1.68072	-0.100101	-0.184345	-0.089017	0.09868	0.129502	0.439679	0.346818	0.439238	-0.110627	-0.924012	-0.146946	0.210914	0.385253	0.123432	-0.235289	-0.147838	0.229799	-0.164176	-0.400829
ENSG00000130775.15	THEMIS2	9473	-0.263943	-0.804481	0.054051	0.383779	0.697213	-0.702965	-0.868729	-0.5426	-0.930537	-0.661928	-0.938386	-0.618881	-1.0638	0.466019	-1.46788	-1.39498	-0.928203	-1.2049	-1.38706	-1.42647	-1.17334	0.762329	2.00813	2.2798	2.82131	2.91881	3.27236	2.98208	-2.03802	-0.389374	0.560892	-0.732293	-0.883853	-1.0638	-1.1068	-1.45985	3.2124	0.489843	0.408022	-0.986146	-1.26827	2.22487	2.97837	0.09276	-0.869017	3.23978	-0.087158
ENSG00000117748.9	RPA2	6118	-0.385563	-0.350955	0.066572	0.396703	-0.156086	-1.63898	0.217265	0.248635	0.23857	-0.003054	0.145093	0.163639	0.13547	0.655312	0.058398	0.088573	0.606026	0.521005	0.387599	0.535221	0.39555	0.910971	0.611809	-0.294999	-0.734414	-0.558658	-0.266159	-1.00857	-0.663279	-0.147557	0.124849	0.241741	0.152723	0.13547	0.58478	0.478822	-0.427971	-0.867469	0.110428	0.159083	0.436982	0.164382	-0.670934	-0.012281	0.242686	-0.560508	-0.393833
ENSG00000130768.14	SMPDL3B	27293	3.53322	-0.246886	-0.032994	-0.322655	-0.156258	0.237491	-0.668856	-0.149551	-0.603568	-0.856194	-0.560187	-0.582065	-0.270238	-0.772632	-0.379901	-0.681913	-0.689225	-0.706277	-0.365429	-0.06642	-0.226211	0.361239	-0.266612	1.42156	0.289257	-0.282228	-0.227079	2.61879	0.27253	-0.145221	-0.248492	-0.424645	-0.730157	-0.270238	-0.724082	-0.224072	-0.264263	1.50021	-0.184019	-0.672229	-0.746784	0.599266	0.003647	-0.212926	-0.656758	-0.079103	-0.122007
ENSG00000158156.7	XKR8	55113	-0.343751	-0.765111	-0.51732	-0.260513	-0.396909	-1.72266	-0.456141	-0.187086	-0.397824	0.062409	-0.173103	0.415561	-0.049539	0.64858	-0.842677	-0.319945	0.19406	0.034464	0.08524	0.238919	-0.278446	1.05332	-0.164799	0.037645	0.581403	0.150331	-0.128801	2.94929	0.871799	-0.665412	-0.341115	-0.33375	-0.026085	-0.049539	0.118574	0.168195	0.011171	1.98264	-0.422293	-0.03335	-0.032864	-0.065976	0.379673	-0.544347	0.000116	0.21674	-0.857183
ENSG00000158161.15	EYA3	2140	0.185331	-0.662575	-0.25093	0.297217	-0.107303	-0.615443	-0.178746	-0.052325	0.121348	-0.090036	-0.045665	0.16001	0.154967	-0.154329	-0.325533	0.103072	0.574079	0.765009	0.26194	0.073685	0.075237	0.547305	-0.559423	0.445351	0.106732	0.049597	-0.046512	-1.08049	0.172672	-0.473988	0.09854	-0.119895	0.040873	0.154967	0.69481	0.174145	0.001601	-0.47104	-0.021934	0.070359	0.518424	-0.059189	0.081114	-0.203048	0.032641	0.039477	-0.313391
ENSG00000228589.3	SPCS2P4	NA	-0.610741	-0.090144	1.05903	0.972382	0.786696	2.35498	-1.60671	-1.29966	-0.652833	-0.940717	-1.34177	0.498	0.258481	-0.688931	-2.29893	0.398195	0.218071	-0.778692	-0.679395	0.137841	0.524209	-0.093585	0.908873	0.839605	-0.754632	0.066586	0.827601	2.57851	-0.930511	0.502721	0.912729	-1.50802	-0.683943	0.258481	-0.290888	-0.280995	0.463965	0.855092	1.01304	-0.509942	-0.058389	0.907229	-0.357005	0.765499	-0.73639	0.050167	1.18962
ENSG00000169403.11	PTAFR	5724	1.65441	1.6785	1.87972	2.91711	1.57669	-1.28039	-2.27336	-2.16953	-1.95212	-2.53954	-2.65481	-1.9773	-2.61889	-1.76629	-1.72633	-2.57051	-2.05036	-2.57702	-2.31999	-1.32816	-2.97024	-1.85541	-2.35156	4.89013	5.83621	3.76483	2.89907	6.93083	4.08722	1.84625	2.33169	-2.30527	-2.56024	-2.61889	-2.401	-1.89291	3.45769	5.71691	2.29114	-2.74828	-2.58747	1.31718	4.98167	2.2595	-2.84834	4.4935	1.58485
ENSG00000126698.10	DNAJC8	22826	0.324619	-0.19842	-0.125118	0.059894	-0.318824	-1.39815	0.037332	0.392903	-0.020169	0.011314	0.073469	0.059347	0.19176	0.317896	0.160554	-0.11868	0.660282	0.415219	0.150206	0.369731	0.179386	0.566117	0.595775	0.314171	-0.007355	-0.113912	-0.167146	-1.87554	-0.380607	-0.167873	-0.134351	0.223235	0.034785	0.19176	0.558043	0.269778	-0.145832	-1.17064	-0.138056	0.073892	0.343955	0.472142	-0.062922	-0.163448	0.167397	-0.103678	-0.463548
ENSG00000130770.17	ATPIF1	93974	-0.010788	-0.545034	-0.32701	-0.446106	-0.112968	-1.16939	0.649122	0.357675	0.282987	0.403685	0.455801	0.385082	0.232872	0.334288	0.831116	0.39657	0.589516	0.379523	0.485857	0.53741	0.162102	0.48108	-0.166009	-0.298464	-0.880524	-0.578307	-0.541656	-1.0886	-0.63573	-0.452476	-0.290086	0.522395	0.428651	0.232872	0.502803	0.53094	-0.581113	-0.894699	-0.318527	0.412015	0.490905	-0.241	-0.756941	-0.401589	0.440055	-0.719129	-0.608629
ENSG00000270605.1	RP5-1092A3.4	NA	1.43379	0.406124	0.565006	0.496846	0.222973	-1.32634	0.618318	0.237962	0.265721	0.285371	-0.134811	0.10081	0.288094	0.07252	0.708904	-0.18311	0.256539	-0.078996	0.297829	0.272004	-0.101194	0.167605	0.529612	-0.990926	-1.26348	-0.86692	-1.129	-1.09257	-0.023076	0.503888	0.373491	0.444296	0.145102	0.288094	0.092122	0.295668	-1.03562	-0.578872	0.461865	0.188447	-0.002001	-0.239361	-1.1054	0.474501	0.207705	-1.17168	0.085334
ENSG00000130766.4	SESN2	83667	0.038841	-0.612546	-0.153223	-0.653034	-0.69917	-1.18188	-0.973115	-0.08048	-1.45323	-0.286175	-0.044063	-0.048646	-0.437013	1.86423	-1.92942	0.190673	1.50224	1.62139	1.1332	1.74444	0.886996	1.79427	-0.062679	0.119481	0.02213	-0.397059	-0.526959	0.91779	-1.38182	-0.397333	-0.701615	-0.546676	-0.514114	-0.437013	1.62075	1.49311	-0.479443	-0.240771	-0.541167	-0.531073	1.19142	0.029473	-0.194539	-0.594329	-0.269336	-0.324208	-0.772305
ENSG00000130772.13	MED18	54797	0.736298	-0.352268	0.02471	0.170729	-0.198751	0.058237	0.049333	-0.154055	-0.304451	-0.358204	0.060391	-0.037182	0.135062	-0.168581	-0.341923	-0.815734	0.289291	-0.286249	-0.670195	-0.355667	-0.791803	0.513224	-0.34075	0.394876	0.258026	0.422509	0.442047	0.926999	0.611323	-0.169959	-0.01454	-0.054337	-0.179436	0.135062	0.001579	-0.532287	0.44859	0.798186	-0.001191	-0.118047	-0.292144	0.028084	0.353108	-0.09978	-0.143127	0.403542	-0.069591
ENSG00000204138.12	PHACTR4	65979	1.77467	0.305407	0.030253	-0.069485	-0.360557	-1.31514	0.319815	0.234319	0.143508	0.285436	0.143463	0.038706	0.004253	0.242909	0.258857	0.035977	0.262003	0.364883	0.312492	0.471212	0.25234	0.433018	0.118533	-0.351321	-0.597684	-0.187207	-0.126957	-2.57523	-0.329232	0.174163	-0.223135	0.287522	0.171486	0.004253	0.325271	0.406639	-0.16301	-1.50703	-0.143715	0.144022	0.238284	-0.120786	-0.407255	-0.026485	0.187182	-0.327788	-0.329887
ENSG00000180198.15	RCC1	1104	1.30363	-0.416731	0.082484	-0.033689	0.133553	0.207451	0.083003	-0.057692	0.170943	0.248389	0.147673	0.231888	0.245483	0.032264	0.131344	0.621496	0.504017	0.070554	0.322364	0.25319	0.267037	0.337534	-0.025399	0.627913	-0.321995	-0.069454	0.351975	-2.73416	-2.69923	-0.17343	0.051817	0.013133	0.224179	0.245483	0.298127	0.298637	0.146591	-2.81921	0.06555	0.244428	0.429959	0.312625	-0.20311	-0.06577	0.192906	-0.01419	-0.006303
ENSG00000242125.3	SNHG3	8420	0.626919	0.723803	0.251382	0.405073	0.13452	-0.990998	0.263687	0.459446	0.665258	0.605033	0.657801	0.759282	0.334389	0.048596	0.910033	0.946118	0.398219	0.758513	1.29724	1.02448	1.03699	0.193297	-1.10648	-1.19844	-2.01273	-2.15545	-1.55812	-2.34476	-1.10924	0.505993	0.279978	0.375211	0.75411	0.334389	0.600191	1.20466	-1.92685	-1.79217	0.284338	0.707221	0.755927	-1.19595	-2.16274	0.425065	0.674221	-2.05848	0.122587
ENSG00000200087.1	SNORA73B	NA	0.769806	1.18483	0.341384	-0.201122	0.055653	-2.41457	0.521198	0.938354	1.11626	0.981071	1.13283	1.23703	0.745909	0.022043	1.54568	1.36331	1.08806	1.26409	1.79326	1.80347	2.23959	1.18897	-1.81257	-2.57157	-2.05988	-3.43511	-2.73052	-4.94774	-1.14888	0.791902	-0.075479	0.757315	1.25354	0.745909	1.22045	1.86623	-3.19915	-3.16334	0.070427	1.22009	1.33562	-2.27479	-2.85117	0.387453	1.18513	-2.95688	-0.241958
ENSG00000279443.1	RP4-669K10.8	NA	1.01153	0.049019	-0.055044	-0.419328	-0.097396	-1.63926	0.052503	0.00064	0.083814	0.231927	-0.044443	-0.017412	-0.37355	-0.159307	0.014256	0.168225	-0.227816	-0.055203	-0.144983	-0.154947	-0.322859	0.277756	0.162296	-0.173707	0.262898	0.123694	0.037093	0.608497	0.722902	-0.003126	-0.268111	0.027574	0.071243	-0.37355	-0.146849	-0.155624	0.083427	0.69082	-0.205537	-0.028007	-0.041266	-0.005921	0.20059	-0.14669	-0.038486	0.152305	-0.506003
ENSG00000180098.9	TRNAU1AP	54952	0.141621	-0.107891	0.114172	-0.100736	0.152115	-0.884761	-0.049078	0.482291	0.339762	0.293558	0.375696	0.300552	0.264939	-0.080232	-0.041061	0.152397	0.42147	0.583623	0.275832	0.517542	0.010577	0.294748	-0.274441	-0.247281	-0.583889	-0.472376	-0.444691	-1.89691	0.423061	0.003259	0.026659	0.22478	0.367481	0.264939	0.52151	0.411656	-0.475837	-0.76473	0.059512	0.368502	0.416091	-0.270705	-0.548062	0.01618	0.387683	-0.539559	-0.193577
ENSG00000197989.13	SNHG12	85028	0.430123	0.499627	0.172328	0.60506	0.568825	-1.87525	0.850121	0.8087	0.790935	0.879928	0.711188	0.702871	0.914226	0.578222	0.690725	0.987824	0.569297	0.788561	1.13272	0.752606	0.818104	0.027651	-1.43364	-0.981254	-2.20627	-1.4712	-1.48267	-3.4817	-1.0638	0.348656	0.609091	0.860709	0.865667	0.914226	0.704549	0.978236	-1.53267	-2.35852	0.483933	0.935971	0.843219	-1.25301	-1.90813	0.517965	0.981195	-1.85496	-0.006882
ENSG00000221539.1	SNORD99	692212	0.041266	0.747271	0.546113	-0.290248	0.611649	-2.96063	1.11768	1.14292	1.62465	1.54661	1.81492	0.928761	1.09087	0.485503	1.06383	1.71323	1.63774	1.91146	2.48748	1.84255	2.02535	0.443814	-4.64346	-0.623745	-2.53143	-5.69986	-1.98303	-5.4525	-0.400419	0.671095	0.166765	1.17295	1.6598	1.09087	1.84156	2.24671	-3.9864	-3.03689	0.311851	1.63966	1.89172	-2.73298	-4.27095	0.453128	1.61459	-3.67181	-0.314985
ENSG00000120656.11	TAF12	6883	-0.105194	-0.30497	-0.233762	-0.336414	-0.359315	-1.33248	-0.219494	0.175546	0.193608	-0.160087	0.026573	-0.070762	-0.194837	0.004994	-0.280158	-0.338301	0.394223	0.443196	0.42087	0.428918	0.295267	0.213834	0.042543	0.023233	0.02571	0.02845	-0.061134	0.648633	0.633757	-0.279531	-0.360991	-0.022803	-0.002994	-0.194837	0.43451	0.440928	-0.016959	0.665391	-0.334131	-0.048097	0.179422	0.034129	0.028102	-0.346405	-0.005273	-0.002507	-0.600773
ENSG00000162419.12	GMEB1	10691	0.140365	-0.386671	-0.512356	0.204808	-0.184464	-1.46532	0.072395	-0.251263	-0.053673	0.149825	-0.014312	0.207635	-0.144906	0.369506	-0.102926	0.353658	0.350852	0.317293	0.209634	0.586336	0.269712	0.653116	-0.43278	-0.002517	-0.193912	0.304533	0.555769	-1.13258	0.313636	-0.466476	0.010556	-0.092809	0.08123	-0.144906	0.346679	0.413003	0.446383	-0.424926	-0.176867	0.033836	0.367315	-0.225862	0.057398	-0.246569	0.015657	0.239552	-0.548595
ENSG00000198492.15	YTHDF2	51441	0.449458	-0.28904	-0.194486	0.039353	-0.22673	-0.839851	0.112001	0.056894	0.21682	0.225862	0.40438	0.302147	0.286554	0.221381	0.006713	0.275691	0.48472	0.170438	0.146476	0.246333	0.171561	0.348322	0.620791	-0.250253	-0.311063	-0.227152	0.15856	-2.38358	-0.113623	-0.250886	-0.097224	0.087634	0.322482	0.286554	0.33994	0.203816	-0.03559	-1.29572	-0.137271	0.336029	0.334619	0.19226	-0.279263	-0.188263	0.308723	-0.136477	-0.353581
ENSG00000116329.10	OPRD1	NA	0.242899	0.13353	-0.074456	0.136662	-0.177935	-0.549054	0.061027	0.086077	0.181733	0.107889	0.084408	0.1786	0.122619	-0.089418	0.116683	0.076584	0.181378	-0.051056	-0.055087	0.07835	-0.023171	0.103364	0.094006	-0.411452	-0.23344	-0.296345	-0.302454	-0.054857	0.289021	0.030651	-0.021415	0.076328	0.155075	0.122619	0.06762	0.01207	-0.310697	0.1215	-0.041602	0.158037	0.074378	-0.164713	-0.274888	0.004995	0.137654	-0.299171	-0.124336
ENSG00000159023.19	EPB41	2035	-0.76504	0.045658	-0.300014	-0.008638	-0.389599	-2.06217	0.957304	1.24084	1.28197	1.00241	0.908931	0.961862	0.820897	0.676408	0.997091	1.17463	0.712813	0.173066	0.168003	0.424275	0.341616	0.3812	-1.16467	-1.49777	-1.51708	-2.31463	-2.22727	-0.54722	0.857192	-0.131977	-0.206633	1.14055	1.16599	0.820897	0.459654	0.307314	-2.35665	0.160835	-0.251005	1.16461	0.740706	-1.38146	-1.98815	-0.183126	1.26178	-2.17807	-0.635371
ENSG00000116350.16	SRSF4	6429	-0.111144	-0.341734	-0.281236	-0.20237	-0.189247	-1.49287	0.063659	0.207802	0.177524	0.242169	0.103094	0.46684	0.164934	0.442976	-0.022909	0.085981	0.539661	0.245263	-0.061382	0.313449	0.044779	0.464461	-0.098073	-0.002944	-0.261852	-0.043733	0.112318	-0.320201	-0.027756	-0.323239	-0.203197	0.140853	0.277702	0.164934	0.407272	0.13079	0.035587	-0.180544	-0.241875	0.270216	0.313071	-0.052414	-0.158559	-0.284706	0.305361	-0.069475	-0.586851
ENSG00000116353.15	MECR	51102	1.3151	-0.112147	0.577897	0.690735	-0.092636	-0.755977	0.693695	0.531776	0.077162	0.58289	0.000459	0.581178	0.077743	-0.070808	0.936035	0.489374	0.154129	0.415591	0.84602	0.442751	0.444261	0.292916	0.226097	0.238845	-0.491809	-0.273485	-0.160022	-4.44879	-3.24373	0.241662	0.310334	0.635857	0.348433	0.077743	0.295609	0.668701	-0.224933	-3.9914	0.422743	0.308803	0.38072	0.241243	-0.397087	0.298529	0.349069	-0.33263	0.072055
ENSG00000162510.5	MATN1	4146	-0.381138	2.17885	1.48821	-0.26381	1.1403	-0.576767	-0.027509	0.039834	-0.215775	-0.026444	-0.31882	-0.277707	-0.138281	-0.232771	0.56533	0.125591	0.346569	0.089945	-0.153058	-0.319455	0.068956	-0.260807	-0.354646	-0.532311	-0.508781	-0.412855	-0.114032	-0.522474	-0.520414	1.90272	0.454782	0.006395	-0.235362	-0.138281	0.226493	-0.245172	-0.273385	-0.541121	0.850054	-0.228666	0.202064	-0.460213	-0.478207	1.27498	-0.203018	-0.372299	0.928396
ENSG00000186056.9	MATN1-AS1	100129196	-0.528167	2.17019	0.671892	0.13139	1.21709	-2.282	1.93721	1.2296	0.672287	0.940311	0.688653	0.684444	1.09535	0.315697	0.952035	1.04797	0.292796	0.163796	0.616764	0.209828	0.983272	0.076177	-3.17476	-0.967552	-1.17499	-1.14067	-1.04401	-3.16275	-2.46688	1.47467	0.699682	1.64315	0.837823	1.09535	0.236911	0.428892	-1.13356	-2.92103	0.726276	0.955138	0.540855	-2.14931	-1.20152	1.17592	1.05218	-1.20772	0.446686
ENSG00000162511.7	LAPTM5	7805	-0.090663	0.761534	0.259351	0.390576	0.744791	-3.61496	-0.207683	-0.312725	-0.289587	-0.307738	-0.139289	0.018406	-0.292334	0.040529	-0.242239	-0.196588	0.060063	-0.302712	-0.032643	-0.385359	0.10622	-0.222319	-0.318717	0.374388	0.942058	0.7328	0.785907	1.01805	0.740771	0.529705	0.589105	-0.270023	-0.201538	-0.292334	-0.125903	-0.216887	0.788008	0.912597	0.501369	-0.23651	-0.157896	0.028886	0.86903	0.605071	-0.250506	0.884588	-0.341399
ENSG00000162512.15	SDC3	9672	-0.121454	-0.064617	-0.077341	-0.139497	0.837433	-0.647681	-0.288404	0.090458	0.23583	-0.177401	-0.222961	-0.342796	-0.465309	-0.241512	0.116804	-0.238903	0.174274	-0.284505	-0.205625	0.265814	-0.290121	-0.097018	-0.495453	0.264616	0.314817	1.8576	0.640883	-0.228496	-0.288	-0.073657	0.362137	-0.102708	-0.142362	-0.465309	-0.057195	0.03123	1.29638	-0.267993	0.22309	-0.227638	-0.125506	-0.119774	1.1272	0.156014	-0.193294	1.01132	-0.021462
ENSG00000134644.15	PUM1	9698	0.524074	0.052772	-0.135238	-0.290868	-0.513706	-2.19923	0.402636	0.64062	0.351975	0.388584	0.309794	0.591095	0.416405	0.419897	0.428816	0.459066	0.196026	0.080983	-0.134363	0.061909	-0.049998	0.213811	-0.132687	-0.372915	-0.083412	-0.097018	0.012608	-1.39342	0.057914	-0.042789	-0.417467	0.541312	0.460611	0.416405	0.143731	-0.037594	-0.043798	-0.69295	-0.337841	0.481625	0.264602	-0.26234	-0.093619	-0.248914	0.560046	-0.060328	-0.722318
ENSG00000060688.12	SNRNP40	9410	0.717921	-0.198573	-0.089156	-0.065778	-0.161184	-1.14857	0.117144	0.314042	0.30446	0.061971	0.229504	0.46562	0.282787	-0.04845	0.447528	0.273533	0.516286	0.31535	0.233566	0.327225	0.472943	0.525207	0.561516	0.26224	-0.342984	-0.243681	0.004182	-3.85692	-0.301512	-0.149293	-0.117763	0.223729	0.297885	0.282787	0.431509	0.290976	-0.124269	-2.15768	-0.113637	0.314633	0.397283	0.427421	-0.304401	-0.144429	0.314177	-0.209389	-0.389273
ENSG00000229447.2	RP11-490K7.4	NA	0.916761	0.443884	0.437531	0.401187	0.293432	-2.30039	0.677132	0.337533	0.491532	0.414868	0.595122	0.352225	0.500989	0.373092	0.545545	0.014767	0.073613	0.44368	0.494917	0.096943	0.077924	0.51048	0.285083	-0.591444	-1.7607	-0.935579	-0.353491	-2.69789	0.044417	0.457338	0.360416	0.526477	0.520184	0.500989	0.268407	0.307097	-0.668857	-1.3768	0.406982	0.551108	0.191263	-0.158961	-1.39901	0.442254	0.55427	-1.09632	-0.169531
ENSG00000121766.15	ZCCHC17	51538	0.907899	-0.150323	-0.113524	-0.135363	-0.380413	-1.43913	0.042006	0.225252	0.038818	0.191101	-0.097321	0.174412	-0.132553	0.536492	0.012987	0.050138	0.812819	0.502772	0.291005	0.638387	0.127359	1.14154	0.527102	-0.165521	-0.373822	-0.081908	-0.157034	-2.67584	-0.053974	-0.136902	-0.26762	0.138672	0.086151	-0.132553	0.682618	0.482232	-0.123979	-1.41641	-0.226219	0.04083	0.490949	0.187613	-0.236464	-0.218772	0.129391	-0.220275	-0.519282
ENSG00000168528.11	SERINC2	347735	1.09872	1.11719	-0.421053	0.219289	-0.015555	-0.609757	-0.597497	-0.700106	-0.621438	-0.439975	-0.435473	-0.686879	-0.708741	-0.585638	-0.802946	-0.594146	-0.533196	-0.429043	-0.552534	-0.422736	-0.586452	-0.289316	4.14796	-0.025154	2.46926	0.853192	-0.148511	-0.173119	0.186168	0.361201	0.105711	-0.673284	-0.612791	-0.708741	-0.499275	-0.506037	0.365636	0.006771	-0.078121	-0.67697	-0.559485	2.13919	1.72391	0.252513	-0.748222	1.14096	0.067898
ENSG00000260386.6	LINC01225	149086	1.47028	0.715102	-0.337374	-0.231047	-0.403198	-0.403198	-0.403198	-0.403198	-0.403198	-0.403198	-0.403198	-0.403198	-0.403198	-0.395998	-0.403198	-0.403198	-0.360871	-0.403198	-0.403198	-0.403198	-0.403198	-0.072326	7.02249	-0.24072	-0.403198	-0.349294	-0.403198	-0.206302	-0.353964	0.195991	-0.329089	-0.418413	-0.45257	-0.403198	-0.396451	-0.418413	-0.390444	-0.290704	-0.349275	-0.471828	-0.419606	3.51884	-0.390444	-0.071982	-0.503998	-0.415444	-0.154401
ENSG00000284543.1	LINC01226	NA	0.511307	0.113811	-0.050729	-0.334952	-0.139243	-2.67246	0.024058	0.085102	0.399555	-0.017173	0.313859	0.271149	-0.193224	0.288941	0.69539	0.171737	-0.142519	0.272527	-0.155084	-0.158333	-0.177089	-0.033954	2.78922	-0.381945	-0.510188	-0.484098	-0.705592	-0.414268	0.776037	0.032731	-0.246044	0.05664	0.271461	-0.193224	0.067457	-0.162622	-0.617292	0.18771	-0.188698	0.181188	0.108471	1.24906	-0.515903	-0.115363	0.193532	-0.611067	-0.721686
ENSG00000162517.12	PEF1	553115	0.408721	-0.117027	-0.29825	-0.339493	-0.45214	-1.82067	0.102409	0.185537	0.138484	0.110746	0.095999	0.282432	0.299836	0.392489	-0.012736	0.130641	0.429649	0.271066	0.06588	0.436056	0.345541	0.402067	0.249651	-0.290828	-0.256582	-0.308327	-0.245059	-0.582696	0.569281	-0.215474	-0.410753	0.149406	0.176129	0.299836	0.363579	0.260438	-0.287134	-0.006961	-0.391788	0.217074	0.298853	-0.021365	-0.293113	-0.338674	0.252471	-0.291165	-0.708583
ENSG00000121753.12	ADGRB2	576	-0.284241	-1.03263	0.049503	2.00101	0.250134	-0.87094	-0.310298	0.894853	0.214755	-0.261132	0.90437	-0.027025	0.886147	-1.01419	-0.529222	0.244323	0.755592	0.665438	1.00595	0.846516	-0.873078	2.15931	-1.03263	-1.03263	-1.03263	-1.03263	-0.815866	-0.973369	-0.253279	-0.510111	1.16804	0.303306	0.23318	0.886147	0.737327	0.961187	-0.959124	-0.636468	0.827029	0.401878	0.598656	-1.07159	-1.07159	0.355821	0.40301	-1.0357	0.092933
ENSG00000134668.12	SPOCD1	90853	0.788508	0.20016	0.133419	-0.042139	0.039459	-0.566463	-0.191217	0.290469	0.060772	-0.281117	-0.189814	-0.003897	-0.257183	0.33038	0.178676	-0.155904	0.09997	-0.079074	-0.412087	0.157667	0.021981	0.318561	-0.232864	-0.219962	-0.154372	0.042942	-0.21763	0.16441	0.338536	0.173084	-0.00139	0.051498	-0.116189	-0.257183	0.010842	-0.132011	-0.09064	0.260963	0.046998	-0.157098	-0.048532	-0.234957	-0.057817	0.092854	-0.04088	-0.11829	-0.055132
ENSG00000203620.2	RP11-84A19.2	NA	0.310678	-0.03148	0.029893	-0.3337	-0.333275	-1.30605	0.289198	0.30481	0.587995	0.005419	0.266467	0.355078	0.23033	-0.207434	0.457076	0.372936	-0.018977	0.062315	-0.440038	0.006332	0.143681	0.310679	-0.247993	-0.305735	-0.29669	-0.135602	-0.468629	-0.209632	0.500513	-0.000824	-0.346072	0.308212	0.340932	0.23033	0.022487	-0.225036	-0.313516	0.150929	-0.229016	0.338259	0.149641	-0.287312	-0.224302	-0.187607	0.316249	-0.32386	-0.462142
ENSG00000184007.18	PTP4A2	8073	-0.873366	-0.790503	-0.245937	0.032823	-0.209426	-1.37897	-0.176936	0.032344	0.00553	-0.002789	-0.215402	-0.2744	0.106113	0.815108	-0.274696	0.303836	0.594281	0.646346	0.166565	0.484429	-0.005979	0.418411	-0.530546	0.241127	-0.075008	0.70991	0.930345	-0.537961	0.50489	-0.537776	-0.091633	-0.075024	-0.136675	0.106113	0.643722	0.33778	0.851075	-0.01716	-0.151893	-0.089158	0.555199	-0.15017	0.32943	-0.340395	0.012762	0.56267	-0.60664
ENSG00000121774.17	KHDRBS1	10657	1.02153	-0.068631	-0.221991	-0.514322	-0.074444	-1.49937	0.212409	0.429147	-0.509117	0.440723	0.086512	-0.410504	0.414427	-0.462312	0.109545	-0.006622	0.160277	-0.221092	0.682819	-0.079341	0.309515	0.161441	-0.120628	0.606228	0.229201	0.075159	0.251744	-0.740336	-0.488918	-0.150794	-0.305492	0.332883	-0.110108	0.414427	-0.031555	0.313125	0.16962	-0.637821	-0.291449	0.005159	-0.024242	0.251962	0.157923	-0.246767	0.041506	0.199907	-0.55673
ENSG00000203325.3	RP11-277A4.4	NA	0.575602	0.945695	1.06604	0.763048	0.331436	-1.89421	-0.155864	-0.152264	-0.238847	-0.493259	-0.284715	0.062076	-0.334898	0.251429	0.051947	-0.1777	-0.632911	0.108451	-0.505924	-0.389948	0.008721	0.167322	0.293507	-0.097381	0.115698	-1.03283	-0.303616	0.383264	1.69356	1.04383	0.567893	-0.159878	-0.267913	-0.334898	-0.272126	-0.464839	-0.69344	1.0776	0.776659	-0.301831	-0.252411	0.101763	-0.475872	0.871643	-0.252674	-0.438832	0.283661
ENSG00000121775.17	TMEM39B	55116	0.93997	0.039847	0.212034	0.300718	-0.085764	-0.870965	0.430769	0.116518	0.372364	-0.127524	-0.088416	0.377317	0.054979	-0.004085	0.246305	-0.020127	-0.031486	-0.543994	-0.741891	-0.174769	-0.31387	0.101669	1.48923	0.782356	0.464629	0.161151	-0.007361	-2.10462	-0.976991	0.130693	0.111533	0.283969	0.149775	0.054979	-0.298599	-0.475625	0.079797	-1.59895	0.153493	0.137786	-0.214107	1.17865	0.324697	0.131	0.135223	0.222308	-0.094583
ENSG00000025800.13	KPNA6	23633	0.129207	-0.03439	-0.105439	-0.339365	-0.238238	-1.57888	0.30863	-0.02396	0.034723	0.411135	0.296432	0.361843	0.491393	0.733241	0.332445	0.243446	0.420446	0.371563	0.066594	0.527447	0.036781	0.592463	0.092941	-0.458422	-0.225084	-0.295409	-0.135588	-1.67444	0.018439	-0.072552	-0.2997	0.147706	0.309834	0.491393	0.410948	0.308229	-0.223631	-0.859247	-0.245538	0.373421	0.372223	-0.189637	-0.270067	-0.20132	0.37401	-0.235846	-0.537434
ENSG00000084652.15	TXLNA	200081	0.612497	-0.212424	-0.031625	0.082297	-0.065624	-0.851345	-0.144255	-0.051883	0.039054	0.255743	0.485071	0.439995	0.219885	0.344637	-0.064155	-0.001892	0.482436	0.42094	0.125826	0.471995	0.337735	0.574504	0.59204	-0.133755	-0.287723	-0.195095	0.08688	-2.95543	-0.407139	-0.126629	0.008651	-0.10177	0.342308	0.219885	0.468733	0.31019	-0.056149	-1.74473	-0.005375	0.336962	0.324063	0.237789	-0.250519	-0.063804	0.300638	-0.14233	-0.252467
ENSG00000160050.14	CCDC28B	79140	1.9763	0.262887	0.30264	0.044877	0.144465	-2.8284	0.284844	0.06584	-0.06467	0.264811	-0.204566	-0.235586	-0.278216	0.393321	0.393065	-0.110772	0.421906	0.735892	0.843348	0.304845	-0.033548	1.47572	0.578021	-0.203867	-0.998902	-0.867956	-0.990879	-1.63488	0.152541	0.293434	0.098244	0.181959	-0.06735	-0.278216	0.600744	0.595761	-0.96449	-0.769139	0.176856	-0.121287	0.376382	0.194137	-0.968653	0.211825	-0.04849	-1.02729	-0.485295
ENSG00000160051.11	IQCC	55721	0.744249	0.343821	0.531159	0.042938	-0.149767	-1.23824	0.067084	0.451712	0.291543	0.473228	0.165929	0.22792	0.219852	-0.01004	0.005225	0.590366	0.138972	0.071241	-0.255749	-0.16549	0.363538	0.482088	0.011286	-1.16274	-0.555687	-0.976582	-0.30043	-0.105071	-0.307281	0.453999	-0.05543	0.269186	0.325123	0.219852	0.109073	-0.218567	-0.662601	-0.213956	0.152537	0.322621	0.28779	-0.597455	-0.795045	0.215553	0.350975	-0.658813	-0.110021
ENSG00000222046.2	DCDC2B	149069	1.46695	0.063067	-0.021057	0.424712	0.516189	-1.43274	0.926979	-0.303034	0.141043	0.102885	0.570161	-0.109744	0.027601	-1.11237	-0.015193	-0.338005	0.325116	-0.322956	-0.302476	-0.861942	-0.115729	0.654785	-0.277897	-0.424423	-0.070564	-0.660931	-0.506399	0.273704	0.836199	0.021798	0.488203	0.323745	0.197648	0.027601	0.00112	-0.604179	-0.60569	0.575893	0.330663	0.171306	-0.120729	-0.364412	-0.379549	0.275817	-0.02642	-0.444995	-0.10528
ENSG00000160055.19	TMEM234	56063	0.789398	0.125463	0.175773	0.218115	0.16035	-1.67383	0.268819	0.284282	-0.028779	-0.180607	0.216368	-0.02755	-0.172719	-0.285019	-0.209075	0.031551	-0.155384	0.066078	0.164352	-0.000675	0.220382	0.406574	0.172133	-0.632712	-0.565919	-0.375907	0.033637	0.408079	0.426902	0.156302	0.196373	0.286987	-0.005772	-0.172719	-0.046338	0.084926	-0.177592	0.433245	0.199236	-0.045237	-0.020762	-0.23898	-0.488683	0.190732	-0.010405	-0.326473	-0.232668
ENSG00000084623.11	EIF3I	8668	0.557127	-0.245401	0.128385	0.119277	-0.231922	-0.379873	0.246084	0.355519	0.343012	0.141593	0.147666	-0.006277	0.421354	0.039362	-0.175852	0.024002	0.482796	0.234382	0.18928	0.176952	0.403121	0.238497	0.671072	0.470777	0.068185	-0.006767	-0.149304	-3.19684	-1.04689	-0.060715	-0.058448	0.312152	0.175662	0.421354	0.372121	0.190027	-0.08098	-2.20193	0.005659	0.245124	0.266437	0.592469	0.031868	-0.064445	0.273636	-0.031593	-0.142657
ENSG00000220785.7	MTMR9LP	NA	1.11346	0.489926	0.629295	0.611453	-0.574417	-0.253368	1.05796	1.02804	0.267878	-0.229313	0.271638	0.114986	-0.201262	-0.52505	1.00137	0.64388	-0.570277	-0.086119	-0.021227	0.752139	-0.092409	1.97525	-0.988186	-0.728248	-1.07702	-1.45002	-1.49749	-1.06523	-0.855403	0.580728	0.019217	1.08236	0.119313	-0.201262	-0.340583	0.379247	-1.52937	-0.996554	0.239531	0.052408	-0.004499	-0.890602	-1.3112	0.32446	0.189359	-1.44672	0.211314
ENSG00000182866.16	LCK	3932	-2.1599	-1.19042	-1.99509	-1.57772	-2.48643	-5.6044	3.18546	3.20013	3.187	3.02145	3.06277	3.16038	2.94712	3.1677	3.15133	3.11652	3.54037	3.19535	3.01419	3.25477	3.06477	2.95834	-5.52789	-5.88117	-5.34801	-3.23216	-3.93413	-5.21313	-4.52213	-1.65286	-2.10876	3.31328	3.48846	2.94712	3.49495	3.25276	-3.71836	-5.05131	-2.17816	3.59928	3.54165	-5.9198	-4.45197	-2.03435	3.88298	-4.4986	-3.0084
ENSG00000116478.11	HDAC1	3065	0.043027	0.097158	0.129239	0.193347	-0.244588	-1.98014	0.44282	0.311672	0.445397	0.407506	0.206916	0.20489	0.269475	0.596763	0.264666	0.599783	0.73113	0.383768	0.070065	0.403117	-0.061951	0.650358	-0.22621	-0.643766	-0.87875	-0.445739	0.015825	-1.47036	-0.222457	0.11747	-0.026588	0.391482	0.354893	0.269475	0.578485	0.245519	-0.223069	-0.87835	0.028038	0.359064	0.616389	-0.451403	-0.687235	0.049151	0.413397	-0.470435	-0.422444
ENSG00000175130.6	MARCKSL1	65108	1.76722	1.27328	0.120954	1.17788	0.936859	-2.74497	1.04592	0.320217	0.460577	0.656352	-0.61787	-0.070959	0.473885	-0.379335	-0.651782	-0.260325	-0.009271	-0.706431	-0.690668	-0.926539	-2.35492	-0.769659	-0.016849	0.441342	-0.449652	1.53694	1.14933	0.315789	-1.21353	0.723421	1.09727	0.708846	0.12013	0.473885	-0.371355	-0.839117	1.39382	-0.465808	0.80368	0.211103	-0.350859	0.220256	0.564159	0.98466	0.197901	0.804013	0.178808
ENSG00000225828.1	FAM229A	100128071	-0.575824	-0.794216	-0.007646	-0.017151	0.118858	-1.42741	0.35959	0.591443	-0.478443	0.37907	-0.105489	1.07219	0.856131	1.12584	0.020295	1.0614	-0.410514	-0.041577	0.296924	-0.136223	-0.111048	-0.416007	-0.427358	0.138213	-0.513397	-0.549364	-0.409039	-1.01324	1.96668	-0.41606	0.052772	0.493461	0.243382	0.856131	-0.234576	0.083382	-0.497285	0.494709	0.033812	0.403362	0.219032	-0.150028	-0.551433	-0.196472	0.555396	-0.529079	-0.497941
ENSG00000160058.18	BSDC1	55108	0.07592	-0.02104	0.051165	-0.111464	-0.339974	-1.68424	0.271198	0.236038	0.318238	0.31679	0.295224	0.48547	0.299993	0.356996	0.090824	0.442397	0.287908	0.20465	0.114206	0.09217	-0.083766	0.31631	-0.120622	-0.708091	-0.530254	-0.832261	-0.333849	-1.08003	1.76535	0.015631	-0.234237	0.263188	0.397269	0.299993	0.255573	0.107082	-0.605057	0.355591	-0.143889	0.401551	0.336095	-0.429993	-0.706966	-0.118226	0.410288	-0.609804	-0.49279
ENSG00000273274.1	ZBTB8B	728116	0.102886	0.382251	0.263576	0.175894	-0.013614	-0.972302	0.056932	-0.050192	0.049377	-0.013915	-0.004783	0.064651	-0.03229	0.104658	0.102253	0.041565	0.104639	-0.081853	0.014366	-0.04683	-0.118731	0.154596	0.135394	-0.40914	-0.121643	-0.238766	-0.216499	0.131261	0.487639	0.335099	0.084202	0.003497	0.026751	-0.03229	0.011823	-0.016844	-0.236223	0.321127	0.153086	0.014754	0.023133	-0.142038	-0.187005	0.226765	0.012717	-0.207385	-0.038429
ENSG00000160062.14	ZBTB8A	653121	3.44206	-0.180025	-0.338777	-0.133611	-0.348158	-0.805473	-0.038743	-0.1255	0.07101	-0.050214	-0.050837	-0.238541	-0.243408	0.171743	-0.026542	-0.168374	-0.025338	-0.118926	-0.444514	0.172148	-0.32693	-0.111323	0.368565	-0.349751	-0.172013	-0.229768	-0.293878	0.171257	0.508175	-0.269189	-0.249975	-0.08522	-0.075367	-0.243408	-0.074854	-0.141322	-0.271703	0.352535	-0.294968	-0.119827	-0.112386	0.009762	-0.208471	-0.280772	-0.10578	-0.250074	-0.422691
ENSG00000176261.15	ZBTB8OS	339487	-0.149593	0.02998	0.231113	0.125211	-0.001105	-0.85581	0.015773	0.241469	0.238431	0.226283	-0.030321	0.218102	0.03553	0.164222	0.1892	0.124298	0.447176	0.371737	0.100347	0.213985	-0.010473	0.350878	0.078374	-0.894309	-0.446002	-0.246588	-0.188276	-0.430488	-0.068527	0.135473	0.064395	0.133475	0.183098	0.03553	0.424908	0.163097	-0.225637	-0.258923	0.127693	0.161027	0.339063	-0.423362	-0.359363	0.108091	0.194827	-0.316651	-0.110143
ENSG00000162521.18	RBBP4	5928	1.14645	-0.090131	0.077453	0.122776	0.008741	-0.287717	-0.361081	-0.065124	-0.257889	0.024147	0.102648	0.188326	-0.017426	0.02926	-0.075714	-0.232344	0.452861	0.146107	-0.006204	0.22395	0.002796	0.573528	1.22298	0.236805	0.075991	-0.027503	0.158899	-3.05303	-0.305193	-0.006578	0.06824	-0.221144	0.01606	-0.017426	0.310785	0.112981	0.068177	-1.74248	0.07512	0.009316	0.131793	0.757437	0.025159	0.033348	-0.002004	0.074551	-0.039525
ENSG00000162522.10	KIAA1522	57648	1.98518	-0.346097	-0.249571	-0.299302	-0.359404	-0.385239	0.027843	-0.275626	-0.351618	0.250029	-0.30674	-0.402862	-0.174834	-0.30698	-0.348154	-0.206867	-0.358814	-0.405316	-0.197229	-0.176187	-0.291188	-0.115681	0.589658	1.63049	0.372538	0.125958	0.429951	-0.420941	0.416297	-0.309073	-0.341781	-0.128567	-0.22763	-0.174834	-0.396482	-0.193754	0.288443	-0.00241	-0.326505	-0.230772	-0.349051	1.15197	0.258653	-0.351993	-0.272679	0.333755	-0.383739
ENSG00000134684.10	YARS	8565	1.17459	-0.648849	-0.376096	-0.515449	-0.296245	-0.544068	-0.009702	0.222534	-0.312683	0.412898	0.624693	-0.114009	-0.44757	0.307411	-0.031373	0.854768	1.11565	0.629291	0.575717	0.586598	0.579352	1.24893	-0.301535	-0.181547	-0.460463	-0.516389	-0.552502	-3.46271	0.589673	-0.531811	-0.421162	0.110432	0.171426	-0.44757	0.905394	0.603088	-0.554613	-1.49073	-0.426983	0.038226	0.934536	-0.250656	-0.506857	-0.515383	0.104301	-0.549768	-0.557187
ENSG00000116497.17	S100PBP	64766	1.77801	0.160735	0.485418	-0.200437	-0.0241	-1.00383	0.175641	0.040454	-0.117774	0.471942	0.14676	-0.009909	-0.25331	0.00385	-0.386711	0.640104	0.465994	0.0173	0.235669	-0.182736	0.339506	0.606556	1.04561	-0.533601	-0.934762	-1.45965	-1.41169	-0.747906	0.654753	0.335268	-0.116505	0.112125	0.137786	-0.25331	0.250766	0.027465	-1.48984	-0.048334	0.09378	0.055634	0.403836	0.265667	-1.24238	0.11831	0.05387	-1.3682	-0.136264
ENSG00000116514.16	RNF19B	127544	-1.13268	-0.669303	0.271681	0.166459	-0.492174	-1.73207	-1.19977	-0.617943	-0.817239	-0.468689	0.013251	-0.513007	-0.543763	-0.212053	-1.55852	-0.277264	-0.110189	0.357156	-0.448886	-0.195678	-0.217107	-0.145197	-0.953125	1.45772	1.87607	1.49719	0.778605	2.9471	2.83533	-0.206313	-0.169003	-0.943151	-0.501085	-0.543763	0.128143	-0.334443	1.18084	3.00032	-0.019424	-0.54519	-0.010891	0.261819	1.75027	-0.202977	-0.587566	1.4925	-0.574669
ENSG00000004455.16	AK2	204	0.976848	0.023138	0.116321	-0.086748	-0.313998	-1.1745	0.179791	0.233577	-0.157975	0.163444	0.11256	0.210973	0.073573	-0.146291	0.245181	-0.126101	0.219695	0.007175	-0.104954	0.023673	0.018236	0.2816	0.82925	0.712821	0.300448	0.179345	0.333585	-2.50898	-0.693499	0.072361	-0.207934	0.214483	0.092322	0.073573	0.117716	-0.042174	0.266143	-1.66166	-0.102245	0.09422	0.036224	0.800131	0.248949	-0.07332	0.108015	0.292391	-0.336036
ENSG00000142920.16	AZIN2	113451	-0.404028	-1.6593	-1.20237	-1.40361	-1.44082	-1.52106	1.42213	-0.056861	0.484712	0.981823	1.44881	1.52465	0.428171	-0.107466	2.53686	1.75508	0.962785	0.687154	0.663548	0.290832	1.42632	0.539366	4.86293	-3.17642	-3.27954	-2.71563	-3.17623	-3.14805	3.22345	-1.48483	-1.47588	0.708394	1.24592	0.428171	0.856101	0.495197	-3.0571	0.03912	-1.45473	1.13936	1.22403	0.875076	-3.1107	-1.6012	0.914731	-3.29691	-1.69146
ENSG00000278997.1	RP11-131M11.2	NA	1.22368	-0.69422	-0.73452	-0.864524	-1.2537	-1.33805	-0.471112	0.599561	0.87939	0.188069	-0.463193	0.697312	0.302467	-0.118983	0.210035	0.756449	-0.490311	0.208191	-0.413924	-0.967167	-0.125568	-0.814582	-0.218797	-0.261657	-0.441489	-0.270135	-0.589958	0.030062	5.37826	-0.741327	-1.09908	0.066648	0.365239	0.302467	-0.146383	-0.716604	-0.446274	2.80621	-1.0255	0.375415	0.17051	-0.249292	-0.369238	-0.995321	0.412122	-0.467889	-1.1433
ENSG00000116525.13	TRIM62	55223	-0.471705	-0.071157	-0.881574	-0.459521	-0.643604	-2.14385	-0.16824	0.654194	0.632358	0.679899	0.643832	0.74496	0.651445	0.860097	0.0029	0.4677	0.700988	0.484974	0.545439	0.53766	0.144619	0.646696	-1.59125	-1.18058	-0.866407	-0.514414	0.025238	-0.914454	1.90599	-0.494341	-0.572376	0.252146	0.757948	0.651445	0.615358	0.561986	-0.253818	0.514475	-0.713454	0.784626	0.594454	-1.43822	-0.716464	-0.576898	0.854722	-0.487301	-0.982909
ENSG00000279179.1	RP11-131M11.3	NA	-0.17697	0.41753	0.39044	-0.113999	-0.446851	-1.75429	0.263458	0.399497	0.393335	0.198918	0.397907	0.410544	0.312824	-0.105821	0.279342	0.318796	0.405113	0.277756	0.226088	0.148095	-0.114968	0.262609	-0.50084	-0.667934	-1.07251	-0.961699	-0.435199	-0.233571	1.43044	0.419229	-0.291007	0.343986	0.393055	0.312824	0.354319	0.194152	-0.724806	0.621018	-0.061258	0.401038	0.360076	-0.606439	-1.05548	0.069345	0.395991	-0.887694	-0.352741
ENSG00000160094.14	ZNF362	149076	1.46402	0.151931	-0.485404	-0.621588	-0.412363	-3.06783	0.084283	-0.657438	0.120071	0.886091	-0.048942	0.192176	-0.16259	0.504083	-0.202599	-0.357832	0.442104	0.460775	0.437831	0.322109	0.28557	0.695718	0.785504	0.535966	-0.139652	-0.169647	-0.444614	-1.52772	1.17745	-0.173028	-0.536484	-0.297392	0.322534	-0.16259	0.468475	0.394309	-0.318721	-0.181745	-0.546173	0.230955	0.195932	0.685668	-0.160486	-0.383716	0.112691	-0.271015	-1.03804
ENSG00000225313.5	RP11-415J8.3	NA	0.740539	0.406935	-0.448596	0.047366	-1.02078	-2.09082	-0.459614	-0.250067	-0.507093	0.653391	0.006482	-0.017703	0.089409	0.460194	0.32795	0.555453	-0.111191	-0.253951	0.269681	0.130153	0.109047	0.341553	-0.554355	-0.669725	-0.495363	-0.363015	0.328437	2.4656	0.535998	-0.021616	-0.505073	-0.368231	0.037904	0.089409	-0.189461	0.207461	-0.017942	1.55743	-0.51118	0.052539	0.068412	-0.635136	-0.445385	-0.284842	0.040134	-0.190502	-0.726912
ENSG00000134686.18	PHC2	1912	0.791973	-0.350902	-1.17605	-0.884789	-1.41917	-2.02215	-0.940623	-0.424029	-0.813205	0.12458	-0.518963	-0.225873	-0.735735	-0.071505	-0.002145	-0.089179	0.185637	0.123952	-0.377129	0.285087	-0.336944	0.312397	-0.560465	1.99124	1.14984	1.24833	1.05219	3.87763	-0.229117	-0.792284	-1.19545	-0.708074	-0.402247	-0.735735	0.160636	-0.047758	1.19367	1.8931	-1.25098	-0.507684	0.079232	0.742385	1.24433	-1.075	-0.505697	1.24033	-1.36986
ENSG00000121903.14	ZSCAN20	7579	0.763453	-0.530061	0.231999	-0.166325	0.071488	-1.38702	-0.034048	-0.161857	0.020773	-0.367205	-0.093589	0.425982	-0.267146	0.488821	0.305678	0.630184	1.00209	0.469526	0.650541	-0.329925	0.038133	0.868884	0.0842	-0.460827	-0.349682	0.418015	-0.382415	-1.37893	-0.320759	-0.154655	-0.049208	-0.101649	-0.00394	-0.267146	0.763573	0.166358	0.018471	-0.881916	0.049307	-0.065809	0.755548	-0.19542	0.035456	-0.110252	-0.037344	-0.112905	-0.416578
ENSG00000163866.8	SMIM12	113444	0.126979	-0.239861	-0.410062	-0.14964	-0.147165	-1.60129	-0.049818	0.134015	0.049746	0.152593	0.199941	0.036066	0.376428	0.415385	-0.425235	-0.155096	0.088152	0.582441	0.396895	0.631286	0.182421	0.268795	-0.03886	0.303437	0.195009	0.092918	0.061495	-0.825471	-0.04759	-0.337224	-0.154002	0.043687	0.123005	0.376428	0.347949	0.53349	0.08012	-0.453003	-0.254102	0.190692	0.185309	0.13728	0.149396	-0.265663	0.223127	0.12561	-0.596345
ENSG00000230163.1	RP5-997D16.2	NA	0.884625	-0.029249	-0.843107	-0.71826	-0.175796	-2.22777	0.370652	0.43433	0.083453	-0.01598	0.513784	0.497714	-0.269185	-0.164051	-0.231568	0.037355	0.170317	0.565782	-0.559001	0.89175	0.588724	0.334525	-0.320781	-0.317273	-0.064441	0.207133	0.179451	-0.781822	0.878156	-0.452638	-0.463897	0.41768	0.302772	-0.269185	0.381939	0.172653	0.200586	0.049985	-0.62447	0.189524	0.278039	-0.331066	0.074038	-0.495677	0.223192	0.115803	-0.934809
ENSG00000241014.1	RP11-244H3.1	653160	0.678235	-0.581548	-0.928762	-0.007365	-0.727347	-1.73498	0.576011	0.41825	0.153933	0.725095	0.894836	0.904737	0.015493	0.199563	0.637715	0.553121	0.576089	0.149325	0.025037	0.663271	0.042112	0.544168	-0.548781	-0.306437	-1.00833	-0.507343	-0.832047	-0.516062	0.039986	-0.783652	-0.381219	0.51589	0.751648	0.015493	0.376394	0.357141	-0.694967	-0.247021	-0.597981	0.630533	0.459604	-0.443745	-0.786437	-0.629981	0.618065	-0.843954	-0.93149
ENSG00000271741.1	RP11-244H3.4	NA	-0.29623	-0.014207	0.130524	-0.261904	0.129278	-1.56153	0.039096	0.271512	-0.329396	0.093979	0.416235	0.372389	0.018287	0.238889	0.552286	0.569515	0.45029	-0.046182	-0.510342	0.218797	-0.103686	0.259156	0.937425	0.277645	-0.02078	-0.068558	0.465456	-2.27979	0.16912	0.060353	-0.068815	0.161165	0.155237	0.018287	0.209679	-0.151273	0.205938	-1.09516	-0.000756	0.133754	0.349995	0.630461	-0.046354	-0.004576	0.185504	0.135206	-0.369282
ENSG00000243749.1	TMEM35B	100506144	0.150567	-0.749207	-1.09775	-1.03934	-0.952419	-4.271	0.606551	0.7422	1.18143	1.06262	1.20928	0.909049	0.828426	1.00081	0.386882	0.656288	0.715802	1.44225	1.36391	1.09495	1.05761	0.378275	0.658332	-1.07641	-0.513608	-0.129227	-1.42057	-2.71462	-0.989788	-0.958326	-1.03346	0.699824	1.22414	0.828426	1.11974	1.27583	-0.80414	-1.9221	-1.11061	1.21487	1.01169	-0.216926	-0.333546	-1.07719	1.23894	-0.741747	-1.89802
ENSG00000163867.16	ZMYM6	9204	0.502858	0.263255	0.297956	0.191495	0.141445	-1.64422	-0.120493	-0.053604	-0.227381	0.151027	-0.218886	0.318509	-0.139741	-0.09251	0.341361	-0.023569	-0.066824	-0.228925	-0.398049	-0.219362	-0.088689	0.127079	0.64738	0.409478	0.088611	0.304014	0.425208	-1.0656	0.332767	0.291195	0.172752	-0.090333	0.006529	-0.139741	-0.153455	-0.320355	0.37837	-0.380244	0.226793	-0.027259	-0.114787	0.548369	0.203721	0.25091	-0.041764	0.293992	-0.175549
ENSG00000197056.9	ZMYM1	79830	0.485456	-0.329962	-0.129627	0.172312	-0.287769	-2.96567	0.529312	0.567924	0.598023	0.298094	0.287871	0.289245	0.566092	0.453121	0.644277	0.49074	0.064742	0.486522	0.202076	0.772123	0.614428	0.760446	-0.422281	-0.462914	-0.851953	-0.07796	0.007535	-2.48686	-0.052902	-0.238466	-0.059907	0.569321	0.413407	0.566092	0.286033	0.505481	-0.036541	-1.3178	-0.088102	0.477289	0.374577	-0.459299	-0.482502	-0.161365	0.545756	-0.331574	-0.828678
ENSG00000116560.10	SFPQ	6421	0.867664	0.007972	-0.078083	-0.087436	-0.071415	-2.04546	0.243204	0.209763	0.182679	0.387008	0.364822	0.34486	0.236632	0.176348	0.556657	0.581334	0.347607	-0.139231	0.093684	-0.046909	0.254429	-0.022399	0.176091	0.228221	-0.283128	-0.281009	-0.230421	-1.834	-0.052918	-0.036378	-0.082423	0.23503	0.359006	0.236632	0.108119	0.02427	-0.265364	-0.979059	-0.085172	0.354809	0.283882	0.209784	-0.292713	-0.06425	0.349142	-0.285625	-0.532311
ENSG00000146463.11	ZMYM4	9202	1.58274	0.446384	-0.307796	0.013227	-0.294346	-1.66722	0.802683	-0.027375	0.424449	0.202718	-0.242224	-0.958618	0.230348	-0.430524	0.387563	0.038956	-0.016045	-0.160749	-0.246914	0.151229	-0.139261	0.222456	0.61307	0.533735	0.224584	0.102794	0.459843	-2.59888	0.441827	0.071909	-0.145863	0.402282	-0.16098	0.230348	-0.091733	-0.049648	0.291934	-1.11923	-0.211701	-0.080353	-0.04955	0.59504	0.169866	-0.039996	-0.113438	0.282988	-0.423558
ENSG00000142687.17	KIAA0319L	79932	0.102413	-0.068372	-0.312627	-0.454898	-0.265063	-1.9432	0.207892	-0.132429	0.425131	0.440858	0.47696	0.443745	0.178992	0.449643	0.338316	0.391048	0.208611	0.031121	-0.228399	0.192882	-0.104471	0.145184	-1.07566	-0.767522	0.683008	-0.558908	-0.755696	1.36384	0.808342	-0.197688	-0.373565	0.039155	0.501368	0.178992	0.124389	-0.018429	-0.682106	1.12708	-0.371192	0.460054	0.226751	-0.95637	0.064392	-0.308943	0.39657	-0.227044	-0.712464
ENSG00000020129.15	NCDN	23154	0.295889	-0.258576	-0.094411	0.049296	-0.433915	-1.26	0.593238	0.661972	0.766901	1.04618	1.03104	1.15526	0.54357	0.684502	0.722732	0.876885	0.638602	0.393972	0.381019	0.335872	0.365152	0.173599	-0.891932	-0.363603	-0.028275	-0.16171	-0.204898	-3.90476	-2.77757	-0.183154	-0.199566	0.651288	1.12227	0.54357	0.535769	0.371972	-0.190221	-3.46724	-0.1722	1.06324	0.686407	-0.651457	-0.098577	-0.206981	1.06796	-0.141951	-0.467525
ENSG00000239636.1	RP4-728D4.2	NA	1.90149	-0.148078	-0.524245	-0.326235	-0.383338	-2.54922	-0.46344	0.808997	0.766341	0.493538	-0.126434	0.435664	0.221351	0.114829	-0.055903	0.883702	0.786746	1.48171	0.463323	1.61818	-0.033977	2.33811	-0.378672	-1.19933	-0.665248	-1.21922	-1.36774	-2.86526	0.048739	-0.348847	-0.368175	0.179299	0.440311	0.221351	1.17703	1.08003	-1.34229	-1.4614	-0.443529	0.419044	1.13313	-0.818776	-0.977788	-0.387777	0.511138	-1.16909	-0.920049
ENSG00000126067.11	PSMB2	5690	0.522538	-0.324593	-0.494949	-0.149924	-0.039642	-0.68165	-0.3099	-0.107569	-0.066288	0.015941	0.02565	0.080892	-0.074857	-0.017	-0.293652	-0.150485	0.549914	0.42225	0.442061	0.378096	0.088458	0.270673	0.606595	0.4861	0.258277	0.513853	0.450632	-1.9365	-0.47327	-0.425234	-0.098359	-0.216611	0.015769	-0.074857	0.504425	0.425553	0.50044	-1.25035	-0.246067	-0.004368	0.295375	0.566964	0.400633	-0.283168	-0.02594	0.439555	-0.395709
ENSG00000142686.7	C1orf216	127703	0.676086	0.002869	0.109423	0.105711	-0.277599	-2.31039	-0.061813	0.184103	0.157228	0.232262	0.252808	0.43983	0.215323	0.508009	-0.291619	-0.129505	0.447934	0.156579	0.346072	0.354307	-0.188156	1.03188	-0.694581	-0.57916	-0.557407	-0.354944	0.101254	0.046761	0.326125	0.058265	-0.089187	0.063452	0.303658	0.215323	0.313662	0.363405	-0.131632	0.193479	-0.022455	0.303659	0.170755	-0.660903	-0.47339	-0.016723	0.334649	-0.291571	-0.554678
ENSG00000092853.13	CLSPN	63967	0.347799	-0.36694	0.18606	-0.166015	0.255365	0.66713	-0.641082	0.158942	0.616731	-0.029146	0.533931	-0.586252	-0.25624	-0.153558	-0.371331	-0.243686	0.744563	-0.178074	0.067776	0.483277	-0.473257	-0.177242	-0.106214	0.164803	-0.419106	-0.056237	0.148633	-0.30739	0.081376	-0.093853	0.046361	-0.250167	0.150202	-0.25624	0.293933	0.285924	0.047941	-0.117271	0.099004	0.065303	0.11604	0.0304	-0.246641	-0.025684	0.06919	-0.117445	0.134715
ENSG00000134698.10	AGO4	192670	0.403514	-0.273468	-0.985444	-1.24609	-0.502288	-2.34687	-1.52489	-0.98867	-0.573649	-0.37206	0.515477	0.198169	-0.572209	0.782152	-2.34203	-0.147906	0.492805	0.155898	0.565067	0.510997	0.791073	0.503011	-0.738413	0.812056	1.54679	0.591782	0.722446	2.63079	1.77593	-0.653209	-0.907179	-1.30421	-0.06512	-0.572209	0.336591	0.558335	0.681911	2.28651	-0.982748	-0.188234	0.180025	0.038211	1.10963	-0.843884	-0.268222	1.02847	-1.2531
ENSG00000092847.11	AGO1	26523	1.012	-0.106757	-0.262547	-0.141496	-0.474697	-1.44046	-0.269608	0.055239	-0.192115	0.036497	-0.038367	0.244899	-0.257675	0.137258	0.225606	-0.134444	0.052466	-0.128563	-0.119539	0.159195	-0.049346	0.081937	0.090384	-0.212798	0.467761	0.796603	1.03014	-0.496845	0.002651	-0.19162	-0.319723	-0.111229	0.014287	-0.257675	-0.039484	0.020576	0.947838	-0.256421	-0.315887	-0.048391	-0.075685	-0.063517	0.656038	-0.276543	-0.015701	0.824821	-0.567777
ENSG00000126070.19	AGO3	192669	0.280327	-0.033333	-0.058577	-0.187671	-0.562955	-1.64908	0.230671	0.054016	0.385469	0.131859	0.102277	0.396192	-0.123799	0.48083	0.533158	0.315001	0.067134	0.217541	-0.05612	0.202339	0.274485	0.329862	-0.701558	-0.856379	-0.304692	-0.12138	0.021011	-0.047296	0.916711	-0.047689	-0.389476	0.147715	0.285045	-0.123799	0.147709	0.075868	-0.052078	0.451112	-0.29089	0.208766	0.21557	-0.808364	-0.221075	-0.236426	0.229	-0.14561	-0.583144
ENSG00000092850.11	TEKT2	27285	4.76492	-0.107927	-0.28678	-0.053025	-0.413667	-0.614032	-0.096886	-0.198364	-0.386841	-0.090075	-0.506783	-0.166881	0.301288	-0.390382	-0.139444	-0.24144	-0.55517	-0.133014	-0.251942	-0.052559	0.093909	-0.30786	-0.467935	-0.249086	-0.026175	-0.649677	-0.444636	1.30959	0.169229	-0.204801	-0.242152	-0.153196	-0.322867	0.301288	-0.357076	-0.157996	-0.567804	0.767311	-0.270856	-0.19877	-0.334178	-0.372039	-0.350678	-0.241719	-0.239691	-0.40279	-0.345314
ENSG00000116863.10	ADPRHL2	54936	0.66751	-0.566489	-0.212587	0.021704	-0.265715	-1.20402	-0.324643	0.267509	0.089624	-0.221962	-0.106863	0.140764	0.260446	0.071741	-0.748969	-0.498784	0.134292	-0.22477	-0.311682	0.018914	-0.122418	0.013365	0.548677	0.97704	0.500287	0.509196	0.839544	0.167582	-0.384074	-0.404238	-0.12661	-0.029645	-0.027623	0.260446	-0.046946	-0.151908	0.699818	-0.11233	-0.164137	0.037917	-0.211826	0.791646	0.523788	-0.287091	0.089623	0.664683	-0.521238
ENSG00000171812.12	COL8A2	1296	-0.062905	-0.099523	-0.208534	-0.083034	-0.07417	-0.260599	-0.260599	-0.260599	-0.260599	-0.193947	-0.209785	-0.181734	-0.16405	-0.255946	-0.228976	-0.260599	-0.260599	-0.260599	-0.260599	-0.150721	-0.260599	-0.190225	1.49767	1.86805	0.775095	0.622115	-0.038935	-0.168363	-0.232328	-0.159841	-0.081568	-0.270433	-0.237416	-0.16405	-0.270433	-0.213421	0.302593	-0.207906	-0.131474	-0.23641	-0.281039	1.74636	0.724967	-0.130558	-0.269426	0.488268	-0.169882
ENSG00000054116.11	TRAPPC3	27095	0.161608	-0.323995	-0.065567	-0.033059	-0.313023	-1.4504	0.12529	0.443804	0.349278	0.036317	-0.018016	-0.073367	0.173643	-0.177194	-0.044019	0.043919	0.429989	0.202817	-0.01093	0.107668	0.074472	-0.053852	0.381184	0.434322	0.122347	0.071275	-0.110197	-0.781795	0.210497	-0.202132	-0.179571	0.295285	0.08256	0.173643	0.328342	0.050195	-0.020195	-0.296428	-0.147978	0.109498	0.243267	0.42314	0.100464	-0.206431	0.157971	0.02999	-0.511628
ENSG00000116871.15	MAP7D1	55700	-0.363072	-1.58564	-1.04907	-1.05256	-1.20609	-1.96646	0.101738	0.27885	0.074902	0.429826	0.455978	0.06571	0.092112	-0.331943	0.627478	0.56567	0.144	0.448684	0.383522	0.140642	0.157631	0.347484	0.364642	0.538631	-0.003044	0.290895	0.056634	1.26481	0.565088	-1.36707	-1.17194	0.197475	0.288025	0.092112	0.307525	0.271972	0.180322	0.949474	-1.18905	0.261783	0.416402	0.468679	0.149357	-1.37314	0.236229	0.123835	-1.60549
ENSG00000054118.13	THRAP3	9967	0.209246	0.431522	0.079994	-0.02844	-0.094227	-1.70212	0.049417	-0.009911	0.248491	0.176365	0.144191	0.028176	0.142397	0.154888	-0.076973	0.294809	0.42883	0.189398	0.116723	0.373432	-0.05187	0.15693	-0.081864	-0.307926	-0.411605	-0.439603	-0.435231	-0.453905	0.944896	0.265409	-0.063648	0.020498	0.167588	0.142397	0.320779	0.254326	-0.453923	0.254759	-0.01534	0.173103	0.328216	-0.20225	-0.441665	0.109116	0.155493	-0.462445	-0.30736
ENSG00000214193.10	SH3D21	79729	0.715948	-0.638508	-1.11328	-0.649135	-0.337382	0.117269	-0.101341	-0.483862	-0.119801	1.30997	0.840439	0.428098	-0.30114	-0.645723	-0.150036	0.67787	-0.506444	-0.360651	0.388594	-0.059662	0.029188	1.08612	-0.435341	-0.333577	-0.655875	-0.981304	-0.167048	1.38921	0.740413	-0.908949	-0.511872	-0.303643	0.689943	-0.30114	-0.449908	0.170672	-0.595843	1.10499	-0.754831	0.504962	-0.068022	-0.398967	-0.84948	-0.768403	0.258648	-0.648578	-0.613435
ENSG00000116883.8	RP11-268J15.5	NA	2.24699	-0.237444	-0.145312	0.045834	-0.285837	-1.45806	-0.685102	-0.224799	-0.132516	-0.45853	-0.287947	-0.483485	-0.173697	-0.618176	-0.326432	-0.2378	-0.164593	-0.112799	0.005675	0.077792	0.006748	0.183175	-0.142934	0.139247	0.056687	0.499264	0.559666	1.04573	1.00519	-0.1986	-0.12453	-0.472118	-0.382328	-0.173697	-0.14393	0.043309	0.549445	1.06415	-0.138512	-0.35953	-0.1852	-0.001913	0.288465	-0.174754	-0.39917	0.401039	-0.487
ENSG00000196182.10	STK40	83931	-0.165652	0.328513	-0.575067	0.610549	-0.055856	-1.95233	-0.878272	-0.513685	-0.403543	-0.369375	-0.550788	-0.159705	-0.58973	0.165276	-0.779978	-0.322542	0.037026	0.225348	-0.123322	-0.077645	-0.112446	0.583672	0.005594	0.224391	0.190433	1.06115	1.47578	2.73407	0.069266	-0.127929	0.287812	-0.722242	-0.416263	-0.58973	0.136137	-0.104275	1.31633	1.45456	-0.007324	-0.485203	-0.021629	0.119332	0.649407	0.086468	-0.481286	0.980426	-0.38481
ENSG00000181817.5	LSM10	84967	-1.13725	1.09814	0.617037	0.944598	0.891518	-1.28626	-0.486252	-0.013443	-0.180367	-0.180754	-0.117498	-0.471094	-0.300641	-0.323595	-0.485028	-0.042556	-0.63304	0.114257	0.141503	-0.009252	-0.284026	-0.236948	0.798618	0.379227	0.252646	0.369495	0.291349	0.381451	-0.250685	0.889951	0.952702	-0.259276	-0.266501	-0.300641	-0.269179	0.068621	0.34289	0.06785	0.881852	-0.292636	-0.201788	0.611146	0.322809	0.996537	-0.274719	0.328378	0.530113
ENSG00000116898.11	MRPS15	64960	0.153346	-0.526619	-0.05748	0.147506	-0.02774	-0.77353	0.44626	0.580151	0.427518	0.478719	0.261197	-0.028048	0.234887	0.077161	0.356159	0.311749	0.32683	0.402513	0.355716	0.141659	0.23708	-0.031468	0.481039	0.690213	-0.154314	-0.320352	-0.534235	-2.06855	-1.54949	-0.30307	0.062143	0.532572	0.319726	0.234887	0.378433	0.258072	-0.443418	-1.87729	0.02239	0.321638	0.374249	0.607725	-0.246289	-0.130298	0.383405	-0.362677	-0.289713
ENSG00000119535.17	CSF3R	1441	4.47564	2.54457	1.92196	1.52684	2.0625	-0.826565	-2.51568	-3.08894	-2.89925	-2.93785	-2.9278	-2.28234	-2.34718	-2.42683	-2.50042	-3.06275	-2.53302	-2.84562	-2.95034	-2.8634	-3.15995	-0.930652	0.918916	5.24304	6.74977	4.60422	3.13108	9.65405	-0.925362	2.31754	1.8624	-2.90806	-3.09999	-2.34718	-2.7908	-3.01656	4.0136	4.52904	1.98119	-3.13486	-3.03449	3.19724	5.89122	2.26058	-3.40747	5.20705	1.69196
ENSG00000233621.1	LINC01137	728431	0.742467	-1.64145	-2.12654	-0.927014	-0.968958	-2.22301	0.678855	0.055166	0.099777	0.421139	0.639405	0.614762	0.584139	0.404252	1.32009	0.832236	1.17169	0.833166	0.990266	0.928063	1.3617	0.885106	-0.876937	-0.159934	-0.79667	-0.843422	-1.47755	-0.585062	0.262729	-1.95509	-0.98376	0.38086	0.49811	0.584139	1.04026	0.99536	-1.20427	-0.167249	-1.446	0.552158	1.01987	-0.537999	-0.850991	-1.58938	0.503882	-1.12072	-1.84589
ENSG00000163874.10	ZC3H12A	80149	-1.44606	0.081502	0.477788	0.21911	-0.238797	-2.78076	-1.46131	-0.246706	-0.047339	-0.486128	0.426145	-0.076578	-0.607551	0.172927	-2.05884	0.127379	0.606738	0.443647	0.321816	0.834962	0.611381	0.512237	-0.844566	0.553522	1.11132	0.477359	0.071931	1.50507	1.8247	0.290197	-0.010215	-0.886237	-0.051605	-0.607551	0.545011	0.600215	0.285009	1.72771	0.164676	-0.185233	0.423379	-0.151014	0.824317	0.151419	-0.182716	0.596953	-0.524525
ENSG00000163875.15	MEAF6	64769	0.269307	-0.02677	0.237161	0.285882	-0.004097	-2.26745	0.085752	0.355888	0.379174	0.104156	0.227724	0.304461	0.362357	0.437179	0.116638	0.288272	0.660496	0.530736	0.412639	0.530016	0.445015	0.412087	-0.076698	-0.031195	-0.252649	-0.540283	-0.480973	-2.60261	0.052398	0.109165	0.146209	0.229153	0.284966	0.362357	0.618092	0.489113	-0.529897	-1.32322	0.186549	0.322481	0.531848	-0.055982	-0.411427	0.138111	0.376216	-0.45794	-0.415489
ENSG00000163877.10	SNIP1	79753	-0.045665	-0.146684	-0.240896	-0.533186	-0.352618	-1.3187	0.345822	0.098487	0.483302	0.423241	0.19514	0.110598	-0.052092	0.271034	-0.006179	0.581104	0.579452	0.545546	0.278136	0.26782	0.630539	0.390765	-0.256866	-0.700059	-0.561299	-0.946616	-0.326574	-0.047489	0.466991	-0.201103	-0.459615	0.230537	0.340181	-0.052092	0.583725	0.283279	-0.660618	0.217666	-0.405023	0.271533	0.613304	-0.496518	-0.782409	-0.357327	0.268588	-0.659457	-0.606658
ENSG00000134697.12	GNL2	29889	0.54159	-0.14982	0.283872	0.023076	-0.417812	-0.817321	0.019427	0.147578	-0.202395	-0.072814	-0.05431	-0.00046	-0.290099	0.025949	-0.029925	-0.101504	0.278301	0.163022	-0.157289	0.237702	-0.161676	0.391818	0.757706	0.674828	0.309877	0.426174	0.805024	-2.29498	-0.322801	0.069555	-0.204816	0.086654	-0.092596	-0.290099	0.228988	0.041723	0.638829	-1.35828	-0.039853	-0.145124	0.122157	0.743296	0.381913	-0.073151	-0.088325	0.553981	-0.252299
ENSG00000116922.14	C1orf109	54955	0.170613	0.00855	0.28915	-0.22696	-0.043409	-1.7684	0.722338	0.527956	0.32996	0.256635	0.348748	0.451226	0.451216	0.413381	0.814224	0.458502	0.409793	0.13641	0.209358	0.120348	0.33609	0.367852	1.33431	-0.626045	-0.869054	-0.817164	-0.606901	-2.02382	-0.971968	0.154467	-0.140286	0.648738	0.389088	0.451216	0.283407	0.171074	-0.738902	-1.55442	0.006751	0.43012	0.361168	0.367497	-0.874925	0.007669	0.495421	-0.824324	-0.407485
ENSG00000134690.10	CDCA8	55143	0.150229	-0.939056	-0.39396	0.121782	0.83324	1.23305	-0.681657	0.80836	1.34713	0.956683	-0.239086	-0.64204	-0.210287	-0.003248	-1.2306	-0.458346	0.753501	0.425227	0.557227	0.249976	0.45258	1.01019	-1.00342	-1.13807	-1.7101	-0.763236	-0.268656	0.422204	0.358776	-0.69166	0.49553	0.065742	0.399224	-0.210287	0.611604	0.418832	-0.535415	0.405226	0.201689	0.283754	0.258961	-1.11115	-1.28333	-0.10607	0.38829	-0.985682	0.20012
ENSG00000196449.3	YRDC	79693	0.302023	-0.548694	-0.268995	-0.406263	-0.316031	-0.762688	0.341993	-0.195172	0.139239	0.16792	0.192095	0.406994	-0.02037	-0.135819	0.284889	0.76265	0.452367	0.371338	0.372161	0.334451	0.144835	-0.024612	-0.032171	0.45339	0.122147	-0.437311	-0.694583	-0.490095	-0.582362	-0.424272	-0.374775	0.076181	0.254304	-0.02037	0.427394	0.366639	-0.587303	-0.556464	-0.356345	0.207333	0.570258	0.218557	-0.163528	-0.432138	0.119531	-0.362981	-0.538923
ENSG00000188786.9	MTF1	4520	-0.165672	-0.227306	0.039819	0.218467	-0.33256	-2.20013	-0.217127	-0.055782	-0.284347	-0.218268	-0.133956	-0.17874	-0.173078	0.50376	-0.422041	-0.488616	-0.241787	0.09258	-0.437112	-0.062919	-0.012642	0.229388	-0.648683	-0.017209	1.66635	1.21695	1.39332	0.874991	0.52964	-0.097281	-0.059199	-0.141604	-0.228786	-0.173078	-0.077419	-0.25945	1.35439	0.728818	-0.0267	-0.231325	-0.229283	-0.34551	1.49606	-0.084627	-0.151483	1.53735	-0.585505
ENSG00000230955.1	RP11-109P14.10	NA	0.948262	0.510725	0.677603	0.314837	-0.854516	-1.04297	-0.959397	-0.367459	0.043316	-1.63363	-0.992772	-2.11822	0.639735	-1.54785	-0.619543	0.476009	0.507492	1.00685	1.27012	-0.824714	1.03349	-0.870396	0.619898	0.751583	1.1147	-0.169381	0.111053	-0.848159	2.06348	0.616585	-0.280022	-0.688463	-1.31924	0.639735	0.785741	0.231107	-0.030265	0.630591	0.049581	-0.95058	0.715484	0.711618	0.490496	0.182019	-1.00327	0.379742	-0.092289
ENSG00000204084.12	INPP5B	3633	1.26766	0.099332	0.377386	0.431579	0.133157	-2.22989	-0.135105	-0.216552	-0.403245	-0.247916	-0.097431	0.336815	-0.255352	-0.189587	0.41331	0.321495	-0.019102	-0.051665	0.076466	0.17976	0.212314	0.72644	0.160644	-0.26909	-0.263185	-0.456326	-0.495321	-1.34986	1.85019	0.247354	0.293023	-0.182464	-0.11555	-0.255352	-0.036719	0.132947	-0.493779	0.259607	0.338671	-0.156137	0.090131	-0.056269	-0.373331	0.292244	-0.1885	-0.436704	-0.278144
ENSG00000183431.11	SF3A3	10946	0.48037	-0.181359	-0.114172	-0.103698	-0.036371	-0.986837	0.397158	0.505267	0.375066	0.336721	0.441836	0.484481	0.466148	0.285888	0.263133	0.414643	0.345867	0.089519	0.203776	0.270801	0.250379	0.263801	0.151921	0.025378	-0.364287	-0.221248	0.269478	-3.04347	-1.12985	-0.153341	-0.072677	0.46824	0.459672	0.466148	0.225908	0.246242	0.025025	-2.1654	-0.091394	0.492484	0.305566	0.091995	-0.303815	-0.122235	0.52982	-0.113615	-0.332911
ENSG00000183386.9	FHL3	2275	1.96694	-1.61794	-1.54488	-2.4027	-1.67274	-3.33913	-0.928184	0.700145	-1.00097	-1.00034	-2.11943	-1.26215	-1.20582	-1.11688	-0.482469	-1.09798	-0.282092	0.245113	2.25501	0.928872	1.25114	2.66361	-1.56314	2.05173	2.69507	1.44406	0.927823	2.86856	2.0905	-1.64109	-2.11462	-0.118322	-1.5105	-1.20582	-0.019187	1.65201	1.23069	2.5731	-2.02038	-1.54204	-0.407991	0.253516	2.14766	-2.03115	-1.24176	1.82145	-2.47556
ENSG00000183520.11	UTP11	51118	1.04412	-0.376027	-0.187508	0.120681	-0.298741	-0.652693	-0.195442	-0.146429	0.067421	-0.41858	-0.107557	-0.084547	-0.31382	0.053618	-0.410463	-0.156651	-0.129009	0.334756	-0.170806	0.230057	0.062083	0.660019	0.898825	0.832228	0.586942	0.777166	0.427874	-1.88179	-0.539407	-0.2924	-0.09239	-0.177386	-0.152446	-0.31382	0.106756	0.030743	0.625257	-1.25628	-0.131413	-0.200594	0.017649	0.898188	0.707792	-0.208101	-0.187734	0.644177	-0.326323
ENSG00000116954.7	RRAGC	64121	0.012221	0.120262	0.413189	0.663518	0.43017	-1.2662	-0.269969	-0.457408	-0.347161	0.132356	0.050475	-0.032283	-0.278056	-0.693798	-0.462622	-0.535166	0.080198	0.182461	0.196336	0.242186	0.018769	0.10112	1.08245	0.548441	-0.484976	-0.078665	-0.35719	0.556542	0.092209	0.276791	0.567479	-0.377413	-0.055172	-0.278056	0.136285	0.227535	-0.226151	0.336616	0.541688	-0.111093	-0.09796	0.846214	-0.292455	0.456595	-0.24717	-0.331018	0.084476
ENSG00000214114.8	MYCBP	26292	-0.000703	-1.08018	-0.680744	-0.354124	-0.583866	-0.400573	-0.067539	-0.354765	-0.37454	-0.132002	-0.162988	0.101308	0.128295	0.352023	-0.454847	-0.020445	0.157744	0.011076	0.066215	0.180102	0.318414	0.014205	1.7065	0.771005	0.409599	0.335039	0.208488	0.084716	-0.004598	-0.913687	-0.486693	-0.21912	-0.15945	0.128295	0.087595	0.127806	0.282019	0.041571	-0.581898	-0.102962	0.053337	1.2855	0.386369	-0.757348	-0.118362	0.342627	-0.725412
ENSG00000174574.15	AKIRIN1	79647	0.053855	-0.486213	-0.146454	-0.646582	-0.206392	-2.08903	0.426202	0.662306	-0.338837	0.398489	0.322299	0.414309	0.368616	-0.049597	-0.460283	0.296125	-0.149175	-0.168636	0.42954	-0.078165	0.345255	0.189353	0.421133	0.478779	-0.106417	-0.237372	0.002384	0.481307	-0.151153	-0.32827	-0.442581	0.564792	0.22344	0.368616	-0.164902	0.182318	-0.121928	0.171306	-0.359272	0.272631	-0.007795	0.466936	-0.178381	-0.416889	0.346526	-0.122727	-0.836624
ENSG00000168653.10	NDUFS5	4725	0.898128	-0.73167	-0.657661	-0.741239	-0.319137	-0.641297	1.0547	0.76547	0.365417	0.948873	0.681382	0.545716	0.647618	-0.377962	0.639715	0.633455	-0.151372	-0.031321	0.804796	-0.170159	0.008373	-0.277645	0.111161	0.354905	-0.276825	0.456637	0.025138	-3.37397	-1.37677	-0.720879	-0.550195	0.944428	0.713145	0.647618	-0.094793	0.329293	0.249978	-2.46501	-0.617595	0.746363	0.162039	0.241827	0.093299	-0.687418	0.723473	0.073675	-0.723427
ENSG00000127603.23	MACF1	23499	0.497667	0.221775	-0.828882	-0.586479	-0.370649	-2.66216	0.02041	0.462062	0.78978	0.813191	0.84063	0.771972	0.654972	0.914259	0.043954	0.985639	0.786444	0.876236	0.588126	0.986502	0.863902	1.17099	-1.8329	-0.972577	-1.43515	-0.520005	-0.376188	-2.91026	0.655548	-0.315008	-0.496623	0.250339	0.902329	0.654972	0.862711	0.817024	-0.465005	-1.1699	-0.64203	0.905872	0.95201	-1.45567	-1.01447	-0.438943	0.922701	-0.838064	-0.989156
ENSG00000182109.7	RP11-69E11.4	NA	0.962407	-0.239693	0.345716	0.310414	0.111184	-1.42255	0.935437	0.541441	0.463229	0.503436	0.348686	0.409695	0.490599	-0.354173	0.923441	0.519636	0.689228	0.316558	0.180719	0.466531	0.11157	0.246727	-0.328316	-0.17298	-1.13359	-0.364531	0.251271	-4.38255	-0.903399	0.055011	0.218754	0.766304	0.484069	0.490599	0.52187	0.335837	-0.058767	-2.74271	0.275832	0.518555	0.548354	-0.260107	-0.777329	0.148057	0.495534	-0.448215	-0.209452
ENSG00000090621.13	PABPC4	8761	0.329513	-0.18288	-0.331138	0.300108	0.266549	0.263356	0.396478	0.115486	-0.046803	0.056337	-0.095275	0.238349	0.311113	-0.22234	0.471158	0.243522	0.038931	-0.148637	-0.251614	-0.295697	0.294429	-0.562178	-0.538229	0.759856	0.457779	1.29788	1.13545	-3.93509	-0.47557	-0.266708	0.29402	0.265642	0.042824	0.311113	-0.056923	-0.283982	1.26258	-2.28855	0.084664	0.10853	0.048104	0.114995	0.910958	0.014771	0.089618	1.03929	0.073956
ENSG00000116983.12	HPCAL4	51440	-1.96668	-1.96668	-1.96668	-1.64125	-1.96668	-1.96668	2.11481	3.59234	4.05239	2.49252	3.05124	3.41159	2.83001	-0.478783	2.31517	2.01561	0.182433	-1.04678	0.537239	-0.133352	0.222334	-1.64087	-1.93328	-0.933958	-1.79913	-1.94157	-1.76486	-1.96668	-1.93883	-2.04089	-1.87204	2.96126	3.65013	2.83001	-0.448482	0.209564	-1.92315	-2.02644	-2.00394	3.70671	0.413853	-1.48772	-1.94093	-2.11618	3.68968	-1.97912	-2.22527
ENSG00000084072.16	PPIE	10450	0.497255	-0.089971	0.112749	0.411874	-0.012652	-0.842517	0.66125	0.753374	0.729178	0.492966	0.412316	0.174979	0.48291	0.402124	0.673961	0.422107	0.65618	0.556797	0.402301	0.717029	0.39412	0.724983	0.265521	-0.096335	-0.563569	-0.536926	-0.639555	-5.13363	-1.83141	0.011819	0.207144	0.734003	0.507751	0.48291	0.629375	0.580784	-0.610438	-3.61394	0.184042	0.536507	0.587775	0.087785	-0.571012	0.118418	0.625085	-0.625508	-0.098419
ENSG00000116985.11	BMP8B	656	0.083278	0.008032	-0.185865	0.350552	0.986952	2.27159	0.080018	0.241265	-0.218324	-0.266976	0.020929	-0.23993	-0.017505	0.654783	0.233255	-0.073094	-0.321345	0.149411	-0.001018	0.405138	-0.451124	0.408816	-0.628241	-0.513523	-0.309858	-0.574787	-0.495394	-1.16357	-0.112028	-0.092272	0.693988	0.166703	-0.197636	-0.017505	-0.089211	0.209685	-0.555283	-0.661865	0.413988	-0.168934	-0.088082	-0.592425	-0.459014	0.325418	-0.028307	-0.496093	0.803061
ENSG00000198754.5	OXCT2	64064	-0.127999	-0.287083	-0.112826	1.21804	1.84425	3.92163	-0.407779	-0.407779	-0.407779	-0.407779	-0.407779	-0.107186	-0.407779	-0.161475	-0.407779	-0.098544	-0.407779	-0.352902	-0.338501	-0.407779	-0.407779	-0.235431	-0.407779	1.03843	-0.363594	-0.207163	-0.407779	-0.407779	-0.407779	-0.2075	1.58892	-0.423167	-0.373361	-0.407779	-0.394693	-0.387221	-0.319074	-0.423167	1.06026	-0.406837	-0.308872	0.327223	-0.296148	0.747096	-0.428517	-0.351761	1.54094
ENSG00000043514.15	TRIT1	54802	0.780469	0.105192	0.475846	0.390172	-0.249782	-1.662	-0.211978	0.49319	0.178362	-0.293453	0.196643	0.597288	0.073202	0.336728	0.609664	0.625474	-0.158772	-0.145462	0.17124	-0.271273	0.611354	-0.108496	1.95614	1.51236	0.663535	-0.196962	0.115578	-4.62723	-1.80174	0.301482	0.072844	0.145912	0.190491	0.073202	-0.157857	-0.051904	-0.042228	-3.33578	0.221523	0.17601	0.115478	1.7997	0.24209	0.202442	0.272434	0.20927	-0.220133
ENSG00000116990.10	MYCL	4610	0.200592	1.02653	0.081632	-0.403599	0.062634	-1.24068	-1.42275	-1.47733	-1.47733	-1.45319	-1.47733	-1.47733	-1.44462	-1.45095	-1.47733	-1.42127	-1.47733	-1.47733	-1.47733	-1.47733	-1.47733	-0.659437	5.82785	5.63526	5.06039	3.79936	3.09678	-0.03685	-1.1967	0.574992	-0.176916	-1.50476	-1.65145	-1.44462	-1.53308	-1.53308	3.57819	-0.640049	-0.093225	-1.71548	-1.57305	5.94784	4.59704	0.215286	-1.83573	4.2981	-0.110813
ENSG00000168389.17	MFSD2A	84879	-0.733739	0.128918	1.04886	1.23744	1.51411	1.27839	-1.59519	-1.73713	-1.74245	-1.16191	-1.56141	-1.89089	-1.64577	-1.00872	-1.64689	-1.23938	-1.34566	-0.56725	-1.4953	-1.50171	-1.59373	-0.686399	4.76164	4.1282	4.02647	2.463	1.82881	0.374514	-0.131993	0.61111	1.42769	-1.72904	-1.78376	-1.64577	-0.992549	-1.55505	2.22688	0.125836	1.36616	-1.87291	-1.13318	4.61265	3.36718	1.10261	-1.97175	2.99023	1.21883
ENSG00000131236.16	CAP1	10487	-0.771301	-0.625687	-0.687701	-0.611837	-0.648575	-2.37836	-0.474525	-0.125142	-0.359501	-0.244776	-0.135302	0.030877	-0.247964	0.392974	-0.26719	-0.103768	0.691141	0.43293	0.078419	0.426827	-0.072745	0.614081	0.315369	0.564184	0.380298	0.766753	1.14294	0.983973	1.12652	-0.681475	-0.653987	-0.311148	-0.198871	-0.247964	0.583245	0.262156	0.990878	1.09507	-0.700302	-0.223901	0.366776	0.456372	0.595168	-0.72224	-0.169567	0.823199	-1.15901
ENSG00000131238.16	PPT1	5538	0.464265	-0.639505	-0.369328	-0.575806	-0.607424	-1.79142	0.048451	-0.017753	0.026944	-0.222325	0.005079	0.165028	-0.076337	-0.610691	0.117028	-0.283834	-0.326622	-0.698126	-0.711836	-0.671803	-0.696437	-0.698287	-0.171564	2.165	2.45028	1.88255	1.78317	1.7207	-1.95918	-0.523451	-0.61394	0.015928	-0.007092	-0.076337	-0.531709	-0.717926	1.90203	-0.12374	-0.558109	-0.023781	-0.470406	1.03433	2.24816	-0.61512	-0.082742	2.19856	-0.932305
ENSG00000117000.8	RLF	6018	-0.374467	0.251406	-0.067507	-0.251045	-0.482029	-2.2581	0.426223	0.472416	0.435887	0.383864	0.475861	0.238429	0.234421	0.462372	0.261626	0.294358	0.555502	0.36277	-0.320264	0.384168	0.051149	0.185687	-0.568757	-0.428946	-0.258574	-0.584621	-0.286552	0.061768	0.56994	0.095419	-0.380369	0.466275	0.430471	0.234421	0.476462	0.033158	-0.452024	0.327773	-0.287791	0.413895	0.435913	-0.517676	-0.437507	-0.154105	0.476205	-0.406118	-0.657022
ENSG00000259943.1	RP1-39G22.7	NA	2.00112	-0.23658	-0.623334	-0.072122	-0.42239	-1.54422	1.14449	1.00324	0.370115	0.190116	-0.216777	0.192774	0.73152	0.125602	1.06792	0.357949	0.393544	-0.339424	-0.340088	-0.196418	-0.06589	0.005823	-0.813508	-0.030382	-0.01722	-1.03768	-0.31062	-1.35794	0.10204	-0.446182	-0.256586	1.11439	0.150472	0.73152	0.028081	-0.278375	-0.699588	-0.651645	-0.40184	0.296707	0.148129	-0.437867	-0.547352	-0.380068	0.449025	-0.490872	-0.678407
ENSG00000084073.8	ZMPSTE24	10269	0.105269	-0.306636	-0.413404	-0.465394	-0.175009	-0.489482	-0.424085	-0.13775	-0.213319	-0.013604	-0.267806	0.231097	-0.126221	0.405288	-0.453884	-0.054932	0.518755	0.234417	0.12675	0.045752	0.001943	0.507937	0.999385	0.09783	0.217571	0.150935	0.563771	-0.613419	0.147204	-0.373605	-0.332285	-0.291518	-0.073978	-0.126221	0.390797	0.089506	0.370838	-0.241904	-0.37882	-0.091242	0.251001	0.56931	0.191206	-0.381757	-0.061783	0.335132	-0.432961
ENSG00000049089.13	COL9A2	1298	0.456119	1.22621	1.32766	0.828784	0.477836	-0.313919	0.064791	0.586233	-1.14754	-0.418237	-0.451217	-0.66334	-0.118437	-1.10895	0.282123	-0.791022	-1.57681	-1.26089	-1.22704	-1.64101	-0.92467	-0.019146	-1.6259	3.46168	0.894619	0.269016	1.02668	2.0634	-0.221414	1.32512	0.677963	0.337796	-0.752134	-0.118437	-1.47239	-1.48814	0.672296	0.955749	0.946962	-0.655031	-1.30444	0.95253	0.603773	1.0833	-0.534056	0.787369	0.830047
ENSG00000084070.11	SMAP2	64744	-2.04579	1.22768	0.361852	1.02039	0.742518	-2.42695	0.396301	0.171215	-0.142051	0.097029	-0.164943	-0.249084	-0.189726	-0.72207	0.919705	0.205211	-0.435046	-1.13295	-0.626218	-0.347114	-0.661246	-0.762573	-2.40454	0.324185	1.12487	2.11521	2.57357	2.48997	-1.81387	0.824759	0.914715	0.294466	-0.128815	-0.189726	-0.813584	-0.50503	2.43286	0.350804	0.763801	-0.151841	-0.489891	-1.07943	1.68117	0.940736	-0.162531	2.08987	0.216604
ENSG00000213172.3	RP1-228H13.2	NA	-0.680123	2.63856	-0.256915	1.64417	1.11542	-1.39511	-0.796194	-1.39511	-1.39511	-1.10539	-1.39511	-1.39511	-1.39511	-1.3702	-0.149945	-1.39511	-1.39511	-1.39511	-1.39511	-1.39511	-1.39511	-0.738963	-1.39511	1.9445	4.39893	4.92857	5.93585	1.3506	-1.39511	1.23576	1.43186	-1.137	-1.48464	-1.39511	-1.44775	-1.44775	5.6372	-0.023095	0.899656	-1.56477	-1.50453	0.285062	4.83974	1.44269	-1.68817	5.48682	0.876753
ENSG00000187801.14	ZFP69B	65243	1.15153	-0.548879	-0.256739	0.234941	-0.711756	-0.883271	0.975672	0.411639	-0.32484	0.601953	0.906224	0.945837	0.295719	0.215395	1.75822	0.138935	-0.270867	0.285858	0.112946	0.392114	1.32192	0.006566	-1.75077	-0.516406	-1.63062	-0.071501	-0.092315	-1.54849	-1.04329	-0.418009	-0.247404	0.719831	0.597472	0.295719	0.007778	0.262059	-0.084999	-1.34479	-0.263696	0.567528	0.055333	-1.17636	-0.883174	-0.359866	0.566574	-0.645057	-0.506867
ENSG00000260920.2	RP1-228H13.5	NA	1.49714	-0.678802	0.295699	0.070338	-0.625809	-0.690036	1.43571	0.504698	0.010365	0.87356	-0.31973	0.813927	-0.266008	-0.094067	1.48747	-0.010356	-0.001988	-0.018918	0.124502	0.050255	0.85751	0.041981	-0.775043	-0.704335	-1.23972	0.085654	-0.1316	-1.29396	-1.34462	-0.19878	-0.288216	1.00681	0.386718	-0.266008	-0.010848	0.090675	-0.02384	-1.36907	-0.093382	0.260282	-0.011238	-0.767602	-0.598805	-0.263375	0.301716	-0.462166	-0.381164
ENSG00000187815.9	ZFP69	339559	0.987208	0.581851	0.02978	0.139867	-0.208124	-1.47088	0.411678	0.276751	-0.190173	0.194324	0.254943	-0.201722	-0.467514	1.12029	0.481974	-0.581502	0.955928	0.665923	0.789801	1.2914	0.085766	1.20531	-0.453065	0.298285	-0.7772	-0.246656	0.217846	-2.75648	-2.08564	0.317356	-0.035416	0.357204	0.016099	-0.467514	0.841526	1.07987	-0.014949	-2.51242	-0.013832	-0.095991	0.373982	-0.08031	-0.531246	0.152477	0.084027	-0.289742	-0.217077
ENSG00000164002.11	EXO5	64789	0.396003	0.149209	-0.239043	-0.280346	0.205897	-2.09252	0.148697	0.176217	-0.289172	0.255632	0.212013	0.353247	0.439922	0.325876	0.324757	0.497971	0.593448	0.802403	0.274102	0.811181	0.523886	1.13918	-0.098688	-0.509017	-0.761237	-0.532713	-0.261844	-1.54559	-0.859492	-0.046612	-0.038629	0.168587	0.149207	0.439922	0.724263	0.563118	-0.41227	-1.24792	-0.112693	0.227405	0.680786	-0.315319	-0.671389	-0.0461	0.252646	-0.559272	-0.528188
ENSG00000117010.15	ZNF684	127396	0.499429	0.340209	0.232282	0.082367	-0.066669	-1.95923	0.36106	0.070408	-0.2806	0.027182	-0.06504	0.123765	-0.088845	0.499296	-0.156605	0.197863	0.206004	0.029036	0.271318	0.947164	-0.059338	1.13161	-0.085821	-0.792014	-0.5726	-0.039539	0.012693	-1.10901	0.488737	0.297047	0.008145	0.223875	-0.054633	-0.088845	0.121955	0.632231	-0.01393	-0.32184	0.089143	-0.06636	0.155619	-0.45548	-0.317619	0.165053	0.007895	-0.215487	-0.320882
ENSG00000117016.9	RIMS3	9783	0.739341	-0.539969	-0.457234	-0.01576	0.123177	-0.872001	-0.145153	-0.251754	-0.183437	-0.101898	0.674641	0.777288	0.121097	0.409623	-0.288265	0.38383	0.418472	-0.080098	0.004813	-0.405752	0.397218	0.135303	2.92516	-0.388369	-0.711634	-0.501195	-0.416797	-0.643377	-0.906182	-0.517417	0.055735	-0.205943	0.32736	0.121097	0.175571	-0.208035	-0.476316	-0.804017	-0.125751	0.301374	0.259616	1.31626	-0.629298	-0.249685	0.239321	-0.585813	-0.412333
ENSG00000272145.1	NFYC-AS1	NA	0.326529	0.565536	-0.826467	-0.757905	-0.281067	-1.68962	0.460825	0.56015	0.405047	0.145678	-0.291734	0.565881	0.074523	-0.212195	-0.84938	0.713854	0.132564	-0.245521	-0.574804	0.038667	-0.108366	-0.60686	-0.478291	0.409716	1.21763	1.09102	0.95173	-1.13178	0.290471	-0.135388	-0.539089	0.529751	0.231469	0.074523	-0.05861	-0.278185	1.05991	-0.436526	-0.670582	0.210497	0.216009	-0.035581	1.19788	-0.364769	0.259907	1.17203	-0.699676
ENSG00000066136.20	NFYC	4802	0.073965	0.130465	0.314787	0.410784	-0.022996	-1.54091	0.027604	0.056291	-0.178223	-0.166426	-0.082968	0.134583	-0.071298	0.095029	-0.184257	-0.429847	-0.018041	-0.169506	-0.372503	-0.18296	-0.140892	0.026811	0.072273	0.177636	0.275406	0.319929	0.467228	0.722727	0.301957	0.231027	0.201211	0.04353	-0.082229	-0.071298	-0.097312	-0.288212	0.40843	0.531676	0.252559	-0.085269	-0.221939	0.12967	0.3089	0.233761	-0.049935	0.381967	-0.165671
ENSG00000171793.13	CTPS1	1503	-0.276221	-0.331722	-0.082653	0.304343	0.030101	-0.891822	0.153827	0.041383	0.301458	0.503471	0.643448	0.755917	0.100997	0.655558	0.688879	0.586451	0.982434	0.850562	0.843847	1.05839	0.814054	1.07789	1.50893	0.518462	-0.799557	-1.1687	-0.470937	-3.636	-4.44098	-0.215006	0.173532	0.101288	0.618552	0.100997	0.951083	0.987011	-0.850753	-4.19088	0.090513	0.539536	0.869736	1.05195	-1.02126	-0.02243	0.515464	-0.876833	-0.227432
ENSG00000281207.1	SLFNL1-AS1	100507178	0.166987	0.09336	-0.23443	-0.259577	0.017584	-1.34067	0.304164	0.204876	0.072687	0.283316	0.313969	0.298127	0.123531	-0.1511	0.43084	0.525103	-0.072604	-0.21129	-0.251946	-0.39466	0.016925	-0.123211	0.254992	0.041936	-0.378186	-0.521834	-0.293091	0.18663	0.823396	-0.073196	-0.125563	0.264125	0.27166	0.123531	-0.147303	-0.335503	-0.422838	0.52407	-0.171263	0.255488	0.086709	0.154066	-0.466991	-0.107492	0.234535	-0.428896	-0.403427
ENSG00000171790.15	SLFNL1	200172	0.35001	-0.128043	-0.021072	0.402231	-0.228304	-0.534513	0.687294	0.663536	-0.100135	0.208214	-0.462893	-0.232134	0.44103	-0.460653	0.120124	0.022955	-0.08616	-0.040027	0.329738	0.387344	-0.021355	-0.199579	0.814222	0.50787	-0.577304	-0.500799	-0.285952	-0.825341	-0.456443	-0.077371	0.090245	0.700903	-0.164705	0.44103	-0.065474	0.372071	-0.40822	-0.665077	0.054948	-0.034151	-0.03711	0.685991	-0.559393	0.006963	0.054443	-0.490346	-0.119292
ENSG00000010803.16	SCMH1	22955	1.90132	0.544679	-0.151244	-0.18281	-0.161229	-1.57568	0.275667	0.445247	0.230148	1.14049	0.851573	0.73687	0.668911	0.603326	0.195717	0.744871	0.533839	-0.191598	0.319474	-0.092529	0.359126	-0.097484	1.98628	-0.272198	-1.83883	-1.45993	-1.38746	-4.34692	0.516572	0.20414	-0.178511	0.374059	0.830354	0.668911	0.177578	0.117755	-1.47742	-1.98744	-0.178043	0.849104	0.390792	0.88938	-1.71162	0.013861	0.842382	-1.68459	-0.357216
ENSG00000127124.14	HIVEP3	59269	0.866026	-1.21733	-1.13333	-0.897839	-0.694941	-3.79519	-0.614058	0.464141	0.153602	0.53566	0.865405	0.523621	0.985715	1.83036	-1.42851	0.649191	1.32604	1.75848	1.20675	1.72138	0.118673	2.01813	0.554873	0.134661	-0.078644	0.777343	0.778648	-3.44751	-3.0628	-1.21968	-0.826443	-0.077787	0.583193	0.985715	1.60046	1.51931	0.807354	-3.37799	-0.979973	0.717107	1.34218	0.357777	0.362533	-1.10658	0.857685	0.531072	-1.81117
ENSG00000198815.8	FOXJ3	22887	0.242327	-0.167659	-0.13513	-0.784973	-0.638145	-2.67073	0.53451	0.107469	0.508239	0.736371	0.560748	0.807456	0.653378	0.095835	0.726051	0.743818	0.406063	0.173826	0.291828	-0.017387	0.561078	0.373425	-0.258091	-0.884843	-0.732855	-0.633052	-0.20529	-0.783589	0.436365	-0.157108	-0.738411	0.333103	0.733188	0.653378	0.300886	0.142399	-0.434989	-0.180163	-0.560155	0.764428	0.475842	-0.593032	-0.708725	-0.484311	0.658164	-0.564809	-1.029
ENSG00000066185.12	ZMYND12	84217	2.92982	1.29639	0.394344	-0.70164	0.23295	-0.064756	0.861593	-0.075384	-0.129161	-0.198311	-0.72142	0.344845	-0.38547	-1.27629	0.547386	-0.296356	-0.793619	-1.11696	0.590292	-0.737031	-0.859244	-0.751034	0.775499	0.304189	-0.070389	0.277708	0.025834	-1.13204	0.101718	0.877268	-0.243188	0.407939	-0.197564	-0.38547	-0.991339	-0.076138	0.157498	-0.534602	-0.026726	-0.254994	-0.793343	0.560215	0.107571	0.342921	-0.348971	0.083813	0.270855
ENSG00000127125.8	PPCS	79717	-0.425959	0.085558	0.029023	0.21015	-0.048699	-1.86586	0.265465	0.378827	0.235544	0.042056	0.327866	0.079791	0.277764	-0.027769	0.213125	0.264991	0.495746	0.235882	0.266829	0.116793	0.250804	0.188807	-0.156242	-0.17905	-0.0504	-0.089217	0.035824	-1.07358	-0.097696	0.059453	0.083772	0.334302	0.192292	0.277764	0.379619	0.199049	-0.027704	-0.607739	0.068471	0.225388	0.358262	-0.173972	-0.072443	0.077458	0.255329	-0.037311	-0.372088
ENSG00000186409.14	CCDC30	728621	0.852477	0.066583	-0.151917	-0.105637	-0.009694	-2.29021	0.348395	0.353289	0.582803	0.32762	0.392164	-0.538932	-0.10163	0.245369	0.261893	0.278665	-0.08697	0.164038	-0.262263	0.081545	0.189348	0.325323	0.229392	-0.388773	-0.419054	-0.374817	-0.694303	0.081846	0.763899	-0.044277	-0.059842	0.364082	0.214291	-0.10163	0.039988	-0.093769	-0.554732	0.43883	-0.09607	0.154942	0.127878	-0.082697	-0.411914	-0.056309	0.219275	-0.534964	-0.58297
ENSG00000171960.10	PPIH	10465	0.350759	0.182289	0.106197	0.559269	0.236863	-1.43527	0.577583	0.447789	0.334727	0.539583	0.580912	0.400649	0.267004	0.735336	0.796059	0.691792	-0.100243	0.844573	0.441071	0.576545	0.286227	0.558458	0.584018	-0.531708	-1.44541	-0.388954	-1.11389	-4.41168	-0.309563	0.149686	0.413087	0.532033	0.52078	0.267004	0.386209	0.528009	-0.779777	-2.4497	0.324367	0.496843	0.516253	0.027142	-0.951794	0.304357	0.56635	-1.05983	-0.082069
ENSG00000065978.18	YBX1	4904	0.442829	0.006832	0.0275	0.367658	0.030601	-0.748179	-0.26043	0.444436	0.196559	0.171784	0.060928	0.188881	0.189743	-0.188814	0.220815	0.160376	0.270997	0.001341	0.096382	-0.299165	0.137592	-0.478808	0.097791	1.05543	0.163746	0.976131	0.828949	-3.10488	-1.14971	0.017813	0.206644	0.095475	0.173461	0.189743	0.141308	-0.105218	0.936598	-2.20757	0.15305	0.189082	0.155551	0.59837	0.591445	0.12139	0.222348	0.707748	-0.073861
ENSG00000117385.15	P3H1	64175	1.10403	0.130669	-0.260738	-0.716774	-0.163045	-1.15317	0.240641	0.240794	-0.46157	0.2805	0.009219	0.315414	-0.005158	0.127213	-0.24188	0.177961	0.182609	0.027028	-0.310784	0.185018	0.128978	0.700548	-0.382712	0.419682	0.322157	0.326868	0.384757	-1.46999	-0.075814	-0.067489	-0.45651	0.249801	0.040286	-0.005158	0.108774	-0.065256	0.369239	-0.802065	-0.410004	0.032393	0.139333	0.019182	0.336758	-0.283387	0.085377	0.371621	-0.506248
ENSG00000164008.14	C1orf50	79078	0.2917	0.014688	-0.343474	-0.260483	-0.067015	-1.24198	0.818312	0.940642	0.533976	0.315884	0.028	0.23709	0.488467	-0.177646	0.501378	0.259868	-0.478221	0.312523	0.156757	0.242404	0.099942	0.049746	0.313325	-0.547421	-0.629429	-0.414828	-0.28134	-1.04739	-0.202675	-0.170596	-0.169928	0.912665	0.312869	0.488467	-0.085976	0.207112	-0.36122	-0.64862	-0.241199	0.375268	0.033852	-0.121465	-0.541832	-0.184161	0.47185	-0.476522	-0.444275
ENSG00000177868.11	SVBP	374969	0.746518	-0.040559	0.032725	-0.117902	0.467948	-1.70192	0.433539	0.652368	0.56966	0.248259	0.318578	0.26975	0.068271	-0.599287	-0.045097	0.169836	-0.498495	-0.137723	-0.246437	-0.518146	-0.626624	-0.19173	-0.373351	-0.177642	-0.05845	0.283658	0.053494	0.409789	0.31477	-0.004064	0.181628	0.563442	0.39461	0.068271	-0.330113	-0.396718	0.174937	0.37595	0.137598	0.3451	-0.167653	-0.285893	0.116853	0.096029	0.350345	0.100187	-0.318228
ENSG00000164010.13	ERMAP	114625	1.79429	-0.735215	-0.3626	-0.554164	-0.348827	-1.48024	-0.883026	0.235716	-0.257974	0.207456	0.295611	-0.125881	-0.222296	-1.22669	0.12335	-0.015413	0.12503	-0.428002	-0.733094	0.155572	-0.510897	0.280202	0.235294	1.11623	1.26483	1.13262	1.44928	-0.453173	-0.680184	-0.569621	-0.468533	-0.335869	0.033453	-0.222296	-0.157203	-0.299657	1.33967	-0.588063	-0.454951	-0.024126	-0.114452	0.701263	1.24396	-0.561451	-0.09459	1.38281	-0.814714
ENSG00000164011.17	ZNF691	51058	0.930545	0.526542	0.58849	0.615908	0.049694	-1.14397	0.455254	0.387515	0.238	0.001348	-0.574103	0.241547	0.495537	0.054591	-0.050048	0.076667	0.29598	-0.421022	-0.000286	0.258285	0.002814	-0.03477	0.23515	-0.137962	-0.543487	-0.369643	-0.464255	-1.80344	0.11592	0.578554	0.34536	0.437286	-0.026155	0.495537	-0.064881	0.133868	-0.432683	-0.8756	0.450818	0.094162	-0.01739	0.050428	-0.473794	0.499668	0.157238	-0.495139	0.149006
ENSG00000117394.20	SLC2A1	6513	-0.095061	1.60562	1.68216	1.91899	1.24645	-1.6032	-0.176601	0.103152	0.157275	0.089203	0.404314	0.369051	-0.01613	1.29863	-0.136174	0.460198	1.27474	1.53831	0.872222	1.69016	0.691676	1.47508	2.69785	0.263761	-4.04709	-4.1764	-3.85905	-2.8538	-2.23783	1.70592	1.64244	-0.03811	0.28618	-0.01613	1.4596	1.32954	-4.16934	-2.64188	1.7426	0.234911	1.17666	1.53669	-4.26691	1.81085	0.339998	-4.3434	1.13511
ENSG00000117395.12	EBNA1BP2	10969	0.617712	0.124461	0.344965	0.240258	0.022822	-0.563281	0.400793	0.199475	0.45191	0.012726	0.397762	0.255946	0.140975	0.222551	0.283709	0.392697	0.570781	0.281539	0.35324	0.132979	0.341481	0.021933	0.494983	0.212756	-0.50887	-0.531936	-0.322274	-3.39702	-1.08582	0.24357	0.136504	0.31146	0.313821	0.140975	0.442242	0.252284	-0.443222	-2.326	0.218578	0.294734	0.447555	0.367223	-0.540041	0.20555	0.302326	-0.489996	0.039606
ENSG00000066056.13	TIE1	7075	4.23908	-0.308863	-0.272736	-0.454849	0.360352	-0.850912	-0.136173	-0.182418	-0.349386	0.154569	-0.413794	0.066145	-0.471311	-0.53591	0.30468	-0.567581	-0.641431	-0.497459	-0.677033	-0.586432	-0.348574	1.98677	-0.289633	-0.202542	0.112623	-0.017956	-0.581589	-0.508828	1.4081	-0.301773	-0.049031	-0.165307	-0.152223	-0.471311	-0.590933	-0.655571	-0.311085	0.466605	-0.132012	-0.237267	-0.613437	-0.255374	0.049119	-0.189721	-0.282504	-0.175038	-0.357385
ENSG00000117400.16	MPL	4352	7.05584	0.703172	0.675632	0.358838	0.087675	-0.472899	-0.260922	-0.320441	-0.002723	-0.52002	-0.327307	-0.52002	-0.306771	-0.510734	-0.455137	-0.320096	-0.419355	-0.462359	-0.374671	-0.452001	-0.52002	-0.464759	-0.468328	-0.444476	-0.52002	-0.274866	0.009071	-0.203009	-0.52002	0.715417	0.231681	-0.301651	-0.384458	-0.306771	-0.457494	-0.428934	-0.137912	-0.375157	0.403386	-0.392452	-0.432024	-0.473624	-0.412441	0.512206	-0.434094	-0.282482	0.316523
ENSG00000117399.13	CDC20	991	0.565756	0.048913	-0.210912	1.4621	2.29657	4.03272	-0.85102	2.0484	0.744765	1.69167	-0.387394	0.334897	-0.218093	-1.79439	-1.82702	0.877563	2.21885	-0.81777	-0.873245	-1.78339	-1.52887	-0.420146	-0.166583	0.095465	-1.21547	-1.31306	-0.777966	-1.46237	-1.65083	-0.084056	1.95025	0.62128	0.668962	-0.218093	0.726976	-1.37844	-1.08497	-1.61534	1.27534	0.5069	0.81912	-0.036901	-1.31197	1.00927	0.634756	-1.18861	1.7856
ENSG00000066322.14	ELOVL1	64834	0.06063	-0.179787	0.024836	0.046408	-0.280696	-2.26359	-0.996089	0.030075	-0.024945	-0.579712	-0.139094	-0.180071	-0.034889	0.330433	-1.07409	-0.308021	0.508334	0.578674	0.106411	0.683902	-0.004365	0.754863	0.703736	0.810169	0.622521	0.63172	0.806919	-0.199137	-0.272935	-0.080399	-0.121564	-0.501234	-0.259236	-0.034889	0.564014	0.410068	0.746464	-0.244943	-0.075293	-0.224379	0.280028	0.785516	0.650786	-0.109225	-0.146234	0.74094	-0.620875
ENSG00000159479.16	MED8	112950	0.157617	-0.472175	-0.021171	0.028635	-0.402179	-0.692453	-0.360184	0.054798	0.177335	0.001513	-0.004473	0.03475	-0.048296	0.433417	-0.017499	-0.260737	-0.051096	0.203817	-0.280187	0.481153	0.083993	0.278465	-0.209642	0.665142	0.273226	0.143696	0.36655	-0.625789	0.274541	-0.255981	-0.19382	-0.158455	0.058683	-0.048296	0.079242	0.104274	0.264751	-0.182251	-0.141891	0.037641	-0.038829	0.236344	0.216328	-0.24326	0.083899	0.28164	-0.364952
ENSG00000198198.15	SZT2	23334	0.103795	0.275186	0.215605	0.27696	-0.24548	-1.87366	0.48924	0.25704	0.020161	0.201624	0.463713	-0.027798	0.153924	0.441287	0.354796	0.389837	-0.087331	0.101152	-0.110773	0.077885	0.347662	0.56447	-0.169251	-0.498567	-0.516627	-0.480783	-0.481027	-0.751908	0.725502	0.254656	0.016334	0.387221	0.184559	0.153924	0.007171	-0.017065	-0.499053	-0.013701	0.088821	0.189955	0.145106	-0.346509	-0.517524	0.146556	0.248715	-0.531464	-0.316283
ENSG00000178922.16	HYI	81888	2.02909	-1.53334	-0.227156	-0.585795	-0.094278	0.642681	0.802516	1.0329	-0.380607	0.504137	0.818102	0.449532	1.85772	-1.16379	-0.3709	-0.235226	-0.798748	-0.243828	-0.16794	-0.413536	0.842698	-0.044118	2.04718	0.11775	-1.82908	-0.531053	-1.15533	-2.66069	0.719803	-0.913464	-0.352868	0.952337	0.390377	1.85772	-0.540959	-0.301709	-0.875012	-1.00707	-0.326128	0.760377	-0.45934	1.12331	-1.2246	-0.684853	0.709481	-1.26373	-0.420782
ENSG00000066135.12	KDM4A	9682	1.42853	-0.368032	-0.043352	-0.309833	-0.188009	-0.913105	-0.423979	-0.161851	-0.077289	-0.011512	0.015735	-0.05354	-0.343196	0.439781	-0.063911	0.135142	0.378516	0.223755	-0.38392	0.3303	-0.017454	0.565269	0.157145	-0.2625	-0.026486	-0.164054	0.152273	-1.33663	1.5381	-0.213454	-0.258314	-0.303968	-0.035527	-0.343196	0.312499	-0.027822	-0.006113	0.104537	-0.194546	-0.109954	0.265083	-0.054665	-0.098865	-0.25514	-0.078416	-0.013756	-0.426503
ENSG00000126091.19	ST3GAL3	6487	1.82713	-0.038314	0.075257	0.350325	-0.57844	-2.42217	1.02801	0.595749	0.739242	0.727379	0.781844	0.368334	0.552103	0.725975	0.82391	1.05195	0.642969	0.482991	0.296807	0.218631	0.534806	0.5014	0.143711	-0.466394	-0.966783	-0.616351	-0.436023	-4.83404	-1.75361	0.019169	-0.118362	0.842515	0.734306	0.552103	0.584225	0.267444	-0.546044	-3.41812	-0.054949	0.741658	0.782909	-0.16743	-0.821437	-0.053645	0.795046	-0.725841	-0.611634
ENSG00000117408.10	IPO13	9670	1.02623	-0.129854	0.256963	-0.056917	0.147506	-1.04676	-0.12536	0.418645	0.019707	0.134526	0.323587	-0.00658	-0.455264	-0.328898	0.081369	-0.15676	0.733642	-0.072736	0.406008	0.794438	-0.013407	0.827403	0.657102	0.121963	-0.657707	0.043456	0.233847	-1.86851	-1.46909	0.065953	0.047003	0.152176	0.132236	-0.455264	0.342923	0.622873	0.143884	-1.73177	0.124937	0.003739	0.181229	0.404232	-0.318715	0.061089	0.051381	-0.136747	-0.194037
ENSG00000132768.13	DPH2	1802	0.285318	0.337403	0.811149	0.727003	0.566568	-0.99852	0.767307	0.482737	0.326502	0.232048	0.645359	0.623489	0.460597	0.332304	1.25397	0.487706	0.261341	0.500764	0.470515	0.414092	0.745977	0.504958	0.295564	0.042319	-0.894198	-0.448372	-0.785144	-5.29863	-2.987	0.595947	0.671192	0.648608	0.51279	0.460597	0.395432	0.458994	-0.640032	-4.29915	0.756599	0.535488	0.449278	0.175316	-0.696617	0.685289	0.565366	-0.764865	0.337865
ENSG00000117410.13	ATP6V0B	533	0.165438	-0.028605	0.3418	0.16887	-0.05526	-0.945873	-1.28352	-0.420551	-0.330152	-0.789313	-0.648507	-0.796808	-0.668159	-0.464113	-1.20847	-0.552245	-0.352058	-0.136707	-0.204098	-0.235117	-0.489879	-0.35794	1.47677	1.21496	1.42502	1.15383	0.982703	2.16476	0.645383	0.162507	0.058949	-0.884189	-0.719709	-0.668159	-0.253604	-0.227895	1.10858	1.45809	0.16371	-0.756645	-0.374219	1.39665	1.33808	0.119767	-0.748032	1.2803	-0.121484
ENSG00000117411.16	B4GALT2	8704	0.938368	-0.264946	-0.00786	0.265271	1.06503	2.21273	-0.778877	-0.476279	-0.778877	-0.414388	-0.456371	0.245001	-0.301142	-0.106524	-0.778877	-0.275609	0.462179	0.469568	0.342613	0.995649	0.804798	0.540195	-0.00012	-0.558423	-0.778877	-0.239445	-0.680203	-0.718005	-0.778877	-0.14155	0.690252	-0.65126	-0.394158	-0.301142	0.483454	0.694381	-0.477176	-0.776684	0.475388	-0.399224	0.235867	-0.28981	-0.528375	0.296747	-0.430055	-0.610581	0.765373
ENSG00000159214.12	CCDC24	149473	1.37315	0.555965	2.5686	1.53215	0.573875	-1.04745	-0.689178	-0.100589	-0.519218	-0.553812	-0.498435	0.116312	-0.820534	0.020401	-0.524198	-0.938946	-0.193918	-0.204675	-0.22246	0.085481	-0.718657	-0.091109	-0.253066	-0.070139	-0.631904	0.416154	1.25429	-0.231438	-0.176635	1.62124	1.09275	-0.409784	-0.408334	-0.820534	-0.206817	-0.071074	0.866739	-0.211736	1.68042	-0.532607	-0.480815	-0.167701	-0.111945	1.46777	-0.454979	0.373331	0.979032
ENSG00000196517.11	SLC6A9	6536	0.547941	0.476747	1.78933	0.745041	0.563588	2.5395	-0.372513	-0.426959	-0.122122	-0.202329	-0.380231	0.277893	-0.37824	-0.419335	-0.426959	-0.426959	-0.426959	-0.281282	-0.426959	-0.426959	-0.391909	-0.426959	0.856005	-0.426959	-0.426959	-0.384278	-0.426959	-0.37311	-0.426959	1.1758	0.679006	-0.414821	-0.119762	-0.37824	-0.367484	-0.443071	-0.420925	-0.41513	1.11365	-0.188411	-0.408079	0.222618	-0.420925	1.00311	-0.277975	-0.445104	1.43098
ENSG00000178028.13	DMAP1	55929	0.724863	0.083587	-0.080241	0.097428	0.103762	-1.28783	0.383118	0.341288	0.367	0.482823	0.28293	0.534974	0.413382	0.270921	0.218706	0.343116	0.509264	0.381041	0.320824	0.328635	0.226587	0.296741	-0.532484	-0.508368	-0.708001	-0.808853	-0.550053	-2.53392	0.431752	0.001736	0.104391	0.375871	0.467984	0.413382	0.461951	0.336983	-0.705093	-1.09075	0.043478	0.487068	0.443387	-0.540065	-0.787047	0.057395	0.492369	-0.743006	-0.253536
ENSG00000117419.14	ERI3	79033	0.852597	0.112138	0.138011	0.268631	-0.036711	-1.27	0.207155	0.610089	0.55604	0.182851	0.221646	0.008074	0.174664	0.158958	0.420413	0.334843	0.217627	0.607255	0.126728	0.468274	0.44589	0.348655	0.795871	0.396261	-0.203615	-0.184317	-0.080283	-4.97588	-0.823836	0.129794	0.120336	0.424041	0.271804	0.174664	0.428004	0.308727	-0.137293	-3.00929	0.132982	0.267575	0.416894	0.618559	-0.201285	0.135274	0.352748	-0.168312	-0.184409
ENSG00000187147.17	RNF220	55182	3.47359	-0.03752	-0.221544	-0.068498	-0.269234	-1.92603	0.050578	0.21717	0.177289	0.202077	-0.16881	-0.269795	0.196572	-0.173236	0.224408	0.047791	0.221202	0.299512	0.209485	0.120227	0.122232	0.299817	-0.187557	-0.035916	-0.418245	-0.206264	-0.304977	-1.61405	-0.045314	-0.13442	-0.175238	0.138926	-0.016623	0.196572	0.270182	0.171077	-0.265267	-0.86099	-0.201047	0.032142	0.204365	-0.115953	-0.324038	-0.167468	0.051213	-0.334129	-0.590449
ENSG00000126106.13	TMEM53	79639	1.31808	-0.545614	0.563849	0.143679	-0.247186	-1.9379	-0.020502	-0.566214	-0.057328	0.027156	-0.176345	-0.503557	-0.362372	-0.053837	-0.297123	-0.199803	0.218485	0.090238	-0.004391	0.018508	-0.044277	0.196269	3.13529	-0.482484	0.287611	0.948293	1.05533	-2.4387	-0.091574	0.009462	-0.053707	-0.304428	-0.199256	-0.362372	0.160186	0.007324	1.03961	-1.31288	0.165482	-0.250998	0.039154	1.37646	0.641271	-0.023928	-0.320398	0.823645	-0.473509
ENSG00000198520.10	C1orf228	339541	3.44481	1.19524	-0.150626	-0.947246	-0.452026	-4.46989	2.08629	0.13866	0.849512	1.42705	0.29922	0.996693	1.847	-1.98228	2.27211	1.87803	-0.715578	-2.32857	-0.137126	-2.10333	-0.754584	-3.25954	2.24984	-0.357435	1.11352	-1.58789	-3.49213	-1.53297	3.50011	0.542017	-0.726037	1.15445	1.00248	1.847	-1.57951	-1.1625	-2.63586	1.02069	-0.557153	1.26839	-0.41919	0.981907	-0.246132	-0.099521	0.874802	-1.42586	-1.12915
ENSG00000142945.12	KIF2C	11004	0.479465	-0.992563	-0.954993	-0.045231	-0.045137	1.86364	-0.592086	1.48184	1.08883	1.17323	0.78483	0.972004	-0.496463	-0.852002	-0.78482	0.227608	0.751544	-0.188982	0.242172	0.098178	0.239529	1.01693	0.344253	-1.48839	-1.03565	-0.925513	-0.073165	-1.82169	-0.885607	-1.01052	-0.046889	0.461664	1.12775	-0.496463	0.291896	0.176597	-0.518182	-1.40473	-0.375783	0.824399	0.284048	-0.593658	-1.01759	-0.571866	0.878947	-0.731296	-0.04079
ENSG00000142937.11	RPS8	NA	0.740828	0.659369	0.465683	0.450816	0.498771	-1.10226	1.07758	0.869822	0.59169	0.79161	0.615625	0.718384	0.729529	-0.343414	0.846928	0.519821	-0.409404	0.064898	0.709985	-0.023871	0.385575	-0.699408	0.31483	0.060155	-0.94682	-0.510617	-0.923524	-4.43244	-1.88872	0.583753	0.49271	1.01044	0.76251	0.729529	-0.178753	0.356003	-0.74413	-3.27985	0.508757	0.806707	0.063022	0.194568	-0.756217	0.582169	0.796506	-0.855901	0.227578
ENSG00000173846.12	PLK3	1263	-0.999282	-1.17631	-0.739961	-1.34722	-1.22385	-3.06606	1.21062	1.76285	1.04073	0.982324	1.07367	1.0051	1.27194	-0.367678	0.459889	0.621002	0.529263	-1.23171	-0.454474	-1.33301	-0.757605	-2.00657	-1.56811	0.318185	1.20012	0.700868	1.13958	3.05773	-0.28252	-0.994294	-1.33405	1.54284	1.15102	1.27194	-0.364478	-0.927469	0.954952	1.43997	-1.19024	1.25769	-0.029278	-0.648546	0.986364	-1.2592	1.33643	1.09302	-1.76782
ENSG00000188396.3	TCTEX1D4	343521	0.456892	0.010367	-0.848023	-0.928716	-0.885957	-1.1773	-0.744263	-0.091864	-0.272867	0.226147	-0.153335	0.190135	0.708902	-0.965057	-1.00511	-0.022589	0.273216	-1.15623	-1.07638	-1.13128	-0.711842	-1.2822	-0.429519	-0.16766	2.781	2.30031	2.35935	3.17005	0.100066	-0.434633	-0.941576	-0.433839	-0.002784	0.708902	-0.458168	-1.14548	2.41775	1.69676	-0.957178	0.163592	-0.325544	-0.309857	2.63653	-0.744276	0.022272	2.67475	-0.896297
ENSG00000222009.8	BTBD19	149478	0.117625	-0.608249	-0.608005	-1.01229	-1.00121	-2.48401	-0.133807	-0.153151	0.744944	-0.019523	0.613026	0.326378	0.35794	-0.42713	-0.555722	-0.538645	-0.36734	-1.274	-1.0622	-1.73226	-1.06894	-1.06025	1.60614	1.17627	2.47554	1.96737	1.3581	3.89538	-0.741643	-0.631075	-1.04475	-0.148893	0.46717	0.35794	-0.851639	-1.44996	1.72548	1.63637	-0.942374	0.473413	-0.783655	1.4437	2.30528	-0.906311	0.317724	2.08533	-1.33727
ENSG00000070785.16	EIF2B3	8891	0.662184	-0.355916	-0.09758	-0.257202	0.322862	-0.528636	0.68388	0.32915	0.472137	0.015533	0.225039	0.108982	0.179151	-0.234891	0.656024	0.409628	0.196286	0.10765	-0.250106	-0.041523	0.209577	0.434211	0.831026	0.417861	-0.016096	0.110848	0.300868	-3.26496	-1.7413	-0.235304	0.034069	0.525629	0.230577	0.179151	0.157703	-0.151317	0.213626	-2.59759	-0.011475	0.23424	0.25651	0.648007	0.049164	-0.108832	0.232772	0.142217	-0.214493
ENSG00000126107.14	HECTD3	79654	0.119987	-0.419142	-0.024538	0.180298	0.148492	-0.889738	-0.082607	0.327155	-0.080769	0.359254	0.225906	0.567545	0.273821	0.511949	-0.712133	0.034004	0.349054	0.54271	0.000574	0.112093	0.081058	0.84161	0.048875	-0.314717	-0.330627	-0.064429	0.341037	-2.1806	0.285201	-0.230211	0.170598	0.126888	0.300798	0.273821	0.462708	0.058459	0.143523	-0.983462	0.109371	0.314964	0.332793	-0.137937	-0.204982	-0.03224	0.371835	-0.019419	-0.235126
ENSG00000126088.13	UROD	7389	1.38367	-0.10621	-0.011694	0.135493	-0.267906	-1.11105	0.259354	0.449169	0.413331	-0.044919	0.136919	0.057038	0.222224	0.554428	0.122627	0.25663	0.460528	0.308692	0.211723	0.353223	0.016451	0.393223	0.682069	0.19319	-0.245159	-0.604586	-0.579253	-3.20732	-0.159711	-0.061177	-0.068705	0.36763	0.157808	0.222224	0.399123	0.293133	-0.614256	-1.74704	-0.051803	0.183628	0.36877	0.454143	-0.440905	-0.070242	0.291542	-0.513692	-0.318618
ENSG00000162415.6	ZSWIM5	57643	0.515209	-0.920728	-0.120749	-0.595212	-0.896725	-0.876032	0.203744	0.253758	1.13065	0.551319	1.10886	0.316342	0.609468	0.921112	0.805482	1.39083	0.581273	0.17467	1.09919	0.708713	0.441571	-0.348805	-1.01039	-0.892934	-0.955664	-1.0237	-0.792328	-1.05035	-0.876396	-0.540389	-0.774118	0.237383	0.871911	0.609468	0.392235	0.938063	-0.942277	-0.999726	-0.579724	0.869852	0.771715	-0.987573	-1.02703	-0.710907	0.853717	-0.996359	-0.797956
ENSG00000186603.5	HPDL	84842	2.97585	-0.715612	-0.243998	0.511302	1.41566	1.59986	-0.425992	-0.161084	-0.685371	0.129576	0.050916	-0.091606	-0.644746	-0.427782	0.595227	0.683077	0.966343	0.216266	-0.276676	-0.786215	0.663541	-0.641776	-0.447025	-0.510129	-1.0188	-0.356517	-0.934786	-0.897498	-0.752	-0.497911	0.999837	-0.304615	-0.167381	-0.644746	0.613618	-0.5515	-0.670016	-0.855872	0.604986	-0.290501	0.670672	-0.496637	-0.713608	0.27145	-0.311557	-0.830429	0.600836
ENSG00000132781.17	MUTYH	4595	0.236701	-0.024455	-0.081005	-0.245077	-0.537363	-1.74017	0.569878	0.706244	0.527092	0.6643	0.61629	0.664766	0.601153	0.695751	0.466407	0.616309	0.651218	0.550142	0.653791	0.538807	0.504017	0.54772	-0.56343	-0.636125	-1.22657	-0.772405	-0.324553	-2.63825	-0.67964	-0.05472	-0.405983	0.662139	0.693799	0.601153	0.623347	0.618801	-0.569176	-1.72155	-0.310389	0.719353	0.65341	-0.62241	-1.0372	-0.249156	0.795009	-0.835254	-0.61508
ENSG00000132773.11	TOE1	114034	0.120052	-0.065463	-0.169812	-0.563604	-0.524276	-1.92424	0.552386	0.570223	0.777583	1.07241	0.644844	0.444292	1.11439	0.60837	0.772515	0.978019	0.319317	0.432214	0.566119	0.375193	0.503309	0.197483	-0.205227	-0.946572	-1.26606	-0.881161	-0.160248	-2.61703	-0.426372	-0.122077	-0.564466	0.582485	0.824757	1.11439	0.389946	0.488417	-0.540354	-1.57912	-0.452112	0.948696	0.621734	-0.597631	-1.11412	-0.371294	0.948742	-0.829481	-0.76003
ENSG00000070759.16	TESK2	10420	0.848223	1.17381	0.99236	1.37902	1.47279	-1.61552	-0.346008	-0.103214	-1.24381	-0.516247	-0.6239	0.077165	0.08088	0.005417	0.246252	-0.104527	-0.115116	-0.298525	-0.643356	-0.702142	-0.625491	-0.466345	-0.855353	-0.144437	0.007506	0.034757	0.475999	1.03261	0.579858	1.12396	1.47971	-0.233087	-0.647314	0.08088	-0.214625	-0.698135	0.265015	0.836658	1.38189	-0.520958	-0.186269	-0.518759	0.021929	1.40811	-0.447378	0.186303	0.796321
ENSG00000280670.2	CCDC163	NA	0.310961	-0.023463	-0.724208	-0.813156	0.155136	0.996439	-0.676333	-0.200574	-0.210832	0.166381	0.310671	0.142144	0.161173	0.557464	-0.184278	0.462673	0.518265	0.292471	0.648399	0.448026	0.128552	0.503099	0.506824	-0.497641	-0.656063	-0.747459	-0.847214	-0.742947	0.289154	-0.387943	-0.341425	-0.454999	0.114592	0.161173	0.420665	0.5689	-0.827424	-0.235459	-0.496879	0.133296	0.457761	0.004765	-0.728242	-0.394454	0.125531	-0.809088	-0.095782
ENSG00000132763.14	MMACHC	25974	0.951174	0.517859	-0.169163	-0.223801	-0.411013	-0.639709	0.727281	0.082492	-0.128629	0.07772	0.099676	-0.05851	0.025026	-0.58143	0.477812	0.660417	-0.053637	-0.264012	0.409143	0.100752	0.718504	0.448286	-0.595994	0.123032	-0.271482	-1.40182	-0.240544	-1.05459	0.389732	0.180927	-0.329385	0.420165	-0.002734	0.025026	-0.164818	0.264568	-0.852169	-0.344974	-0.289011	0.003577	0.123217	-0.245405	-0.868221	-0.080288	-0.03812	-0.687983	-0.216683
ENSG00000117450.13	PRDX1	5052	1.07344	-0.266475	0.151159	0.403426	0.490679	0.233789	-0.354805	0.662304	0.536561	0.333138	0.377705	0.037945	0.502157	-0.065482	-0.411648	0.185958	-0.079679	0.208618	0.24212	0.005113	-0.192779	-1.05926	0.108021	0.250614	0.520761	0.759844	0.492232	-5.69759	0.519978	-0.059834	0.463923	0.159552	0.360685	0.502157	0.066902	0.128281	0.649662	-2.68649	0.375748	0.418352	0.113199	0.186084	0.664465	0.218538	0.464706	0.637295	0.236986
ENSG00000117448.13	AKR1A1	10327	1.11645	0.46951	0.562676	0.473546	0.083528	0.021524	-0.115346	-0.08942	-0.174802	-0.249178	-0.192541	-0.224679	0.239644	-0.480638	0.006971	-0.152286	-0.129741	-0.190776	-0.070543	-0.065	0.014498	-0.3817	1.22413	1.09698	0.780837	0.825964	0.448733	-4.68656	-0.397725	0.535568	0.289048	-0.106247	-0.236051	0.239644	-0.166306	-0.070329	0.6614	-2.63807	0.402524	-0.14079	-0.169962	1.20435	0.833718	0.445966	-0.179935	0.738918	0.376992
ENSG00000132780.16	NASP	4678	1.15652	0.27937	0.208751	0.131435	0.134776	-0.820653	0.265401	0.206264	0.134962	0.443815	-0.044659	0.179636	0.288564	0.149435	0.044823	0.14738	0.404651	0.018745	0.06076	0.200789	0.151024	0.314164	0.168326	-0.053584	-0.642808	-0.559852	-0.326227	-1.53184	-1.03661	0.253271	0.138129	0.244732	0.200288	0.288564	0.219687	0.13571	-0.459758	-1.33269	0.170738	0.234585	0.205181	0.059536	-0.624022	0.211675	0.24705	-0.5496	-0.015522
ENSG00000159588.14	CCDC17	149483	0.508222	-0.41271	0.063563	-0.307376	-1.85028	-1.01657	-0.454071	0.090679	0.23376	0.932812	0.399778	0.180624	0.460752	-0.897714	-0.589702	0.219918	0.317007	0.606618	-1.198	-0.080046	-0.602505	0.020638	1.07615	-0.57519	0.208148	-0.53999	-0.01099	1.50058	1.27519	-0.181161	-1.11954	-0.188552	0.490222	0.460752	0.479239	-0.663136	-0.285886	1.44026	-0.752777	0.516702	0.411077	0.259931	-0.172182	-0.703439	0.354113	-0.12324	-0.824618
ENSG00000159592.10	GPBP1L1	60313	0.529736	-0.271344	-0.269488	-0.145145	-0.439762	-2.13715	-0.090217	0.052327	0.15892	0.197296	0.290299	0.421474	0.041015	0.161526	0.126092	0.280573	0.421698	0.134262	0.126606	0.185912	0.068913	0.238877	0.015493	-0.314062	-0.262541	0.077016	0.443725	-0.382116	0.41936	-0.28062	-0.30349	-0.01966	0.299691	0.041015	0.28847	0.162155	0.270196	0.019325	-0.307136	0.259554	0.300715	-0.154918	-0.096263	-0.315896	0.239147	0.092817	-0.763655
ENSG00000234329.1	RP11-767N6.2	NA	0.681399	0.619722	-0.745794	-0.132082	-0.966242	-1.8551	0.301805	-0.477151	1.08058	0.820725	0.121661	0.918058	0.149654	0.720323	0.131422	0.200939	-0.17146	-0.095732	-0.439812	-0.022386	-0.407365	0.32461	-0.120998	-1.15279	-0.123153	-0.310337	0.412019	-0.014563	0.905664	-0.065414	-0.569885	-0.090982	0.825286	0.149654	-0.138637	-0.23982	0.05276	0.462364	-0.662918	0.723349	-0.023816	-0.660928	-0.224924	-0.34358	0.573122	-0.007718	-0.720733
ENSG00000159596.6	TMEM69	51249	0.933763	0.076122	0.135463	0.179055	0.115075	-1.22602	0.510617	0.25277	0.298153	-0.272919	-0.187587	0.13373	0.192838	-0.393504	0.141337	-0.106113	0.018694	-0.1225	-0.111205	-0.214485	-0.126145	-0.557927	0.342957	0.433965	0.771852	0.361006	0.523167	-1.87219	-0.423138	0.109785	0.152615	0.396097	-0.008032	0.192838	-0.053862	-0.16899	0.458769	-1.19097	0.154429	0.038433	-0.075461	0.40312	0.587804	0.14191	0.041665	0.595303	-0.168582
ENSG00000197429.10	IPP	3652	-1.19076	-0.16356	0.328941	-0.107225	-0.088828	-1.58926	0.564381	0.30535	0.88944	0.782128	0.943195	0.723989	0.53818	0.761687	0.677342	0.578981	0.745698	0.957219	0.851621	1.19451	0.936862	1.12144	-0.615099	-2.17507	-2.2032	-1.78139	-1.65807	-1.01887	0.064278	0.085811	-0.101725	0.451275	0.936895	0.53818	0.883589	1.06167	-1.78463	-0.495306	0.04777	0.907367	0.82029	-1.44773	-2.06747	-0.008607	0.878856	-2.02841	-0.379133
ENSG00000086015.20	MAST2	23139	1.08936	-0.016424	-0.063002	0.274205	0.354833	-1.04848	-1.34272	-0.314934	-1.53258	0.274698	0.377793	-0.317723	-0.445125	0.719033	-0.498616	0.113776	0.793917	0.810214	0.562643	1.55587	0.456853	1.12572	-2.04039	1.74983	0.180137	0.535288	0.288037	-2.42656	-0.862653	-0.041211	0.326387	-0.860102	-0.336122	-0.445125	0.832332	1.09923	0.427197	-1.70667	0.203477	-0.384518	0.617548	-0.150765	0.371211	0.154228	-0.30612	0.360722	-0.116757
ENSG00000117461.14	PIK3R3	8503	1.71022	-0.796283	-0.78187	-1.23108	-0.200629	-1.30581	-1.17898	0.262257	-1.15719	-0.813519	-0.677411	-0.27469	-0.746572	1.0832	-1.03873	0.67798	1.22999	1.4848	0.947204	1.87697	1.71946	1.64295	-0.010368	-0.618781	-0.156829	0.263773	-0.319508	-1.32914	0.270335	-0.818853	-0.742866	-0.475659	-0.820176	-0.746572	1.40862	1.46537	-0.028919	-0.54938	-0.795729	-0.858791	1.21962	-0.326445	0.05549	-0.844603	-0.549168	-0.076412	-1.01005
ENSG00000117472.9	TSPAN1	10103	0.288994	-0.02839	-0.428889	0.105428	-0.550536	-0.165912	-0.147899	-0.06735	0.14939	-0.238353	-0.179199	0.623739	0.394862	-0.540705	-0.444097	0.22591	-0.351393	-0.413794	-0.550536	-0.321103	-0.550536	-0.030484	4.02528	-0.2097	0.050441	-0.214961	-0.342479	-0.550536	0.197372	-0.237267	-0.230952	-0.111686	0.099779	0.394862	-0.397031	-0.452266	-0.289238	-0.183245	-0.314182	0.175635	-0.193858	1.97978	-0.085364	-0.253221	0.078427	-0.182255	-0.250027
ENSG00000085998.13	POMGNT1	55624	1.01652	0.026228	-0.426491	-0.009302	-0.017395	-0.928685	0.004049	0.481845	0.272266	0.164917	0.402756	0.173969	-0.535521	0.7334	0.217046	0.230674	0.675812	0.575292	0.297306	0.343882	0.358673	0.823644	1.0321	-0.642561	-1.57023	-0.469615	-0.174459	-2.10932	-0.586765	-0.207684	-0.013852	0.252115	0.284515	-0.535521	0.649158	0.332691	-0.334189	-1.39891	-0.162911	0.111963	0.532665	0.202118	-1.05841	-0.11981	0.256462	-0.795992	-0.317279
ENSG00000171357.5	LURAP1	541468	2.24895	0.254546	0.004344	-0.164379	0.102379	-0.78465	0.293432	-0.401137	0.547794	-0.275367	-0.470395	0.183347	-0.179685	-0.338749	0.435386	-0.271444	-0.118257	-0.339268	0.252349	0.203955	-0.289423	0.102341	-0.182539	-0.719382	0.264957	-0.217163	-0.116416	0.045863	-0.23768	0.13433	-0.03217	-0.055885	-0.004103	-0.179685	-0.237395	0.236761	-0.173083	-0.099528	-0.020726	-0.045476	-0.262048	-0.467978	0.024799	0.05525	-0.147673	-0.024668	-0.137561
ENSG00000085999.11	RAD54L	8438	0.783325	0.568689	0.324541	0.49124	0.178731	1.23534	0.580602	1.48937	-0.59925	1.05854	-1.67527	-0.47058	-0.814889	-0.555641	0.622198	0.498238	1.34637	0.052649	-0.698398	-0.52142	-0.570648	1.22911	0.242165	0.186601	-0.78009	-0.967497	-0.970219	-1.04162	-1.49495	0.463468	0.347626	1.07404	-0.47327	-0.814889	0.725908	-0.632924	-1.00542	-1.31614	0.357504	-0.585446	0.682022	0.222473	-0.906767	0.438653	-0.24903	-0.976989	0.654978
ENSG00000132128.16	LRRC41	10489	1.54075	-0.095074	-0.178423	-0.45103	-0.037907	-0.651776	0.256325	0.247861	0.141485	0.113638	0.093207	0.207386	0.273971	0.319337	-0.133872	0.202497	0.317528	0.098717	-0.071891	0.098179	-0.118314	0.603278	0.557809	0.653121	0.256308	0.001579	0.173015	-3.59629	-0.664653	-0.141909	-0.253694	0.261606	0.155941	0.273971	0.215976	0.01364	0.090591	-2.21087	-0.239901	0.194182	0.222424	0.628313	0.133809	-0.213949	0.238485	0.1549	-0.330986
ENSG00000173660.11	UQCRH	7388	0.799258	0.063178	-0.01915	0.372497	0.456629	0.135829	0.313913	0.245844	-0.231778	0.336475	0.120794	0.049214	-0.050827	-0.282621	0.178023	0.076718	-0.090275	0.178462	0.470866	0.125393	0.044011	0.065105	0.08329	0.545432	-0.348636	0.364208	-0.278435	-2.84228	-1.01987	0.022845	0.430207	0.29044	0.077086	-0.050827	0.045757	0.30938	0.044505	-2.00395	0.291168	0.052397	0.059279	0.326223	0.00808	0.245018	0.062662	-0.094493	0.236145
ENSG00000117481.10	NSUN4	387338	0.928225	0.270811	0.419366	0.625556	0.077771	-1.27976	0.132802	-0.073715	0.219586	0.132996	0.228335	0.158186	0.108687	-0.207156	-0.034468	0.113046	-0.144197	-0.226303	-0.408458	0.020354	-0.010143	-0.181133	0.465668	0.357874	0.518058	0.136767	-0.565202	-1.17468	-0.710563	0.358111	0.364933	0.030658	0.207401	0.108687	-0.192241	-0.201375	-0.222301	-0.978193	0.403582	0.198419	-0.092549	0.427309	0.339768	0.391034	0.12858	0.032217	0.026621
ENSG00000117480.15	FAAH	2166	2.16716	-0.438882	-0.018237	0.122859	-0.8919	-1.48245	0.238474	-1.05495	0.63161	-0.911841	-0.780772	0.483173	-0.533781	-0.34994	-0.3581	-0.952546	-0.633308	-0.900552	-0.775301	-0.306266	-0.858012	-0.269641	4.24632	2.55859	2.58756	1.16909	0.4362	-1.59878	-1.69756	-0.237184	-0.399031	-0.423645	-0.162146	-0.533781	-0.795871	-0.561191	0.832936	-1.71037	-0.283009	-0.260164	-0.893806	3.53085	1.94921	-0.344076	-0.450907	1.50724	-0.633931
ENSG00000232022.7	FAAHP1	NA	-0.838715	-2.22766	-2.66583	-2.64992	-2.36766	-2.6925	-1.16993	1.71788	0.522211	2.11794	4.2508	4.45585	4.04146	4.3601	-1.82882	1.33357	2.88803	2.64519	0.733655	0.721822	3.86229	-1.73973	0.577585	-2.50845	-1.86609	-2.36422	-2.86269	-2.17366	-2.13212	-2.53907	-2.60346	0.284314	3.18405	4.04146	2.87101	0.755201	-2.71208	-2.23413	-2.76201	3.60151	2.46845	-1.00186	-2.19497	-2.78117	3.71651	-2.54977	-2.94977
ENSG00000079277.19	MKNK1	8569	0.113486	-0.431407	-0.517246	-0.57214	-0.419144	-2.2226	-0.455037	-0.278191	-0.427367	-0.165511	0.376265	0.469378	-0.035495	-0.069778	-0.240624	0.101001	0.337635	0.296048	0.100301	0.087326	1.23968	0.231541	-0.072346	-0.729384	0.557729	0.57502	0.182413	1.28519	0.648996	-0.492225	-0.514345	-0.380448	0.070929	-0.035495	0.328798	0.097354	0.393008	1.00359	-0.542282	0.050851	0.264102	-0.415992	0.587747	-0.54437	-0.018547	0.472771	-0.974211
ENSG00000142961.14	MOB3C	148932	0.472596	-0.098007	-0.412009	-0.36497	-0.532673	-2.05472	-0.071207	-0.001746	-0.233123	0.27626	0.745359	0.729132	0.202658	0.475649	-0.271837	0.263308	0.513057	0.728027	0.606015	0.149273	0.871669	0.409931	-0.444926	-0.457936	0.117839	0.218068	0.346671	-0.382416	-1.56644	-0.264631	-0.465758	-0.037853	0.425865	0.202658	0.643959	0.391895	0.293025	-1.0112	-0.47079	0.40262	0.540794	-0.468466	0.174292	-0.395007	0.377055	0.245372	-0.810345
ENSG00000123472.12	ATPAF1	64756	0.290762	-0.214651	-0.280174	-0.404948	-0.614325	-0.222085	0.337144	0.98513	-0.129731	0.863979	0.656318	0.202544	0.38293	0.603076	0.277702	0.384549	0.961312	-0.021109	0.681185	-0.251371	0.700876	0.179262	-0.578724	0.012263	-0.095531	-0.31811	-0.125677	-2.58834	-1.3782	-0.256749	-0.528868	0.686086	0.447046	0.38293	0.487841	0.223017	-0.230267	-2.05811	-0.467122	0.462477	0.476218	-0.293919	-0.214625	-0.424875	0.628498	-0.193873	-0.406341
ENSG00000159658.10	EFCAB14	9813	-0.123093	-0.163298	-0.102046	-0.247551	-0.064583	-2.08774	0.115891	0.079702	-0.069526	0.215935	0.435143	0.591635	0.127715	0.884187	-0.161028	0.147937	0.324183	0.3274	0.388301	0.451241	0.55699	0.729775	0.272312	-0.435121	0.05694	-0.168211	0.077761	-1.52799	-0.198804	-0.137678	-0.161957	0.101487	0.329211	0.127715	0.338085	0.435611	-0.046932	-0.895978	-0.148888	0.304466	0.287409	-0.084476	-0.057735	-0.162047	0.352064	-0.012046	-0.623774
ENSG00000142973.13	CYP4B1	1580	-0.215829	0.32202	-0.645704	-0.370537	-0.297049	-1.76754	-0.189228	-0.139268	0.380962	-0.110207	0.94301	0.706954	0.275565	0.403584	0.0938	0.399358	-0.024593	-0.52595	0.054365	0.016788	-1.17788	0.279862	-0.21798	-0.0639	0.40891	-0.155397	0.172553	0.651859	0.989598	-0.167949	-0.346389	-0.170446	0.538977	0.275565	-0.285659	0.036919	0.008902	0.851699	-0.472098	0.514024	-0.054348	-0.146258	0.13154	-0.278163	0.435092	0.153161	-0.645679
ENSG00000225506.2	CYP4A22-AS1	NA	0.720438	0.240289	0.011576	-0.256665	-0.430753	-2.22139	0.374838	0.205555	0.462072	0.288032	0.331306	0.251781	0.128081	0.20812	0.43295	0.428009	0.135777	-0.08749	0.035908	0.105629	0.228635	0.061259	-0.084773	-0.512876	-0.702118	-0.392546	-0.259283	-0.217722	0.617526	0.130685	-0.356679	0.301147	0.37411	0.128081	0.025055	0.073439	-0.338213	0.207445	-0.24295	0.342	0.171217	-0.310101	-0.567986	-0.122222	0.340919	-0.486713	-0.621837
ENSG00000162366.7	PDZK1IP1	10158	2.05986	2.41205	1.11174	1.93448	2.03273	0.198846	-0.590529	-0.590529	-0.590529	-0.590529	-0.590529	-0.590529	-0.470086	-0.579984	-0.590529	-0.590529	-0.590529	-0.590529	-0.590529	-0.590529	-0.590529	-0.169864	-0.181818	-0.46821	-0.131515	-0.590529	0.012442	-0.088172	0.310203	1.82838	2.05846	-0.612813	-0.662839	-0.470086	-0.612813	-0.612813	-0.299951	0.115205	1.82577	-0.662856	-0.636845	-0.337279	-0.374645	2.10207	-0.714999	-0.255086	1.79975
ENSG00000162367.11	TAL1	6886	5.29757	-0.125106	0.033823	-0.263793	0.043647	-0.527515	-0.350254	-0.40267	-0.471244	-0.350823	-0.491749	-0.434896	-0.282618	-0.253983	-0.235061	-0.572238	-0.230683	-0.525082	-0.406034	-0.617402	-0.575909	-0.257757	-0.655131	-0.610696	-0.307983	-0.564316	-0.613068	-0.200903	4.8272	-0.047364	-0.114227	-0.390668	-0.49071	-0.282618	-0.392142	-0.531028	-0.610907	2.40043	-0.066979	-0.475418	-0.477387	-0.656797	-0.452608	-0.087391	-0.492943	-0.533956	-0.196349
ENSG00000123473.15	STIL	6491	1.05401	-0.585844	-0.04189	-0.101156	0.304551	-0.478801	-0.231754	0.131393	0.314021	0.602466	-0.489959	0.292749	0.181951	-0.21601	-0.518268	0.096899	0.411427	-0.036845	-0.208424	0.081877	-0.10586	-0.441657	0.36327	-0.297836	-0.706095	-0.146842	-0.093651	-0.176813	0.937055	-0.325711	0.105535	-0.052074	0.201838	0.181951	0.194359	-0.065661	-0.124784	0.394465	0.058057	0.210926	0.169487	0.033951	-0.442561	-0.119075	0.177433	-0.340277	-0.211373
ENSG00000162368.13	CMPK1	51727	0.584267	-0.063523	-0.164276	-0.198783	-0.471414	-0.647317	0.042233	0.317901	0.309415	0.236073	0.125091	0.656606	0.191218	0.363347	0.075049	0.495808	0.444231	0.268894	0.030603	0.703019	0.152709	0.606953	0.15815	-0.143362	-0.014167	-0.275796	-0.274307	-3.08016	-0.25009	-0.118198	-0.347744	0.186862	0.372424	0.191218	0.370018	0.380653	-0.285431	-1.72796	-0.299974	0.355371	0.434584	0.007673	-0.150452	-0.251989	0.388708	-0.202842	-0.361669
ENSG00000237424.1	FOXD2-AS1	84793	-0.941806	-1.30156	-0.828078	-0.280284	-0.48866	-0.878766	-0.371979	0.293558	0.615127	0.784501	1.05122	1.2532	0.366074	0.627796	-0.768051	0.37231	1.69652	1.49757	1.03655	1.34642	0.893427	1.98044	-0.728367	-0.861539	-1.2768	-0.734579	-0.700349	-1.78161	-1.56409	-1.105	-0.39898	-0.04069	1.0394	0.366074	1.65731	1.23645	-0.744538	-1.73597	-0.574093	0.95258	1.28204	-0.824951	-1.04364	-0.813378	0.900631	-0.974804	-0.88406
ENSG00000117834.12	SLC5A9	200010	0.802289	0.967755	-0.249796	-0.458814	0.319629	-0.711842	-0.144026	0.504751	-0.460815	-0.73285	-0.146003	-0.498544	-0.153779	-0.719764	-0.491287	-0.73285	-0.73285	-0.600775	-0.669474	-0.142735	-0.686533	-0.686209	0.548394	0.580314	1.06778	0.296076	2.68828	1.51755	-0.627206	0.372526	-0.072219	0.187169	-0.515825	-0.153779	-0.691975	-0.421429	1.54848	0.461971	-0.13983	-0.466211	-0.742851	0.58565	0.70766	0.162411	-0.356474	1.45665	-0.031144
ENSG00000132122.11	SPATA6	54558	2.80284	0.578971	0.390076	0.356375	-0.393686	-1.87372	0.553556	-1.06357	-1.17328	0.204932	-0.943922	-0.948326	-0.561674	-0.386274	1.02135	-0.235825	-2.09642	-1.26152	-1.03994	-1.02529	-1.97403	-0.012496	0.492444	0.742353	1.84189	2.96431	3.4644	0.467328	-1.0805	0.502807	-0.019359	-0.264629	-0.802717	-0.561674	-1.74233	-1.07158	3.33565	-0.318155	0.126811	-0.800956	-1.29188	0.640697	2.49379	0.261457	-0.900478	2.97309	-0.220464
ENSG00000162373.12	BEND5	79656	2.95968	4.04216	3.17569	2.87973	2.54106	-0.12197	1.57176	0.622206	-0.315452	-0.371853	-1.9006	-1.33856	-0.684957	-1.26936	2.04616	0.428872	-1.07968	-1.85484	-1.58703	-0.651513	-2.25438	-0.259321	1.54847	1.06445	-2.25438	-2.02779	-2.02286	-2.25438	-1.25446	3.74511	2.81267	1.13838	-1.10181	-0.684957	-1.52263	-1.16151	-2.10176	-1.82062	3.09024	-1.07927	-0.900722	1.35576	-2.22188	3.54656	-0.89143	-2.26652	2.92943
ENSG00000162374.16	ELAVL4	1996	3.51368	-0.361147	-0.403811	-0.403811	-0.403811	-0.403811	-0.365879	-0.403811	-0.153349	-0.403811	-0.078512	-0.403811	-0.403811	-0.3966	-0.403811	-0.087748	-0.403811	-0.403811	-0.403811	-0.403811	-0.403811	-0.403811	0.371554	1.14687	-0.403811	0.472327	3.01271	-0.403811	-0.403811	-0.396912	-0.419049	-0.399367	-0.291692	-0.403811	-0.419049	-0.419049	1.80827	-0.419049	-0.435482	-0.337792	-0.321865	0.787864	0.035551	-0.441285	-0.394041	1.10763	-0.46256
ENSG00000185104.19	FAF1	11124	1.01898	-0.189034	-0.216004	-0.222831	0.138155	-0.004581	0.567708	-0.122048	0.165183	0.366398	-0.19306	-0.057177	0.142835	0.653786	-0.003175	0.013114	0.893931	0.331434	0.240788	0.323346	0.106433	0.658027	-0.841371	0.298556	-0.399767	0.311359	-0.194298	-2.51345	-0.952293	-0.210162	-0.043936	0.231238	0.078949	0.142835	0.635803	0.292711	0.060739	-1.79826	-0.108088	0.099276	0.445205	-0.281649	-0.045872	-0.13742	0.122109	-0.101627	-0.115686
ENSG00000123080.10	CDKN2C	1031	0.615008	-1.41914	-0.864062	-0.666575	-0.371286	0.502576	-0.579155	0.915904	0.501593	0.240342	1.14605	0.351957	-0.774095	0.510243	-0.304148	-0.447596	0.127234	0.391105	0.236584	0.323276	0.309781	1.09108	1.70113	-0.132269	-0.378837	-0.357112	-1.76228	-2.08485	1.42803	-1.18468	-0.538513	0.174728	0.628554	-0.774095	0.268949	0.290493	-1.09969	-0.340802	-0.683698	0.34307	0.025431	0.814032	-0.381861	-0.93193	0.507982	-0.898058	-0.659645
ENSG00000203356.2	LINC01562	NA	0.314155	0.310459	0.004682	0.021091	-0.198339	-1.7144	0.117426	0.259248	0.415119	0.314423	0.13409	0.337805	0.204761	-0.132286	0.40118	0.179344	0.047685	-0.254085	-0.124556	-0.02622	-0.046589	0.265037	-0.583655	-0.628669	-0.590052	-0.313336	0.070622	0.279368	0.870758	0.163516	-0.091968	0.195444	0.337138	0.204761	-0.107094	-0.078233	-0.125937	0.596764	-0.062034	0.32911	-0.009726	-0.629036	-0.468739	0.038694	0.307327	-0.299361	-0.368971
ENSG00000123091.4	RNF11	26994	0.560525	-1.53431	-1.29164	-1.07687	-1.1393	-1.89932	-0.048298	-0.212269	-0.746953	0.19345	0.5301	0.63181	0.235227	0.417764	-0.161387	0.188669	0.496858	0.361417	0.597077	0.252644	0.572969	0.632112	1.63569	-0.424961	-0.278502	0.054467	0.267877	0.622095	0.768147	-1.46629	-1.1499	-0.1352	0.170726	0.235227	0.445331	0.440893	0.167254	0.721352	-1.26098	0.197446	0.376352	0.628209	-0.116245	-1.41488	0.162316	0.01576	-1.62459
ENSG00000085831.15	TTC39A	22996	0.323314	-0.718806	-0.501019	-0.712126	-0.610012	-0.835366	-0.43456	-0.448646	-0.150509	-0.62366	0.178583	-0.25353	0.197573	0.511894	-0.579116	-0.485053	-0.221323	-0.415809	-0.531965	0.682782	-0.329327	-0.54541	6.71526	-0.475152	-0.047461	-0.207932	-0.513917	0.398139	0.884451	-0.632928	-0.686015	-0.458267	-0.238273	0.197573	-0.330588	0.078254	-0.374544	0.665494	-0.655383	-0.152489	-0.4034	3.23779	-0.132515	-0.713306	-0.16146	-0.27655	-0.790439
ENSG00000085832.16	EPS15	2060	0.377432	0.166424	0.120326	0.440475	0.263795	-1.58893	-0.749844	-0.234993	0.039169	0.123709	0.449107	0.381477	-0.136042	0.759846	-0.70653	0.284769	0.734771	0.604938	-0.220642	0.504023	0.121074	0.535653	-0.193725	-0.855219	-0.292975	-0.283616	0.105591	-1.07147	0.69442	0.148786	0.365423	-0.511	0.278778	-0.136042	0.695132	0.147037	-0.092372	-0.195641	0.296424	0.200673	0.583963	-0.544263	-0.299175	0.278093	0.194088	-0.169314	-0.139936
ENSG00000117859.18	OSBPL9	114883	0.850061	-0.13644	0.038053	0.314512	0.240065	-0.541029	-0.025164	0.040066	-0.024426	-0.125813	0.091753	0.206506	-0.107855	-0.109904	0.147636	0.00982	-0.096037	-0.250656	-0.200598	0.082816	0.1534	-0.04354	0.632808	-0.245473	-0.072716	-0.735791	-0.438437	-0.118695	0.411125	-0.05105	0.287752	0.007732	0.041536	-0.107855	-0.179888	-0.061114	-0.609269	0.151732	0.213037	0.0094	-0.121098	0.200976	-0.419508	0.128012	0.004669	-0.448248	-0.019856
ENSG00000078618.21	NRDC	4898	0.527016	-0.08322	-0.318806	-0.337523	-0.133037	-1.0331	-0.170209	-0.208589	-0.1119	-0.056223	-0.076571	0.010499	-0.250386	0.14538	-0.067407	-0.037093	0.337579	0.027182	-0.200061	-0.014963	-0.057433	0.104072	0.739137	-0.16003	0.076323	-0.24233	-0.18484	1.25349	0.594408	-0.208599	-0.244159	-0.196546	-0.065718	-0.250386	0.189263	-0.111569	-0.221645	0.958816	-0.283759	-0.113412	0.117789	0.30048	-0.086135	-0.244858	-0.119069	-0.126121	-0.446011
ENSG00000266993.3	RP4-657D16.3	NA	0.041022	-0.031537	-0.290886	0.59055	0.325317	-1.61266	0.138642	-0.043066	-0.73632	0.884114	-0.120628	-0.554372	-0.989561	0.956388	-0.393564	0.585113	0.71446	-0.393799	-0.283576	-0.102039	0.114373	0.766929	0.706891	0.83781	-0.550749	-0.109512	-0.322252	-0.351541	0.693957	-0.167295	0.475214	0.049591	-0.147941	-0.989561	0.16638	-0.200083	-0.224028	0.177669	0.224666	-0.354988	0.325605	0.801496	-0.342588	0.166528	-0.206336	-0.353191	-0.238541
ENSG00000169213.6	RAB3B	5865	0.203889	0.145728	0.066196	0.059799	-0.113927	-0.628428	0.201081	-0.06477	0.094111	0.150493	0.215383	0.002478	0.076674	-0.061279	0.312483	0.139974	-0.027871	-0.154568	6.5e-05	-0.07695	-0.027344	0.01826	-0.139315	-0.232398	-0.200491	-0.257699	-0.128849	0.042184	0.355007	0.109961	-0.028085	0.070728	0.129773	0.076674	-0.094662	-0.039893	-0.200567	0.20609	0.004338	0.126181	-0.015265	-0.19287	-0.23774	0.04428	0.085225	-0.211027	-0.110148
ENSG00000117862.11	TXNDC12	51060	0.011235	-0.480287	-0.097444	-0.19746	-0.335641	-1.27147	-0.077331	0.114763	0.184296	-0.166642	-0.077361	-0.20845	0.107526	0.048509	-0.119408	-0.087991	0.371765	-0.079045	-0.02978	0.038072	0.098428	0.006206	0.518046	0.137288	0.584472	0.252351	0.295087	0.261152	0.222926	-0.299766	-0.276609	0.019422	-0.075248	0.107526	0.151883	0.004303	0.284048	0.251172	-0.226667	-0.037594	0.073595	0.340032	0.434201	-0.311713	-0.004071	0.406896	-0.55756
ENSG00000198841.3	KTI12	112970	0.173826	-0.225567	0.24197	0.355089	0.059969	-0.105479	0.438355	0.425473	0.529812	0.129436	0.196539	0.373295	0.45151	0.109906	0.358877	0.365897	0.42851	0.305593	0.357038	0.113853	0.376076	0.172723	1.07683	-0.003547	-1.02698	-0.862454	-0.489881	-2.78122	-1.4915	0.008511	0.21536	0.448212	0.344896	0.45151	0.380902	0.24433	-0.701683	-2.21697	0.236186	0.39333	0.395425	0.55689	-0.980366	0.121073	0.415773	-0.855308	0.076294
ENSG00000134717.17	BTF3L4	91408	0.879868	0.043743	0.066198	0.082478	-0.383972	-2.03568	0.189804	0.275465	0.2423	-0.079101	0.235601	0.301176	0.387852	-0.239444	0.483192	0.235458	-0.296654	-0.520384	-0.180642	-0.6992	0.295519	-0.168848	-0.015504	0.539707	0.611314	0.499106	0.662601	-1.35504	-0.174451	0.057045	-0.156435	0.241413	0.196422	0.387852	-0.423935	-0.456522	0.602773	-0.793605	-0.084583	0.254598	-0.209065	0.271992	0.576161	-0.053752	0.23873	0.637361	-0.521268
ENSG00000157077.14	ZFYVE9	9372	1.1009	-0.688635	-0.412243	-0.986799	-1.42543	-1.49975	2.20696	0.939861	0.957537	1.43234	1.19148	1.17303	0.575296	1.14319	1.52411	2.08573	-0.431123	-0.072762	0.342301	-0.009742	0.493399	-0.15903	-1.55313	-0.880012	-1.50991	-1.74296	-1.62669	-1.56086	-0.045842	-0.571211	-1.25163	1.63279	1.33414	0.575296	-0.26145	0.172554	-1.74841	-0.833665	-1.01533	1.24737	0.568636	-1.26248	-1.68781	-0.985822	1.3176	-1.75409	-1.17322
ENSG00000154222.14	CC2D1B	200014	-0.102922	0.26041	-0.37592	-0.319898	-0.106424	-1.61057	0.634351	0.160892	0.357165	0.180768	0.40788	0.473818	0.710759	0.603089	0.737822	0.761027	0.016441	0.473701	0.236409	0.502029	0.504215	0.979034	-0.600237	-1.33955	-0.467184	-0.528976	-0.96257	-1.78853	0.49903	-0.059934	-0.221205	0.412626	0.398366	0.710759	0.254319	0.383151	-0.773915	-0.66908	-0.288388	0.498602	0.449767	-1.00649	-0.516876	-0.152045	0.499675	-0.704119	-0.503754
ENSG00000085840.12	ORC1	4998	1.70456	-0.32782	-0.952259	0.49423	0.198551	1.57218	-0.600501	0.91484	-0.176464	0.549327	-0.954634	-0.241401	-0.239525	-0.525387	-0.463615	0.235415	1.26131	0.163318	0.244071	0.226943	-0.583053	0.725035	-0.217524	0.164576	-1.10995	-1.15796	-0.542425	-0.988915	0.369163	-0.664192	0.359462	0.163101	-0.230992	-0.239525	0.739193	0.244394	-0.882274	-0.321569	-0.093277	-0.248716	0.596747	-0.027473	-1.17674	-0.164803	-0.07987	-1.01025	0.230503
ENSG00000134748.12	PRPF38A	84950	0.814465	-0.295953	-0.396568	-0.392581	-0.399678	-0.802861	0.371964	0.256406	-0.024725	0.383513	-0.04724	0.311669	0.254768	0.282245	0.005951	0.272343	0.496817	0.254933	0.10075	0.138527	0.172268	0.531221	-0.066016	0.004885	-0.210123	-0.348203	-0.243031	-1.49929	0.212098	-0.359327	-0.411078	0.326041	0.174883	0.254768	0.390059	0.124153	-0.306772	-0.667881	-0.427356	0.205486	0.368138	-0.031719	-0.289698	-0.416647	0.245785	-0.28807	-0.535405
ENSG00000134744.13	ZCCHC11	23318	0.435249	0.414589	0.613134	0.294699	0.312089	-1.59184	0.806632	0.667256	0.830675	0.63276	0.517875	0.852092	0.377282	0.732813	0.996135	0.806943	0.412758	0.204359	0.415213	0.267145	0.50274	0.489084	0.414838	-1.82656	-2.00624	-2.5529	-2.28798	-1.69762	0.326528	0.533253	0.314843	0.764753	0.795087	0.377282	0.320202	0.354054	-2.51178	-0.711414	0.438534	0.751437	0.511917	-0.732497	-2.36559	0.458664	0.817502	-2.46138	0.009986
ENSG00000116157.5	GPX7	2882	1.28723	0.608696	0.852996	0.920753	0.567438	0.552543	1.49584	1.26893	1.58265	1.36282	1.00481	1.16693	1.37268	1.22308	0.91631	0.942445	1.00073	0.158596	0.755438	0.388583	0.477431	0.336343	2.47057	-2.51503	-3.45385	-4.16711	-3.99946	-3.95384	-4.02414	0.758426	0.772175	1.43455	1.43595	1.37268	0.601539	0.593596	-4.23737	-4.13952	0.841603	1.51891	0.75554	-0.023067	-3.95427	0.827774	1.61182	-4.17727	0.819717
ENSG00000182183.14	FAM159A	348378	-1.13194	1.9806	0.822074	0.983613	0.641378	-1.70021	1.64216	1.44876	1.16349	1.04408	1.15722	1.23893	0.900188	-0.150836	1.46295	0.96187	0.512463	0.695195	0.846671	0.510992	1.15257	0.3139	-2.58763	-2.55324	-2.33853	-2.16123	-2.4394	-2.38822	-2.1019	1.45422	0.843155	1.60377	1.29186	0.900188	0.626615	0.704448	-2.38712	-2.32978	0.879664	1.28815	0.779896	-2.66743	-2.33478	1.24246	1.32228	-2.49447	0.63834
ENSG00000162377.5	COA7	65260	0.525295	0.25453	0.530969	0.735685	0.639967	-0.460738	0.13569	0.152861	-0.204178	-0.46351	-0.03763	-0.235665	-0.06948	-0.290657	0.207799	-0.130418	-0.239699	0.338088	-0.328768	0.084993	-0.051419	0.155962	-0.933653	0.903043	0.222501	0.12483	0.353374	-1.20048	-0.861983	0.407571	0.713782	0.14972	-0.264051	-0.06948	0.051051	-0.126487	0.248125	-1.07014	0.685387	-0.236491	-0.011514	-0.015883	0.180219	0.606446	-0.193379	0.251887	0.397969
ENSG00000162378.12	ZYG11B	79699	0.442342	-0.069301	-0.150208	0.008324	-0.222685	-1.89287	0.409215	0.111136	0.234101	0.587565	0.334083	0.8333	0.256294	-0.022344	0.324062	0.58913	-0.391985	-0.232294	-0.3263	-0.20491	-0.061821	-0.074761	-1.04046	0.155059	0.397997	-0.152855	0.193086	0.547844	-0.591717	-0.113896	-0.111225	0.269993	0.558151	0.256294	-0.323918	-0.275628	0.020875	-0.022764	-0.131054	0.525506	-0.012635	-0.459404	0.127196	-0.121749	0.450981	0.157533	-0.544556
ENSG00000203995.9	ZYG11A	440590	-0.106322	-0.253293	-0.194494	0.954213	1.01401	-0.461352	0.235329	0.188507	0.002728	0.045698	0.119969	0.069188	-0.119776	-0.377961	-0.003768	0.446768	-0.268539	-0.331434	-0.261321	-0.262102	-0.17656	0.000701	-0.649133	-0.314263	-0.205699	-0.466647	-0.560904	0.7348	1.01612	-0.232343	1.02125	0.219915	0.066668	-0.119776	-0.311307	-0.271588	-0.533163	0.908493	0.637615	0.027572	-0.055074	-0.499875	-0.348859	0.426653	0.021903	-0.443325	0.247871
ENSG00000121310.16	ECHDC2	55268	-0.947922	-0.585478	0.395329	0.381001	0.331646	-2.8048	1.47704	1.60942	1.66849	1.35545	1.38902	1.51312	1.2568	1.10359	1.64539	1.27438	1.27771	1.04883	1.19554	1.0515	1.16081	0.879948	-2.61816	-0.716929	-2.5366	-2.25815	-2.47925	-3.8068	-2.71915	-0.098662	0.36977	1.60146	1.66293	1.2568	1.20717	1.16592	-2.45808	-3.38611	0.398292	1.6811	1.29445	-1.73047	-2.48784	0.146619	1.79887	-2.61483	-0.534157
ENSG00000116171.17	SCP2	6342	0.155686	-0.547283	-0.179992	-0.107812	-0.358785	-1.3197	-0.250232	-0.000533	0.108477	-0.208542	0.019499	0.121773	0.158053	0.72462	-0.205359	-0.089524	0.9068	0.917135	0.41563	0.930323	0.160967	0.857838	0.693952	0.717461	0.41413	0.323069	0.239551	-4.07227	-0.169204	-0.37736	-0.242102	-0.130114	0.011563	0.158053	0.946381	0.698372	0.291926	-2.20077	-0.232434	0.046635	0.623481	0.732337	0.382509	-0.335015	0.109159	0.351119	-0.588283
ENSG00000174348.13	PODN	127435	-0.344338	-0.631727	-0.626183	-0.472718	-0.817853	-1.02875	-0.684578	-0.329116	-0.294631	0.027596	-0.072319	-0.339681	-0.656927	2.51495	-0.678768	-0.71202	1.72931	2.16842	1.12824	2.46246	-0.358127	3.47646	-0.590037	-0.537968	-0.678797	-0.662398	-0.285187	-0.783096	-0.687607	-0.652689	-0.669636	-0.525973	-0.190546	-0.656927	2.02241	1.8631	-0.491671	-0.7631	-0.689029	-0.312672	1.14519	-0.585285	-0.695903	-0.715135	-0.073988	-0.584647	-0.837225
ENSG00000162383.11	SLC1A7	6512	-0.553576	-0.35589	-0.891806	-0.958852	-0.57828	-0.93926	-0.650806	-0.510123	-0.832448	-0.647168	-0.686418	-0.916648	-0.762793	3.07005	-0.958852	-0.593699	2.6096	3.77886	1.36801	3.67877	-0.958852	4.2785	-0.958852	-0.958852	-0.958852	-0.229953	-0.456985	-0.958852	-0.958852	-0.647389	-0.797569	-0.602369	-0.865038	-0.762793	3.31477	2.61861	-0.35643	-0.995035	-0.873148	-0.900005	2.08308	-0.995035	-0.616833	-0.781457	-0.53705	-0.591624	-0.871595
ENSG00000157184.6	CPT2	1376	1.17071	-0.06644	-0.179104	-0.685138	-0.215995	-0.823292	0.28313	0.573596	-0.395681	-0.213876	-0.320762	0.055745	-0.380252	0.271372	-0.187252	-0.193108	-0.122433	-0.318462	-0.295714	-0.29337	-0.095213	0.06133	-0.014802	0.654176	0.633315	1.10215	1.13794	-0.958896	-0.050451	-0.127405	-0.467569	0.444528	-0.245416	-0.380252	-0.228767	-0.305657	1.16231	-0.523718	-0.38832	-0.293683	-0.22791	0.33175	0.900476	-0.321771	-0.104438	1.03292	-0.461056
ENSG00000162384.13	C1orf123	54987	0.445188	-0.232096	-0.204028	-0.065684	0.098622	-2.17686	0.73038	0.316151	0.383807	0.417461	0.183487	0.173415	0.392917	-0.06676	0.637718	0.279435	0.428193	0.386145	0.284587	-0.047419	0.163075	0.420726	-0.08158	-0.062239	-0.428828	0.091114	-0.028067	-2.07068	-0.400957	-0.226291	0.01709	0.543012	0.324997	0.392917	0.422534	0.123059	0.032713	-1.28245	-0.061503	0.36302	0.393187	-0.074623	-0.175229	-0.113139	0.352548	-0.13149	-0.60384
ENSG00000259818.1	RP5-1024G6.7	NA	-0.184763	-0.030868	-0.015505	-0.297242	-0.317998	-1.38946	0.263228	0.157737	0.215367	0.222391	0.462195	0.180113	0.126502	0.509906	0.542865	0.347617	0.39721	0.197407	0.337231	0.277394	0.539957	0.309377	-0.203717	-0.817254	-0.630463	-0.673559	-0.645838	-0.160457	0.530951	-0.024061	-0.319228	0.218426	0.30308	0.126502	0.308528	0.318909	-0.684593	0.192237	-0.226738	0.282388	0.338711	-0.529749	-0.676615	-0.185657	0.312287	-0.70093	-0.480039
ENSG00000162385.10	MAGOH	4116	0.184298	0.039081	-0.817778	-0.500442	-0.179826	-1.8828	0.143563	0.168371	-0.207528	0.348799	0.427691	0.261528	-0.122584	0.50933	-0.259771	0.258467	0.024984	0.76057	0.605715	0.326133	-0.077845	0.421297	-0.108161	0.234801	-0.321656	0.230229	-0.282438	-0.031308	0.097311	-0.404041	-0.352969	0.161853	0.233046	-0.122584	0.407599	0.483506	-0.02709	0.034247	-0.538513	0.16568	0.375302	0.065709	-0.047439	-0.409403	0.218379	-0.134396	-0.782115
ENSG00000157193.15	LRP8	7804	0.139332	-1.42105	-0.241139	-0.262476	0.022383	-0.649306	-0.7413	0.195015	-0.135183	0.351264	0.780727	-0.035495	0.407303	0.496798	-0.061208	0.275312	0.928866	0.711802	0.125471	1.03335	0.070259	0.522466	2.31033	0.359743	-0.62097	-0.915254	-0.866566	-1.99364	-0.542951	-0.862458	-0.124576	-0.28345	0.269756	0.407303	0.85129	0.601277	-0.924529	-1.31616	-0.172992	0.320314	0.688751	1.38541	-0.797097	-0.533804	0.349336	-0.863748	-0.597181
ENSG00000230138.1	RP11-117D22.2	NA	-0.821886	1.09365	2.57298	1.94447	2.03252	-2.10407	-0.45612	-0.597735	-0.060636	-0.016757	-0.484248	-0.094036	0.076773	-2.49501	-0.766676	0.216296	-0.781233	-1.41007	-0.08877	-0.950561	-1.11359	-1.36656	5.59531	1.73527	0.523989	0.065491	-0.356543	-1.70144	-1.41562	1.9025	2.06353	-0.546811	-0.183991	0.076773	-1.137	-0.539276	-0.151017	-1.61734	2.35456	-0.135488	-0.709969	3.8036	0.305862	2.14489	-0.470543	0.083736	1.29649
ENSG00000058804.11	NDC1	55706	0.816765	-0.319744	0.515486	0.044042	0.340141	-0.016431	0.668477	0.482052	0.306253	0.118409	0.339129	0.429885	0.017289	0.40686	0.614308	-0.041975	0.214953	0.304835	-0.277236	0.099084	-0.148437	0.33445	0.944323	-0.690175	-0.300294	0.062309	0.265967	-4.24027	-1.09072	0.101564	0.19934	0.596973	0.33496	0.017289	0.269701	-0.092437	0.170332	-2.76608	0.32341	0.283417	0.171763	0.131869	-0.123483	0.162734	0.365413	0.010059	0.131881
ENSG00000058799.14	YIPF1	54432	0.133012	-0.612321	-0.411243	-0.130449	-0.492227	-0.326157	-0.439984	-0.27857	-0.357488	-0.224121	-0.284824	-0.035752	-0.040256	0.358382	-0.547009	-0.251161	0.27848	0.013795	-0.24642	0.103915	-0.298135	0.289251	0.984421	0.371086	0.465706	0.403841	0.519217	1.0295	0.201442	-0.531095	-0.323087	-0.372835	-0.253165	-0.040256	0.151652	-0.073941	0.478945	0.638699	-0.371671	-0.220572	0.014779	0.703329	0.45118	-0.461955	-0.199724	0.499229	-0.461625
ENSG00000081870.11	HSPB11	51668	0.474577	0.038739	-0.014567	0.039285	-0.084812	-1.85943	0.375141	0.305897	0.212575	0.398442	0.495763	0.246723	0.260325	0.97232	0.566375	0.44926	0.97974	0.650269	0.575255	0.979882	0.108034	1.00923	0.337068	-1.21225	-1.47975	-1.09811	-0.563742	-2.57323	-0.111687	0.012542	-0.023623	0.353369	0.379809	0.260325	0.84576	0.806911	-0.862279	-1.39312	-0.021602	0.377704	0.74745	-0.454104	-1.33757	-0.005993	0.46437	-1.12933	-0.440183
ENSG00000116212.14	LRRC42	115353	1.2905	-0.837219	-1.15237	0.046326	-0.349974	-0.362336	0.004923	0.155703	0.319513	0.275006	-0.25522	0.127677	0.16955	-0.02714	-0.360066	0.302154	1.01902	0.169644	-0.238822	-0.085103	0.254257	0.464629	1.04332	0.170959	-0.246158	-0.051457	0.185979	-0.526312	-1.5203	-1.03234	-0.157553	0.083344	0.131039	0.16955	0.616757	-0.168074	0.069799	-1.06192	-0.523406	0.148974	0.535913	0.630049	-0.154423	-0.643511	0.149695	-0.040131	-0.621518
ENSG00000116209.11	TMEM59	9528	0.177873	-0.478507	-0.545955	-0.525971	-0.553195	-0.728813	-0.334826	0.039415	0.215591	-0.087688	-0.052732	-0.041377	0.093764	0.299551	-0.395345	-0.199029	0.369701	0.380282	0.196629	0.255044	0.041641	0.20364	0.705756	0.071459	0.295823	0.027896	-0.031862	0.439916	0.308373	-0.531561	-0.559945	-0.153279	0.009483	0.093764	0.389142	0.234358	-0.002058	0.388263	-0.584194	0.029854	0.198055	0.403272	0.167967	-0.590304	0.061437	0.104916	-0.662912
ENSG00000280378.1	RP4-758J24.6	NA	0.57218	0.137643	-0.080683	-0.332238	0.008225	-1.57949	0.17785	0.077915	-0.085529	0.097067	0.123037	0.17764	0.289246	0.210136	0.590121	0.185836	0.520505	0.402563	0.084693	0.218605	0.111889	0.776198	-0.295631	-0.881875	-1.21019	-0.763777	-0.649465	0.317881	0.902799	0.029555	-0.16812	0.132708	0.087612	0.289246	0.47895	0.157372	-0.733286	0.633372	-0.145479	0.140768	0.398626	-0.61097	-1.02423	-0.074938	0.151222	-0.943063	-0.432169
ENSG00000116205.12	TCEANC2	127428	0.848086	0.209362	0.09747	0.040474	-0.041084	-1.60802	0.584122	0.549582	0.42231	0.039596	0.113205	0.108413	0.168187	0.035425	0.170888	0.063441	-0.050464	-0.542023	0.237412	-0.312651	-0.075249	0.117459	0.073892	-0.387418	0.083946	-0.03052	-0.513538	-0.566514	0.181603	0.159205	-0.000317	0.588243	0.191805	0.168187	-0.307423	-0.039039	-0.282294	-0.199718	0.034819	0.199337	-0.19018	-0.162679	0.027721	0.08593	0.272948	-0.1654	-0.304677
ENSG00000215883.10	CYB5RL	NA	1.12979	0.409544	0.478249	-0.066141	-0.108467	-1.63964	0.36386	0.517975	0.188397	-0.174034	0.198479	0.257485	0.378812	-0.297115	0.09255	-0.198678	0.229587	0.223324	0.336205	0.140949	-0.087252	-0.098751	-0.071654	-0.520722	-0.16023	-0.287692	-0.232496	-1.01954	-0.128644	0.460647	-0.090598	0.457556	0.131979	0.378812	0.235001	0.24758	-0.269909	-0.595759	0.109152	0.198734	0.091391	-0.307364	-0.232412	0.200128	0.233818	-0.244595	-0.21683
ENSG00000116221.15	MRPL37	51253	0.931007	-0.062674	0.155948	0.299035	0.27279	0.137689	0.249717	0.366231	0.445765	0.265295	0.230811	0.322642	0.338801	-0.171682	0.445423	0.24603	0.423296	0.026432	0.011583	0.183006	0.27234	0.026244	0.619484	0.502931	0.110372	-0.085838	-0.085706	-5.56482	-0.996431	0.048397	0.296702	0.319596	0.354838	0.338801	0.233349	0.100966	-0.089008	-3.40442	0.261618	0.375244	0.250109	0.582385	0.01273	0.186635	0.36195	-0.02199	0.187887
ENSG00000157216.15	SSBP3	23648	0.981395	-0.781895	-2.14776	-0.388844	-0.615347	-1.94702	0.835351	0.016483	0.35224	0.253685	0.769619	0.936733	-0.263195	1.78292	0.747183	-0.048858	1.34796	1.54739	1.00283	1.43892	0.479859	1.55005	-1.7842	-0.072401	-1.09417	-0.877136	-0.844175	-2.34925	0.046872	-1.5201	-0.521043	0.441989	0.648853	-0.263195	1.5023	1.26695	-0.893133	-1.19463	-1.13305	0.479573	1.02325	-0.963331	-1.02285	-1.10388	0.571776	-1.0121	-1.37637
ENSG00000198711.5	SSBP3-AS1	619518	0.851023	-0.911653	-1.59497	0.386709	-0.673468	-1.60392	0.744598	-0.280156	0.571415	0.46219	0.928175	0.885305	-0.340293	1.72557	0.857807	0.029589	1.0153	1.26072	0.51672	1.57508	0.539888	1.38298	-1.36525	-0.310571	-1.21429	-0.998365	-1.1105	-2.42234	-0.060196	-1.30061	-0.14879	0.240984	0.798927	-0.340293	1.18095	1.08537	-1.09422	-1.28811	-0.67644	0.586696	0.828812	-0.86953	-1.14808	-0.783858	0.597136	-1.1946	-1.02916
ENSG00000225632.1	RP5-997D24.3	NA	1.3894	-1.06559	-1.5293	-0.557266	-0.982682	-1.97264	1.21339	-0.288768	0.031948	0.057837	0.580459	0.89466	-0.970854	1.61338	2.39105	0.37776	1.11055	1.14567	0.176165	1.12825	-0.078643	2.03445	-2.17681	-1.17119	-0.064498	-1.3975	-0.185165	-0.620279	-0.29176	-1.3464	-0.79903	0.479755	0.439131	-0.970854	1.17068	0.676817	-0.821192	-0.473228	-1.10332	0.139033	0.946858	-1.73717	-0.758582	-1.16029	0.216662	-0.592116	-1.42941
ENSG00000162390.17	ACOT11	26027	1.83885	0.062581	-0.259398	-0.414962	-0.267014	-1.79203	-0.028837	-0.354167	-0.012125	-0.338421	0.28025	-0.132013	0.21515	0.195513	-0.247172	-0.210097	-0.224197	-0.34231	-0.421911	-0.415989	-0.200358	0.264281	-0.571281	1.28495	0.200427	0.25491	0.33304	-0.060192	1.4585	-0.102122	-0.353855	-0.198729	-0.05677	0.21515	-0.293942	-0.43476	0.305068	0.725539	-0.338402	0.003005	-0.279171	0.370301	0.23626	-0.2466	-0.046499	0.283404	-0.625086
ENSG00000184313.19	MROH7	374977	1.78646	-0.11977	-0.120676	-0.10175	-0.297798	-1.05864	-0.11543	-0.628589	0.244023	0.100256	0.384856	-0.294001	-0.350795	-0.436588	0.067578	-0.25361	-0.223553	-0.28796	-0.254111	-0.157278	0.101472	0.174154	-0.315523	1.31849	0.004368	0.094351	-0.213189	0.166631	0.572291	-0.12476	-0.207313	-0.386048	0.122104	-0.350795	-0.265408	-0.213456	-0.061661	0.383403	-0.187009	0.019739	-0.275044	0.520407	0.051222	-0.17959	-0.147406	-0.041149	-0.397553
ENSG00000243725.6	TTC4	7268	0.989314	-0.173176	-0.019645	0.043511	-0.238589	-1.16538	0.359512	0.2218	0.210262	0.251688	0.517292	0.543912	0.487922	0.110719	0.39885	0.197892	0.607978	0.260895	0.191799	0.531912	0.367265	0.482611	0.113167	0.07913	-0.338131	0.187366	0.421583	-4.8469	-0.740203	-0.100049	-0.101219	0.301624	0.427416	0.487922	0.45083	0.375511	0.315964	-2.89897	-0.077188	0.470677	0.383477	0.099777	-0.078227	-0.108849	0.440239	0.097353	-0.363535
ENSG00000162396.5	PARS2	25973	1.30419	0.033405	-0.011103	0.108753	0.135218	-0.575053	0.15634	0.103336	0.133427	0.078861	0.5973	0.583777	0.690814	0.888416	0.210354	0.231353	-0.647216	0.090539	-0.613091	-0.318749	0.041645	0.112044	-0.225084	-0.143021	-0.372905	-0.273089	0.023482	-2.09659	0.188781	0.011572	0.126588	0.134737	0.390995	0.690814	-0.288842	-0.483502	-0.129513	-0.989902	0.083711	0.487787	-0.116946	-0.190998	-0.335185	0.074719	0.507654	-0.223779	-0.072268
ENSG00000006555.10	TTC22	55001	-0.367857	-0.608569	0.204327	-0.423874	-0.682449	-1.2872	0.434173	0.534914	0.268929	0.922614	1.07436	0.867838	0.499487	2.0106	0.665408	0.349959	1.06168	1.52452	1.13	1.19143	1.02506	2.37542	-2.44423	-2.35931	-2.2191	-1.82703	-2.23907	-0.706855	0.01183	-0.209748	-0.574035	0.502828	0.879366	0.499487	1.3419	1.20452	-2.10977	-0.360626	-0.324247	0.85033	1.05548	-2.4924	-2.09941	-0.423883	0.998408	-2.25939	-0.654796
ENSG00000162398.11	LEXM	163747	-0.39407	-1.07689	-0.925796	-0.765634	-1.07689	-0.781368	-0.486342	-0.095523	-0.401158	0.258163	-0.816809	0.907566	-0.179667	2.73676	-0.793117	-0.681944	2.12063	3.10799	0.723742	3.15842	-0.168499	3.8441	-1.07689	-1.07689	-1.07689	-0.767524	-0.900504	-1.07689	-0.894595	-1.03913	-0.956025	-0.301911	-0.014658	-0.179667	2.71296	2.01433	-0.865486	-1.02294	-0.995146	-0.054275	1.63443	-1.11752	-0.957006	-1.07901	0.204968	-0.986734	-1.08281
ENSG00000116133.11	DHCR24	1718	2.36247	-1.73562	-0.615172	0.771588	0.131538	0.038299	0.160907	-0.644779	0.56935	0.302534	-0.129426	-0.288572	0.351925	1.63826	-1.80547	-0.898839	1.07845	1.35042	-0.535616	2.01776	-1.88447	2.49309	0.325801	0.285144	-1.02412	-0.278507	-1.55082	-3.11825	1.43637	-1.21975	0.468603	-0.251065	0.127366	0.351925	1.26026	0.769038	-0.949179	-0.872672	0.103513	0.188594	0.55001	0.317	-0.675892	-0.406233	0.191357	-1.02575	-0.329852
ENSG00000162402.13	USP24	23358	-0.00102	0.610124	0.758598	0.554874	0.424661	-2.52551	0.251537	0.211056	0.095935	0.385563	0.125903	-0.052558	-0.249567	0.749582	0.328963	0.521885	0.621065	0.678709	-0.106146	0.774296	0.095547	0.552909	1.32994	-1.07815	-1.15912	-0.725897	-0.865072	-2.39152	0.451382	0.710186	0.508249	0.240025	0.155696	-0.249567	0.674411	0.346681	-0.825503	-1.00667	0.624819	0.071448	0.654845	0.130648	-0.978076	0.65895	0.17268	-0.988595	-0.041484
ENSG00000234810.2	RP11-90C4.1	NA	0.825169	0.2615	0.077953	0.222905	0.014825	-1.56721	0.516765	0.178363	0.214116	0.081558	-0.135919	0.065328	-0.132895	0.139126	0.335553	0.015437	0.125911	0.250347	-0.12136	0.353737	0.038328	0.062567	-0.219856	-0.625535	-0.674758	-0.370378	-0.423449	-0.492908	1.05308	0.176131	0.12335	0.36068	0.063161	-0.132895	0.195228	0.120573	-0.411892	0.290654	0.113481	0.021576	0.140805	-0.438646	-0.542288	0.161965	0.06565	-0.527923	-0.231709
ENSG00000162407.8	PLPP3	8613	0.307622	1.53716	3.09578	2.03014	2.15068	-0.557351	-0.201373	-0.496419	-0.297408	-0.399215	-0.43677	-0.763509	-0.610741	-0.802964	-0.323876	-0.342542	-0.409231	-0.713772	-0.734869	-0.180848	-0.452305	-0.640084	-0.279216	-0.504338	-0.05641	-0.692599	0.155531	0.238177	-0.013439	2.40389	2.16929	-0.362062	-0.532294	-0.610741	-0.58269	-0.475136	-0.278667	0.11661	2.61577	-0.586895	-0.52683	-0.406561	-0.388637	2.47325	-0.656316	-0.213342	1.93235
ENSG00000173406.15	DAB1	1600	-0.018161	-1.39118	-1.47773	-1.44464	-1.15043	-0.745525	0.56535	1.54921	1.32477	0.697054	3.57421	2.88232	1.85302	-0.170447	-0.913152	1.35767	0.016622	-1.24794	1.16497	-0.840959	3.11892	0.597434	-1.33232	-1.47773	-1.47773	-1.43429	-1.24158	-1.47773	-0.943685	-1.48859	-1.3465	1.09718	2.37913	1.85302	-0.638889	0.168119	-1.38842	-1.25639	-1.46408	2.41798	0.045424	-1.45804	-1.51095	-1.53326	2.26804	-1.49312	-1.45329
ENSG00000162600.11	OMA1	115209	0.41818	-0.065654	0.172891	0.631989	-0.030763	-0.998961	0.446698	0.28597	0.210762	0.270962	0.133585	0.136445	0.288651	-0.314704	0.723831	0.266089	0.019864	-0.195279	0.128285	0.02643	0.288275	0.047552	-0.813874	-0.576072	-0.548129	0.018197	0.338184	-1.00173	-0.462167	0.055641	0.311957	0.380158	0.210951	0.288651	-0.091017	0.080277	0.184915	-0.759567	0.278277	0.243499	0.032595	-0.721198	-0.274965	0.198803	0.224262	-0.068929	-0.067989
ENSG00000184292.6	TACSTD2	4070	-0.166973	-0.380227	-0.145186	-0.212439	0.024514	-0.380227	-0.380227	-0.380227	-0.380227	-0.380227	-0.306567	-0.321772	-0.380227	-0.373437	-0.343255	-0.380227	-0.380227	-0.380227	-0.380227	-0.380227	-0.380227	-0.06864	-0.380227	3.39649	1.63984	0.339586	0.153522	1.90439	-0.380227	-0.27262	-0.097508	-0.394575	-0.389712	-0.380227	-0.394575	-0.394575	0.255858	0.790841	-0.119746	-0.414026	-0.410048	1.56505	1.02706	-0.200171	-0.449877	0.766745	-0.255941
ENSG00000162601.9	MYSM1	114803	0.226135	-0.01182	-0.24818	-0.134025	6.8e-05	-1.22451	0.194494	0.206979	0.517959	0.335025	0.307294	0.173626	0.081911	0.187658	0.309616	0.244934	0.435968	0.303048	0.252799	0.3524	0.419383	0.391644	-0.303832	-0.63301	-0.655759	-0.648826	-0.050459	-1.01728	0.078882	-0.134905	-0.069506	0.208311	0.37431	0.081911	0.383452	0.314018	-0.362837	-0.486903	-0.13737	0.331361	0.353708	-0.486097	-0.676908	-0.110549	0.330448	-0.487107	-0.37879
ENSG00000283445.1	RP11-63G10.4	NA	1.19866	0.167642	-0.188704	-0.253948	0.031383	-1.66175	0.492126	0.218207	0.002725	0.266207	0.173317	-0.125234	0.309071	-0.270427	0.645543	-0.047684	-0.097224	-0.292636	-0.429276	-0.109949	-0.112103	0.159853	0.08817	-0.22364	-0.159499	-0.877626	-0.385527	0.700356	0.649216	-0.010928	-0.115482	0.368569	0.088958	0.309071	-0.202286	-0.279787	-0.65541	0.700249	-0.147842	0.146531	-0.157287	-0.070291	-0.53813	-0.068365	0.135889	-0.511411	-0.44594
ENSG00000177606.6	JUN	3725	-1.07642	0.875184	-0.251692	-0.246378	-0.118314	-1.23479	-0.221703	0.749836	0.514245	0.946534	1.05863	0.866297	0.422294	0.154612	-1.25284	1.37133	0.647538	0.445324	0.883692	0.241465	1.40518	-0.215564	-3.19192	0.451454	2.39546	0.752488	-0.409849	-2.47528	-3.41092	0.32351	-0.189227	0.274032	0.95007	0.422294	0.567051	0.583808	0.177785	-3.05416	-0.221576	0.891234	0.885822	-1.42194	1.63337	0.072622	0.891644	0.984284	-0.228423
ENSG00000237352.3	LINC01358	NA	0.693836	0.340066	0.387682	0.000667	0.937912	0.191971	-0.365977	-0.299554	0.342484	0.073957	-0.178899	0.373638	-0.300119	-0.981596	-0.12912	-0.192061	0.572259	-0.183889	-0.091563	0.131611	0.154839	0.734955	-0.69504	-0.975554	-1.15835	-0.692403	-0.13002	-0.224779	1.18117	0.377605	0.486998	-0.345323	0.171505	-0.300119	0.201513	0.02078	-0.426729	0.49624	0.47676	0.072802	0.070569	-0.866818	-0.960295	0.467592	-0.093887	-0.712041	0.434921
ENSG00000172456.17	FGGY	55277	1.09913	0.896292	1.07235	0.625477	0.281933	-0.746739	0.121281	-0.39744	-0.820362	-0.069393	-1.12809	-1.12044	-1.26797	-0.321563	0.815965	0.207552	0.320115	0.859564	0.327741	0.342705	0.150738	0.62678	-0.742885	0.073201	-0.828862	-0.649028	-0.16429	0.374059	-0.095673	1.02146	0.470826	-0.14329	-0.880642	-1.26797	0.612098	0.347873	-0.422005	0.144445	0.711677	-1.03125	0.498678	-0.347477	-0.76683	0.807054	-0.95527	-0.590326	0.498349
ENSG00000134709.10	HOOK1	51361	-0.750233	1.95145	1.08887	-0.557682	-0.130441	-0.366725	2.65645	1.96253	2.45209	2.34219	1.94545	1.95606	1.48128	-1.07287	2.85597	2.00753	-1.38426	-1.44087	-0.125224	-0.033767	1.47504	-1.38383	-2.22494	-2.52435	-2.64122	-2.49205	-2.45009	-2.64785	-2.47521	1.57753	-0.357045	2.39664	2.44015	1.48128	-1.46587	-0.082495	-2.56432	-2.65819	0.14406	2.38187	-0.293908	-2.46425	-2.66349	0.660057	2.2295	-2.72604	0.464686
ENSG00000134716.9	CYP2J2	1573	0.144938	0.487159	0.652544	0.885507	0.697882	0.514017	1.81622	0.218419	0.074208	-0.173742	-0.980274	0.067383	0.332117	-0.962769	2.54781	0.72276	-0.179558	-0.334268	-0.514669	-0.432245	-0.980274	-0.582969	1.2628	-0.854269	-0.980274	-0.980274	-0.980274	-0.980274	-0.980274	0.591355	0.82157	1.05571	-0.284099	0.332117	-0.266608	-0.491324	-1.01727	-1.01727	0.803766	-0.159221	0.075107	0.211976	-1.01727	0.764133	-0.183082	-1.05716	0.757621
ENSG00000226476.3	LINC01748	NA	0.360864	0.508903	0.352175	0.006963	-0.045485	-1.09113	0.177109	-0.149161	0.221947	-0.078542	-0.029532	0.212661	0.128556	0.238678	0.263571	0.067721	0.199221	-0.190149	-0.400094	0.015838	0.082943	0.368198	-0.081158	-0.299533	-0.281886	-0.377653	-0.115421	-0.198506	0.250067	0.446786	-0.019988	0.014501	0.09163	0.128556	0.004707	-0.199378	-0.25584	0.026753	0.112751	0.106511	0.027605	-0.197528	-0.342214	0.230819	0.0822	-0.278581	-0.062857
ENSG00000162599.15	NFIA	4774	2.13248	-0.819309	-1.1875	-1.15369	-1.22803	-3.33415	-0.029295	-0.428367	0.622498	0.292678	0.380705	0.147244	0.263436	1.88531	0.887939	0.89675	1.0054	0.59872	0.080302	0.410512	0.286702	-0.067864	-0.961675	-0.34814	0.83423	0.192797	1.18856	-2.36606	0.743324	-1.04127	-1.2358	-0.237467	0.404959	0.263436	0.832328	0.254667	0.716741	-0.841986	-1.28305	0.399408	0.899007	-0.679621	0.532892	-1.23148	0.430382	0.796453	-1.80743
ENSG00000162604.12	TM2D1	83941	0.630943	0.203291	0.014271	-0.149234	-0.142917	-2.35745	0.203422	0.27897	0.056168	0.226055	0.27122	0.308793	0.113208	0.267792	0.493667	0.255332	0.358012	0.193181	0.25679	0.09488	0.033606	0.349571	0.428324	-0.210012	-0.221784	-0.600843	-0.472879	-1.30768	0.556771	0.112886	-0.151588	0.250298	0.241954	0.113208	0.285997	0.18247	-0.55712	-0.389623	-0.099892	0.228296	0.289927	0.113275	-0.426835	-0.020931	0.267451	-0.465705	-0.569202
ENSG00000132849.19	PATJ	10207	0.181193	0.332906	-0.272425	0.582973	0.309661	-2.74462	1.5022	1.65748	1.94725	2.03524	2.02364	2.03792	1.89665	-0.206574	1.96542	2.35462	0.751679	-0.021002	0.927454	-0.447559	1.58832	-0.503808	-2.63301	-2.89897	-2.58694	-2.63844	-2.71334	-3.20865	-1.32066	0.031382	0.463159	1.63946	2.25726	1.89665	0.379125	0.249002	-2.77687	-2.35012	0.222951	2.32654	1.10909	-2.87037	-2.71129	0.267456	2.21019	-2.85379	-0.419289
ENSG00000240563.1	L1TD1	54596	-0.154048	0.340664	0.231535	-0.056793	-0.148143	-0.577815	-0.209697	-0.352912	-0.103373	-0.246752	-0.077543	-0.294503	-0.25287	-0.292452	-0.095697	-0.385694	-0.459281	-0.468118	-0.292688	-0.218767	-0.292793	-0.312598	-0.536749	-0.362231	0.135083	2.2499	4.02921	-0.519198	-0.419246	0.296896	-0.106334	-0.29192	-0.20265	-0.25287	-0.481198	-0.265377	3.25803	-0.486928	0.009562	-0.228201	-0.472027	-0.466452	1.23749	0.103059	-0.284007	2.30575	-0.049278
ENSG00000162607.12	USP1	7398	-0.150334	-0.100221	-0.244487	-4.8e-05	-0.295261	-1.44106	0.119217	0.526709	0.501985	0.269723	0.501837	0.647097	0.250876	0.318552	-0.313929	0.12579	0.552299	0.385878	0.155225	0.382224	0.228756	0.248061	-0.157997	-0.292394	-0.407235	-0.378761	-0.177849	-1.26776	0.16949	-0.178858	-0.153226	0.33515	0.538956	0.250876	0.48679	0.278865	-0.288807	-0.569856	-0.194044	0.508228	0.382472	-0.233693	-0.407828	-0.179596	0.550077	-0.34648	-0.487061
ENSG00000116641.17	DOCK7	85440	1.24083	0.169054	0.5172	-0.079597	-0.026513	-1.59868	0.248332	0.324662	-0.123606	0.203975	0.046709	0.225952	-0.043781	-0.351894	0.081507	-0.162472	-0.259921	0.033565	0.409449	-0.571328	0.247845	0.043469	-0.068313	0.63808	0.139723	-0.354075	0.020829	-0.608067	-0.515683	0.356075	-0.055057	0.297309	0.099064	-0.043781	-0.117449	-0.083994	-0.172911	-0.583078	0.147777	0.072377	-0.139775	0.295634	-0.11122	0.162796	0.087455	-0.069567	-0.23838
ENSG00000125703.14	ATG4C	84938	0.967177	0.953048	1.30046	0.343391	0.230776	0.008546	0.149303	-0.100917	0.077113	-0.240463	-0.393827	-0.246723	-0.720926	-0.178128	-0.166155	-0.495259	0.053476	-0.518294	-0.588543	-0.473462	-0.085317	-0.597436	1.44529	1.16782	0.762158	-0.031381	-0.181906	-3.34985	0.822582	1.16928	0.297917	0.025106	-0.225584	-0.720926	-0.241179	-0.55104	-0.110668	-1.31132	0.673887	-0.356874	-0.345126	1.35586	0.379177	0.793481	-0.330082	0.197307	0.663797
ENSG00000088035.15	ALG6	29929	0.374585	-0.135535	-0.426428	-0.307368	-0.379684	-1.42112	0.186656	0.294476	0.361243	-0.170146	0.278155	0.471598	0.089176	0.444108	0.582296	0.257393	0.667098	0.199461	0.390272	0.524813	0.388017	0.61233	-0.116182	-0.901076	-0.39646	-0.583632	-0.317399	-1.71404	0.965419	-0.291585	-0.356489	0.249644	0.264014	0.089176	0.44963	0.474809	-0.467516	-0.388437	-0.400271	0.24107	0.404035	-0.527823	-0.508538	-0.350489	0.298191	-0.466418	-0.624926
ENSG00000142856.16	ITGB3BP	23421	0.836446	0.701997	0.260196	0.353923	0.44233	-1.03447	0.50459	0.586582	0.614277	0.408703	0.39811	0.606703	0.491554	0.676684	0.840188	0.497485	0.036721	0.058565	0.32324	0.352672	0.498413	0.601864	-0.153404	-1.08438	-1.44	-1.41618	-0.640421	-3.88552	-0.104685	0.499251	0.41315	0.566174	0.569024	0.491554	0.049441	0.350709	-1.0671	-2.07039	0.379769	0.589634	0.213088	-0.642246	-1.48198	0.493442	0.663543	-1.25695	0.169442
ENSG00000203965.12	EFCAB7	84455	1.17519	0.248606	0.211899	0.103738	0.818003	-0.891183	0.792519	0.68403	0.718139	0.581015	0.823483	0.671197	0.461788	0.825714	0.871999	0.62774	0.193086	-0.11747	0.529834	-0.039346	0.500452	0.207594	-0.238851	-1.31807	-1.98825	-1.31701	-1.48711	-3.64563	0.402243	0.238941	0.478261	0.766134	0.783984	0.461788	0.039235	0.254498	-1.45497	-1.68289	0.407518	0.761954	0.252841	-0.807837	-1.71499	0.387875	0.838464	-1.72275	0.114929
ENSG00000116652.6	DLEU2L	NA	1.05873	0.367073	-0.200029	0.294209	0.277587	-0.67246	0.015336	0.883934	0.302947	0.690853	0.556075	0.074053	0.505918	0.770388	0.288316	0.316389	0.373313	0.167097	0.256299	0.174815	-0.186448	0.003226	-0.643254	-0.371284	-1.3907	-1.1089	-0.700159	-1.22945	-0.495687	0.086674	0.296687	0.466603	0.455694	0.505918	0.280401	0.223691	-0.938663	-0.895117	0.133642	0.498474	0.308	-0.526411	-1.29696	0.207328	0.654996	-1.15024	0.015536
ENSG00000079739.15	PGM1	5236	0.457917	-0.847107	-0.771286	-0.306899	-0.729746	-1.37136	-0.400964	-0.186555	-0.021967	0.037804	0.068765	0.388062	0.285695	0.814381	-0.075414	-0.222568	0.55155	0.511923	0.222326	0.468112	0.232014	0.954204	0.204038	0.706862	0.04584	-1.01375	-0.689727	0.17123	0.9164	-0.839732	-0.537882	-0.304845	0.132635	0.285695	0.551802	0.358246	-0.883879	0.564336	-0.64991	0.177488	0.302286	0.472637	-0.502217	-0.745036	0.189692	-0.595882	-0.942347
ENSG00000185483.11	ROR1	4919	-0.291557	0.278762	1.83237	0.022799	0.321225	-0.315976	0.107293	0.003222	-0.14723	-0.014195	-0.28297	-0.203275	-0.120029	-0.296395	-0.29143	-0.391072	-0.265509	-0.121218	-0.255323	-0.226792	-0.339854	0.571336	0.795463	0.210252	-0.3059	-0.123688	-0.313981	0.153733	-0.13556	1.0954	0.178503	0.057343	-0.181744	-0.120029	-0.20066	-0.250154	-0.227093	0.00943	0.782363	-0.179674	-0.279601	0.521833	-0.222899	0.688946	-0.176033	-0.267296	0.500658
ENSG00000223949.6	ROR1-AS1	101927034	0.261956	0.096793	0.140746	-0.204829	-0.320625	-1.94463	0.057855	0.121875	0.273623	0.349419	0.271428	0.149343	-0.051294	0.356222	0.52548	0.413202	0.25788	0.046429	0.041231	-0.044124	0.264416	0.110943	-0.243653	-0.598993	-0.329609	-0.498163	-0.473991	0.155159	0.99079	0.123251	-0.272642	0.093256	0.292907	-0.051294	0.157896	-0.001501	-0.50442	0.594596	-0.138294	0.232292	0.257929	-0.437222	-0.429504	-0.080793	0.249181	-0.467954	-0.522512
ENSG00000158966.13	CACHD1	57685	2.72701	-0.599958	-0.629676	-0.629676	-0.629676	-0.629676	2.99008	0.622511	-0.629676	0.940763	-0.198397	0.117181	-0.026638	0.258885	2.7621	-0.60029	-0.629676	-0.629676	-0.12197	-0.587314	-0.629676	-0.565887	-0.629676	0.029462	-0.134961	-0.629676	-0.612746	-0.013458	-0.562518	-0.638018	-0.653437	1.87446	0.064505	-0.026638	-0.653437	-0.368025	-0.644653	-0.298855	-0.679062	0.047565	-0.668499	-0.311432	-0.396745	-0.69844	0.184142	-0.495138	-0.7299
ENSG00000162437.14	RAVER2	55225	1.65311	-0.840519	-0.523507	-0.192389	-0.852403	-1.65431	-0.44167	-0.009864	0.252581	0.219797	0.402571	-0.163492	0.233034	0.462094	0.443775	0.601195	0.173017	-0.471637	-0.285999	-0.302518	0.970047	0.003931	0.457889	1.21297	-1.4051	-0.744602	-1.00571	-0.093217	2.12778	-0.70775	-0.542109	-0.234286	0.199644	0.233034	-0.154945	-0.305362	-0.90818	1.05567	-0.563768	0.221051	0.108769	0.866956	-1.11541	-0.675944	0.224976	-1.1343	-0.950946
ENSG00000162434.11	JAK1	3716	-0.601236	-0.228937	-0.146088	-0.437316	-0.184061	-2.37476	0.343057	0.621019	-0.061926	0.420043	0.311562	0.279525	0.085972	0.468627	-0.066475	0.152528	0.230735	0.022764	0.553267	0.203133	0.241065	1.52306	-0.238647	-0.736153	-0.937849	-0.45042	-0.011491	0.351231	0.897817	-0.194588	-0.322413	0.500228	0.266358	0.085972	0.131533	0.392472	-0.239671	0.648091	-0.275886	0.242275	0.145958	-0.505793	-0.720328	-0.279603	0.364379	-0.503182	-0.788995
ENSG00000233877.2	RP11-182I10.2	NA	-1.24274	-0.30681	-0.146169	0.034032	-0.631676	-2.16023	0.317393	0.319868	0.338695	0.638436	0.284582	0.90732	0.433692	-0.065708	0.998439	-0.06272	0.513464	0.895615	0.35069	0.522566	0.868751	1.02076	-0.844848	-1.02123	-1.29989	-0.808158	-0.851783	-0.221309	1.18671	-0.235037	-0.310098	0.330655	0.608657	0.433692	0.731126	0.453104	-0.86129	0.500915	-0.267384	0.609148	0.483985	-0.968251	-1.0938	-0.294818	0.555604	-1.06399	-0.751475
ENSG00000226891.7	LINC01359	NA	0.898772	0.287842	-0.149207	-0.263722	-0.477893	-2.22992	0.288584	-0.056242	-0.018091	-0.197826	-0.146991	0.08597	-0.570025	-0.104758	0.407787	-0.200346	-0.417964	-0.213889	-0.457802	-0.21208	-0.140603	0.300771	-0.617246	0.048562	0.890941	0.760392	0.362895	1.45964	0.631024	0.071933	-0.3848	0.120554	-0.077712	-0.570025	-0.327848	-0.34758	0.582837	1.08478	-0.32023	-0.198225	-0.299157	-0.295072	0.856824	-0.169204	-0.183949	0.724069	-0.663018
ENSG00000162433.14	AK4	205	3.70455	0.394854	0.569799	0.484155	-0.127422	-0.646506	-0.554814	-0.141975	-0.690365	-0.80507	-0.565656	0.085005	-0.039996	-0.805576	-0.661346	-0.097943	-0.293545	-0.37391	-0.705189	-0.76921	-0.461356	-0.693359	-0.099442	1.02456	2.30639	0.029369	-0.273934	-0.303133	0.115603	0.500528	0.185097	-0.361542	-0.554514	-0.039996	-0.346321	-0.765018	-0.126897	-0.097303	0.333067	-0.471849	-0.275143	0.480015	1.21195	0.370797	-0.493879	0.741178	0.157951
ENSG00000116675.15	DNAJC6	9829	3.70248	-0.03304	-0.523808	-0.67456	-0.282692	-0.689554	0.451678	0.086949	-0.432012	0.032408	0.145672	-0.433211	-0.049949	0.326555	-0.115103	1.18843	0.65732	-0.185805	0.69388	0.262258	-0.297729	0.118305	0.439329	-0.812163	-0.77201	-0.906236	-0.820575	-0.765869	-0.150633	-0.288931	-0.496688	0.279477	-0.192821	-0.049949	0.244654	0.49611	-0.895987	-0.475544	-0.532407	-0.172511	0.596711	-0.193451	-0.870788	-0.424875	-0.093057	-0.898269	-0.515749
ENSG00000213625.8	LEPROT	54741	1.82421	-0.682395	-0.76927	-0.905473	-1.11847	-2.13999	-0.12824	-0.442221	-0.292308	-0.034449	-0.166787	-0.527846	-0.332309	0.227904	-0.210283	-0.380349	-0.133188	-0.136106	0.065383	-0.167993	-0.424701	-0.081212	0.83484	0.581045	1.46733	1.13486	1.46769	0.224744	1.35746	-0.753222	-1.05016	-0.295994	-0.286615	-0.332309	-0.139728	-0.053241	1.35038	0.820955	-1.0041	-0.316823	-0.233532	0.734657	1.3502	-0.975298	-0.323057	1.46303	-1.31429
ENSG00000116678.19	LEPR	3953	1.32282	-1.73819	-0.677213	-1.36721	-0.478734	-1.395	-0.118385	0.08028	-0.200738	0.387663	0.10209	-0.304378	-0.169343	0.939689	-0.288411	0.528612	0.139459	0.112369	-0.286196	0.407983	0.214201	0.106211	0.860339	0.400651	0.526774	0.578539	1.16329	-0.731376	0.345507	-1.25328	-0.957801	-0.019771	-0.004311	-0.169343	0.130665	0.063191	0.90378	-0.200215	-0.907017	-0.043229	0.28055	0.654287	0.573511	-1.19579	0.071915	0.815511	-1.32383
ENSG00000184588.17	PDE4B	5142	-1.42862	1.45362	1.38855	0.509814	0.332433	-1.02468	-0.29834	0.437556	-0.234204	0.208889	0.550062	0.408456	-0.643175	-0.912172	-0.239618	0.269066	-0.112337	-1.04019	0.062413	-1.16107	0.399173	-2.72986	-0.205629	0.571323	1.40472	0.547738	0.049109	2.55766	-1.56848	1.47471	0.437015	0.072235	0.261868	-0.643175	-0.598011	-0.570059	0.309685	0.513256	0.801921	0.067879	-0.317585	0.189747	1.01307	1.03389	0.050616	0.719517	0.622492
ENSG00000118473.21	SGIP1	84251	3.47822	-0.455969	0.347738	0.486639	-0.332042	-0.605112	-0.048993	0.623186	0.265563	-0.707956	0.011082	0.396503	-0.296012	0.358785	0.122068	0.197043	0.0239	-0.343578	-0.340362	-0.137776	-0.821189	0.030133	-0.70614	0.017471	0.379117	0.145339	-0.796796	-0.850144	-0.264584	-0.056158	0.080215	0.297931	-0.009768	-0.296012	-0.165871	-0.248091	-0.33802	-0.578396	0.180578	-0.077426	-0.044084	-0.357328	0.272123	0.013011	0.09135	-0.0979	-0.13077
ENSG00000248458.2	RP4-598P13.1	NA	0.502233	0.518139	0.450883	0.278927	0.022029	-1.97874	0.274282	0.29886	0.113853	0.246151	-0.051756	-0.257571	-0.18615	0.456396	0.468792	0.290015	-0.080786	-0.281315	-0.624342	-0.253001	-0.017841	0.369254	0.0889	-0.236107	-0.255154	-0.416566	-0.597568	-0.107365	1.1896	0.502795	0.156156	0.297385	0.014221	-0.18615	-0.187883	-0.455225	-0.526202	0.561537	0.270269	-0.031706	-0.025914	-0.076381	-0.348534	0.356372	0.076103	-0.45628	-0.165881
ENSG00000152760.9	TCTEX1D1	200132	8.15584	-0.615075	0.519658	-0.523372	0.042614	-0.615075	-0.564073	-0.615075	-0.615075	-0.615075	-0.574275	-0.615075	-0.615075	-0.604092	-0.615075	-0.615075	-0.615075	-0.615075	-0.615075	-0.615075	-0.615075	0.197083	-0.615075	0.086945	0.948788	1.81001	0.097443	-0.615075	-0.047921	-0.049509	-0.24945	-0.611822	-0.678942	-0.615075	-0.638286	-0.638286	0.989719	-0.344008	0.013984	-0.71022	-0.663317	-0.27403	1.43145	-0.161682	-0.760998	1.02676	-0.278803
ENSG00000152763.16	WDR78	79819	1.83853	-0.261312	0.476612	-0.283562	-0.362506	-1.38298	1.16565	0.7879	0.713917	0.256228	0.262483	0.24585	0.021532	0.118249	0.627615	-0.178839	0.869492	-0.906036	-0.483799	-0.425187	0.331325	0.473306	0.336493	-1.29921	-0.307752	-1.04805	-1.06736	0.000232	-0.460788	0.111712	-0.335224	1.01364	0.414879	0.021532	-0.018962	-0.471644	-1.09761	-0.238967	-0.060915	0.351066	-0.077426	-0.499521	-0.70348	-0.120879	0.45156	-0.871068	-0.424494
ENSG00000198160.14	MIER1	57708	0.229128	-0.478093	-0.479282	-0.594863	-0.644144	-2.29969	0.263263	0.318052	0.290504	0.306811	0.388498	0.654057	0.218173	0.503193	0.275077	0.212786	0.368952	0.198698	0.218504	0.377957	0.492659	0.345537	-0.745276	-0.692876	-0.400614	-0.383415	-0.113831	0.740628	0.67663	-0.496751	-0.642881	0.301625	0.460168	0.218173	0.294535	0.309485	-0.258005	0.73537	-0.617686	0.434861	0.280549	-0.746211	-0.406807	-0.616332	0.467743	-0.32276	-1.05227
ENSG00000116704.7	SLC35D1	23169	0.808422	0.088085	-0.686041	-0.483988	0.008669	-1.49008	0.778938	0.625868	0.250367	0.690441	0.622811	0.712	0.362922	0.49938	1.05266	0.629132	0.177131	0.155368	0.552691	0.176885	0.91895	0.344124	-0.29534	-0.582923	-1.30132	-1.20574	-1.03831	-3.92311	1.79716	-0.31026	-0.246628	0.728909	0.638567	0.362922	0.172523	0.378553	-1.16436	-1.10309	-0.417482	0.617531	0.345684	-0.455702	-1.30083	-0.301174	0.676661	-1.27448	-0.599934
ENSG00000162594.15	IL23R	149233	-0.637524	-1.13666	-1.09292	-1.01558	-1.11653	-1.29199	-0.518133	0.219349	0.888465	-0.512236	2.11823	2.53769	-1.00605	-0.340537	-0.707243	1.99589	1.19611	-0.777511	2.65104	0.331355	5.76824	-0.201561	-1.21057	-1.0732	-1.08078	-1.12847	-1.12922	-1.11779	-0.779038	-1.15685	-1.10628	-0.15503	1.41208	-1.00605	0.217196	1.54747	-1.17144	-0.984203	-1.15932	0.942278	0.867954	-1.18498	-1.14631	-1.22394	0.783092	-1.2001	-1.3232
ENSG00000081985.10	IL12RB2	3595	3.0832	-2.02991	-1.70463	-2.02949	-1.55459	-2.55032	-0.054914	2.41974	0.195437	1.81441	3.74799	1.83642	-0.932299	-1.49115	-1.43855	1.91215	1.11388	-0.44846	4.96739	0.746805	3.49222	3.66477	-2.59551	-2.16859	-2.58291	-1.51622	-1.70838	-2.53228	-2.38823	-1.93773	-1.85967	1.22704	2.13104	-0.932299	0.345264	2.96491	-1.67314	-2.55309	-1.90117	1.55918	0.926577	-2.47194	-2.12691	-2.05369	1.60049	-2.08767	-2.30975
ENSG00000142864.14	SERBP1	26135	0.617655	-0.056804	-0.066384	0.107921	-0.139753	-0.90595	0.269064	0.332646	0.303892	0.253732	0.30862	0.457014	0.277215	0.158607	0.542539	0.424843	0.398072	0.172446	0.307636	0.230504	0.56794	0.475445	0.431322	0.171372	-0.318375	-0.463478	-0.437205	-3.01058	-1.33209	-0.063919	-0.016517	0.312208	0.371322	0.277215	0.296023	0.279224	-0.467336	-2.25327	-0.035307	0.374579	0.357809	0.312719	-0.405679	-0.043501	0.387282	-0.438224	-0.248312
ENSG00000116717.11	GADD45A	1647	0.750888	-0.855243	-0.694436	-0.091879	-0.594005	-0.5544	-1.09645	0.612232	0.466352	-0.097168	-0.381875	-0.405394	-0.474957	-0.13434	-0.002144	0.144822	0.831037	0.434942	1.07405	1.23254	0.776196	0.914654	0.226248	-0.211616	-0.419064	-0.801349	-1.25963	0.144424	0.399613	-0.804079	-0.355883	-0.251244	-0.11732	-0.474957	0.656876	1.19682	-1.06937	0.282284	-0.496193	-0.20901	0.50715	0.007592	-0.633233	-0.627326	-0.067154	-0.891518	-0.65297
ENSG00000116729.13	WLS	79971	0.260684	0.95095	1.04429	1.00806	1.40456	-0.574057	-1.10494	-1.18648	-1.18648	-1.18648	-1.18648	-1.18648	-1.18648	-1.16529	-1.18648	-1.18648	-1.18648	-1.18648	-1.18648	-1.18648	-1.18648	-0.514437	-0.790863	0.461497	5.22986	2.58248	-0.279061	6.98703	-0.648569	1.03526	1.25183	-1.18894	-1.33176	-1.18648	-1.23125	-1.23125	1.19517	3.28882	1.24268	-1.38843	-1.27954	-0.170897	4.05357	1.2369	-1.4831	2.70804	0.897273
ENSG00000024526.16	DEPDC1	55635	0.8746	-0.587299	-0.604347	0.662561	0.472636	1.927	-0.514042	0.320616	1.17162	1.26752	-0.180812	-0.328917	0.246657	0.727219	-0.48168	-0.50427	1.25776	-0.604347	-0.159821	-0.604347	-0.604347	-0.2302	-0.341886	-0.479129	-0.428024	-0.604347	-0.265055	-0.604347	-0.443976	-0.618307	0.589017	-0.100363	0.541418	0.246657	0.339036	-0.396502	-0.451105	-0.543941	0.190828	0.509293	0.053614	-0.425999	-0.535664	-0.01584	0.551329	-0.466395	0.437788
ENSG00000033122.18	LRRC7	57554	0.946687	0.224985	-0.192136	-0.232388	0.077363	-2.15535	0.561174	0.692229	0.379473	0.452018	0.33562	0.776693	0.34024	0.437727	0.812294	0.267435	0.48979	0.278296	-0.170178	0.598885	0.373723	1.16518	-0.068564	-0.865069	-0.505783	0.112136	-0.312643	-4.58729	-0.017669	0.017045	-0.080437	0.650351	0.545455	0.34024	0.398535	0.222442	-0.104036	-2.38936	-0.124796	0.534564	0.372246	-0.484432	-0.204251	-0.034284	0.615215	-0.253895	-0.533037
ENSG00000066557.5	LRRC40	55631	0.89539	-0.093225	-0.256242	-0.070124	0.157832	-1.12373	0.438072	0.245447	0.085749	0.081903	0.329508	0.52805	0.011287	0.127021	0.09288	0.210509	0.348094	0.114419	-0.126949	-0.003033	0.156574	0.67875	0.230808	-0.005612	-0.131571	0.141239	0.244922	-3.68682	0.441203	-0.181327	0.045509	0.354656	0.287686	0.011287	0.239983	-0.067443	0.200367	-1.68405	-0.060584	0.242584	0.241936	0.116847	0.005016	-0.073453	0.258963	0.091519	-0.324263
ENSG00000116754.13	SRSF11	9295	0.34247	-0.013813	-0.12129	0.034364	-0.121319	-2.13183	0.714822	0.596598	0.403935	0.549015	0.476983	0.441809	0.375756	0.440715	0.616337	0.534718	0.29017	0.366809	0.228149	0.306191	0.117416	0.392405	-0.206165	-0.479237	-0.744567	-0.780324	-0.524529	-1.98383	0.094588	-0.070101	-0.045118	0.680454	0.525234	0.375756	0.340886	0.277252	-0.677046	-0.980266	-0.074859	0.52601	0.428388	-0.355633	-0.791217	-0.062312	0.590089	-0.73672	-0.550909
ENSG00000118454.12	ANKRD13C	81573	-0.284276	-0.145593	0.090347	0.205584	0.09956	-1.74274	0.681148	0.675314	0.505728	0.500354	0.483327	0.591486	0.439652	0.632214	0.439387	0.553989	0.644039	0.382281	0.456994	0.563889	0.394066	0.429738	-0.179018	-0.531857	-0.756497	-0.309151	0.184335	-4.61557	-0.078372	-0.028665	0.158329	0.703825	0.583924	0.439652	0.532525	0.529703	-0.064763	-2.43554	0.14217	0.589915	0.568085	-0.36885	-0.552931	0.070124	0.676484	-0.316812	-0.349388
ENSG00000197568.13	HHLA3	11147	0.238925	0.120215	0.181777	0.207662	0.304152	-1.96562	0.836898	0.800923	0.350086	0.256775	0.382455	0.514703	0.668024	-0.521495	0.639345	0.484482	-0.701615	0.219254	0.368849	0.031811	0.508608	0.067286	0.373261	-0.712553	-1.46968	-0.790631	-0.810085	-1.14018	0.300363	0.156694	0.265564	0.849813	0.422046	0.668024	-0.250282	0.20789	-0.83056	-0.435756	0.24933	0.50835	0.000762	-0.176048	-1.1728	0.228364	0.520669	-1.10374	-0.269573
ENSG00000116761.11	CTH	1491	1.07412	-0.064747	0.054079	0.050281	-0.012111	-1.12232	0.582864	0.208808	-0.318428	0.025491	0.379475	0.279707	-0.382918	0.319272	0.875957	0.541028	-0.118736	-0.219368	0.161747	0.400625	0.351573	0.357177	0.030739	-0.966599	-0.667312	-1.52834	-0.489436	-1.09777	1.45189	-0.005535	0.019805	0.410773	0.102773	-0.382918	-0.175431	0.291797	-1.04696	0.183739	0.033161	-0.003902	0.072946	-0.485588	-1.13925	0.007717	0.068207	-0.965229	-0.256235
ENSG00000278636.1	Metazoa_SRP	NA	0.310939	0.143334	0.290992	0.35093	0.224367	-2.54727	0.457371	0.54392	0.325197	0.266715	-0.127259	0.474424	0.011401	-0.401089	0.683074	0.167227	0.329458	0.190696	0.106596	0.046762	0.416694	0.276025	-0.49849	-0.150634	-0.356771	-0.815309	-0.369115	-0.895225	0.348141	0.225358	0.298504	0.519537	0.263517	0.011401	0.269891	0.079572	-0.61456	-0.283864	0.311411	0.222452	0.247098	-0.336809	-0.608155	0.283313	0.248117	-0.554024	-0.359874
ENSG00000050628.20	PTGER3	5733	1.97632	-0.189691	-0.506059	-0.460156	0.148009	-0.544946	-0.364571	-0.257045	-0.389039	-0.429412	-0.656466	-0.209188	-0.60401	-0.655714	-0.407939	-0.598195	-0.43794	-0.326516	-0.378668	-0.420872	-0.460704	0.059037	0.016886	0.581772	-0.667636	-0.587996	-0.490202	-0.232877	7.17192	-0.361003	-0.161963	-0.322537	-0.47258	-0.60401	-0.396652	-0.414856	-0.559443	3.60045	-0.294126	-0.535516	-0.489842	0.310625	-0.651507	-0.282828	-0.55365	-0.627587	-0.363431
ENSG00000235782.1	RP3-333A15.1	NA	-0.481405	-0.423772	-0.309036	0.003643	-0.651183	-0.910141	0.200487	-0.066485	-0.242528	0.082345	0.586216	0.130333	0.145382	0.262056	-0.004822	0.267336	0.056902	0.072378	-0.631457	-0.817708	-0.244591	0.309867	-0.588209	-0.35019	-0.47015	-0.45462	-0.336091	-0.433138	5.42723	-0.38023	-0.335988	0.069529	0.156123	0.145382	0.067079	-0.751925	-0.410274	2.59127	-0.343867	0.164239	0.142574	-0.486905	-0.479833	-0.387343	0.147822	-0.45325	-0.536072
ENSG00000132485.13	ZRANB2	9406	1.01809	0.153886	0.242275	0.17795	0.165515	-0.982253	0.694304	0.486206	0.37397	0.345548	0.44218	0.377545	0.211963	0.271022	0.88674	0.523354	0.443552	0.029801	0.139364	0.110456	0.216149	0.278921	0.390251	-0.81229	-1.25321	-1.35043	-0.900651	-2.6135	0.066338	0.205555	0.178213	0.612529	0.431931	0.211963	0.245608	0.129624	-1.16802	-1.32164	0.21056	0.409857	0.358294	-0.218983	-1.35095	0.207548	0.456805	-1.25971	-0.056785
ENSG00000229956.10	ZRANB2-AS2	100852410	1.29484	0.028926	0.190777	0.186245	0.259227	-1.98452	0.015561	-0.894818	-0.252899	0.292698	-0.564408	-0.032816	-0.4923	-0.170375	-0.20906	-0.152915	-0.259564	-0.447087	0.050414	-0.644092	-0.604988	0.705157	0.457251	0.33886	0.43972	0.537125	0.342375	0.88568	0.601349	0.113997	0.231141	-0.456219	-0.15642	-0.4923	-0.366658	-0.30804	0.456344	0.771572	0.228717	-0.24568	-0.308994	0.413076	0.506853	0.186656	-0.390631	0.474229	-0.308783
ENSG00000172260.14	NEGR1	257194	3.12862	-0.118852	-0.377976	-0.353641	-0.405842	-1.34448	-0.328089	-0.310939	-0.150048	-0.278934	-0.147873	-0.137549	-0.346831	-0.222584	-0.059385	-0.054423	-0.356166	-0.332949	-0.308972	-0.456811	-0.180843	-0.038578	1.27832	2.24965	-0.215283	-0.281157	-0.451641	-0.021481	0.515463	-0.257789	-0.394071	-0.331571	-0.200471	-0.346831	-0.357559	-0.39734	-0.380225	0.256311	-0.408891	-0.248374	-0.267285	1.83055	-0.257587	-0.352537	-0.285671	-0.340813	-0.608697
ENSG00000162620.15	LRRIQ3	127255	1.07468	-0.595814	1.0484	0.95677	-0.245987	-0.32474	-0.12051	0.872571	0.330855	-0.217318	-0.103271	1.1259	0.183959	0.853048	0.925906	0.203468	-0.441253	-0.346165	0.777965	-0.327264	0.337576	0.845237	-0.699654	-0.474952	-1.13109	-0.850268	-1.02104	-1.1466	-1.07162	0.234832	0.368802	0.39022	0.318821	0.183959	-0.408566	0.233854	-0.970964	-1.15097	0.632385	0.308964	-0.209917	-0.609466	-1.02807	0.326455	0.505186	-1.0793	0.196274
ENSG00000254685.6	FPGT	8790	1.32631	-0.099336	0.040792	-0.138751	-0.109655	-1.7132	0.151435	-0.100068	-1.13946	-0.091628	-0.237823	-0.131547	0.026837	-0.348029	-0.572805	-0.513781	0.127229	-0.599331	-0.885204	-0.265446	-0.047254	-0.006539	-0.189888	0.872122	1.67921	1.17226	1.55171	-0.212336	0.283312	-0.030376	-0.12889	0.026653	-0.449108	0.026837	-0.244958	-0.597036	1.41338	0.036827	-0.074632	-0.368294	-0.354402	0.353989	1.47954	-0.086134	-0.355936	1.58285	-0.4728
ENSG00000259030.6	FPGT-TNNI3K	100526835	1.74187	-0.556621	0.194249	0.184251	-1.14156	-1.33293	0.648409	0.553434	0.249022	0.338621	0.020288	0.728383	0.054831	-0.110332	0.96332	0.322802	0.01994	-0.196142	0.202759	-0.430566	0.108834	0.533093	-0.331449	-0.037221	0.077871	-0.711444	-0.455523	-1.07637	-0.615985	-0.188023	-0.496715	0.623598	0.374986	0.054831	-0.091426	-0.118202	-0.605501	-0.87811	-0.274301	0.325587	0.052699	-0.191291	-0.328741	-0.370318	0.363156	-0.391505	-0.620822
ENSG00000116791.13	CRYZ	1429	1.02791	-0.429809	0.737494	0.92613	0.216158	-1.24788	0.184041	0.724734	0.116595	0.48368	0.792984	0.847463	0.73637	1.08496	0.459043	0.394028	1.16415	1.00955	0.098541	1.2223	0.747244	1.56265	0.293307	-1.25142	-2.37129	-1.55608	-1.04033	-5.74907	-0.650834	0.159648	0.592697	0.471534	0.628774	0.73637	1.12786	0.68534	-1.3472	-3.3207	0.675739	0.696766	0.92304	-0.497135	-2.03778	0.40688	0.81811	-1.78577	0.047298
ENSG00000162623.15	TYW3	127253	0.947695	0.174507	-0.007806	-0.182947	-0.401761	-2.01743	0.380518	0.188051	0.632519	0.216408	0.610699	0.379935	0.544264	0.744879	1.01829	0.680588	0.790415	0.510714	0.075947	-0.056576	0.013144	0.269934	-0.380661	-0.222954	-0.765561	-0.357814	-0.356339	-2.17666	-0.886324	0.086496	-0.303386	0.295012	0.516203	0.544264	0.675114	0.010051	-0.370551	-1.58929	-0.212995	0.557916	0.712382	-0.313196	-0.582883	-0.117298	0.567517	-0.531923	-0.569997
ENSG00000137968.16	SLC44A5	204962	0.106388	0.175947	0.162402	-0.052418	-0.090398	-1.12283	0.341069	0.223203	0.406368	0.308208	0.281343	0.159007	-0.00912	0.037682	0.369861	0.288418	-0.193919	0.094456	0.033906	0.111464	0.072248	0.110257	-0.092169	-0.268776	-0.359226	-0.37643	-0.459095	-0.38554	0.146193	0.175558	-0.074103	0.292783	0.324086	-0.00912	-0.051608	0.075428	-0.433527	-0.12419	0.007041	0.268167	0.067925	-0.187283	-0.381708	0.054869	0.26696	-0.429485	-0.217027
ENSG00000117054.13	ACADM	34	1.27616	0.130115	0.924031	0.751347	0.069891	-0.049615	0.091623	0.0313	0.074515	0.011562	0.066763	0.058727	0.001489	0.06661	0.205898	0.067547	0.216246	-0.044884	-0.10495	-0.182262	0.193918	0.12912	1.17978	0.191817	-0.454533	-0.310445	-0.188553	-3.56084	-0.809667	0.546962	0.426114	0.063781	0.059369	0.001489	0.088914	-0.149025	-0.258914	-2.26772	0.627384	0.049865	0.085882	0.711675	-0.396922	0.526256	0.053513	-0.342773	0.427308
ENSG00000137955.15	RABGGTB	5876	0.137306	0.324727	0.306087	0.342873	0.164551	-1.55873	0.197805	0.389225	0.378306	0.316607	0.343872	0.37373	0.373782	0.351682	0.308738	0.562264	0.424318	0.297662	0.261149	0.305316	0.365447	-0.089622	0.109315	-0.005171	-0.525656	0.046985	0.215067	-4.00183	-0.543164	0.327309	0.263286	0.304591	0.396369	0.373782	0.374612	0.293921	0.135971	-2.35825	0.292438	0.41807	0.461656	0.054037	-0.248367	0.319403	0.4528	-0.094759	-0.098413
ENSG00000184005.10	ST6GALNAC3	256435	-0.20026	2.59673	1.0821	0.278829	0.386888	-1.80891	1.72397	1.01877	-0.574614	0.493742	-0.640294	-1.51441	-0.153601	-1.14117	2.03162	0.41409	0.018559	-0.82361	-1.81195	-2.02618	-2.18247	-1.62221	-2.01231	0.407863	3.10255	0.526081	1.26917	2.64276	-2.04195	1.90882	0.345419	1.42312	-0.62733	-0.153601	-0.417715	-1.99148	0.931496	0.311742	0.628298	-0.559169	-0.140542	-0.832495	1.88278	1.21913	-0.375263	1.76065	0.593447
ENSG00000142892.14	PIGK	10026	0.108948	-0.889314	-0.812148	-0.648715	-0.577188	-0.089067	0.56904	0.486593	0.339858	0.476587	0.336865	0.404488	0.604725	0.651691	1.00455	0.460452	0.572796	0.410418	0.474252	0.578616	0.347685	1.16699	0.695736	0.020477	-0.730735	-0.904191	-0.570302	-2.5724	-1.59678	-0.882834	-0.636081	0.547734	0.437137	0.604725	0.510158	0.546299	-0.765067	-2.16326	-0.732633	0.506123	0.518965	0.37162	-0.848311	-0.821454	0.573247	-0.792729	-0.705973
ENSG00000154027.18	AK5	26289	-0.239464	-0.615859	0.113061	-0.476014	-0.956114	-2.08569	3.36868	2.22386	1.8177	1.71003	0.913253	1.34421	1.03028	-0.637943	3.22374	0.312071	-0.438138	-1.36816	-0.326798	-0.09653	-1.79566	1.28954	-0.859126	0.348684	-0.986426	-2.01882	-0.456624	-2.98222	-1.66871	-0.260886	-0.743086	2.90179	1.62339	1.03028	-0.937229	-0.219651	-1.28443	-2.41322	-0.474175	1.59511	-0.53714	-0.264852	-1.55933	-0.542964	1.67588	-1.24446	-0.940995
ENSG00000036549.12	ZZZ3	26009	0.823214	-0.126183	0.215592	-0.145991	-0.336179	-2.0055	0.99384	0.747492	0.68116	0.627198	0.61376	0.802953	0.51602	0.369139	0.791898	0.52574	0.282821	0.128254	0.156828	0.020125	0.318369	0.289423	0.223914	-0.756803	-0.628221	-1.04108	-0.573505	-2.53231	-0.800759	0.046391	-0.250183	0.903521	0.764688	0.51602	0.213294	0.091815	-0.837756	-1.72942	-0.095829	0.758553	0.336763	-0.276499	-0.866146	-0.110214	0.803175	-0.806237	-0.561295
ENSG00000077254.14	USP33	23032	0.507892	-0.20587	-0.234708	-0.302596	-0.47227	-2.38722	0.357481	0.046322	0.175047	0.292352	0.24872	0.192555	0.0499	0.504363	0.365858	0.381534	0.500436	0.195577	0.079429	0.338453	0.065436	0.581924	-0.034618	-0.492727	-0.296556	-0.322595	0.009744	-0.765175	0.868907	-0.228602	-0.402053	0.20952	0.254985	0.0499	0.361139	0.216826	-0.162329	0.053823	-0.362918	0.224347	0.387353	-0.273623	-0.321258	-0.341068	0.242627	-0.219068	-0.843176
ENSG00000180488.14	MIGA1	374986	0.391047	0.395726	-0.106048	0.167824	-0.162053	-2.44635	0.56156	0.391424	0.278252	0.715664	0.237876	0.319951	0.425933	0.221009	0.671687	0.567985	0.432426	0.365552	0.258085	0.407813	0.163835	0.400152	-0.84492	-0.736185	-0.31787	-0.459964	-0.407047	-2.1492	0.364334	0.150304	0.002994	0.494473	0.435438	0.425933	0.414045	0.345513	-0.449864	-0.926112	-0.036047	0.462861	0.491033	-0.820385	-0.403593	0.082906	0.477234	-0.425937	-0.503402
ENSG00000162614.18	NEXN	91624	0.541693	0.946723	0.948891	0.380243	-0.372398	-1.11406	-0.421058	-0.286371	-0.739504	-0.375	-0.619973	-0.600529	-1.12628	-0.037545	-0.023764	-0.201235	-0.239207	-0.444069	-0.279227	-0.177848	0.061509	-0.179451	0.992508	0.765582	1.81183	1.39579	0.603396	-0.650174	-0.578908	0.983573	0.00407	-0.367062	-0.655231	-1.12628	-0.35453	-0.237161	1.03732	-0.637731	0.343925	-0.810088	-0.317961	0.912217	1.66433	0.534134	-0.724379	1.36997	0.184754
ENSG00000162613.16	FUBP1	8880	0.905035	-0.046312	0.073304	0.087343	-0.178387	-1.48551	0.585101	0.561667	0.399358	0.402338	0.566719	0.582111	0.425297	0.135777	1.0011	0.571743	0.572374	0.325376	0.239053	0.427188	0.452919	0.282998	0.251065	-0.779396	-1.09045	-1.02588	-0.636392	-2.85804	-0.680834	0.014005	-0.04724	0.595021	0.547341	0.425297	0.465814	0.345691	-0.8625	-1.83621	-0.006377	0.556044	0.528249	-0.274134	-1.0981	-0.017974	0.578195	-0.989543	-0.362663
ENSG00000162616.8	DNAJB4	11080	0.982809	-0.408273	-0.422288	-0.009017	0.116758	-1.75448	-0.126529	0.127869	0.210757	-0.649278	-0.028072	0.555699	-0.260009	0.054969	0.3821	0.060493	0.666366	-0.210164	-0.050405	0.172594	0.361524	0.554354	0.168526	-0.233219	0.798839	0.575179	-0.209662	-1.84645	0.445985	-0.430951	0.055904	0.000695	0.025004	-0.260009	0.236709	0.0634	0.189655	-0.726654	-0.113072	-0.039998	0.18574	-0.033567	0.712934	-0.202832	-0.002894	0.418559	-0.579792
ENSG00000137960.5	GIPC2	54810	1.73772	0.326992	-0.544368	-0.527113	-0.103667	-0.420988	-0.099442	0.710567	0.527849	-0.257477	-0.195493	0.908283	-0.226612	-0.534647	0.447893	0.45073	0.072597	0.078694	0.374829	0.213534	0.489677	-0.515876	-0.544368	0.047725	-0.524138	-0.544368	-0.544368	-0.522267	-0.544368	-0.112789	-0.327292	0.317093	0.275887	-0.226612	0.0785	0.305283	-0.56491	-0.553442	-0.422439	0.177065	0.216413	-0.257692	-0.554413	-0.238003	0.229795	-0.579791	-0.297034
ENSG00000273338.1	RP11-386I14.4	NA	1.31487	0.896126	0.96479	0.615072	1.10374	0.032963	-1.22531	0.510968	-0.917614	-0.492613	-0.362576	-0.59296	-0.494191	-2.06605	0.030156	-0.957064	-0.436283	-0.475169	-0.503881	-1.21561	0.400887	-0.706174	2.05095	1.75617	2.08303	2.3971	1.34941	-4.99263	-1.08234	0.965569	0.891835	-0.37065	-0.663862	-0.494191	-0.472923	-0.892189	1.94394	-3.15211	0.964693	-0.669351	-0.671689	1.97539	2.32459	1.00452	-0.653998	2.09558	0.845523
ENSG00000137959.15	IFI44L	10964	0.94135	0.563202	0.74765	-0.199975	-0.658056	-5.59849	-0.279795	-0.320952	0.7592	0.481161	1.02361	1.03696	0.598434	-1.23445	-0.81222	-0.20892	-0.696496	-1.32381	0.011039	-1.44118	0.515001	-0.233822	2.15221	0.388017	1.50618	1.27607	0.887155	0.042031	-0.527116	0.680159	-0.445205	-0.311708	0.926283	0.598434	-1.04827	-0.742053	1.12243	-0.251695	-0.039679	0.912618	-0.801356	1.31804	1.44362	0.127067	0.567301	1.31907	-1.2043
ENSG00000137965.10	IFI44	10561	0.792141	-0.327942	-0.343337	-1.22191	-1.99668	-4.57959	-0.631562	0.179949	0.616903	0.337027	1.01259	1.1958	0.388501	-1.08399	-0.081871	0.293561	0.126746	-0.205791	0.559844	-0.94735	1.27052	0.181184	-0.014201	0.505802	1.42311	0.91415	0.622233	0.279887	0.202144	-0.348305	-1.67003	-0.234328	0.887386	0.388501	-0.041014	-0.201064	0.79718	0.25011	-1.28043	0.831044	0.077114	0.255076	1.21273	-1.09155	0.611331	1.06387	-1.98222
ENSG00000234184.5	LINC01781	101927412	0.155879	2.58701	3.86852	6.10845	5.45484	4.22103	-1.10785	-0.947904	-1.08975	-1.10453	-0.842116	-0.789356	-1.10478	-0.860167	-0.65114	-0.799987	-0.612788	-1.3279	-1.01262	-1.3279	-0.808153	-0.783647	-0.956276	-1.3279	-1.10556	-1.3279	-1.11861	-0.786208	-1.02494	3.34957	5.99982	-1.06666	-1.07355	-1.10478	-1.00696	-1.21442	-1.26942	-0.939745	5.54738	-1.15395	-0.985212	-1.18519	-1.26265	5.0563	-1.21468	-1.27689	5.20507
ENSG00000233008.5	LINC01725	101927587	0.855496	0.58039	0.692588	0.192276	-0.324945	-1.5549	1.52603	0.29537	0.63893	0.375238	0.149365	0.55874	0.608901	-0.958089	1.02596	0.10715	-0.734762	-0.880504	-0.016429	-0.94146	-0.844434	-0.808247	1.96494	-0.234015	-0.884438	-0.858862	-0.910248	-0.221774	0.131406	0.660508	-0.068838	0.945065	0.483291	0.608901	-0.83811	-0.497018	-0.917934	-0.046889	0.201278	0.545594	-0.542133	0.89812	-0.904542	0.319985	0.411306	-0.95389	-0.097032
ENSG00000137941.16	TTLL7	79739	1.5197	-0.023681	-0.450936	-0.175285	0.046311	-1.37567	-0.427849	0.094976	0.174332	-0.607321	0.370507	0.051069	0.453952	0.174545	0.28385	0.30893	0.015534	-0.671648	-1.02494	0.359081	0.004086	-0.003523	-0.367419	-0.516714	-0.867662	-0.523284	-0.529664	-0.49142	4.28582	-0.246264	-0.06692	-0.172717	-0.003203	0.453952	-0.340437	-0.345491	-0.546341	1.9688	-0.208464	0.103573	-0.124805	-0.458748	-0.721717	-0.169375	0.120457	-0.690415	-0.463232
ENSG00000233061.1	TTLL7-IT1	NA	0.550596	-0.307055	-0.007338	-0.286339	-0.356439	-1.29191	-0.153085	-0.10024	-0.114104	0.257508	-0.057585	0.049054	0.137833	0.253896	0.278191	0.449736	0.17734	0.112441	0.052004	0.257879	-0.004861	0.343419	-0.438954	-0.22021	-0.257668	-0.345184	-0.018986	0.174145	0.990558	-0.163129	-0.333517	-0.131442	0.037847	0.137833	0.150358	0.160788	-0.188956	0.604327	-0.233702	0.063825	0.265839	-0.342019	-0.312801	-0.268594	0.058024	-0.223537	-0.526381
ENSG00000271576.1	RP11-486G15.2	NA	3.64358	0.119749	0.790225	0.008718	-0.029558	-0.4733	-0.337197	0.182397	-0.557154	-0.627264	-0.627264	-0.196162	0.080547	-0.514029	0.879072	-0.27082	0.552699	-0.175206	-0.219837	0.423734	-0.567068	0.075371	1.16557	-0.579974	-0.627264	-0.569652	-0.627264	-0.627264	-0.54773	0.472157	-0.010813	-0.080321	-0.563426	0.080547	0.195869	0.105796	-0.621041	-0.609666	0.276577	-0.451069	0.038347	0.303847	-0.621041	0.249502	-0.385882	-0.655751	0.097323
ENSG00000142875.19	PRKACB	5567	1.45378	-0.182697	-0.311579	0.171136	-0.227369	-2.36786	1.07949	0.558452	0.744462	0.644633	0.703492	0.711999	0.602313	0.957006	1.21775	0.915868	1.10514	1.2296	0.8017	1.35402	0.51729	1.48508	-0.205927	-1.11851	-2.24839	-1.65652	-1.30679	-6.35462	0.196859	-0.256464	-0.029177	0.849874	0.787001	0.602313	1.21142	1.11854	-1.53757	-3.19507	-0.13222	0.79736	1.16852	-0.687209	-2.02613	-0.15448	0.856261	-1.87349	-0.683021
ENSG00000203943.8	SAMD13	148418	3.48547	-0.166117	0.135806	0.494329	-0.850573	-0.924395	0.166514	-0.785199	-0.671004	-0.337278	0.159492	0.862808	-0.30547	-0.067463	0.548333	-1.09843	-0.321038	-0.07778	-1.17897	-0.61011	-0.79029	-0.028727	0.60826	0.446537	0.770774	0.102171	-0.265966	-0.836739	1.50194	-0.015727	-0.184843	-0.321016	0.003933	-0.30547	-0.206934	-0.928294	-0.084988	0.345152	-0.079242	-0.068212	-0.538228	0.5473	0.452943	-0.108472	-0.213653	0.218195	-0.306818
ENSG00000117133.10	RPF1	80135	0.255444	-0.183857	-0.163005	-0.161699	-0.067144	-0.922688	0.563908	0.619841	0.410311	0.170823	0.271051	0.169646	0.438256	0.033595	0.488078	0.136732	0.422907	0.159712	0.26162	0.223762	0.102468	0.127351	0.487158	-0.056478	-0.889401	-0.194482	-0.107876	-2.62566	0.046115	-0.179975	-0.118739	0.614209	0.286738	0.438256	0.302303	0.251849	-0.156884	-1.33844	-0.14086	0.341723	0.25859	0.223466	-0.562392	-0.16155	0.403275	-0.42841	-0.350688
ENSG00000174021.10	GNG5	2787	0.416851	-0.342011	-0.570236	-0.531586	-0.157826	-0.857902	-0.606037	-0.374459	-0.617452	-0.368436	-0.341489	-0.537105	-0.542676	-0.807504	-0.549379	-0.406674	-0.440585	-0.027296	-0.178113	-0.225135	-0.785525	0.15882	1.08662	1.17152	0.875305	1.40066	1.40417	1.56201	0.795062	-0.473336	-0.357714	-0.508748	-0.523197	-0.542676	-0.242768	-0.209232	1.45534	1.22301	-0.452815	-0.563377	-0.314383	1.17167	1.18092	-0.449445	-0.613983	1.32292	-0.575642
ENSG00000122432.17	SPATA1	100505741	-0.050014	-0.036855	0.014632	0.140495	0.284939	-2.00147	0.452391	0.052514	0.146044	-0.257055	-0.476099	-0.848542	-0.731298	-0.394809	0.160939	-0.12987	-1.01168	-0.583669	-0.84465	-0.600795	-0.786531	-0.075997	0.145533	-0.102709	0.509071	1.36949	1.20446	1.87766	2.38006	-0.011531	0.220744	0.261979	-0.402861	-0.731298	-0.827775	-0.749995	1.33554	2.20919	0.158194	-0.507158	-0.620176	0.02222	0.974723	0.113146	-0.445275	1.10827	-0.37406
ENSG00000117151.12	CTBS	1486	-0.311548	-0.199975	-0.463273	-0.10601	-0.347936	-0.799426	-0.222557	-0.326547	-0.14605	-0.431968	-0.502744	-0.321462	-0.295803	-0.637481	-0.152932	-0.360924	-0.441197	-0.599002	-0.599361	-0.625099	-0.382997	-0.561654	0.445811	0.126375	1.20995	0.984185	1.29765	2.79516	1.66387	-0.344138	-0.235538	-0.284912	-0.393481	-0.295803	-0.539726	-0.635333	1.18397	2.31365	-0.329719	-0.397411	-0.503672	0.296889	1.13847	-0.313498	-0.451752	1.25522	-0.448571
ENSG00000117155.16	SSX2IP	117178	0.88962	-1.4279	-0.68034	-0.663893	-1.98635	-2.12886	0.486133	-0.416479	0.001147	-0.073033	0.527659	-0.023988	0.097084	1.29177	0.478771	-0.039914	0.582583	1.29305	0.924259	1.17771	0.456024	2.17677	1.29269	-0.721421	-1.45234	-0.523316	-0.136932	-1.61399	0.847632	-1.0939	-1.37512	0.036141	0.121164	0.097084	0.973207	1.09064	-0.342582	-0.39764	-1.19727	0.123778	0.6599	0.296411	-1.02511	-1.33529	0.14808	-0.759429	-1.61193
ENSG00000153898.12	MCOLN2	255231	-1.63045	-0.420122	1.82342	1.67498	0.958017	-3.41045	-2.67516	-1.0152	-0.23789	1.2203	1.32955	-0.086003	0.885025	1.33741	-1.64404	2.36023	2.35603	2.12593	1.11201	1.96905	0.407605	0.526487	3.56138	1.38992	-2.39592	-2.03951	-2.34064	-3.34011	-3.14529	0.728124	1.36618	-1.91481	0.624631	0.885025	2.32555	1.59867	-2.27272	-3.36507	1.60198	0.728102	2.45961	2.56907	-2.3014	1.13263	0.53397	-2.43584	0.146473
ENSG00000162643.12	WDR63	126820	-0.782093	-1.19735	-0.685435	-1.14483	-0.751582	-1.19735	-0.188199	-0.751416	1.0808	0.897254	1.20692	-0.321094	-0.131255	1.52249	-1.1677	2.32913	2.11483	1.84502	1.37655	2.55563	0.636577	0.258702	-0.108373	-0.901633	-1.10097	-1.05518	-1.19735	-1.19735	-1.19735	-0.976915	-0.983989	-0.487536	0.803639	-0.131255	2.05464	2.04028	-1.16876	-1.24253	-0.928116	0.63955	2.26074	-0.52406	-1.11876	-1.06049	0.530056	-1.20551	-1.16472
ENSG00000055732.12	MCOLN3	55283	-0.138667	-0.751023	-0.615322	-1.30237	-0.811342	-1.92008	-0.175371	0.435444	0.707153	0.87831	1.34387	1.83087	1.43852	0.435639	-0.046412	1.61006	0.105527	0.010554	-0.414322	0.071026	0.260381	0.011739	-0.680705	-0.846833	-0.536887	-1.06524	-0.568454	0.078407	0.86939	-0.708952	-1.09674	0.134943	1.33577	1.43852	0.060231	-0.178125	-0.847672	0.491782	-0.981026	1.45076	0.62051	-0.79259	-0.831293	-0.976547	1.31845	-0.780275	-1.26386
ENSG00000097096.8	SYDE2	84144	0.691468	-0.138378	-0.647906	-0.333132	-0.95306	-1.21289	1.25881	0.521182	0.782056	0.456924	0.86931	0.135062	0.173986	-0.317725	0.940725	0.372023	-0.054158	0.35132	0.250051	-0.321567	-0.172356	0.018702	-0.024716	-0.651551	-0.514795	-0.31846	-0.32058	-0.86149	-0.134826	-0.407978	-0.667364	0.923581	0.629512	0.173986	0.154188	-0.037107	-0.331577	-0.516956	-0.695264	0.56576	0.240557	-0.350893	-0.432349	-0.581562	0.533994	-0.414777	-0.768916
ENSG00000162642.13	C1orf52	148423	-0.014169	-0.352459	-0.191374	-0.428313	-0.688498	-1.66375	0.466578	0.206282	0.217058	-0.071297	0.234107	0.022837	0.185712	0.55086	0.499406	0.289795	0.458665	0.39758	0.289083	0.419484	0.291481	0.290371	-0.17277	-0.483872	-0.309198	-0.216781	-0.142721	-0.34367	0.529996	-0.282177	-0.579478	0.349126	0.113004	0.185712	0.444278	0.367652	-0.186534	0.096679	-0.470263	0.137715	0.411975	-0.340711	-0.272914	-0.465997	0.206757	-0.240382	-0.77805
ENSG00000142867.12	BCL10	8915	-0.057518	0.327685	0.574922	0.453732	0.417557	-1.65416	-0.569294	0.032693	0.185766	-0.200684	-0.014089	0.102438	0.170278	-0.618943	-0.394186	-0.268143	0.267689	-0.06146	-0.467118	-0.083898	-0.567033	-0.406642	-0.59762	0.290337	0.486468	0.295	0.524106	0.985619	0.542659	0.468334	0.452084	-0.278425	0.020606	0.170278	0.107005	-0.285905	0.425008	0.792975	0.51988	0.057038	-0.022257	-0.159439	0.405478	0.497777	-0.007442	0.469324	0.028023
ENSG00000153904.18	DDAH1	23576	1.57148	0.910712	2.11513	1.81669	1.23279	0.062385	-0.198625	-0.455806	-0.455806	-0.455806	-0.370713	-0.455806	-0.428683	-0.447667	-0.455806	-0.455806	-0.455806	-0.455806	-0.455806	-0.455806	-0.455806	-0.017162	-0.438349	-0.00944	-0.301455	-0.455806	-0.371306	-0.357831	0.481958	1.57001	1.58228	-0.339563	-0.487741	-0.428683	-0.473006	-0.473006	-0.429162	0.064405	1.85656	-0.507127	-0.491555	-0.232343	-0.392919	1.70481	-0.548177	-0.405694	1.43648
ENSG00000117174.10	ZNHIT6	54680	1.11827	-0.022502	0.325574	0.04192	0.042302	-1.52502	0.769038	0.50887	0.6718	0.553541	0.793872	0.534382	0.482173	0.396846	1.10979	0.966895	0.543805	0.428256	0.434419	0.433999	0.755693	0.21641	0.18371	-0.214366	-1.68314	-1.15661	-0.63204	-4.4464	-1.43667	0.157254	0.0437	0.663066	0.71657	0.482173	0.504371	0.450594	-0.92807	-3.05254	0.147312	0.710499	0.697011	-0.015906	-1.47345	0.108679	0.720513	-1.24803	-0.266277
ENSG00000171502.14	COL24A1	255631	4.88873	-0.708729	-0.076012	0.049095	-0.294662	0.996946	-0.790524	-0.738848	-0.557805	-0.793239	-0.091627	-0.440924	0.463975	-0.790155	-0.697865	-0.003808	-0.763207	-0.536769	-0.804521	-0.762795	-0.71326	-0.101093	4.49296	-0.696103	0.482573	-0.376283	0.468178	-0.769043	-0.723085	-0.407177	-0.127417	-0.793542	-0.52856	0.463975	-0.674516	-0.81323	0.047682	-0.774217	-0.1156	-0.332252	-0.46868	1.97007	0.055151	-0.289117	-0.492448	0.206508	-0.007808
ENSG00000122417.15	ODF2L	57489	0.433712	-0.299815	-0.185812	-0.465253	-0.222049	-2.10052	0.248823	0.693807	1.11141	1.06368	1.70555	1.74598	1.12892	0.335903	0.524607	1.16893	0.687462	0.552816	1.33042	0.555914	2.11225	0.181834	-0.808114	-2.18159	-2.3851	-1.8564	-1.66515	-1.9081	-1.33921	-0.251976	-0.356619	0.489101	1.5789	1.12892	0.64354	0.978756	-1.82722	-1.68493	-0.313864	1.58108	0.866054	-1.55126	-2.20078	-0.329138	1.46545	-2.12331	-0.766126
ENSG00000261737.1	RP4-612B15.3	105378828	0.569464	-0.499905	-0.206334	-0.546376	-0.462219	-1.6483	-0.099264	0.34529	1.37698	1.01407	0.800876	0.195346	0.056973	0.938415	-0.062451	0.048866	-0.15609	0.323654	0.184844	0.612821	0.611033	0.523922	0.154673	-1.10265	-0.998167	-0.712061	-0.622853	-0.700517	0.520633	-0.366445	-0.523327	0.127655	0.950512	0.056973	0.086943	0.413883	-0.692644	-0.093336	-0.436739	0.806102	0.077801	-0.491876	-0.887383	-0.481204	0.820631	-0.838689	-0.787117
ENSG00000097033.14	SH3GLB1	51100	0.123462	-0.622166	-0.486462	-0.173598	-0.37502	-0.390272	-1.06321	-0.265116	-0.65318	-0.417373	-0.241137	-0.261304	-0.123848	0.067423	-1.08342	-0.360502	0.340792	0.225807	0.030813	0.200178	-0.005073	0.389683	0.120917	0.12268	0.45886	0.342113	0.635441	1.88472	1.61189	-0.575232	-0.28466	-0.689226	-0.441401	-0.123848	0.29399	0.119853	0.507222	1.81428	-0.372088	-0.397133	0.074087	0.126395	0.415599	-0.465044	-0.370699	0.516358	-0.479207
ENSG00000183291.15	SELENOF	9403	-0.094875	0.438021	0.136861	0.249931	0.21146	-0.731334	-0.206519	-0.23674	0.033013	-0.367323	-0.088132	-0.219931	0.158902	0.082011	-0.136411	-0.236845	0.208884	0.196304	0.153584	0.104002	0.244704	0.043394	1.18437	0.138801	0.138231	-0.085067	-0.23095	-0.886292	-0.161794	0.298288	0.239401	-0.229993	-0.180258	0.158902	0.210239	0.133653	-0.163971	-0.543818	0.215058	-0.113153	0.060515	0.68655	0.027585	0.290791	-0.130473	-0.06391	0.071369
ENSG00000153936.16	HS2ST1	9653	1.61162	1.03718	0.159498	-0.54737	0.272624	-0.277277	-0.055359	0.242026	-0.233408	0.262292	-0.438052	0.278399	-0.006227	0.29349	0.028753	0.226534	0.230475	-0.336641	0.166048	-0.17224	0.304169	-0.188276	-0.453825	-0.643655	-0.116265	-0.737118	-0.620028	-1.37121	1.22792	0.620918	-0.142557	0.096856	-0.036695	-0.006227	-0.055086	-0.003213	-0.70418	-0.074349	-0.041429	-0.032063	0.04327	-0.569447	-0.442793	0.258705	0.048931	-0.529658	0.150877
ENSG00000267272.5	LINC01140	339524	3.53936	-0.230515	0.066395	-0.391607	-0.062463	-1.56125	-0.290054	-0.085195	-0.074968	-0.032735	0.08197	-0.406005	-0.091712	-0.83824	-0.161553	-0.133922	-0.230542	-0.285467	-0.132681	-0.672291	-0.219151	-0.080749	1.63099	0.239732	-0.502384	-0.579262	0.056519	-0.6897	1.72598	-0.085157	-0.235602	-0.194705	-0.121151	-0.091712	-0.26774	-0.417674	-0.271234	0.537695	-0.13936	-0.122509	-0.233635	0.970656	-0.561231	-0.173472	-0.199112	-0.368509	-0.510082
ENSG00000143013.12	LMO4	8543	2.76203	-0.872278	-0.159963	0.260363	0.366557	0.049455	-2.00922	-0.715239	-1.2339	-0.750775	-0.263988	0.442843	0.255854	-0.557929	-1.3942	-0.354648	-0.024015	-0.197715	0.024771	0.02767	0.350126	0.525957	0.686395	0.266803	0.264398	0.369341	0.644562	-0.506665	1.46951	-0.535597	0.325289	-1.41363	-0.506736	0.255854	-0.115048	0.02721	0.526082	0.49959	0.167861	-0.362759	-0.207195	0.494584	0.328827	-0.113738	-0.49024	0.45952	-0.083288
ENSG00000065243.19	PKN2	5586	0.469926	-0.163782	-0.112783	-0.457931	-0.820313	-1.78207	0.118511	-0.205786	-0.418749	-0.003492	0.106869	0.354512	-0.415995	0.475838	0.461224	0.427272	-0.332907	-0.34456	-0.500337	0.129049	-0.18517	0.108587	-0.067066	0.008309	0.149345	0.166099	0.516148	1.80109	0.751761	-0.143501	-0.66324	-0.045284	0.010983	-0.415995	-0.351516	-0.192649	0.353996	1.32459	-0.500043	-0.0882	-0.089939	-0.030488	0.163674	-0.436299	-0.065461	0.298938	-0.780973
ENSG00000137947.11	GTF2B	2959	-0.093589	-0.275834	-0.438512	-0.580572	-0.503364	-0.997566	0.294224	0.521852	0.443709	0.105345	0.14153	0.159219	0.392171	-0.343208	-0.184293	0.094774	0.203055	-0.005987	-0.101647	0.08552	0.164603	-0.167109	-0.077067	0.416757	-0.071068	-0.013485	0.198335	0.235642	0.228079	-0.370651	-0.56242	0.423436	0.238465	0.392171	0.102253	-0.008368	0.095913	0.24061	-0.547285	0.290675	0.104911	0.176254	-0.043872	-0.50462	0.305597	0.040902	-0.654348
ENSG00000137944.17	KYAT3	56267	0.892508	-0.539066	-0.275923	-0.052732	-0.612027	-1.45025	0.23324	0.244524	0.306054	0.085925	0.068782	0.276808	0.248099	0.110919	0.039967	0.229368	0.323958	-0.032302	-0.095256	0.358721	0.241217	0.064378	0.335037	0.35075	0.192684	-0.277136	0.101215	-0.615534	-0.699477	-0.422871	-0.344922	0.247896	0.206971	0.248099	0.151331	0.136704	-0.09128	-0.682317	-0.338154	0.230688	0.187296	0.355833	-0.043819	-0.415235	0.247434	0.006026	-0.685744
ENSG00000213516.9	RBMXL1	494115	0.455241	0.127718	-0.313951	-0.322119	-0.975738	-2.20938	0.471874	0.462654	0.561024	0.513844	0.560371	0.371291	0.407729	-0.779264	0.369096	0.218485	0.726815	0.125268	-0.247533	-0.233252	-0.19063	-0.119244	-0.903606	-0.11338	0.102274	0.144703	0.269715	0.487603	-0.350157	-0.09663	-0.673417	0.484897	0.563057	0.407729	0.442118	-0.249464	0.215028	0.071316	-0.579408	0.565039	0.384845	-0.527681	0.128149	-0.416454	0.476961	0.185739	-0.864429
ENSG00000117226.11	GBP3	2635	0.08049	-1.06391	-0.960265	-0.928226	-0.965769	-2.46233	0.177209	0.33251	0.482056	0.529888	0.745538	0.573557	0.262138	1.32468	0.295272	0.691527	1.08901	0.816517	0.747097	0.692176	0.574662	0.831748	-2.68631	0.206854	0.359456	0.322977	0.371773	-0.52721	-1.26281	-1.05028	-0.982733	0.264477	0.654118	0.262138	0.988714	0.746792	0.360483	-0.928786	-1.02604	0.606914	0.93358	-1.28651	0.354092	-1.09949	0.692321	0.378963	-1.49331
ENSG00000117228.9	GBP1	2633	-0.992982	-1.25128	-0.921545	-1.24354	-1.23247	-4.45326	0.135642	0.97509	0.866589	1.24836	0.980709	0.678182	0.734753	0.485477	0.82234	0.995971	1.29752	0.707122	0.541142	0.554331	0.437482	0.403352	-6.0968	0.683055	1.42011	2.10119	2.00061	2.79721	-4.43603	-1.12741	-1.28472	0.576323	1.05899	0.734753	1.04015	0.568406	2.12829	-0.850329	-1.22134	1.0552	1.07865	-2.80902	1.82709	-1.30452	1.10208	1.985	-2.13028
ENSG00000234518.2	PTGES3P1	NA	-0.588529	-3.03348	-2.37309	-2.68065	-1.49751	-3.11964	0.902577	1.7557	0.698077	1.83812	1.06024	1.22879	0.74903	0.26127	0.555577	1.30453	1.54656	0.883297	1.2327	1.01314	0.625587	0.98097	-3.62844	-1.57051	-0.111448	0.366653	0.669826	2.72792	-1.66901	-2.8053	-2.16792	1.3793	1.35402	0.74903	1.26077	1.1653	0.537796	0.549436	-2.35503	1.30461	1.34243	-2.69756	0.132418	-2.6896	1.43519	0.332527	-2.97337
ENSG00000162645.12	GBP2	2634	-0.231828	-1.84269	-1.51784	-2.54831	-2.44151	-4.90034	0.274235	1.28878	0.824016	0.897922	0.868121	0.916436	0.66798	0.89052	0.291278	1.06936	1.28807	0.65943	0.758985	0.775451	0.8774	0.946053	-5.64595	-0.910025	1.02521	1.55608	1.8937	2.76813	-0.06149	-1.74367	-2.58906	0.810996	0.983965	0.66798	1.0105	0.79617	1.78998	1.40439	-2.33935	0.977005	1.08449	-3.40169	1.33935	-2.34321	1.13781	1.60866	-3.10123
ENSG00000162654.8	GBP4	115361	0.44225	-0.05588	-0.503313	-1.0639	-1.34658	-4.58513	0.453808	0.62333	0.722728	1.32819	1.25102	0.810945	0.515571	0.409586	0.259996	1.01122	1.1585	0.526033	0.545111	0.371193	0.463574	1.32866	-3.73197	-0.809856	0.09325	1.53424	1.67196	0.261543	-3.48501	-0.290147	-1.25072	0.558892	1.15413	0.515571	0.874049	0.475441	1.66359	-1.67255	-1.04744	1.08326	0.96906	-2.35661	0.844452	-0.833327	1.05006	1.18608	-1.76815
ENSG00000154451.14	GBP5	115362	-2.37332	-1.4634	-1.91905	-2.01213	-1.68515	-3.52922	0.029666	1.90099	0.967566	1.80371	2.29575	1.5897	-0.580901	2.16521	-0.142043	1.99314	2.56751	1.88377	2.29897	1.68367	2.86763	2.12557	-6.70309	-2.32211	-0.181772	0.858482	1.01076	2.41469	-6.48169	-1.75505	-1.9184	1.00176	1.86796	-0.580901	2.30963	2.06646	0.969889	-2.11024	-2.01894	1.422	2.31662	-4.68289	0.351123	-1.98666	1.74598	0.606607	-2.48295
ENSG00000183347.14	GBP6	163351	-0.270753	-0.143213	0.030886	-0.293227	-0.27303	-1.17173	-0.154494	0.28188	-0.080255	-0.051748	0.025144	0.345065	-0.023253	-0.271569	0.101694	-0.093509	-0.209773	-0.331556	0.466739	0.193656	0.277867	0.147139	-0.496509	0.004132	0.269396	0.250425	-0.1346	1.59957	-0.127693	-0.058283	-0.293813	0.066097	0.066844	-0.023253	-0.280878	0.342658	0.060098	0.76371	-0.192454	0.050308	-0.22821	-0.255479	0.269718	-0.190419	0.068958	0.138478	-0.433052
ENSG00000225492.6	GBP1P1	400759	1.04952	-0.498023	-0.427196	-0.248797	-0.917281	-1.74946	-0.928103	-0.408259	-0.482105	0.386594	-0.000885	0.200338	0.304482	-0.953081	-0.043993	-0.114938	0.339272	0.149541	1.01309	-0.045188	0.634078	0.615355	-1.27096	0.031769	0.960836	0.968826	0.624789	1.14566	-0.803771	-0.480066	-0.60504	-0.693395	0.029167	0.304482	0.25363	0.502215	0.826876	0.177397	-0.572745	0.095589	0.1344	-0.642977	1.00124	-0.586843	-0.093277	0.918266	-0.8989
ENSG00000197147.13	LRRC8B	23507	1.03399	-0.569637	-0.534211	0.086558	-0.514402	0.420809	1.25464	0.734724	1.11459	1.54184	0.655353	1.05294	1.35392	-0.918301	0.533549	1.22958	0.312847	-1.17262	-0.514401	-0.794913	-0.161183	-1.24795	0.205954	-0.185726	-0.111902	-0.927257	-0.178549	-1.79508	-2.35597	-0.572751	-0.221994	1.03222	1.22479	1.35392	-0.44611	-0.679361	-0.573767	-2.15385	-0.345837	1.33841	0.132937	0.010496	-0.539186	-0.429811	1.15113	-0.437738	-0.259994
ENSG00000231999.6	FLJ27354	400761	0.748329	0.155339	-0.192699	-0.083076	-0.184143	-0.849348	2.21303	1.72983	1.33354	1.25144	0.617468	0.793105	1.63887	-1.08589	1.59448	1.42706	-0.228052	0.413019	-0.316549	-0.420814	0.112652	-1.41925	-1.07744	0.013133	-0.726418	-1.09675	-0.818959	-3.66754	-2.40742	-0.019385	-0.138651	2.04582	1.1212	1.63887	0.095973	-0.382594	-0.994002	-3.15211	-0.16533	1.31869	0.579487	-0.552234	-0.945985	-0.085469	1.30989	-0.949786	-0.270068
ENSG00000171488.14	LRRC8C	84230	-0.935776	-1.64442	-1.6868	-1.29132	-1.2784	-1.21799	0.888325	1.31111	1.50057	1.2534	1.48465	1.51171	1.15026	0.874105	1.0665	1.46137	0.851702	0.270729	-0.139688	0.408372	0.426597	-0.270383	-2.75141	0.994125	0.733502	0.057266	-0.098158	-2.24634	-2.2545	-1.72846	-1.33334	1.14122	1.61361	1.15026	0.582394	0.139412	-0.021218	-2.33534	-1.53012	1.61503	0.928817	-0.911798	0.410304	-1.65587	1.66475	0.248977	-1.66613
ENSG00000171492.14	LRRC8D	55144	0.580826	-0.12395	-0.17062	-0.631643	-0.360178	-2.15394	0.5042	0.769199	1.2536	0.810577	0.815905	1.01036	0.945355	-0.295977	0.741217	0.764719	0.314215	-0.460883	-0.571479	0.048383	-0.000689	-0.086101	1.22219	0.06334	0.204804	0.205858	0.247246	-2.23058	-3.56125	-0.152843	-0.514624	0.660726	1.09171	0.945355	-0.076101	-0.271417	0.235101	-3.00519	-0.417871	1.13178	0.222175	0.667018	0.21308	-0.360977	1.04891	0.236503	-0.805184
ENSG00000162664.16	ZNF326	284695	1.4651	0.383144	0.116102	-0.573316	-0.415317	-1.57786	-0.104772	0.227581	0.18531	0.118403	0.514101	-0.056273	0.161813	0.097697	0.218959	0.553843	0.053793	0.157737	0.357909	0.295005	0.20397	0.298331	0.586203	-0.106517	-0.266298	-0.469861	-0.236387	-2.54244	0.402001	0.259043	-0.51297	0.063722	0.213698	0.161813	0.109756	0.338776	-0.366449	-1.11061	-0.313654	0.216104	0.275134	0.248894	-0.381969	-0.137328	0.230898	-0.349608	-0.483823
ENSG00000122482.20	ZNF644	84146	0.195613	0.452632	0.350614	0.345789	-0.457415	-2.10609	0.526933	0.514075	0.631909	0.577779	0.493676	0.469992	0.478689	0.597247	0.743785	0.723577	0.057701	0.248145	0.161897	0.335701	0.399617	0.320983	-0.105763	-0.301172	-0.506828	-0.53131	-0.574074	-3.31825	-0.432258	0.416778	-0.057919	0.540146	0.60987	0.478689	0.158694	0.258188	-0.573548	-1.94602	0.085911	0.620691	0.370054	-0.211146	-0.538656	0.194077	0.667341	-0.579553	-0.331046
ENSG00000162669.15	HFM1	164045	2.68041	-0.140485	-0.140485	0.015382	0.096384	-0.140485	-0.140485	-0.140485	-0.140485	-0.140485	-0.140485	-0.140485	-0.140485	-0.137977	-0.140485	-0.140485	0.209928	-0.140485	-0.140485	-0.140485	-0.140485	-0.140485	0.071617	-0.140485	-0.140485	-0.140485	-0.140485	0.087197	-0.140485	-0.145787	0.057991	-0.145787	-0.157688	-0.140485	0.036031	-0.145787	-0.145787	-0.02765	-0.010324	-0.164398	-0.025538	-0.035734	-0.145787	-0.047481	-0.175607	-0.151504	-0.072481
ENSG00000097046.12	CDC7	8317	1.02879	-0.235141	-0.31731	-0.785065	-0.944518	-1.90936	0.095934	0.798571	0.468575	0.577966	0.929032	0.966877	0.295245	1.41508	0.454649	0.849052	1.66064	0.913283	1.10301	1.24062	0.934826	1.06647	-0.076876	-0.699896	-1.49469	-1.88284	-2.53656	-2.77575	-0.44595	-0.286649	-0.897425	0.46413	0.825687	0.295245	1.33553	1.21604	-2.29308	-1.67163	-0.735811	0.757758	1.23048	-0.403043	-1.75249	-0.640367	0.914744	-2.12598	-0.980964
ENSG00000069702.10	TGFBR3	7049	-2.29226	-2.40779	-3.17836	-2.96408	-2.43591	-4.53162	-0.043892	1.04565	0.465543	1.96947	2.14258	2.03334	1.5304	4.56021	-0.826997	1.96748	4.0216	4.29429	3.95039	4.08395	3.14136	4.58408	-2.58297	-4.05111	-3.50746	-1.54122	-2.92513	-3.83339	-0.429525	-2.89847	-2.80188	0.519781	1.85511	1.5304	4.31485	4.16876	-2.31744	-2.21189	-3.08372	1.90542	3.69664	-3.44221	-2.61959	-3.08284	2.21318	-2.8664	-3.63182
ENSG00000172031.6	EPHX4	253152	-0.642462	-0.652359	-0.560508	-1.36482	-0.502423	-1.69427	-0.27262	-0.09553	-0.626194	0.578432	0.312275	-0.245446	-0.546468	2.75808	-0.01914	-0.214173	2.40841	2.35995	3.13707	0.866864	0.003355	1.49005	-0.867979	-0.891329	-0.861392	-1.01976	-0.208002	-0.63976	-0.635887	-0.629318	-0.968854	-0.191021	0.00535	-0.546468	2.47415	2.07751	-0.637045	-0.661892	-0.872722	-0.123434	1.63713	-0.912849	-0.976068	-0.864317	0.150227	-0.751003	-1.11741
ENSG00000189195.11	BTBD8	NA	1.12455	-0.78154	-0.467394	-0.851456	-0.789181	-1.14417	0.884468	1.04686	0.790071	0.82611	-0.159155	0.02367	0.156411	1.02452	0.732523	0.637904	0.080996	0.23243	0.805175	-0.092488	-0.258176	0.656039	0.22218	-0.626448	-0.412657	-0.781215	-0.887284	-0.583934	-0.905876	-0.648032	-0.851274	1.00211	0.415501	0.156411	0.162627	0.36979	-0.86573	-0.773014	-0.757789	0.383153	0.341981	-0.209762	-0.619461	-0.810849	0.616451	-0.748128	-0.944066
ENSG00000069712.12	KIAA1107	23285	0.845637	-0.602408	-0.461153	0.347454	-0.553067	-0.741648	0.27325	-0.125705	-0.455349	-0.291946	0.10742	0.5807	0.589422	-0.773439	0.760571	-0.225085	0.745763	0.359214	0.731612	0.56406	0.6235	-0.21687	-0.787501	0.005514	-0.418854	-0.734488	-0.312766	-0.114444	-0.099083	-0.551848	-0.106686	0.076556	-0.016605	0.589422	0.573337	0.672283	-0.543387	-0.110792	-0.239687	0.1241	0.316301	-0.405748	-0.598432	-0.356146	0.002075	-0.527032	-0.470618
ENSG00000174842.16	GLMN	11146	0.463751	-0.320813	-0.398179	-0.353338	-0.367985	-1.48016	0.396718	0.257069	0.703978	0.462859	0.597975	0.452778	0.314232	0.55327	0.589059	0.400367	0.983666	0.752574	0.886187	1.19482	0.965679	1.19759	0.130557	-0.699301	-1.51111	-0.641961	-0.697343	-3.46378	-1.09756	-0.373062	-0.374271	0.339229	0.622283	0.314232	0.900879	1.07977	-0.694922	-2.36673	-0.402435	0.592554	0.768062	-0.295103	-1.11716	-0.40417	0.590492	-1.02466	-0.683514
ENSG00000122484.8	RPAP2	79871	0.560769	-0.558576	-0.353151	-0.284512	-0.753892	-1.23578	0.663114	0.543797	0.414742	0.357001	0.659202	0.943164	0.3201	1.12121	0.833536	0.493511	0.385123	0.373931	0.320108	0.708875	0.603754	0.600392	-0.250412	-0.448254	-0.743412	-0.992732	-1.14908	-1.82866	-0.75346	-0.473066	-0.538794	0.626227	0.666204	0.3201	0.393849	0.533906	-1.11132	-1.33978	-0.500232	0.63056	0.450268	-0.362515	-0.90083	-0.547231	0.732463	-1.03717	-0.745638
ENSG00000162676.11	GFI1	2672	-0.007108	-1.6024	-1.95862	-1.70374	-2.08115	-0.066651	-0.85455	-0.124871	0.642375	1.40684	1.21083	-0.420441	0.653154	2.61926	0.447167	-0.006963	2.64843	2.11409	2.25557	2.33279	2.13358	2.36316	0.650206	-1.73112	-2.02532	-1.22357	-2.17453	-1.97106	-2.23953	-1.8477	-1.96386	-0.50819	0.796826	0.653154	2.47112	2.38075	-1.76317	-2.18474	-2.06466	0.817453	1.70951	-0.560851	-1.68575	-2.06135	0.904101	-1.9496	-1.73486
ENSG00000067208.14	EVI5	7813	0.68677	1.10905	0.493748	0.3139	0.714824	-1.02897	-0.036558	-0.249577	-0.302854	-0.302554	-1.04109	-1.22677	-0.613638	-0.636667	-1.46836	-1.84141	-0.089794	-0.783722	-1.10341	-0.764816	-0.837551	0.1694	0.481626	1.31634	1.48114	1.45226	1.8684	0.730767	1.19697	0.831642	0.533772	-0.148466	-0.806274	-0.613638	-0.453239	-0.969362	1.72298	1.00024	0.547294	-0.816084	-0.975955	0.932905	1.52205	0.738438	-0.780885	1.72614	0.375065
ENSG00000225505.1	RP11-330C7.3	NA	0.617678	1.51566	1.6162	1.46601	0.269903	0.246366	-0.65535	-0.594678	-0.95363	-1.50461	-1.50461	-1.2661	-1.23436	-1.19813	-1.50461	-1.50461	-1.02353	-1.18844	-1.50461	-1.07792	-1.50461	-1.37597	0.919985	1.97176	2.35995	2.62832	2.59385	0.981979	1.81993	1.62502	0.90071	-0.648599	-1.46731	-1.23436	-1.14772	-1.33999	2.70961	1.45382	1.20501	-1.51269	-1.33602	1.50043	2.58825	1.36596	-1.4746	2.7256	1.19693
ENSG00000223896.2	CCNJP2	NA	0.181711	1.88453	1.9908	0.158308	0.889562	0.516464	-1.81478	-0.642877	-0.815793	0.026718	-1.741	-1.81478	-1.3997	-1.78237	-1.35899	-1.81478	-1.81478	-1.343	-1.12958	-1.38678	-1.81478	-0.185294	1.61277	2.32436	1.27339	2.59784	3.10145	1.61832	1.80808	2.01078	0.543706	-1.2752	-1.21922	-1.3997	-1.63847	-1.30566	2.95718	1.77785	1.09233	-1.34447	-1.78752	2.04285	2.00866	1.38151	-1.40285	2.50652	1.27311
ENSG00000122406.12	RPL5	6125	1.15449	0.402309	0.361448	0.503116	0.018848	-1.21112	1.2734	0.926934	1.07915	0.95828	0.927177	0.737932	1.0954	0.172726	1.20858	0.81331	-0.024947	0.320326	0.781259	0.127316	0.851186	-0.650421	0.08275	0.219706	-0.724289	-0.772525	-1.12869	-6.37424	-3.04462	0.396289	0.270831	1.14168	1.03898	1.0954	0.153262	0.47143	-0.986479	-4.88715	0.317567	1.12292	0.398548	0.156934	-0.776649	0.360789	1.11785	-0.943808	0.017459
ENSG00000154511.11	FAM69A	388650	-1.35694	1.07743	1.55259	1.20096	0.886125	1.32759	0.974441	0.595902	0.652345	0.944182	1.01025	0.76369	0.932806	1.14456	1.10157	0.920414	0.864049	0.279815	0.833843	0.41064	0.048428	0.637643	1.10542	-0.260799	-2.75975	-2.89498	-2.53952	-5.13725	-3.75357	1.36463	1.08292	0.814801	0.945794	0.932806	0.593514	0.645723	-2.81979	-4.61316	1.30838	1.00715	0.742061	0.438246	-2.93406	1.32367	1.0542	-2.94565	1.41471
ENSG00000229052.2	RP11-386I23.1	NA	-0.423294	0.915764	0.588114	0.446507	-0.048717	-0.67983	0.31801	0.024269	0.27436	0.675427	0.444223	0.050504	-0.086574	0.182418	0.658676	0.321811	-0.239691	-0.121113	-0.307979	-0.317597	-0.078782	0.077845	-0.469139	-0.200884	-0.057994	-0.510631	-0.504664	-0.617013	-0.224477	0.780314	0.2064	0.177598	0.405348	-0.086574	-0.187209	-0.324592	-0.526804	-0.436622	0.35441	0.317816	-0.014017	-0.347653	-0.295041	0.533631	0.283669	-0.385823	0.285962
ENSG00000143033.17	MTF2	22823	0.806453	0.030736	0.041365	0.018651	-0.407131	-2.31917	0.479367	0.321074	0.366163	0.150653	0.187013	0.228792	0.43536	0.198211	0.159861	0.313695	0.296747	0.462936	0.387875	0.225125	0.217941	0.231386	0.046983	0.060139	-0.389379	-0.53387	-0.60825	-1.35027	0.03885	0.037411	-0.20157	0.415323	0.261705	0.43536	0.394175	0.318066	-0.592609	-0.680454	-0.12478	0.320166	0.385855	0.055582	-0.479044	-0.08878	0.344224	-0.550539	-0.616831
ENSG00000117500.12	TMED5	50999	-0.263253	-0.493899	-0.240178	-0.077182	-0.005445	-0.432339	-0.670071	-0.126582	-0.215714	-0.309078	0.021859	-0.083761	0.11733	0.126351	-0.481839	0.002596	0.281584	0.215272	0.034641	0.303478	0.103866	0.188814	0.350862	-0.265989	0.50989	0.32277	0.601949	-0.759613	1.30571	-0.380889	-0.042872	-0.413358	-0.164633	0.11733	0.257802	0.175439	0.479807	0.283351	-0.116041	-0.109851	0.179541	0.044038	0.432041	-0.229177	-0.102235	0.515709	-0.292329
ENSG00000122483.17	CCDC18	343099	0.216341	0.531898	0.021198	0.171356	0.077093	-1.04339	-0.230812	-0.335622	-0.16544	-0.269099	-0.37976	-0.445083	-0.038839	-0.017631	0.083791	-0.058469	-0.024587	-0.067828	-0.162647	-0.066501	-0.578966	-0.132308	0.705671	-0.539769	0.37869	0.32017	0.307794	0.503306	1.23079	0.286984	0.128912	-0.293905	-0.353398	-0.038839	-0.047951	-0.118898	0.325831	0.899765	0.096932	-0.303839	-0.054239	0.086081	0.362616	0.224923	-0.315927	0.361869	-0.056602
ENSG00000223745.7	CCDC18-AS1	NA	1.04177	0.335218	0.704141	0.416291	-0.019337	-2.03768	1.13789	0.743197	0.693647	0.509242	-0.025173	0.485406	0.715331	0.03093	0.892705	0.614014	0.26134	-0.172949	0.113025	0.016569	0.062803	-0.080619	0.7046	-0.962755	-1.10395	-1.35385	-1.07143	-2.66213	0.026929	0.53929	0.205967	0.976034	0.466692	0.715331	0.045863	0.067242	-1.2584	-1.36732	0.395818	0.556659	0.252499	-0.133949	-1.27527	0.403047	0.603345	-1.26867	-0.140746
ENSG00000117505.12	DR1	1810	-0.191645	-0.395311	-0.323384	-0.079886	-0.342187	-2.03132	0.054713	0.088164	0.084421	0.168601	-0.032671	0.355668	0.028083	0.299826	-0.294373	0.105076	0.425155	0.260571	0.075878	0.395837	0.10869	0.531595	0.776283	0.162523	0.074523	-0.158366	0.03162	-0.319653	0.288755	-0.372908	-0.219	0.074134	0.161638	0.028083	0.355802	0.244758	-0.065764	-0.016032	-0.267974	0.141386	0.284276	0.487117	-0.043504	-0.320113	0.162482	-0.018773	-0.742403
ENSG00000137942.16	FNBP1L	54874	3.83418	1.43252	1.69218	1.51028	0.550998	-1.56968	-0.330737	0.781075	0.123793	-0.449519	-1.37646	1.23214	0.531671	-1.60712	-0.218447	-1.15984	-1.90222	-1.91077	-1.84551	-1.44774	-2.06126	-0.956333	2.9018	0.756803	0.171556	-1.76515	-1.63658	-1.70711	5.63654	1.6213	1.06953	0.233666	-0.131903	0.531671	-1.97844	-1.70876	-1.76505	2.03885	1.34928	0.014421	-1.78762	1.89833	-0.826864	1.45525	0.004715	-1.16118	0.846367
ENSG00000137936.16	BCAR3	8412	0.441813	0.611093	0.38894	0.790523	-0.127039	-0.951556	0.183858	0.477372	0.212083	-0.502588	0.197484	0.082583	0.411812	0.169688	0.127115	0.281232	-1.66836	-0.970747	-0.630703	-0.410892	-0.381017	0.436538	0.639922	0.145961	-1.18799	-1.33606	-1.36926	0.340177	3.68133	0.518885	0.344261	0.343091	-0.002929	0.411812	-1.36935	-0.54045	-1.40371	2.08663	0.378322	0.093938	-0.847601	0.407769	-1.30965	0.466803	0.185602	-1.39956	0.166629
ENSG00000224093.5	RP5-1033H22.2	NA	1.47768	0.676136	1.99881	1.756	0.120579	-0.72896	-0.136653	-0.030065	0.534523	-0.955926	-0.170772	1.15059	-0.567096	-1.17417	-0.729629	-0.405719	-0.590408	-1.32438	-1.05812	-0.679759	-0.660752	-0.859557	2.3053	-0.421282	-1.24808	-1.04798	-1.88622	-1.30993	5.38943	1.38795	0.973695	-0.086505	0.156699	-0.567096	-0.993524	-0.901731	-1.52246	2.11672	1.39311	-0.002031	-0.83417	0.977554	-1.19135	1.27721	-0.122404	-1.50343	0.894643
ENSG00000067334.13	DNTTIP2	30836	0.107664	-0.315665	0.120429	-0.09268	-0.154677	-1.69887	-0.014106	0.286588	0.223314	-0.115781	-0.035812	0.517885	0.259964	0.216735	0.118528	0.07642	0.365151	0.52242	0.24092	0.642396	0.056956	0.621363	0.092095	-0.09415	-0.514937	-0.675624	-0.093605	-1.1901	0.633576	-0.101302	-0.128345	0.141382	0.165451	0.259964	0.460532	0.458324	-0.399128	-0.288762	-0.045627	0.198836	0.346532	-0.001066	-0.617744	-0.124197	0.239711	-0.461628	-0.501194
ENSG00000023909.9	GCLM	2730	0.432224	-0.274666	-0.069294	0.247321	-0.62236	-1.25532	-0.563236	0.197859	0.604047	0.529066	0.780809	1.03131	0.553598	1.75232	-0.091765	0.787236	1.45721	0.891792	0.369671	1.3644	0.822803	1.0291	-0.452855	-2.30243	-2.36424	-1.90357	-1.42374	-0.532748	-0.134317	-0.17847	-0.194596	-0.189582	0.826468	0.553598	1.21882	0.899752	-1.72643	-0.346119	-0.159728	0.818875	1.1274	-1.42963	-2.21443	-0.20176	0.882457	-2.04598	-0.462074
ENSG00000234099.1	MTND4P11	NA	-0.475161	-0.581186	-0.480909	0.323961	0.412364	-1.59659	-0.297746	0.888479	-0.003406	1.28155	0.925354	1.61091	0.75707	1.85988	0.510522	1.25517	0.37225	0.986112	0.429015	0.432455	0.769037	1.20369	-1.59659	-1.59659	-1.59659	-1.59659	-1.09522	-1.59659	-0.591602	-0.551087	0.382055	0.306512	1.07037	0.75707	0.70481	0.446989	-1.3967	-1.13538	0.091816	1.06992	0.939505	-1.65684	-1.65684	-0.091415	1.23208	-1.54158	-0.449915
ENSG00000137962.12	ARHGAP29	9411	0.27351	0.149003	-0.142369	-0.423406	-0.768953	-1.39404	-0.706429	-0.756451	-0.627545	-0.369947	-0.096055	-0.454251	-0.476561	0.171949	-0.39268	-0.187345	0.489974	0.234454	0.052789	0.019792	-0.017573	1.44728	-0.766883	-0.988736	0.372962	0.65575	0.571637	1.25727	2.95727	0.003442	-0.618677	-0.759041	-0.434331	-0.476561	0.375883	0.03766	0.636852	2.18679	-0.479804	-0.473786	0.193069	-0.910935	0.533766	-0.332729	-0.517937	0.575289	-0.603775
ENSG00000117528.11	ABCD3	5825	0.582375	-0.130008	-0.43015	-0.295419	-0.41724	-1.62228	0.508326	0.094927	0.385572	0.398019	0.265152	0.374209	0.339088	1.0576	0.612056	0.253306	0.533415	0.570579	0.434615	0.397414	0.400685	0.63267	-0.390556	-0.282684	0.220217	0.317611	0.036788	-3.20361	-1.12349	-0.290648	-0.369776	0.313009	0.399298	0.339088	0.572827	0.431713	0.183886	-2.24519	-0.410814	0.412392	0.487918	-0.349322	0.279062	-0.357168	0.46065	0.206561	-0.677576
ENSG00000117525.13	F3	2152	0.909325	0.357939	0.214648	0.111722	0.085977	-1.3332	-0.072931	0.110682	0.028825	-0.225395	-0.279703	-0.054657	-0.301819	-0.156774	-0.132302	-0.304441	-0.481903	-0.409254	-0.617533	-0.043853	0.117657	0.059503	-0.091674	-0.486868	1.69137	0.362487	-0.672722	0.435371	1.10256	0.297097	0.102579	0.019588	-0.148985	-0.301819	-0.462393	-0.343172	-0.160971	0.797984	0.148229	-0.194899	-0.42979	-0.300187	1.06568	0.216152	-0.154208	0.496486	-0.131745
ENSG00000224081.8	SLC44A3-AS1	101928079	-0.168541	0.463774	0.351937	-0.46477	-0.332443	-1.3423	0.009511	-0.262217	0.165047	0.034448	1.54565	1.08995	-0.313895	-1.21108	-0.189829	0.61492	0.488603	-0.099928	-0.672347	-0.128674	1.55788	0.379238	-0.635707	-0.572362	-0.32231	-0.379561	-0.474112	0.290336	-0.015749	0.423247	-0.413648	-0.131121	0.795561	-0.313895	0.201671	-0.415624	-0.442943	0.142475	-0.160067	0.590067	0.360769	-0.626829	-0.364178	0.005191	0.315852	-0.422739	-0.309826
ENSG00000117519.15	CNN3	1266	2.76599	2.13514	1.60093	0.110654	-0.514358	-1.71352	2.27625	1.48072	0.258642	0.577002	-0.251462	-0.109186	0.433304	-0.245963	3.36489	-0.226315	-0.843262	-0.277265	-0.464387	0.405026	0.423946	-1.22161	-2.19741	-1.28051	-1.11937	-1.02413	-1.87957	-0.952972	-1.63194	1.93853	-0.209469	1.94937	0.13329	0.433304	-0.581406	-0.030801	-1.50663	-1.34123	0.430374	0.212581	-0.484159	-1.80459	-1.11219	0.935103	0.435347	-1.4462	0.378879
ENSG00000172339.9	ALG14	199857	0.086312	0.336598	-0.253951	0.646125	0.525062	0.534208	0.174103	0.024276	0.15586	0.324128	-0.087186	0.485326	0.458614	-0.980963	-0.325032	0.244266	0.34278	0.077099	0.442425	0.269326	0.538859	-0.198855	0.751486	-0.40689	-0.886904	-0.916433	-0.822408	-1.29428	-0.725516	0.042883	0.607691	0.102933	0.246414	0.458614	0.217862	0.369305	-0.902229	-1.04801	0.329725	0.312855	0.238745	0.1788	-0.935694	0.351841	0.165696	-0.943895	0.418478
ENSG00000152078.9	TMEM56	148534	0.086147	0.45371	2.00176	1.59601	1.10341	1.19597	-0.168944	-0.183587	-0.120828	-0.164046	-0.25275	-0.195126	-0.247357	-0.201635	-0.183278	-0.154626	-0.464306	-0.408343	-0.355635	-0.29656	-0.324138	-0.284805	-0.439019	-0.537461	-0.372379	-0.446577	-0.467422	-0.179057	-0.08812	1.27407	1.40064	-0.182917	-0.205618	-0.247357	-0.45279	-0.338403	-0.474245	-0.13863	1.68997	-0.229386	-0.369282	-0.506664	-0.42493	1.44653	-0.243528	-0.462424	1.48637
ENSG00000271092.5	TMEM56-RWDD3	100527978	0.89406	0.765741	0.678794	0.493467	0.516698	-1.06076	0.221485	0.705526	0.050584	0.326584	0.22361	0.577036	-0.064183	-0.303835	0.769852	0.391384	0.672522	-0.286879	-0.606505	0.60831	-0.408751	-0.091273	-0.483795	-0.175463	-0.678717	-1.38298	-0.582762	-1.94369	0.02479	0.749523	0.524142	0.480996	0.330509	-0.064183	0.200098	0.000936	-1.01996	-0.995657	0.607142	0.260637	0.279323	-0.342068	-1.06975	0.688819	0.320092	-0.950623	0.326241
ENSG00000226026.5	RP11-57H12.3	101928118	0.41003	0.386254	0.219708	0.33419	-0.046606	-1.95693	0.152173	0.31964	0.351193	0.265331	0.260213	0.203134	-0.040092	0.17275	0.236111	0.413614	-0.068403	-0.220769	-0.42471	-0.189116	0.071675	0.218855	-0.013068	-0.381474	-0.500545	-0.32182	-0.430354	-0.227315	0.891136	0.314414	0.149218	0.244809	0.303025	-0.040092	-0.150042	-0.318495	-0.390279	0.344435	0.18236	0.243352	0.044734	-0.204715	-0.426699	0.25074	0.278339	-0.450323	-0.248877
ENSG00000122481.16	RWDD3	25950	0.549824	0.727172	0.444706	0.455705	0.412418	-1.63294	0.626346	0.689488	0.541536	0.640634	0.333766	0.343676	0.329427	-0.00237	0.549419	0.395962	0.466932	-0.117427	0.26996	0.169703	-0.085105	0.015141	-0.099616	-0.416668	-0.971313	-0.971584	-0.968856	-2.48255	-0.214552	0.60805	0.450441	0.682744	0.52183	0.329427	0.181347	0.228127	-1.00683	-1.39944	0.471932	0.512328	0.267979	-0.267883	-1.00811	0.572449	0.553331	-1.04671	0.095269
ENSG00000233907.1	LINC01761	440594	0.629813	0.122987	-0.272641	-0.266805	-0.092435	-2.04621	0.086466	0.092835	0.29749	0.259873	0.386484	0.235646	-0.026327	0.39369	0.411546	0.415348	0.217201	0.010252	-0.131411	-0.077058	0.376617	0.225677	-0.719569	-0.49394	-0.212121	-0.438344	-0.305259	0.018871	1.09459	-0.077651	-0.186398	0.093033	0.33098	-0.026327	0.118018	-0.108168	-0.385832	0.577739	-0.227147	0.26989	0.231072	-0.629651	-0.337505	-0.142802	0.278159	-0.343561	-0.598003
ENSG00000117569.18	PTBP2	58155	1.02445	0.464368	0.120569	0.151275	0.083266	-2.58488	0.265681	0.42223	0.351876	0.569871	0.442926	0.116186	0.070655	0.131078	0.738863	0.684454	-0.000769	0.085453	0.075766	0.286629	-0.177635	0.225966	-0.608509	-0.787764	-0.685671	-0.114095	0.029437	-1.98643	0.669096	0.303505	0.121696	0.356935	0.415547	0.070655	0.04394	0.188035	-0.043927	-0.683521	0.127654	0.36312	0.276488	-0.724481	-0.414973	0.229955	0.392399	-0.276916	-0.413178
ENSG00000188641.12	DPYD	1806	-0.045261	-0.381887	-1.02215	-2.23794	-1.59365	-4.25282	0.606479	0.399565	0.455628	0.759149	0.760692	0.691283	0.7024	0.463805	0.445193	0.51462	0.212569	-0.157353	-0.029257	0.160221	0.522938	0.334152	-3.92395	1.17022	2.40807	1.42313	1.10993	1.0329	-0.300986	-0.728512	-1.98809	0.522004	0.748323	0.7024	0.02865	0.067953	1.31432	0.379767	-1.74481	0.788525	0.204843	-1.42882	1.98788	-1.46918	0.770161	1.77622	-2.2207
ENSG00000228057.1	SEC63P1	NA	1.37793	-0.139945	-1.16404	-1.03701	-1.36777	-1.16701	0.026411	-0.439416	0.051224	0.678429	0.158446	-0.217818	0.853612	0.001532	-0.078931	0.21762	-0.25821	-0.70442	-0.246119	0.194943	-0.119408	-0.368106	-1.34847	0.86184	1.62445	0.621082	0.899267	1.09415	-0.003518	-0.676596	-1.24777	-0.214295	0.188089	0.853612	-0.499478	-0.026553	0.78886	0.565894	-1.28291	0.356656	-0.267814	-0.252496	1.16514	-1.04073	0.208703	1.13048	-1.14114
ENSG00000226053.1	LINC01776	729987	0.715222	0.483569	0.299219	0.160122	-0.013658	-1.58465	-0.047345	0.076789	0.155541	0.158406	0.209934	-0.057368	0.012871	0.308971	0.248781	0.379836	-0.108111	-0.16513	-0.215215	-0.048029	0.189538	0.172911	0.150964	-0.32943	-0.601315	-0.398648	-0.595511	-0.341382	0.934789	0.406163	0.075995	0.015277	0.13091	0.012871	-0.141776	-0.136589	-0.515837	0.3079	0.160213	0.112196	0.038318	-0.0926	-0.518849	0.260759	0.137205	-0.573536	-0.15339
ENSG00000162627.16	SNX7	51375	1.64557	0.339187	0.039318	0.966752	6.5e-05	-0.574024	-0.916244	-0.696033	-0.605348	-0.361822	0.216836	0.189857	1.17333	-0.899883	-0.916244	0.409837	-0.179091	0.192377	-0.257986	-0.451093	-0.855473	-0.274695	-0.259312	1.46708	0.78036	0.584351	0.63306	-0.916244	-0.916244	0.196394	0.50165	-0.836559	-0.157276	1.17333	0.006893	-0.367919	0.631676	-0.950819	0.361682	0.143433	0.152103	0.626671	0.708105	0.377514	-0.104097	0.718153	0.180516
ENSG00000117600.12	PLPPR4	9890	-0.204678	-0.204678	-0.204678	-0.204678	-0.204678	-0.204678	-0.204678	-0.204678	-0.204678	-0.204678	-0.204678	-0.204678	-0.204678	-0.201023	-0.204678	-0.204678	-0.204678	-0.204678	-0.204678	-0.204678	-0.204678	-0.204678	-0.204678	-0.204678	-0.153304	1.99803	3.35535	-0.204678	-0.185475	-0.212401	-0.212401	-0.212401	-0.22974	-0.204678	-0.212401	-0.212401	2.7777	-0.202438	-0.220731	-0.239516	-0.220731	-0.212401	0.95717	-0.22974	-0.255847	1.86931	-0.239516
ENSG00000156869.12	FRRS1	391059	1.06332	0.131748	0.179227	0.670351	0.128319	-0.76065	-0.131194	-0.050222	-0.287571	-0.097956	-0.778567	-0.585736	-0.452619	-0.215677	-0.078672	0.200943	-0.088626	0.210605	-0.202815	-0.657646	-0.461386	0.042564	-0.359347	0.503176	0.193453	0.205788	0.152395	-0.284967	1.70589	0.161355	0.414404	-0.094131	-0.491024	-0.452619	0.063291	-0.446466	0.18585	0.737272	0.351531	-0.515467	0.116083	0.074628	0.207154	0.31138	-0.454321	0.198301	0.081679
ENSG00000162688.16	AGL	178	0.566572	0.352278	0.102417	0.162403	0.014854	-2.07198	0.415349	0.68264	0.540282	0.563807	0.544676	0.429009	0.277957	0.816071	0.511207	0.476347	0.564141	0.585016	0.241725	0.518713	0.185036	0.62243	-0.353807	-0.669236	-1.52616	-1.17657	-0.921872	-1.79497	-0.257712	0.235926	0.091973	0.569711	0.583049	0.277957	0.596261	0.394567	-1.08882	-1.06507	0.100536	0.551341	0.584331	-0.530824	-1.40236	0.177333	0.664197	-1.30296	-0.337029
ENSG00000117620.14	SLC35A3	23443	0.713191	-0.158327	-0.212964	-0.485695	-0.400005	-0.693303	0.215307	0.447252	-0.11238	-0.018936	0.10611	0.430802	0.172621	0.594001	0.28989	-0.116413	0.061015	0.143508	0.296345	0.447838	-0.033291	0.583578	0.994888	-0.193274	-0.1877	-0.157681	0.109291	-2.6217	0.077628	-0.192651	-0.459561	0.34378	0.113815	0.172621	0.10612	0.386133	-0.025108	-1.32004	-0.394945	0.135327	0.031674	0.415932	-0.179207	-0.352727	0.255359	-0.084869	-0.456452
ENSG00000283761.1	RP4-714D9.5	NA	0.192594	-0.507417	-0.55196	-0.332352	-0.392513	-1.16715	0.037621	0.475796	0.200903	0.16976	0.414232	0.646729	0.34913	1.31664	0.169349	0.231638	0.031581	0.160876	0.231929	0.083296	0.1096	1.02806	0.000897	-0.08736	-0.450612	-0.993169	-0.299176	-0.261208	-0.161364	-0.549677	-0.376109	0.266396	0.401731	0.34913	0.099859	0.16356	-0.670556	-0.219259	-0.458989	0.416772	0.152452	-0.044863	-0.749132	-0.50068	0.562854	-0.626553	-0.690751
ENSG00000156875.13	MFSD14A	64645	0.293408	-0.584242	-0.406753	-0.445908	-0.346622	-1.26028	0.026719	0.204257	0.258004	0.218425	0.475631	0.418491	0.13114	0.447798	0.501045	0.365993	0.573987	0.473383	0.035439	0.256533	0.029071	0.335998	-0.17897	-0.515009	-0.127876	-0.358789	-0.356494	0.037772	-0.282322	-0.514195	-0.411218	0.119846	0.384594	0.13114	0.543447	0.151495	-0.371137	-0.126889	-0.431115	0.35146	0.508072	-0.360084	-0.252515	-0.500479	0.371907	-0.303096	-0.71238
ENSG00000156876.9	SASS6	163786	0.652152	0.332488	0.150905	0.340433	0.737056	-0.965092	0.201567	0.451748	0.353602	0.022919	0.194818	-0.490376	0.029172	0.488098	0.234314	0.63128	0.77394	0.47666	-0.345667	0.445344	-0.215437	0.842398	-0.792424	-0.548454	-1.07436	-1.03591	-0.573734	-1.69977	0.62194	0.250817	0.559074	0.338984	0.022719	0.029172	0.648896	0.051719	-0.835194	-0.559251	0.441579	0.025776	0.676493	-0.695739	-1.09495	0.438002	0.15584	-0.964838	0.13944
ENSG00000122435.9	TRMT13	54482	0.486704	0.598511	0.328835	0.649995	0.374145	-2.02136	1.20963	0.378199	0.47505	0.746883	0.822538	0.804958	0.605401	0.718317	1.31953	0.67509	0.39594	0.351198	0.58198	0.762058	0.70625	0.520107	-0.155226	-0.60382	-1.44476	-1.61573	-0.878316	-4.22516	-2.21431	0.48117	0.531393	0.823872	0.799585	0.605401	0.387666	0.697378	-1.29408	-3.34124	0.486363	0.808577	0.511259	-0.393844	-1.58799	0.547611	0.807446	-1.41591	-0.016354
ENSG00000137992.14	DBT	1629	0.346671	0.189624	-0.590192	-0.15597	-0.330555	-1.47849	0.350764	0.436582	-0.034919	0.242101	0.830451	0.706098	0.047839	0.507711	0.408643	0.615206	0.266457	0.233893	0.014377	0.334549	0.396907	0.46759	-0.252244	-0.02791	-0.482735	-0.256211	-0.424567	-2.2214	0.108971	-0.207842	-0.252443	0.408528	0.489312	0.047839	0.259616	0.181047	-0.353234	-1.09607	-0.387055	0.419304	0.401017	-0.145363	-0.383415	-0.248929	0.478197	-0.418256	-0.553646
ENSG00000137996.12	RTCA	8634	-0.084235	-0.803395	-0.364598	-0.114421	-0.213604	-0.550941	-0.315575	0.228341	0.266457	0.181102	0.308941	0.782049	0.353514	0.149548	-0.010232	0.574116	0.699739	0.45533	0.307475	0.485788	0.248747	0.599669	-0.419212	-0.761498	-0.209716	-0.093672	0.225469	-1.97732	0.125554	-0.606034	-0.170202	-0.045263	0.431736	0.353514	0.599329	0.411599	0.068385	-0.960824	-0.248982	0.442823	0.621603	-0.612633	-0.157419	-0.419801	0.422411	-0.02801	-0.479076
ENSG00000079335.18	CDC14A	8556	-0.384922	-1.07705	-2.05194	-1.09001	-1.15618	-3.83821	1.21528	1.29208	1.87887	1.59081	2.04923	2.11176	2.00173	0.476844	0.654351	1.82285	0.568383	-0.100918	0.446241	-0.068762	1.20359	-0.840219	-0.281535	-1.49247	-1.02449	-0.920764	-0.915159	-1.8871	0.05177	-1.62353	-1.16548	1.30099	2.14126	2.00173	0.242553	0.195862	-0.952601	-0.952293	-1.54508	2.25439	0.823316	-0.920472	-1.00933	-1.50834	2.14755	-1.02825	-2.15632
ENSG00000234332.1	BCAS2P2	NA	0.193442	-1.69827	-2.14464	0.170745	-1.09419	-3.64419	1.49063	1.68996	2.44841	1.97054	2.67007	2.13033	2.56181	1.21023	1.09093	2.49463	-0.198531	-0.679707	-0.665378	-1.12293	0.982182	-1.43703	0.179676	-0.610329	-1.32152	-1.59326	-1.42311	-2.29359	-0.762818	-1.99396	-0.479148	1.65031	2.58707	2.56181	-0.45569	-0.927895	-1.5651	-1.58587	-1.10291	2.7573	0.581056	-0.223452	-1.51238	-1.3375	2.70909	-1.55937	-1.96843
ENSG00000228086.1	RP5-837M10.4	NA	-0.402414	-1.71335	-1.39497	-0.55015	-1.43873	-2.26069	0.844039	1.15931	1.14492	2.15578	2.04553	2.52513	1.81866	1.02338	0.875123	1.72185	-0.038214	-1.06034	0.937103	-0.320887	0.505148	-1.06243	0.376632	-1.60251	-0.051088	-0.526972	-1.06914	-2.36685	-0.771475	-1.61281	-1.03197	1.03947	2.2088	1.81866	-0.570004	0.319734	-0.828172	-1.62837	-1.21642	2.26788	0.224061	-0.636068	-0.299937	-1.43034	2.1866	-0.592131	-1.72206
ENSG00000162692.10	VCAM1	7412	-0.372783	-0.372783	-0.372783	-0.372783	-0.372783	-0.372783	-0.372783	-0.372783	-0.372783	-0.372783	-0.372783	-0.372783	-0.255144	-0.366126	-0.372783	0.127556	2.62518	0.886805	1.12485	1.42305	-0.372783	0.09124	-0.372783	1.13679	-0.372783	-0.372783	0.10895	-0.372783	-0.372783	-0.38685	-0.38685	-0.38685	-0.41843	-0.255144	1.82226	1.32202	-0.136895	-0.38685	-0.402021	-0.408703	1.30833	0.396419	-0.38685	-0.41843	-0.443356	-0.228849	-0.436235
ENSG00000162694.13	EXTL2	2135	2.81683	0.068021	-0.23856	-0.789387	0.178103	-1.36291	-0.378209	-0.167377	-0.178315	-0.212517	-0.324828	-0.198099	-1.03041	0.483664	-0.208593	0.67381	0.466526	0.935828	0.577151	0.762566	-0.16608	1.1705	0.890592	-0.051437	-0.529001	-0.341431	-0.191601	-2.13742	-0.279988	-0.088487	-0.317175	-0.283087	-0.256412	-1.03041	0.727636	0.695136	-0.276573	-1.25432	-0.305499	-0.455018	0.746333	0.435411	-0.451639	-0.219389	-0.358714	-0.381776	-0.501958
ENSG00000162695.11	SLC30A7	148867	-0.024228	-0.402097	-0.486735	-0.775613	-0.695322	-0.617986	0.245046	0.233555	0.452074	0.255408	0.534686	0.530953	0.376046	0.115142	0.101787	0.509493	0.527479	0.241477	0.158132	0.194687	-0.023513	0.219952	-0.114008	-0.667257	0.012888	-0.080338	0.280361	-1.67989	0.634344	-0.461187	-0.763221	0.248331	0.497559	0.376046	0.398986	0.183067	0.103785	-0.542499	-0.703738	0.502996	0.459573	-0.405374	-0.034998	-0.66218	0.469488	0.076536	-0.696921
ENSG00000117543.20	DPH5	51611	0.599988	0.40416	0.333072	0.436475	0.187307	-1.48037	1.27068	0.901663	1.04507	0.555707	0.470074	0.400494	1.1063	0.022569	1.24008	0.738975	0.337977	0.390348	0.552276	0.265657	0.543621	-0.204231	-0.410281	-0.660443	-1.18705	-1.1765	-1.36409	-4.97688	-0.331561	0.382526	0.32366	1.12716	0.69349	1.1063	0.377905	0.4244	-1.31823	-2.75438	0.343967	0.83732	0.527461	-0.555564	-1.22637	0.381917	0.863614	-1.34	-0.027935
ENSG00000233184.6	RP11-421L21.3	NA	1.0513	1.86712	1.42962	1.59946	1.35887	-2.06215	1.3199	0.868932	1.12679	0.743578	0.777326	0.917984	1.28721	0.411503	1.49466	1.31819	0.566808	0.011179	0.291366	-0.278004	0.406712	-0.329005	-2.23906	-1.88312	-2.37089	-2.39409	-3.06038	-4.71367	0.683865	1.71057	1.53499	1.13572	1.00057	1.28721	0.299899	0.006933	-2.83015	-2.09094	1.57737	1.13578	0.681633	-2.13887	-2.47239	1.75525	1.14064	-2.81304	0.981322
ENSG00000225938.1	RP4-575N6.4	NA	-1.68237	0.64126	0.627505	1.05591	0.012624	-1.72132	2.00096	1.08826	2.21087	2.02322	1.80255	2.15265	2.45851	1.77723	1.16677	2.16437	1.53967	0.771462	1.20366	-0.266999	0.200429	-0.62461	-3.61219	-3.61219	-3.61219	-3.61219	-3.61219	-3.61219	1.94301	0.658321	0.55443	1.60289	2.29801	2.45851	1.19917	0.486006	-3.7485	-0.866087	0.609688	2.49204	1.60884	-3.7485	-3.7485	0.655875	2.43093	-3.8955	0.144166
ENSG00000170989.8	S1PR1	1901	-1.21452	0.858623	1.01883	0.91931	0.709719	-2.1376	1.6272	1.57772	1.96723	1.83452	2.0285	2.35034	2.41829	2.42472	1.26751	1.75682	2.1183	1.89855	2.02654	1.59313	1.28029	1.71054	-6.25125	-6.29075	-5.92997	-3.93921	-4.3707	-5.53725	3.47489	0.974149	0.845251	1.66293	2.29557	2.41829	2.08421	1.87813	-4.31175	-1.07009	0.951844	2.48059	2.0755	-6.50764	-5.1208	0.983961	2.57904	-5.11891	0.320377
ENSG00000260940.1	RP4-575N6.5	NA	-0.700923	0.668289	0.521648	0.634151	-0.096739	-2.72581	0.866423	0.583947	0.753726	0.851362	0.611756	1.21315	1.04127	1.29813	0.887342	0.893578	0.943266	0.46087	0.747926	0.581181	0.240849	0.339915	-1.56576	-2.42504	-2.89431	-2.19114	-1.84238	-2.55742	3.498	0.61742	0.278846	0.75255	0.962498	1.04127	0.728561	0.689631	-2.09286	0.488038	0.380708	1.04647	0.825976	-2.0707	-2.63868	0.484715	1.09925	-2.4904	-0.233683
ENSG00000185946.15	RNPC3	55599	0.933247	-0.186816	0.130742	-0.247179	-0.103228	-1.97331	0.654201	0.614657	0.348227	0.476494	0.212019	0.640213	0.331957	0.331545	0.471396	0.357251	-0.048171	0.189032	-0.003516	0.028615	-0.615318	0.034751	-0.284037	-0.713385	-0.748861	-0.288349	-0.032587	-0.360035	0.013202	-0.029095	-0.181815	0.65837	0.470573	0.331957	0.073088	0.013023	-0.166523	-0.17996	-0.078964	0.47017	0.17906	-0.517531	-0.538175	-0.114063	0.536991	-0.384568	-0.556972
ENSG00000240038.6	AMY2B	280	0.569088	0.269726	0.081284	-0.138736	-0.449535	-2.71021	0.67355	0.628504	0.511282	0.823343	0.52167	0.951385	0.355668	0.171607	1.22815	0.506832	0.140803	-0.112652	-0.011463	-0.314546	-0.224559	0.252217	-0.802463	-0.584271	-0.858365	-0.538076	-0.730054	-0.361772	0.235836	0.182128	-0.305235	0.675594	0.787869	0.355668	0.014607	-0.169156	-0.657992	-0.065344	-0.18225	0.740358	0.192314	-0.719532	-0.724569	-0.066578	0.746003	-0.764426	-0.689833
ENSG00000198890.7	PRMT6	55170	1.82869	0.357331	-0.037242	-0.197071	-0.244327	-1.76681	0.494609	0.251703	0.221048	0.148359	0.306334	0.242079	0.097953	0.63907	0.271065	0.336675	0.2339	0.115874	0.318675	0.390488	0.347319	0.57838	1.42918	0.50184	-0.033331	-0.006533	-0.26162	-4.62492	-1.625	0.166084	-0.229028	0.387238	0.257551	0.097953	0.181487	0.367962	-0.139136	-3.24288	-0.17206	0.237734	0.246763	1.00195	-0.020684	-0.034041	0.306312	-0.108377	-0.4419
ENSG00000162631.18	NTNG1	22854	-0.310866	0.294169	1.91001	2.71077	3.61557	-0.439027	-0.348811	-0.231872	-0.357585	-0.34543	-0.419258	-0.354923	-0.350462	-0.295535	-0.43919	-0.385508	-0.304718	-0.338078	-0.352173	-0.271098	-0.343134	-0.33388	-0.30139	-0.352991	-0.418903	-0.401791	-0.354003	-0.322116	-0.302854	1.14368	3.28253	-0.301298	-0.414519	-0.350462	-0.333527	-0.323395	-0.392158	-0.324277	2.96078	-0.42775	-0.369652	-0.339537	-0.425832	2.39377	-0.424997	-0.422277	1.89375
ENSG00000134215.15	VAV3	10451	1.66539	1.56792	0.598686	0.065544	0.31794	-2.98119	-1.59442	0.331116	-0.96859	-1.17942	-1.20005	-1.13106	-1.72781	0.298537	-1.00693	-0.107257	0.185353	0.958892	-0.013848	1.18764	-0.102986	1.46701	0.953773	1.50085	-0.153692	-0.531114	-0.687656	0.650928	1.78299	1.12418	0.198978	-0.655486	-1.2569	-1.72781	0.593712	0.609041	-0.632381	1.26288	0.353068	-1.45269	0.372773	1.27363	-0.355324	0.715587	-1.10074	-0.493369	-0.100894
ENSG00000230489.1	VAV3-AS1	100873946	1.69793	4.70651	4.08817	1.16337	2.04372	-0.851394	-0.851394	-0.571588	-0.851394	-0.563068	-0.501084	-0.851394	-0.851394	-0.018661	-0.851394	-0.472938	-0.851394	-0.317099	-0.65898	-0.851394	-0.851394	-0.01487	-0.851394	0.10102	-0.851394	-0.851394	-0.675858	-0.485611	0.686591	4.56328	1.66406	-0.738339	-0.776437	-0.851394	-0.606293	-0.783684	-0.792442	0.104282	2.62248	-0.846844	-0.590057	-0.389345	-0.883522	3.36784	-0.807581	-0.855068	2.60966
ENSG00000226822.2	RP11-356N1.2	NA	0.751371	2.92448	2.29262	0.725175	0.797121	-0.780634	-0.760201	-1.24993	-0.995369	-1.44983	-0.668354	-1.28742	-0.764372	-0.456139	-0.88761	-0.887285	-0.827932	-0.998258	-0.850814	-1.00812	-0.827285	-0.720952	-0.466987	2.07614	4.29586	1.38773	-0.027072	0.914118	-0.473973	2.70698	0.789871	-1.04299	-1.23497	-0.764372	-0.947552	-0.964542	0.706004	0.228377	1.37137	-1.20891	-0.975432	0.834939	2.94904	1.89115	-1.27836	2.03339	1.3946
ENSG00000085491.15	SLC25A24	29957	0.179147	0.119324	0.170857	-0.020379	0.244145	-3.09707	-0.913917	-0.049422	-0.677031	0.05437	0.543815	0.541741	-0.137059	0.740067	-1.32668	-0.129373	0.426279	0.296529	-0.400724	0.391139	-0.021771	-0.057114	-0.006806	0.818373	1.27903	1.23177	1.46339	-1.8471	0.547781	0.150566	0.116105	-0.499846	0.129894	-0.137059	0.375042	-0.004973	1.39843	-0.674177	0.141858	0.076259	0.213326	0.421096	1.30277	0.14422	0.125611	1.42863	-0.604561
ENSG00000241361.8	SLC25A24P1	NA	0.298748	0.973687	0.190496	0.713206	0.71718	-0.793347	0.00764	0.608718	0.312992	-0.057342	0.414006	-0.080266	0.280593	-0.227565	0.486854	0.224981	-0.135096	0.283516	0.114664	0.216133	-0.365874	-0.140316	-0.3587	-0.405312	-0.200132	-0.611224	-0.571061	-1.60236	-0.406534	0.604057	0.742181	0.319808	0.16539	0.280593	0.077011	0.17164	-0.61345	-1.04235	0.58267	0.203613	0.134229	-0.396421	-0.420987	0.728068	0.262087	-0.496947	0.421563
ENSG00000162636.15	FAM102B	284611	1.16502	0.086765	-0.626934	-0.446949	-0.632301	-2.50419	-0.538246	-0.067112	-0.133081	-0.109718	0.198738	0.228007	-0.268806	1.06122	-0.420122	-0.345718	0.450453	0.482377	-0.217043	0.478461	0.036372	0.948931	-1.25409	1.83967	0.334769	0.642376	0.24581	-1.8298	1.7161	-0.280276	-0.559988	-0.314101	0.051618	-0.268806	0.484016	0.135641	0.460851	-0.058994	-0.613334	-0.019861	0.211053	0.303839	0.507009	-0.454429	0.07467	0.439624	-0.965099
ENSG00000162639.15	HENMT1	113802	1.53688	-1.63857	-1.69629	-1.7032	-1.96258	-2.27276	-0.206067	0.019927	0.16738	-0.119185	0.286061	0.306914	-0.084293	1.17564	0.562272	0.658325	1.2634	1.45234	1.29544	1.6982	0.782772	1.88947	-0.001866	-0.108657	-0.720739	-0.349356	-0.051355	-1.84056	0.237597	-1.73036	-1.90205	-0.096582	0.17992	-0.084293	1.40911	1.5533	-0.207916	-0.831728	-1.92754	0.130333	1.2129	-0.057347	-0.555238	-1.96447	0.226021	-0.403136	-2.17037
ENSG00000134186.11	PRPF38B	55119	-0.123995	-0.188322	-0.325448	-0.350603	-0.529606	-2.31807	0.433833	0.521159	0.528667	0.361057	0.389941	0.471571	0.414228	0.615166	0.500226	0.391521	0.556013	0.538757	0.517734	0.556859	0.396733	0.699955	0.081116	-0.415443	-0.690777	-1.03427	-0.591346	-1.05357	-0.051092	-0.266578	-0.456712	0.495515	0.491418	0.414228	0.568041	0.557572	-0.843481	-0.573173	-0.433406	0.506811	0.534288	-0.173472	-0.895073	-0.391168	0.576884	-0.832691	-0.868778
ENSG00000116266.10	STXBP3	6814	0.789976	-0.330401	-0.496454	-0.566361	-0.761826	-2.63133	0.080168	0.210439	0.079899	-0.04813	0.250154	0.257166	0.004432	0.520856	-0.000863	0.199164	0.182366	0.244667	-0.014615	0.035518	0.102353	0.113194	-0.327003	-0.396707	0.109525	-0.033556	0.448063	0.695297	1.5397	-0.429029	-0.689153	0.150787	0.151275	0.004432	0.221574	0.010846	0.215075	1.15967	-0.655917	0.127207	0.225104	-0.37551	0.039418	-0.604731	0.195985	0.188378	-1.12021
ENSG00000228076.2	RP11-475E11.2	NA	0.951657	-0.002896	-0.629172	-1.15668	0.046738	-2.44757	-0.940822	0.361626	-0.059229	0.923416	1.06591	0.737441	-0.677601	0.983312	-1.06583	0.145909	0.511054	-0.684006	-0.896838	0.746612	0.701392	0.182916	-0.181736	0.19628	1.15429	-0.394469	0.745793	-1.06112	1.22633	-0.327959	-0.575914	-0.300526	0.748545	-0.677601	-0.089739	-0.077947	0.182291	0.085725	-0.625172	0.465731	-0.009721	0.007546	0.394249	-0.488829	0.548493	0.541235	-0.980539
ENSG00000121957.12	GPSM2	29899	3.88355	0.129003	-0.420532	-0.639397	-0.820746	-0.658433	0.563026	0.549127	-0.502142	-0.168937	0.084503	-0.050163	0.295528	0.062341	0.134119	-0.300798	0.251589	-0.561682	-0.859647	-0.149966	-0.237936	-0.169711	-0.234594	-0.410648	-0.591044	0.377212	-0.229002	-0.189196	0.895181	-0.151265	-0.757622	0.577061	-0.178677	0.295528	-0.160897	-0.523856	0.076901	0.366313	-0.67606	-0.079858	-0.219601	-0.334795	-0.11095	-0.491541	0.046087	-0.159188	-0.564067
ENSG00000121940.15	CLCC1	23155	1.12915	0.104339	-0.073731	0.196551	-0.038851	0.038838	0.508955	0.49483	0.174416	0.010938	0.347025	0.598185	0.30512	-0.07761	0.48159	-0.160032	-0.34734	-0.571222	-0.10733	-0.540216	-0.083619	0.403983	0.849501	-0.389707	-0.297962	0.050783	-0.079827	-3.13612	0.171268	0.015881	0.081826	0.520832	0.31725	0.30512	-0.476612	-0.335991	-0.01507	-1.53837	0.030185	0.336011	-0.38773	0.238572	-0.128253	0.052841	0.363655	-0.117551	0.053162
ENSG00000085433.15	WDR47	22911	0.62675	-0.155397	-0.160478	-0.589324	-0.871482	-2.16582	-0.102143	-0.149682	-0.356568	-0.085368	0.190599	0.048652	0.16856	0.693427	-0.153979	0.155268	0.045762	0.500342	-0.040024	-0.060589	0.046638	0.589355	0.626907	0.080227	0.070494	0.147098	0.552622	-0.133147	0.821707	-0.163897	-0.757965	-0.130664	-0.056876	0.16856	0.283356	-0.052205	0.363062	0.357272	-0.582815	-0.007987	0.252127	0.36691	0.112902	-0.498558	0.03254	0.276874	-0.922712
ENSG00000197780.9	TAF13	6884	0.029575	-1.06473	-0.264071	-0.712291	0.042471	-0.883908	-0.391828	-0.368875	-0.063732	0.197978	-0.18072	-0.224288	-0.355549	-0.71143	-0.726978	-0.582213	0.589579	0.73704	0.713759	0.898757	0.152074	0.561473	-0.312343	0.474575	0.389374	0.056067	-0.360358	0.571819	1.43952	-0.68947	-0.347548	-0.394704	-0.075979	-0.355549	0.68834	0.836683	-0.157887	1.04362	-0.335713	-0.146583	0.267597	0.084177	0.231125	-0.560837	-0.261032	0.030586	-0.674634
ENSG00000273382.1	RP5-1065J22.8	NA	0.600074	0.139447	-0.115393	-0.413886	0.051984	-0.902691	-0.246946	-0.090033	0.2546	0.049484	-0.24295	-0.017475	0.185959	0.001286	0.285105	-0.508796	-0.556249	-0.025947	-0.510835	-0.692017	-0.281177	0.049233	-0.108409	0.060362	0.374573	0.096872	0.200145	1.69446	0.66985	0.012481	-0.187779	-0.174848	0.012251	0.185959	-0.302083	-0.624122	0.154112	1.22677	-0.171577	0.05374	-0.392186	-0.02493	0.244618	-0.094804	0.026969	0.241421	-0.290339
ENSG00000215717.5	TMEM167B	56900	-0.484172	-0.229034	-0.154889	-0.104886	-0.462145	-2.77611	0.077358	0.116869	0.188833	-0.005868	0.13014	0.246831	0.081562	0.183806	0.061333	0.209673	0.141445	0.196942	-0.131204	-0.053976	0.06008	0.287063	0.180493	-0.034037	0.199381	0.25964	0.526656	0.46273	0.915718	-0.199205	-0.294214	0.100778	0.157125	0.081562	0.175578	-0.096084	0.407984	0.715233	-0.259514	0.150138	0.197015	0.075991	0.238171	-0.266849	0.163835	0.354328	-0.872292
ENSG00000116299.16	KIAA1324	57535	-2.20353	-1.9707	-1.98773	-0.556923	-1.26169	-3.33346	0.734149	1.84379	2.52714	1.66756	1.8984	2.60663	2.29412	0.513901	0.870484	1.66848	0.526754	0.683136	1.24592	0.130101	1.81414	0.128454	-2.63836	-2.56495	-2.19468	-2.52606	-2.43232	4.67051	-1.901	-2.0539	-0.943618	1.33761	2.44125	2.29412	0.627773	0.713974	-2.57274	1.43701	-1.36829	2.57303	1.03471	-2.69983	-2.44944	-1.62111	2.51909	-2.57136	-2.13225
ENSG00000031698.12	SARS	6301	-0.607774	-0.265769	-0.107885	0.088278	-0.075204	-1.20748	0.31318	0.396791	0.363772	0.150468	0.442236	0.504929	0.347344	0.596881	0.292289	0.236469	0.496385	0.384146	0.157651	0.374127	0.22899	0.502877	-0.228115	-0.237386	-0.226116	-0.203457	0.173251	-2.12119	-0.476677	-0.193877	0.006783	0.368381	0.410088	0.347344	0.456879	0.275922	-0.015673	-1.34795	-0.034083	0.423324	0.401536	-0.241533	-0.222892	-0.101183	0.482578	-0.092142	-0.366992
ENSG00000143126.7	CELSR2	1952	-1.17854	-0.594579	-0.893323	-1.05051	-0.953749	-0.758656	0.715648	-0.398253	0.534788	0.063274	0.536094	0.938223	0.124515	0.473586	0.567438	1.00985	0.693943	1.15966	1.14954	1.02727	1.13054	1.22222	-1.04835	-0.022675	-0.071604	-0.692837	-0.941923	-1.25455	-1.25455	-0.772025	-1.03995	0.164686	0.581535	0.124515	0.961774	1.12948	-0.848225	-1.30189	-1.04162	0.514167	1.02934	-0.55572	-0.396644	-0.979944	0.392258	-0.613399	-0.994873
ENSG00000134222.16	PSRC1	84722	0.142758	-1.04092	-0.524821	-0.514286	-0.645801	-1.20629	-1.04822	0.238576	-0.858852	-0.639216	-1.11839	-0.470059	-0.558503	0.117555	-1.22718	-0.467321	1.00873	0.03709	-0.077145	0.661991	-0.840608	1.31784	-1.94194	2.09846	3.26179	1.57264	1.32159	2.00377	-0.545519	-0.812413	-0.601932	-0.4201	-0.866114	-0.558503	0.542641	0.303458	1.50172	0.756641	-0.605686	-0.853089	0.207956	0.081212	2.50843	-0.764901	-0.643576	2.21295	-0.920284
ENSG00000134243.11	SORT1	6272	0.470731	-0.038714	-0.28927	-0.418564	-0.694992	-1.91262	-0.898924	-0.87247	-0.801795	-0.665406	-0.638125	-0.49697	-0.911553	-0.540595	-0.427411	-0.238182	-0.631864	-0.936018	-0.761065	-0.670455	-0.416529	-0.166392	1.23315	1.90394	2.54641	2.79243	2.83248	1.40037	-0.016966	-0.17018	-0.577789	-0.919119	-0.730236	-0.911553	-0.813524	-0.74277	2.91858	0.717803	-0.504284	-0.82239	-0.649239	1.62773	2.77015	-0.404514	-0.896448	2.9374	-0.785016
ENSG00000143106.12	PSMA5	5686	-0.161319	-0.563343	-0.440754	-0.262962	-0.25542	-0.416187	0.084055	0.466243	0.504566	0.310249	0.331282	0.228259	0.416015	0.125996	0.367112	0.304789	0.359599	0.557346	0.371665	0.691043	0.183879	0.209696	-0.039079	0.108686	-0.337236	-0.049957	-0.333812	-2.26665	-0.431909	-0.520994	-0.268971	0.285532	0.385661	0.416015	0.475773	0.551405	-0.199125	-1.4002	-0.344787	0.419023	0.439185	0.036117	-0.200902	-0.427226	0.446299	-0.259185	-0.45373
ENSG00000162650.16	ATXN7L2	127002	0.600287	0.106114	-0.189981	-0.136323	-0.206783	-1.24667	0.171165	0.745989	0.412799	0.667344	0.437559	0.579825	0.253763	0.999772	0.821212	0.27216	0.979453	0.579266	0.389815	0.483112	-0.093884	0.581834	-0.718097	-0.908069	-1.12762	-0.840355	-0.657978	-2.43857	-0.02634	-0.043516	-0.178026	0.475882	0.588592	0.253763	0.808769	0.452934	-0.777437	-1.27896	-0.191632	0.550302	0.658159	-0.843765	-1.02112	-0.119814	0.693511	-0.943969	-0.391704
ENSG00000174151.14	CYB561D1	284613	-0.487181	0.065502	-0.453075	-0.24203	-0.625893	-2.67176	0.620735	0.53039	0.72879	0.618596	0.436295	0.729862	0.745447	0.854171	0.474872	0.315692	0.478859	0.680326	0.130433	0.884358	0.317361	0.890806	-0.824801	-1.38634	-0.970422	-0.506104	-0.826731	-0.374655	0.285818	-0.201099	-0.450337	0.597282	0.705331	0.745447	0.601464	0.526543	-0.691565	-0.046094	-0.474868	0.762742	0.530185	-1.14729	-0.766122	-0.352307	0.812352	-0.827968	-0.919145
ENSG00000181754.6	AMIGO1	57463	-1.35488	-1.73804	-1.62519	-1.82508	-1.67908	-1.69852	2.55584	2.05816	0.431564	2.15223	1.78593	1.11496	2.15804	1.87829	2.86133	1.86583	-0.031688	0.731687	1.279	0.557565	1.40196	0.53647	-1.86628	-1.50031	-1.74297	-1.86628	-1.78591	-1.86628	-1.86628	-1.74507	-1.8182	2.39405	1.53907	2.15804	0.363207	0.952933	-1.89501	-1.93671	-1.84388	1.78872	0.922357	-1.74682	-1.87272	-1.92707	2.04944	-1.93944	-2.00479
ENSG00000065135.10	GNAI3	2773	0.190003	-0.418419	-0.393791	-0.195772	-0.408865	-1.51417	-0.470987	-0.067745	-0.134156	-0.309051	-0.102611	0.2793	-0.03141	0.166435	-0.438043	-0.271638	0.369604	0.049384	-0.243965	0.091827	-0.066851	0.322661	0.017068	0.29198	0.386351	0.687904	0.945058	1.05973	0.291868	-0.42143	-0.313726	-0.279531	-0.074788	-0.03141	0.217399	-0.078939	0.847292	0.701302	-0.358912	-0.069728	0.052969	0.160355	0.557396	-0.397584	-0.054027	0.725897	-0.685982
ENSG00000116337.15	AMPD2	271	0.9559	-0.521243	-0.203821	-0.274071	-0.538366	-2.60112	-0.229409	-0.330738	-0.295826	0.034304	0.430241	0.834592	-0.063587	-0.689964	-0.143737	-0.180178	-0.520555	-0.601068	-0.378119	-0.650231	0.474922	-0.574221	-1.7887	1.2116	1.04734	1.94121	2.40704	3.02284	-2.11375	-0.376213	-0.421548	-0.290642	0.281541	-0.063587	-0.581974	-0.533578	2.25617	0.471697	-0.365322	0.219935	-0.467967	-0.29944	1.55066	-0.431442	0.049564	1.93959	-0.968613
ENSG00000228703.1	RP5-1160K1.6	NA	0.548403	-0.0472	-0.319459	-0.170421	-0.636249	-2.34031	-0.413839	-1.07992	-0.077626	0.377738	0.025904	0.69415	0.146058	0.125604	0.14839	-0.724618	-1.21739	-0.099365	-0.080026	-0.080859	0.698565	-0.617872	-2.18895	1.20659	0.898953	1.84936	2.00273	2.84898	-1.41565	-0.190248	-0.418555	-0.775065	0.286271	0.146058	-0.683222	-0.083478	1.99873	0.743707	-0.404818	0.272946	-0.733827	-0.509717	1.42601	-0.329251	0.028893	1.70789	-0.822341
ENSG00000168765.16	GSTM4	2948	1.04761	0.235548	0.58651	1.21693	0.569028	-0.628521	0.57086	0.105492	-0.144896	0.030502	-0.398927	-0.233214	0.154224	1.26922	0.624619	-0.058317	0.816244	0.491186	0.366567	0.644964	-0.183072	0.884976	-0.177109	1.23874	-0.040254	-1.09306	-1.82332	-4.43079	-1.01867	0.426539	0.926675	0.350937	-0.209487	0.154224	0.678383	0.524851	-1.51321	-2.82755	0.852847	-0.138626	0.449027	0.550848	-0.588038	0.73184	0.030641	-1.06284	0.463285
ENSG00000213366.12	GSTM2	2946	1.73734	-0.942231	0.084102	-0.230249	-0.613076	-0.659427	2.0096	0.716978	0.835438	0.941425	0.866565	1.10017	0.601106	0.15874	1.79923	0.0829	-0.479619	-1.4854	-0.319973	-1.25761	0.289818	1.12245	1.29629	-0.011876	-2.15638	-1.48615	-1.38255	-2.90934	0.369664	-0.445256	-0.437574	1.41473	1.0505	0.601106	-1.01958	-0.818558	-1.48848	-1.31776	-0.272923	1.01685	-0.676579	0.66644	-1.88999	-0.477449	0.988942	-1.8064	-0.552547
ENSG00000134184.12	GSTM1	2944	0.587931	-0.437456	0.265597	-0.027526	-0.103977	-1.03667	0.719161	0.827395	0.69745	0.02721	0.033373	0.102173	0.321278	1.60053	0.431468	0.174396	0.790457	0.079589	-0.015314	0.462321	0.224979	0.203992	0.70801	1.0157	-0.33957	0.179781	-0.916805	-3.60837	-2.1814	-0.089172	-0.068232	0.802459	0.241384	0.321278	0.451439	0.231938	-0.382418	-3.00413	0.048204	0.276517	0.375453	0.89438	-0.08291	-0.085127	0.543018	-0.387011	-0.313624
ENSG00000134202.10	GSTM3	2947	0.158934	-1.11955	-0.898329	-0.895062	-0.658624	-2.31538	2.3172	1.91601	1.51375	1.34811	1.83149	1.05977	1.46054	-0.979168	2.45438	1.10004	0.381464	0.703496	0.689555	0.743179	-0.234761	-0.554289	-0.823015	-1.56717	-2.13576	-1.83988	-1.67576	-1.4114	-1.05046	-1.04701	-0.806158	2.19648	1.6144	1.46054	0.562951	0.743399	-1.82415	-1.27738	-0.881443	1.6883	0.785459	-1.24019	-2.06283	-1.00223	1.65985	-2.03155	-1.3778
ENSG00000261055.1	RP11-195M16.3	NA	-0.24619	-0.24619	-0.24619	-0.24619	-0.24619	-0.24619	-0.24619	-0.24619	-0.24619	-0.24619	-0.24619	-0.24619	-0.24619	-0.241794	-0.24619	-0.24619	-0.24619	-0.24619	-0.24619	-0.24619	-0.24619	-0.24619	-0.24619	-0.24619	0.200697	-0.24619	-0.24619	1.91028	4.16687	-0.25548	-0.25548	-0.25548	-0.276336	-0.24619	-0.25548	-0.25548	-0.25548	3.15324	-0.265499	-0.288095	-0.265499	-0.25548	-0.023605	-0.276336	-0.307737	-0.104853	-0.288095
ENSG00000184371.13	CSF1	1435	3.62711	-1.55196	-1.54905	-1.57533	-1.79187	-1.71212	-1.06001	1.7834	0.831268	1.3989	2.00929	1.65546	0.942675	-1.92658	-1.21665	-0.433207	0.450536	-0.617928	0.161618	-0.205143	0.443998	-1.08619	-1.56482	-1.86756	-0.892867	-1.53528	-1.35123	2.50895	5.1788	-1.60901	-1.74713	0.375345	1.65419	0.942675	-0.086855	-0.022584	-1.49772	3.98893	-1.76728	1.60029	-0.215902	-1.78095	-1.25989	-1.81506	1.46927	-1.3586	-1.91454
ENSG00000168710.17	AHCYL1	10768	0.775403	0.319922	-0.116285	0.287627	-0.171503	-1.50451	-0.310683	0.176767	-0.166258	-0.496902	-0.159726	-0.236823	-0.285393	0.802945	-0.107593	-0.019682	0.157249	-0.093305	0.144209	0.115347	-0.000802	0.11021	0.006762	0.619217	0.140164	0.661618	0.278675	-0.357108	-0.175371	0.105661	0.060253	-0.069485	-0.297367	-0.285393	0.033178	0.134676	0.487887	-0.276286	-5.8e-05	-0.314811	0.015911	0.3248	0.416019	0.089729	-0.14607	0.388399	-0.277281
ENSG00000143093.14	STRIP1	85369	0.274353	0.004542	-0.005595	-0.115559	-0.174858	-1.7873	0.173732	0.432401	0.136	0.38874	0.065406	0.35127	0.200538	0.611734	0.229582	0.072346	0.458294	0.380608	0.352649	0.388366	0.138228	0.443897	-0.89899	-0.431937	-0.571001	-0.250779	-0.022446	-1.01691	0.472995	-0.000547	-0.150688	0.314503	0.264173	0.200538	0.435279	0.384489	-0.141768	-0.282221	-0.10641	0.267266	0.327573	-0.690576	-0.426395	-0.08179	0.362651	-0.30348	-0.48652
ENSG00000258634.3	RP4-773N10.4	NA	0.279184	0.612019	0.373237	-0.15423	-0.314791	-1.74242	0.236231	0.207995	0.179747	-0.144326	0.574281	0.500223	0.215206	0.783396	0.00784	0.245387	0.790522	-0.038361	-0.457111	0.646276	0.18387	-0.164824	-1.19209	-0.158995	-0.409898	-0.047825	-0.411105	-0.617544	0.402676	0.511218	-0.24336	0.230495	0.311459	0.215206	0.390272	0.098152	-0.238124	-0.111488	-0.034432	0.310137	0.358596	-0.701034	-0.237498	0.144862	0.371528	-0.312324	-0.286978
[truncated: 16,704 more rows]
[truncated: 13 more columns]

## Sheet: FDR TPM
As for the fold change, the FDR value of each cell type is calculated with respect to the remaining samples which constitute PMBCs.
[truncated: 17,554 more rows]
[truncated: 13 more columns]

## Sheet: FoldChange TPM_TMM
The fold change value of each cell type is calculated with respect to the remaining samples which constitute PMBCs.
[truncated: 17,554 more rows]
[truncated: 13 more columns]

[truncated: 1 more sheets: FDR TPM_TMM]
