# Supplementary material for: RNA-Seq Signatures Normalized by mRNA Abundance Allow Absolute Deconvolution of Human Immune Cell Types
Source: Cell Rep. 2019 Feb 5;26(6):1627–1640.e7. doi: 10.1016/j.celrep.2019.01.041 (PMC6367568; doi:10.1016/j.celrep.2019.01.041)
Supplement: Table S3. Gene Modules and Functional Enrichments Analysis, Related to Figures 3 and S3–S5 and STAR Methods [file mmc4.xlsx]

## Sheet: DEG modules
Gene name	Cell type	FDR	module
AP001171.1	Progenitors	3.68281e-110	2
AC010745.4	Progenitors	2.13892e-104	2
CD34	Progenitors	4.33875e-98	2
HTR1F	Progenitors	4.33875e-98	2
MMP2	Progenitors	5.07665e-95	2
SCT	pDCs	7.87091e-93	5
IGLVI-70	B cells	3.26581e-92	1
LINC01478	pDCs	5.97905e-91	5
LINC02218	Neutrophils LD	2.78126e-89	12
RP11-73G16.2	pDCs	1.13277e-87	5
PI3	Neutrophils LD	3.26789e-87	12
PROM1	Progenitors	2.24491e-85	2
TGM3	Neutrophils LD	1.72066e-84	12
EGFEM1P	Progenitors	1.11246e-82	2
OR6N1	Basophils LD	7.36328e-82	3
OR2I1P	Basophils LD	1.21825e-81	3
RP11-529A4.7	Basophils LD	1.21825e-81	3
RP11-71G12.1	pDCs	6.45674e-81	5
UBASH3A	T cells	1.30029e-80	13
POU2AF1	B cells	6.1665e-80	9
DSG3	Basophils LD	4.89997e-78	3
PAX5	B Naive+Memory	2.32779e-77	1
LINC00926	B Naive+Memory	2.32779e-77	9
VPREB3	B Naive+Memory	2.32779e-77	1
AC092646.2	Progenitors	2.49896e-77	2
RP11-321E2.5	Neutrophils LD	1.18674e-76	12
THEMIS	T cells	1.65964e-76	13
KCNK10	pDCs	2.76438e-75	5
RP11-529A4.4	Basophils LD	9.90138e-75	3
CSNK1A1L	Neutrophils LD	2.59911e-74	12
CTD-2363C16.2	B Naive+Memory	4.37507e-74	1
DYTN	Progenitors	5.09679e-74	2
TM4SF1	Progenitors	5.34795e-74	2
EPHA2	pDCs	8.81487e-74	5
OR6N2	Basophils LD	2.73446e-73	3
TRIM51BP	Basophils LD	2.73446e-73	3
CH17-296N19.1	Neutrophils LD	9.26341e-73	12
DPYSL3	Progenitors	1.26803e-72	2
KRT8P5	pDCs	6.44705e-72	5
AKAP12	Basophils LD	8.06764e-72	3
ZNF860	B Naive+Memory	1.01964e-71	1
OR6K3	Basophils LD	9.82465e-71	3
UBD	Basophils LD	2.05408e-70	3
CUX2	pDCs	2.61722e-70	5
RP11-618I10.1	Basophils LD	2.99598e-70	3
CA4	Neutrophils LD	4.29228e-70	12
CPNE5	B cells	9.75146e-70	9
BTNL8	Neutrophils LD	1.27668e-69	12
DNTT	Progenitors	1.52648e-69	2
CD24	B Naive+Memory	2.76165e-69	9
RP11-13A1.1	Basophils LD	5.04151e-69	3
RP11-81M19.3	Basophils LD	6.01388e-69	3
OR6K4P	Basophils LD	7.99962e-69	3
LINC01724	pDCs	1.83632e-68	5
AC011893.3	pDCs	6.80462e-68	5
TRIM49D1	Basophils LD	2.64205e-67	3
RP11-498M5.2	B Naive+Memory	4.59017e-67	1
TRIM51EP	Basophils LD	6.2778e-67	3
RHOXF1P1	Basophils LD	9.98176e-67	3
RHOXF1P2	Basophils LD	2.38981e-66	3
RP11-676B18.1	Neutrophils LD	4.03444e-66	12
BCL11B	T cells	7.8642e-66	17
SLPI	Neutrophils LD	2.64065e-64	12
RP11-405F3.4	Granulocytes LD	3.27776e-63	3
KLHDC7A	Basophils LD	3.75423e-63	3
NPTX2	Progenitors	5.88607e-63	2
TRIM64B	Basophils LD	1.83936e-62	3
OR6K5P	Basophils LD	2.05585e-62	3
SLC8A3	Progenitors	2.50912e-62	2
SCARA5	pDCs	4.52094e-62	5
TRIM49D2	Basophils LD	7.02677e-62	3
MTND5P5	B Naive+Memory	1.17778e-61	1
AL109767.1	T cells	1.88825e-61	17
NKAIN2	Progenitors	2.44211e-61	2
CTNNA2	Basophils LD	4.90565e-61	3
ICOS	T cells	8.60078e-61	13
THSD7A	Basophils LD	1.26386e-60	3
TRIM51	Basophils LD	1.79321e-60	3
AP001434.2	Neutrophils LD	2.08274e-60	12
FREM1	Progenitors	2.7847e-60	2
SPATA20P1	Neutrophils LD	2.87173e-60	12
CMTM2	Neutrophils LD	4.80756e-60	12
CD5	T cells	5.07668e-60	13
EBF1	B Naive+Memory	6.01812e-60	9
SIRPG	T cells	6.3516e-60	13
ZNF385D	Progenitors	9.5485e-60	2
KCNA5	pDCs	1.00745e-59	5
RP11-13A1.3	Basophils LD	3.11869e-59	3
CCNA1	Basophils LD	4.02453e-59	3
RP11-736I10.2	Basophils LD	1.33623e-58	3
MPL	Progenitors	2.07822e-58	2
HRH4	Basophils LD	3.33252e-58	3
KCNE3	Myeloid	1.18189e-57	14
LINC00475	pDCs	1.35085e-57	5
CYTL1	Progenitors	1.99114e-57	2
TMEM246	Progenitors	6.79099e-57	2
KRT5	pDCs	8.91712e-57	5
CYP11A1	Basophils LD	1.46525e-56	3
MMP9	Neutrophils LD	1.64557e-56	12
TEX101	Basophils LD	2.34029e-56	3
SLC35F3	pDCs	4.24059e-56	5
CD19	B Naive+Memory	1.52475e-55	9
RP11-203M5.6	pDCs	3.5961e-55	5
PTPRS	pDCs	1.29713e-54	5
EMID1	Progenitors	1.39099e-54	2
CDKN1C	Monocytes NC+I	1.71104e-54	10
CHI3L1	Neutrophils LD	2.13967e-54	12
SLC12A3	pDCs	3.34233e-54	5
LCN10	B Naive+Memory	6.03004e-54	1
RP11-693J15.4	B Naive+Memory	7.75359e-54	1
MS4A1	B Naive+Memory	9.53984e-54	11
CD22	B Naive+Memory	1.036e-53	9
CAMK4	T cells	1.43895e-53	13
KRT81	Basophils LD	4.68396e-53	3
LINC01225	pDCs	6.30384e-53	5
RP11-704M14.2	Basophils LD	7.32407e-53	3
RP11-404F10.6	B Naive+Memory	9.70694e-53	1
FBLN7	T CD4	9.93477e-53	15
KIAA0087	Progenitors	2.094e-52	2
OSBPL10	B Naive+Memory	2.65301e-52	9
REPS2	Granulocytes LD	4.37212e-52	7
CAV2	Basophils LD	5.01595e-52	3
LINC00929	Basophils LD	7.47575e-52	3
IL1RL1	Basophils LD	2.31121e-51	3
PLOD2	Progenitors	2.67302e-51	2
PTGER3	Basophils LD	5.555e-51	3
NELL2	T cells	5.82381e-51	13
AC002480.3	B Naive+NSM	1.00322e-50	1
IGHJ3P	B cells	1.04251e-50	11
IGLL1	Progenitors	1.40412e-50	2
MTMR11	Myeloid Phagocytes	1.47825e-50	6
RP11-13A1.2	Basophils LD	1.58785e-50	3
ADGRG3	Granulocytes LD	2.67309e-50	8
SRPX	pDCs	2.89652e-50	5
AJ006998.2	Progenitors	3.09571e-50	4
SULT1C4	Progenitors	4.80271e-50	2
ITGB8	Basophils LD	8.53307e-50	3
SMIM24	Progenitors	1.9869e-49	2
INPP4B	T cells	2.00568e-49	13
ACSL6	T cells	3.26223e-49	17
FCRLA	B Naive+Memory	5.49554e-49	9
RP11-7F17.3	Neutrophils LD	5.81501e-49	12
KRT23	Neutrophils LD	6.06271e-49	12
CTD-2363C16.1	B Naive+Memory	6.68083e-49	1
TRBV24-1	T cells	7.93865e-49	13
PILRA	Myeloid	1.09221e-48	14
RNU6ATAC6P	Progenitors	1.22701e-48	2
TTC39A	pDCs	1.52234e-48	5
PTRF	Progenitors	1.97225e-48	2
RP11-148O21.2	B Naive+Memory	3.38661e-48	9
RP11-354E11.2	Progenitors	3.41874e-48	4
ZNF831	T cells	3.48023e-48	17
PTCRA	pDCs	3.75357e-48	5
CTB-4E7.1	T cells	4.01711e-48	17
SLC9C2	pDCs	4.42813e-48	5
CEACAM22P	Basophils LD	5.62102e-48	3
MANSC1	Neutrophils LD	6.51701e-48	7
HOXA3	Progenitors	6.57337e-48	2
HLA-DOB	B Naive+Memory	6.63683e-48	9
NECAB2	Neutrophils LD	7.45012e-48	12
RP4-647C14.2	pDCs	8.08512e-48	5
HOXA7	Progenitors	8.50311e-48	2
TRAT1	T cells	1.06513e-47	13
TCF7	T cells	1.55046e-47	13
PBX4	T cells	2.21302e-47	17
BLK	B Naive+Memory	2.76591e-47	9
NRP1	pDCs	2.7852e-47	5
CTD-2530H12.2	Neutrophils LD	4.14544e-47	12
TRIM64	Basophils LD	4.61532e-47	3
PGLYRP1	Neutrophils LD	7.80318e-47	12
CD207	mDCs	8.17225e-47	10
RP11-1094M14.8	T cells	8.95486e-47	17
RP11-731J8.1	Basophils LD	1.91601e-46	3
UGT2B11	Basophils LD	1.93555e-46	3
RASGRF2	T cells	2.01104e-46	17
TIMP3	Progenitors	2.34098e-46	2
RP11-477J21.6	Progenitors	2.48202e-46	2
TRAV21	T cells	2.69175e-46	13
GPR171	T cells	2.87413e-46	13
TRBV19	T cells	3.81078e-46	13
RNU4-18P	Basophils LD	4.18513e-46	3
CXCL6	Neutrophils LD	6.12792e-46	12
CRISPLD1	Progenitors	8.06543e-46	2
LRG1	Neutrophils LD	8.98635e-46	7
TLR4	Myeloid	1.25518e-45	14
RP11-902B17.1	T cells	1.53542e-45	17
KCNJ15	Neutrophils LD	2.0381e-45	7
OR2A4	Basophils LD	2.33427e-45	3
AC007319.1	Progenitors	2.5111e-45	2
LUM	Basophils LD	2.77412e-45	3
KLHL33	pDCs	3.69163e-45	5
NYNRIN	Progenitors	3.92209e-45	2
CLEC4C	pDCs	5.98915e-45	5
PCYT1B	Progenitors	6.16755e-45	2
RP11-18H21.1	T cells	1.17779e-44	13
TRAJ32	T cells	1.26872e-44	13
RP11-704M14.1	Basophils LD	2.32319e-44	3
EPX	Progenitors	2.5304e-44	2
LINC01550	T cells	2.63448e-44	13
BANK1	B Naive+Memory	4.13152e-44	9
GNA14	Basophils LD	4.78932e-44	3
STEAP4	Neutrophils LD	7.94723e-44	7
CXCL1	Neutrophils LD	9.50674e-44	7
MIR5195	B Naive+Memory	1.24575e-43	9
TCTEX1D1	Progenitors	1.45397e-43	2
PHEX	pDCs	1.5687e-43	5
RP11-561P12.5	Neutrophils LD	1.61962e-43	12
ANXA3	Neutrophils LD	1.94873e-43	12
CYP4F3	Neutrophils LD	2.89274e-43	15
ALPL	Neutrophils LD	3.0998e-43	12
RP11-148O21.4	B Naive+Memory	3.19155e-43	9
LILRA2	Myeloid	3.47656e-43	14
TRAV29DV5	T cells	4.77565e-43	13
RALGPS2	B Naive+Memory	4.8205e-43	9
IGLV5-37	B cells	5.334e-43	1
TRBV21-1	T cells	6.05716e-43	17
TRBV9	T cells	7.4685e-43	13
AC010468.2	T cells	9.60518e-43	17
KCNIP3	Progenitors	1.10913e-42	2
IL4	Basophils LD	1.35719e-42	3
RP11-1094M14.5	T cells	1.37651e-42	17
RP3-333A15.1	Basophils LD	1.45635e-42	3
TRBV3-1	T cells	1.88377e-42	13
SHD	pDCs	2.64933e-42	5
MYCT1	Progenitors	3.35246e-42	2
TRBV6-1	T cells	3.45635e-42	13
MAMDC2	Progenitors	3.64464e-42	2
SLC24A4	Monocytes	3.81618e-42	16
TNFRSF25	T cells	4.09094e-42	13
ERG	Progenitors	4.45319e-42	2
HOXA6	Progenitors	4.78878e-42	2
ST6GAL2	Progenitors	5.63673e-42	2
RP13-786C16.1	Progenitors	5.63673e-42	2
RP11-47I22.1	T cells	6.19375e-42	17
CTA-286B10.7	Neutrophils LD	7.29055e-42	12
MGAM	Neutrophils LD	1.13326e-41	12
AC098617.1	Progenitors	1.31495e-41	2
TRBV20-1	T cells	1.46753e-41	13
TRAV13-1	T cells	1.52268e-41	13
RP11-455F5.3	Neutrophils LD	1.94675e-41	12
RP11-264B17.5	T cells	1.97131e-41	13
CNTN4-AS1	Basophils LD	2.08006e-41	3
TRAV4	T cells	2.79332e-41	13
EPB41L3	Myeloid Phagocytes	3.19373e-41	6
CD79A	B Naive+Memory	3.84289e-41	9
CD40	B Naive+Memory	3.85564e-41	9
TRBV4-1	T cells	4.22624e-41	13
ANGPTL1	B Naive+Memory	6.25004e-41	1
TRBV14	T cells	6.29598e-41	17
CD200R1L	Basophils LD	1.09672e-40	3
TRBV11-2	T cells	1.12243e-40	13
CARD9	Myeloid Phagocytes	1.16193e-40	6
LINC01105	Basophils LD	1.18573e-40	3
CYP46A1	pDCs	1.50572e-40	5
TRBV23-1	T cells	1.70772e-40	13
CACNA1E	Neutrophils LD	1.98242e-40	12
TRAV19	T cells	2.35825e-40	17
TRAJ33	T cells	2.5821e-40	13
TRAV8-3	T cells	3.03045e-40	13
OR14L1P	Basophils LD	3.42612e-40	2
TRBV10-3	T cells	3.86811e-40	13
TRBV5-1	T cells	5.29885e-40	13
RGS13	Basophils LD	5.66368e-40	3
TRBV6-2	T cells	6.65494e-40	13
PRKCQ-AS1	T cells	6.66549e-40	13
TRAV12-1	T cells	7.04249e-40	13
MTND4P22	Neutrophils LD	7.44536e-40	12
KLF4	Myeloid Phagocytes	8.14804e-40	6
TRAV3	T cells	8.98071e-40	17
CPXM1	Progenitors	9.6005e-40	2
TRBV28	T cells	1.00082e-39	13
GCSAML	Basophils LD	1.1003e-39	3
RP11-428G5.5	B Naive+Memory	1.34275e-39	1
RP11-180K7.1	Basophils LD	1.52916e-39	3
NLRP3	Myeloid	1.66014e-39	14
TRAV12-3	T cells	1.80167e-39	13
TRAV8-2	T cells	1.80852e-39	17
HMGA2	Progenitors	2.858e-39	2
EPAS1	Basophils LD	3.60482e-39	3
RP11-454P21.1	Basophils LD	3.70635e-39	3
BET1P1	T cells	3.73988e-39	17
PROC	pDCs	4.2842e-39	5
CBX2	Progenitors	4.47278e-39	2
HSD3B7	Basophils LD	5.07575e-39	3
RP11-440I14.2	Basophils LD	5.2473e-39	3
SRPX2	Progenitors	6.19857e-39	2
PRKCQ	T cells	6.71366e-39	13
NFE4	Neutrophils LD	8.47562e-39	12
EGFL7	Progenitors	8.81003e-39	2
KIAA1211	Progenitors	1.20523e-38	2
CD177	Neutrophils LD	1.25728e-38	12
TRAV5	T cells	1.5052e-38	13
TRBV7-9	T cells	2.46601e-38	13
CCDC65	T cells	2.95803e-38	17
CTD-2547E10.6	pDCs	3.80694e-38	5
TRAV13-2	T cells	4.34246e-38	13
CRHBP	Progenitors	5.72912e-38	2
ROBO4	Progenitors	9.31773e-38	2
TRAV9-2	T cells	1.04778e-37	13
PRSS2	Progenitors	1.16855e-37	2
RP11-389C8.2	mDCs	1.25505e-37	10
SERPINE1	Progenitors	1.81212e-37	2
RP11-178F10.2	Basophils LD	2.10153e-37	3
CASC15	Progenitors	2.38656e-37	4
TRAV17	T cells	3.69553e-37	13
SPI1	Myeloid	3.72727e-37	14
RP11-384P7.7	Basophils LD	3.80587e-37	3
STEAP1B	B Naive+NSM	4.08274e-37	1
KLF1	Progenitors	6.70379e-37	2
P3H2	pDCs	1.07245e-36	5
TRAV2	T cells	1.08234e-36	13
C5orf64	pDCs	1.24101e-36	5
BMX	Neutrophils LD	1.53312e-36	3
KY	Neutrophils LD	1.55329e-36	3
RP11-444D3.1	B Memory	1.85061e-36	1
LINC01122	Progenitors	1.85616e-36	2
PTENP1-AS	Basophils LD	1.94376e-36	3
DLGAP1-AS3	Basophils LD	1.96446e-36	3
LUCAT1	Neutrophils LD	1.96573e-36	7
ENPP3	Basophils LD	2.19563e-36	3
LINC01229	Basophils LD	2.39524e-36	3
BAALC	Progenitors	3.23972e-36	2
CD1E	mDCs	3.90971e-36	10
PNOC	B Naive+Memory	4.17946e-36	9
SYTL4	Progenitors	4.74066e-36	2
TRBV4-2	T cells	6.91992e-36	13
LEF1	T cells	6.95682e-36	13
CD1B	mDCs	7.66662e-36	10
DNASE1L3	pDCs	7.71922e-36	5
PLXDC2	Myeloid	8.46699e-36	14
CTSV	pDCs	1.38934e-35	5
TFPI	Progenitors	1.48352e-35	8
TRAV8-6	T cells	1.77311e-35	13
TNFRSF13B	B Memory	1.788e-35	9
ENHO	mDCs	1.93318e-35	10
RP11-44F14.8	Granulocytes LD	2.22368e-35	3
SIGLEC22P	Myeloid Phagocytes	2.36183e-35	6
RP4-799P18.4	pDCs	2.64077e-35	5
THRA1/BTR	T cells	2.96247e-35	17
TRAV12-2	T cells	3.02672e-35	13
HOXA10-AS	Progenitors	3.26537e-35	2
CD28	T cells	3.3881e-35	17
SLC37A2	Monocytes	3.53846e-35	6
S1PR3	Monocytes C	3.81677e-35	1
SCHIP1	Progenitors	4.05194e-35	5
RP1-229K20.5	Neutrophils LD	4.0623e-35	7
TRAV8-1	T cells	4.38722e-35	17
PTENP1	Basophils LD	4.89433e-35	3
RGS18	Myeloid	5.40925e-35	14
PLVAP	pDCs	5.49462e-35	5
AC006116.22	Basophils LD	6.99426e-35	3
IGHV3OR16-12	Plasmablasts	7.54895e-35	1
TRAV6	T cells	9.6522e-35	17
TRAV26-2	T cells	9.70039e-35	13
RXFP1	Progenitors	1.06147e-34	2
ZNF474	Progenitors	1.24031e-34	2
FAM19A1	T cells	1.40123e-34	15
TRAV16	T cells	1.6546e-34	13
NUDT16P1	Myeloid Phagocytes	1.87402e-34	16
AC023590.1	pDCs	2.02446e-34	4
CD300C	Myeloid Phagocytes	2.40042e-34	6
SCAMP5	pDCs	2.46852e-34	5
TRPM6	Basophils LD	2.74932e-34	3
TPM2	pDCs	2.89625e-34	4
SDC1	Plasmablasts	3.30107e-34	1
AC067945.4	T cells	4.14573e-34	17
LOX	Progenitors	4.47857e-34	2
CD40LG	T CD4	5.1026e-34	17
CRYM-AS1	pDCs	6.38707e-34	5
TNFRSF4	T CD4 Memory	6.62623e-34	15
TRBV5-5	T cells	6.75258e-34	17
PLB1	Myeloid Phagocytes	7.00256e-34	6
PLSCR4	Progenitors	1.00903e-33	2
TRBV27	T cells	1.04082e-33	13
RP11-223C24.1	T CD4	1.12403e-33	15
C20orf166-AS1	Progenitors	1.15444e-33	2
TPSAB1	Progenitors	1.39853e-33	2
LAMP5	pDCs	1.57842e-33	5
TRAV22	T cells	1.58766e-33	17
TRAV25	T cells	1.73048e-33	17
ZNF366	mDCs	1.98018e-33	10
TNFRSF21	pDCs	2.93692e-33	5
TRBV7-6	T cells	3.16185e-33	17
TRAV36DV7	T Memory	3.16744e-33	17
TMEM204	T cells	3.9238e-33	13
RP11-195M16.3	Basophils LD	4.31053e-33	3
RP11-875O11.3	Neutrophils LD	4.33496e-33	12
DNMT3B	Progenitors	4.6526e-33	2
UBE2E2	APC	4.90018e-33	18
TRBV5-4	T cells	5.56449e-33	13
MME	Neutrophils LD	5.79175e-33	8
RP11-467L13.7	Neutrophils LD	5.79175e-33	7
RP4-809F18.1	B NSM	5.89868e-33	1
TRBV6-5	T cells	6.71408e-33	13
TRAV20	T cells	8.20904e-33	13
TRAV8-4	T CD4	8.85502e-33	13
PNPLA1	Basophils LD	9.16261e-33	7
TRAV1-1	T cells	9.76263e-33	17
TNFRSF10C	Neutrophils LD	1.21383e-32	6
ZNF385A	Myeloid Phagocytes	1.32263e-32	6
TRBV29-1	T cells	1.43017e-32	13
TRAV10	T cells	1.62879e-32	17
NPR3	Progenitors	1.69758e-32	4
DOK7	B Memory	1.80721e-32	1
TRBV12-4	T cells	1.88168e-32	13
TRAV35	T cells	1.97612e-32	13
CD300E	Monocytes	2.23917e-32	18
TRBV7-3	T cells	2.34674e-32	17
CD33	Myeloid Phagocytes	2.53672e-32	14
SVOPL	Progenitors	2.81623e-32	2
LRRC36	pDCs	2.91922e-32	5
RP4-718D20.3	Basophils LD	2.97038e-32	2
TEKT2	Progenitors	3.04578e-32	2
AOC2	Neutrophils LD	4.32005e-32	12
SLC9A7P1	Monocytes	4.78745e-32	8
TRBV15	T cells	6.3977e-32	17
MRC1	mDCs	6.79448e-32	10
TRBV30	T cells	6.92775e-32	13
SLC45A3	Basophils LD	7.64206e-32	3
PRSS57	Progenitors	8.20376e-32	2
CSTA	Myeloid Phagocytes	1.08698e-31	6
RP11-426L16.10	pDCs	1.21458e-31	5
TRBV6-6	T cells	1.22215e-31	17
TRBV2	T cells	1.3334e-31	13
TRAV24	T Memory	1.44926e-31	17
LINC02042	Basophils LD	1.5579e-31	3
RASD1	pDCs	1.65521e-31	5
COBLL1	B Naive+Memory	2.00869e-31	9
MEIS1	Progenitors	2.17955e-31	8
IGHV3OR16-7	Plasmablasts	2.47475e-31	1
SMIM5	pDCs	2.64913e-31	5
FAM157A	Neutrophils LD	3.2399e-31	12
NLK	Basophils LD	3.47699e-31	8
RP11-256L6.3	Neutrophils LD	3.61272e-31	3
LINC01506	Neutrophils LD	3.7173e-31	12
TRAV38-2DV8	T cells	3.88782e-31	13
KIRREL3	pDCs	4.11571e-31	5
CRYM	pDCs	4.11571e-31	5
DSC2	Neutrophils LD	4.45956e-31	7
TRAV26-1	T CD4	5.73266e-31	13
MAL	T CD4	5.76072e-31	13
RP11-362F19.1	Monocytes NC+I	6.35556e-31	6
CD109	Progenitors	6.39177e-31	2
TRBV5-6	T cells	7.19244e-31	13
SWAP70	B Naive+Memory	7.60526e-31	9
IL1R2	Neutrophils LD	8.3697e-31	7
PRSS3	Basophils LD	9.9929e-31	3
GPR34	Basophils LD	1.23225e-30	3
MAP1A	pDCs	1.90419e-30	5
CNRIP1	Progenitors	2.24421e-30	2
SLC7A7	Monocytes	2.29846e-30	18
FGFR2	Basophils LD	3.10015e-30	3
C2	Monocytes NC+I	3.18267e-30	16
STON2	Progenitors	3.45824e-30	4
ABHD12B	Granulocytes LD	3.50914e-30	7
CTB-50L17.14	Neutrophils LD	3.67879e-30	12
LINC01835	Basophils LD	4.1775e-30	3
HRASLS5	Basophils LD	4.22253e-30	3
RP3-416J7.4	pDCs	4.29633e-30	5
ALS2CL	T CD4	5.34597e-30	15
COL26A1	pDCs	5.66557e-30	5
RP11-610P16.1	pDCs	5.70003e-30	5
CTD-2576N18.1	Progenitors	5.98554e-30	2
TRBV25-1	T cells	1.04012e-29	17
HAPLN3	T cells	1.04533e-29	13
ARHGEF17	Progenitors	1.05505e-29	2
ZMAT4	NK	1.10184e-29	4
PRG2	Progenitors	1.12432e-29	2
TPSB2	Progenitors	1.12882e-29	2
SLC24A3	Basophils LD	1.26425e-29	2
IGHV3-75	Plasmablasts	1.40996e-29	1
ADGRE3	Granulocytes LD	1.47147e-29	6
GNG7	B Naive+Memory	1.48698e-29	9
STAP1	B Naive+Memory	1.56408e-29	9
RP11-44F14.1	Neutrophils LD	1.66246e-29	7
IGKV2OR22-4	Plasmablasts	1.75499e-29	1
NOV	Neutrophils LD	1.88053e-29	12
RP11-366L20.2	Progenitors	2.03013e-29	2
LAPTM4B	Progenitors	2.05055e-29	4
OLFML2B	Monocytes NC+I	2.18845e-29	10
ZBTB32	B Memory	2.2963e-29	9
CCNJL	Neutrophils LD	2.3883e-29	12
FSTL1	Progenitors	3.3961e-29	2
RP5-906A24.1	pDCs	3.46371e-29	5
TRBV18	T CD4	3.46737e-29	13
MPO	Progenitors	3.7718e-29	10
CYYR1	pDCs	4.24559e-29	5
LRRC4	Neutrophils LD	4.38151e-29	12
LINC01375	pDCs	4.57977e-29	5
AOX3P	Progenitors	4.79585e-29	2
TMEM164	Basophils LD	5.94479e-29	8
C10orf82	Basophils LD	6.9884e-29	3
MALRD1	Progenitors	8.46983e-29	2
HIST1H2BC	Neutrophils LD	9.2169e-29	8
RP11-369K17.1	Basophils LD	9.42136e-29	3
PLXNA4	pDCs	9.58526e-29	5
DPPA4	Progenitors	1.01102e-28	4
AC099552.2	Monocytes NC	1.03297e-28	10
RP11-1275H24.3	Progenitors	1.04877e-28	2
TRAV27	T Memory	1.32443e-28	17
LINC00996	pDCs	1.34696e-28	4
LINC01127	Neutrophils LD	1.49989e-28	12
FRAT2	Neutrophils LD	1.6082e-28	7
CHRM3-AS2	T cells	1.63781e-28	13
NLRC4	Monocytes	1.67277e-28	16
IGHV3-54	Plasmablasts	1.78006e-28	1
CACNA1D	Basophils LD	2.55549e-28	3
TRBV13	T cells	2.6234e-28	17
MBOAT2	Granulocytes LD	3.1529e-28	8
ZDHHC18	Neutrophils LD	3.46349e-28	15
RIN2	Monocytes	3.67657e-28	6
CYP7B1	Basophils LD	4.10637e-28	2
SLC15A3	Phagocytes	4.17928e-28	6
CA8	Basophils LD	4.88062e-28	3
IGHV3-79	Plasmablasts	5.36833e-28	1
IGHV1OR15-2	Plasmablasts	5.36833e-28	1
RP5-1027G4.3	Basophils LD	5.53457e-28	2
PPM1J	pDCs	6.12607e-28	5
TRBV7-2	T CD4	6.48172e-28	13
TRAV41	T CD4	6.48172e-28	13
MSR1	Monocytes NC+I	7.13083e-28	16
SPINK2	Progenitors	7.6597e-28	2
MAFB	Monocytes NC+I	9.19146e-28	6
APBA2	T cells	9.76789e-28	17
VNN3	Neutrophils LD	1.08163e-27	8
CLEC12B	Myeloid Phagocytes	1.12202e-27	8
FBN1	Progenitors	1.17952e-27	2
SLC31A2	Monocytes	1.31618e-27	18
HOXA9	Progenitors	1.35257e-27	2
REG4	T CD8 Naive	1.49426e-27	4
IGHE	B Ex+SM	1.5473e-27	1
SLC45A4	Neutrophils LD	1.91679e-27	3
CTB-114C7.4	Monocytes NC+I	1.94209e-27	10
LYPD2	Monocytes NC	2.47749e-27	10
RP3-477M7.5	T CD8 Naive	2.61954e-27	4
LTBR	Myeloid Phagocytes	2.62229e-27	18
LINC00892	T CD4 Memory	2.85517e-27	15
ADAP2	Monocytes	2.87873e-27	6
NFIL3	Granulocytes LD	3.37073e-27	8
HAL	Granulocytes LD	3.71502e-27	14
TRBV12-3	T CD4	4.04939e-27	13
PALD1	pDCs	5.27395e-27	5
TRAV23DV6	T CD4	5.46147e-27	17
KLF5	Basophils LD	5.66801e-27	3
GPR27	Neutrophils LD	6.00891e-27	12
IGKV1OR10-1	Plasmablasts	6.37032e-27	1
FAM221B	pDCs	8.15654e-27	5
AC104809.4	Monocytes NC	8.34552e-27	10
CTC-490G23.2	Granulocytes LD	9.5979e-27	3
SPTBN2	Progenitors	1.06075e-26	2
TTLL7	Basophils LD	1.0901e-26	3
SDR16C5	B SM	1.14978e-26	1
LDLRAD3	Monocytes	1.29787e-26	8
RP11-144A16.8	Neutrophils LD	1.34694e-26	15
FGL2	Myeloid Phagocytes	1.38004e-26	18
GUCY2D	pDCs	1.54503e-26	5
IGHV3OR16-15	Plasmablasts	1.58438e-26	1
RP11-1228E12.1	Neutrophils LD	1.60344e-26	12
TICAM2	Myeloid Phagocytes	1.88186e-26	6
LLNLF-173C4.2	Neutrophils LD	2.14096e-26	12
BEND6	pDCs	2.44013e-26	5
TRAV30	T Memory	2.66485e-26	17
RXFP2	Monocytes C	3.40327e-26	1
RP11-131M11.2	Basophils LD	3.55372e-26	3
BHLHA15	Plasmablasts	4.40275e-26	1
CTD-3088G3.8	Neutrophils LD	5.26337e-26	15
GLOD5	Basophils LD	5.45651e-26	3
CD9	Basophils LD	6.75155e-26	8
LILRA4	pDCs	7.2972e-26	9
SIGLEC14	Myeloid	7.35832e-26	14
LILRA5	Monocytes	9.28974e-26	18
ITGA9	Progenitors	9.3135e-26	2
TRAV38-1	T Memory	9.3723e-26	17
RP11-324E6.6	Neutrophils LD	9.61703e-26	12
PAPLN	pDCs	9.75684e-26	8
MAP1LC3A	Neutrophils LD	1.04725e-25	15
CTD-3022G6.1	Granulocytes LD	1.06976e-25	7
SEMA4A	Phagocytes	1.11946e-25	18
DGAT2	Neutrophils LD	1.28374e-25	7
TNFAIP6	Neutrophils LD	1.40095e-25	7
TIFAB	pDCs	1.62018e-25	5
AOX3P-AOX2P	Progenitors	1.65587e-25	2
CXCR1	Neutrophils LD	1.69891e-25	8
LRRC26	pDCs	1.81429e-25	5
PRAM1	Monocytes	1.89646e-25	14
RP11-221J22.2	Monocytes NC	1.95435e-25	10
SERP2	Basophils LD	2.07217e-25	3
SLC22A4	Neutrophils LD	2.08487e-25	7
DMXL2	Monocytes	2.10876e-25	18
WLS	Neutrophils LD	2.17232e-25	7
ORM1	Neutrophils LD	2.26372e-25	12
TRBV26OR9-2	Basophils LD	2.32207e-25	3
GPBAR1	Monocytes NC+I	2.33085e-25	6
RP11-320N21.1	Basophils LD	2.84397e-25	3
SIGLEC9	Myeloid Phagocytes	2.86285e-25	18
SUMO1P1	Neutrophils LD	3.24736e-25	7
CEACAM3	Neutrophils LD	3.3821e-25	7
SDC2	Neutrophils LD	3.48798e-25	12
RP11-295P22.2	Plasmablasts	3.51738e-25	1
SCN9A	pDCs	4.81396e-25	5
IGHV3OR15-7	Plasmablasts	4.84799e-25	1
SLC4A3	pDCs	5.25479e-25	5
LLNLR-470E3.1	Myeloid	5.29457e-25	14
IGHV3-60	Plasmablasts	5.42975e-25	1
P2RY6	pDCs	5.70652e-25	5
DEPTOR	Progenitors	6.37859e-25	10
RN7SL494P	Basophils LD	6.52009e-25	3
AL928768.3	B Ex+SM	6.7571e-25	11
GLT1D1	Neutrophils LD	6.92609e-25	7
RP11-213H15.4	Neutrophils LD	7.86471e-25	12
RNU2-6P	Neutrophils LD	7.86471e-25	12
IGHV7-34-1	Plasmablasts	8.21937e-25	1
IGHV3-6	Plasmablasts	8.79635e-25	1
RP11-501J20.5	Basophils LD	9.17221e-25	2
AATBC	Monocytes NC+I	9.20317e-25	16
S100Z	Myeloid Phagocytes	9.4767e-25	16
RASSF4	Myeloid Phagocytes	9.4767e-25	18
ANGPT1	Progenitors	1.04045e-24	2
PROK2	Neutrophils LD	1.1163e-24	8
CORO6	Basophils LD	1.11715e-24	15
CDK15	Basophils LD	1.12085e-24	2
IGHV3-25	Plasmablasts	1.1322e-24	1
LINC01374	pDCs	1.14125e-24	5
LGALSL	Neutrophils LD	1.14196e-24	12
IGHV3-42	Plasmablasts	1.22333e-24	1
RP1-244F24.1	pDCs	1.23239e-24	5
TREML3P	Neutrophils LD	1.27256e-24	12
RP11-812E19.9	Plasmablasts	1.30481e-24	1
RUBCNL	B Naive+Memory	1.41793e-24	9
HIST1H3D	Neutrophils LD	1.43683e-24	12
PPP1R17	Monocytes NC	1.60104e-24	10
PRR15	Progenitors	1.61062e-24	2
AC002511.3	Neutrophils LD	1.8362e-24	12
IGHV1OR16-4	Plasmablasts	1.83628e-24	1
ADM	Neutrophils LD	2.02688e-24	7
AC007381.3	pDCs	2.0415e-24	5
PPP1R14B	pDCs	2.04801e-24	5
PVR	Monocytes	2.51894e-24	16
AC004381.6	Basophils LD	2.81533e-24	3
GDPD3	Neutrophils LD	2.9063e-24	15
SMIM6	pDCs	3.01278e-24	5
FLT3	DCs	3.50755e-24	5
CRISPLD2	Neutrophils LD	4.79445e-24	8
KCNJ2	Neutrophils LD	4.93684e-24	12
TSC22D1	Progenitors	4.96586e-24	8
CTA-293F17.1	Basophils LD	5.0443e-24	3
CTSL	Monocytes NC+I	5.05539e-24	16
OR10AA1P	Basophils LD	5.64146e-24	3
RP11-265P11.1	B Naive	6.24101e-24	1
RAB44	Basophils LD	6.42399e-24	1
CROCC2	Monocytes NC	7.05495e-24	10
RP11-1008C21.1	Monocytes NC	7.05495e-24	10
VMO1	Monocytes NC	7.05495e-24	10
CUEDC1	pDCs	7.87421e-24	5
CYP4F12	Basophils LD	7.91242e-24	3
RP11-678G14.4	Neutrophils LD	9.92605e-24	3
2018-09-05	Progenitors	1.00029e-23	2
C19orf38	Monocytes	1.03084e-23	14
IGHV3-62	Plasmablasts	1.2959e-23	9
ALDH3B1	Monocytes	1.32941e-23	14
PACSIN1	pDCs	1.35383e-23	5
ALAS2	B Naive+Memory	1.36215e-23	9
CACNB2	Progenitors	1.36645e-23	4
MIR4432HG	pDCs	1.42611e-23	5
HRASLS2	Plasmablasts	1.49205e-23	1
HEMGN	Progenitors	1.80943e-23	4
ZNF521	Progenitors	1.84933e-23	2
ST20	Neutrophils LD	1.86176e-23	7
DYSF	Neutrophils LD	1.92456e-23	7
DLC1	Progenitors	2.44883e-23	2
CIB2	pDCs	2.6627e-23	5
CMBL	Progenitors	2.88141e-23	4
RP11-466P24.6	Basophils LD	3.08025e-23	3
TLR9	pDCs	3.09126e-23	1
S100P	Neutrophils LD	3.42447e-23	12
CTD-2006K23.1	Monocytes NC+I	3.90249e-23	6
STK32B	Progenitors	4.05588e-23	2
AATK	Neutrophils LD	4.40247e-23	12
FOXP3	Tregs	4.44606e-23	4
NLRP7	pDCs	4.69521e-23	5
NEURL1	Monocytes NC	4.80954e-23	16
KCNG1	B Naive	4.98369e-23	1
SLC2A5	Progenitors	5.21336e-23	2
TRBV1	T CD4	6.0392e-23	17
FAM157B	Neutrophils LD	6.29868e-23	12
TNFSF11	Basophils LD	6.31524e-23	3
KIF28P	Basophils LD	7.10877e-23	2
COL13A1	NK	7.52337e-23	4
CLEC10A	mDCs	7.58428e-23	16
CCDC183	pDCs	7.92843e-23	4
PLCB4	Progenitors	8.37921e-23	2
LINC02185	Monocytes NC	1.02593e-22	10
MAP7	Progenitors	1.32614e-22	2
TMEM98	Progenitors	1.39704e-22	2
RP11-1166P10.8	Plasmablasts	1.43608e-22	1
LINGO2	NK	1.46349e-22	4
MYBPH	pDCs	1.54509e-22	5
RP11-443B7.2	Basophils LD	1.6732e-22	3
SLC4A10	MAIT	1.68179e-22	15
MTND5P32	Neutrophils LD	1.72898e-22	7
CDH9	Progenitors	1.7902e-22	4
IGHV3-47	Plasmablasts	1.93174e-22	1
CABLES1	Progenitors	2.50344e-22	2
CDKN1A	Myeloid Phagocytes	2.50658e-22	18
GPRC5D	Plasmablasts	2.94519e-22	1
TCL1B	B Naive	3.05752e-22	1
RP11-482G13.1	Neutrophils LD	3.16887e-22	7
LINC00211	Neutrophils LD	3.19155e-22	12
PCDHGC3	pDCs	3.30048e-22	5
CTD-2547E10.3	pDCs	3.30048e-22	5
CLEC6A	Monocytes C	3.77471e-22	1
KRT86	Basophils LD	4.04106e-22	3
SLC27A2	Basophils LD	4.07091e-22	3
PDK4	Monocytes NC+I	4.08261e-22	6
TIE1	Progenitors	4.41097e-22	2
IGF1	Plasmablasts	4.50636e-22	1
IGLV2-33	Plasmablasts	4.59621e-22	1
EPHB1	Neutrophils LD	4.79717e-22	12
SPTA1	Progenitors	4.95654e-22	2
XK	Basophils LD	5.88824e-22	3
MYCL	DCs	5.90687e-22	16
OSBPL1A	Basophils LD	6.5484e-22	8
L1TD1	Monocytes NC	6.72677e-22	10
RP11-34P13.15	Neutrophils LD	7.08052e-22	7
EEF2K	Basophils LD	7.47648e-22	8
C9orf43	Progenitors	7.88967e-22	2
AQP9	Neutrophils LD	8.07695e-22	6
AOX2P	Progenitors	9.78029e-22	2
RP11-117D22.2	pDCs	1.03428e-21	4
IGHV3-63	Plasmablasts	1.05217e-21	9
CTC-510F12.4	Neutrophils LD	1.07134e-21	7
MS4A4A	Monocytes NC+I	1.11981e-21	6
GPRC5C	pDCs	1.13924e-21	5
RP11-164P12.5	pDCs	1.32199e-21	5
LRP1	Monocytes C+I	1.34014e-21	6
MXRA8	T CD8 Naive	1.37637e-21	4
LIX1	B Naive	1.48015e-21	1
LINC00865	pDCs	1.5169e-21	5
CXCR2	Neutrophils LD	1.58074e-21	14
LINC00694	Neutrophils LD	1.68938e-21	12
SLC41A2	pDCs	1.75436e-21	5
MINDY1	Granulocytes LD	1.78285e-21	8
BNIP3P41	pDCs	1.84319e-21	5
CLEC11A	Progenitors	1.9719e-21	10
TAL1	Progenitors	2.18394e-21	2
IGHV4-80	Plasmablasts	2.19776e-21	1
IGHV3OR16-8	Plasmablasts	2.19776e-21	9
PPL	Neutrophils LD	2.28532e-21	12
TNFSF4	Progenitors	2.41779e-21	4
DOCK4	Neutrophils LD	2.7055e-21	12
TSPAN1	pDCs	2.7268e-21	5
MEGF9	Neutrophils LD	2.73116e-21	16
RP11-925D8.3	Neutrophils LD	2.74583e-21	7
OSR2	Monocytes	2.76452e-21	10
SERPINF2	pDCs	2.89728e-21	5
ALS2	Basophils LD	3.06495e-21	8
CAV1	Plasmablasts	3.54505e-21	1
IGHV3-52	Plasmablasts	3.79577e-21	1
LINC01013	B Naive	3.93777e-21	1
MIR3945HG	Neutrophils LD	4.0748e-21	7
CLEC4E	Neutrophils LD	4.39396e-21	6
CD300LF	Monocytes	4.63442e-21	14
DOCK1	Progenitors	5.28411e-21	2
NUDT10	Progenitors	5.42431e-21	2
AC012314.19	Neutrophils LD	5.71718e-21	7
RP11-351I24.1	Neutrophils LD	5.89367e-21	7
PADI2	Neutrophils LD	6.08345e-21	7
RP11-484L7.2	Neutrophils LD	6.48107e-21	7
SCIMP	Myeloid Phagocytes	6.60463e-21	18
NID1	Monocytes NC+I	6.70423e-21	10
ICA1	Progenitors	6.75958e-21	4
SFTPD	Monocytes NC	6.8632e-21	10
GATA1	Progenitors	8.02977e-21	3
IGHV3-71	Plasmablasts	8.03119e-21	1
2018-03-01	Neutrophils LD	8.42559e-21	7
MTCYBP23	Neutrophils LD	8.42559e-21	12
SCGB3A2	Basophils LD	8.99665e-21	8
RP6-159A1.4	Granulocytes LD	9.47195e-21	14
TCN2	Monocytes C+I	9.69884e-21	6
CXCR2P1	Monocytes NC+I	1.04014e-20	6
RP4-673D20.3	Neutrophils LD	1.10253e-20	12
PRSS35	MAIT	1.17759e-20	4
LOXL3	Monocytes NC+I	1.1976e-20	16
IGHV3-19	Plasmablasts	1.21834e-20	9
CDK2AP1	Monocytes NC+I	1.21895e-20	6
ATF3	Monocytes	1.23455e-20	6
IGLV10-54	Plasmablasts	1.37766e-20	9
IGHV3-38	Plasmablasts	1.43648e-20	1
IGHV1OR15-9	Plasmablasts	1.48777e-20	1
HPGDS	Progenitors	1.62327e-20	3
IGKV3D-11	Plasmablasts	1.65622e-20	1
AC022816.2	Neutrophils LD	1.71853e-20	12
TRDV3	T gd non-Vd2	1.75854e-20	19
FAM69B	Progenitors	1.89882e-20	2
TPPP3	Monocytes NC+I	2.00999e-20	6
LLNLF-173C4.1	Neutrophils LD	2.08776e-20	7
RP11-59D5__B.2	Neutrophils LD	2.15982e-20	12
ADGRG6	Progenitors	2.41591e-20	2
CYP2S1	mDCs	2.50826e-20	16
IL1R1	Neutrophils LD	2.52529e-20	12
IGHV3-41	Plasmablasts	2.97174e-20	1
VNN1	Monocytes	3.06048e-20	8
SCART1	MAIT	3.58074e-20	4
ZNF334	Progenitors	3.91083e-20	2
ASRGL1	Basophils LD	4.14523e-20	8
C5AR2	Basophils LD	4.14523e-20	7
TCL6	B Naive	4.14778e-20	8
FPR2	Neutrophils LD	4.83809e-20	14
LGALS9B	NK	4.90038e-20	4
OBSL1	Progenitors	4.91936e-20	2
ST6GALNAC2	Neutrophils LD	5.67402e-20	7
IGKV2-40	Plasmablasts	5.73384e-20	1
AC115617.2	Basophils LD	6.0749e-20	2
S100A12	Neutrophils LD	6.16065e-20	6
STX11	Monocytes	6.35138e-20	18
KIR2DP1	NK	6.38012e-20	4
PARM1	B Ex+SM	6.38449e-20	1
HSPA7	Myeloid Phagocytes	6.41989e-20	6
MARCO	Monocytes C+I	6.48084e-20	1
IGKV1D-17	Plasmablasts	6.86834e-20	1
CLEC12A	Monocytes	6.91658e-20	14
2018-03-02	B Ex+SM	7.01303e-20	1
MAGI2-AS3	Progenitors	7.32313e-20	2
CLEC1B	Monocytes	7.38574e-20	8
MGAT3-AS1	Basophils LD	7.47362e-20	1
CACNA2D3	mDCs	7.49279e-20	16
ANKRD53	pDCs	7.80299e-20	5
NAALADL2	Progenitors	7.90507e-20	2
LINC01341	Basophils LD	7.93057e-20	2
BATF3	Monocytes NC+I	1.0086e-19	16
NRCAM	T CD8 Naive	1.01616e-19	4
RP11-356M20.1	pDCs	1.02694e-19	5
MEG3	Monocytes NC	1.04423e-19	10
IL5RA	Basophils LD	1.05691e-19	15
IGHV3OR16-9	Plasmablasts	1.0701e-19	9
IGHG4	Plasmablasts	1.11987e-19	11
DAB2	pDCs	1.16089e-19	8
SELENOP	Progenitors	1.25513e-19	4
MSRB3	Progenitors	1.34243e-19	3
SCCPDH	Basophils LD	1.36313e-19	8
CDCP1	Progenitors	1.39746e-19	2
CKB	Monocytes NC	1.43552e-19	16
CD83	Myeloid Phagocytes	1.54058e-19	18
RAB13	Progenitors	1.61728e-19	4
TRDV2	T gd Vd2	1.75552e-19	19
HCAR2	Neutrophils LD	1.78114e-19	6
IGKV1-6	Plasmablasts	1.80544e-19	9
B3GNT8	Granulocytes LD	1.84558e-19	8
CD248	T CD8 Naive	1.85207e-19	4
IDO1	mDCs	1.97928e-19	10
IGHV7-81	Plasmablasts	2.05823e-19	1
QPCT	Neutrophils LD	2.09849e-19	6
KIR2DL1	NK	2.16496e-19	4
SCARF1	Neutrophils LD	2.20318e-19	7
HMOX1	Monocytes NC+I	2.44697e-19	18
BASP1	Neutrophils LD	2.47904e-19	7
LIX1-AS1	B Naive	2.51127e-19	1
MAFTRR	Basophils LD	3.19845e-19	3
B3GNT5	Neutrophils LD	3.54064e-19	7
TXNDC5	Plasmablasts	3.59686e-19	9
IGKV2D-30	Plasmablasts	3.66964e-19	9
RP11-823E8.3	Basophils LD	3.74205e-19	1
ALG1L13P	Neutrophils LD	3.88134e-19	7
IGHV4-55	Plasmablasts	4.05898e-19	9
NR4A1	Monocytes NC+I	4.13719e-19	18
ADAMTSL4	Monocytes NC+I	4.17002e-19	6
KLRC4-KLRK1	T CD8	4.22346e-19	19
SLC7A8	Basophils LD	4.23652e-19	3
FXYD6	Monocytes C	4.59615e-19	1
MMRN1	Progenitors	5.14362e-19	2
SERPINB2	Basophils LD	5.22524e-19	1
LINC01136	Neutrophils LD	5.28693e-19	7
LYPD6B	Basophils LD	5.57323e-19	3
TFR2	Progenitors	5.57644e-19	8
CREB5	Neutrophils LD	5.80864e-19	6
SPOCK3	Progenitors	6.16557e-19	2
PHOSPHO1	Neutrophils LD	6.18588e-19	6
NRG1	Monocytes C	7.22518e-19	1
PAPSS2	Monocytes NC	7.36872e-19	16
IGLV1-50	Plasmablasts	7.85345e-19	1
MPIG6B	Progenitors	7.87967e-19	8
EMP1	Progenitors	8.11242e-19	10
MTND3P12	Neutrophils LD	8.3162e-19	7
TNFRSF17	Plasmablasts	8.33924e-19	9
RPS15AP30	Monocytes NC+I	8.42548e-19	10
NDN	Progenitors	8.51661e-19	2
IGKV1D-13	Plasmablasts	9.00956e-19	9
IGHV4-28	Plasmablasts	9.14292e-19	9
BCL3	Neutrophils LD	9.44953e-19	7
C10orf10	Progenitors	1.05754e-18	2
AC005336.5	Progenitors	1.1665e-18	2
ARHGEF40	Neutrophils LD	1.17496e-18	6
CTB-180A7.6	Neutrophils LD	1.2032e-18	15
LIN7A	Basophils LD	1.25527e-18	7
VIPR2	pDCs	1.33271e-18	5
ST8SIA6	Progenitors	1.46905e-18	4
LIPN	Monocytes NC+I	1.6248e-18	8
TPSD1	Progenitors	1.6908e-18	2
LRRC70	Progenitors	1.82696e-18	4
MRAS	Monocytes NC	1.83017e-18	10
IGHV3-72	Plasmablasts	1.91088e-18	11
STX3	Neutrophils LD	1.93752e-18	8
SECTM1	Monocytes NC+I	2.03896e-18	6
KIR2DL4	NK	2.11625e-18	4
IGKV3D-20	Plasmablasts	2.12497e-18	1
RP11-799B12.4	Basophils LD	2.14533e-18	3
SOX4	Progenitors	2.15001e-18	10
HACD1	Progenitors	2.23237e-18	4
CA6	T CD8 Naive	2.34243e-18	15
KIT	Progenitors	2.35064e-18	3
RP11-330H6.5	pDCs	2.35314e-18	1
SEMA7A	Basophils LD	2.41805e-18	1
IGKV3-7	Plasmablasts	2.44518e-18	1
RP11-361C13.1	Plasmablasts	2.47374e-18	1
IGHV1OR15-4	Plasmablasts	2.47374e-18	1
RNA5SP151	Neutrophils LD	2.56645e-18	7
MCTP1	Monocytes	2.61878e-18	18
LDB2	NK	2.82645e-18	4
RP11-428L9.2	Th2	2.90658e-18	4
MYO5C	Progenitors	2.93082e-18	2
IL23R	MAIT	2.97512e-18	4
TRO	Progenitors	3.01466e-18	5
RP11-34P13.9	Neutrophils LD	3.0319e-18	16
IGKV1-17	Plasmablasts	3.74955e-18	9
ADGRE4P	Basophils LD	3.86702e-18	3
AXL	pDCs	3.90533e-18	5
FPR3	mDCs	4.16847e-18	10
TMEM176B	Monocytes C+I	4.19191e-18	6
IGHV1-12	Plasmablasts	4.48669e-18	9
ME1	MAIT	4.5421e-18	4
IL3RA	Basophils LD	4.72624e-18	8
IGHV2-70D	Plasmablasts	5.11441e-18	1
RP11-34P13.16	Neutrophils LD	5.12854e-18	7
AMZ2P2	Basophils LD	5.49356e-18	3
ROPN1L	Neutrophils LD	5.57378e-18	15
MYB	Progenitors	5.83068e-18	3
DPY19L2	Progenitors	5.83068e-18	4
IGHGP	Plasmablasts	5.85767e-18	9
NSUN7	Neutrophils LD	5.98676e-18	12
MIR650	Plasmablasts	6.00055e-18	9
FCGR3B	Neutrophils LD	6.89735e-18	14
CDA	Neutrophils LD	6.99598e-18	6
GNAI1	Progenitors	7.85464e-18	4
C19orf35	Neutrophils LD	7.96818e-18	7
COL19A1	B Naive	9.53151e-18	1
ABCC3	Monocytes NC	9.68727e-18	16
EPS8	Monocytes NC	9.82666e-18	16
IGKV3OR2-268	Plasmablasts	1.0008e-17	1
CFAP58-AS1	Neutrophils LD	1.03842e-17	12
FAAH2	Tfh+Th	1.06851e-17	17
IGKV6-21	Plasmablasts	1.07901e-17	9
RP5-1033H22.2	Basophils LD	1.08949e-17	1
KCNK17	pDCs	1.14682e-17	5
SLC7A5	pDCs	1.17749e-17	4
RP11-701P16.2	Neutrophils LD	1.33732e-17	7
IGHV3-64	Plasmablasts	1.33786e-17	9
CAMP	Neutrophils LD	1.44699e-17	12
ARAP3	Neutrophils LD	1.61897e-17	7
RP4-669L17.8	Neutrophils LD	1.65703e-17	12
NLRP6	Neutrophils LD	1.7195e-17	15
HOXA5	Progenitors	1.89885e-17	2
IGKV1D-16	Plasmablasts	1.97063e-17	1
IGHA2	Plasmablasts	2.06413e-17	11
IGLV3-27	Plasmablasts	2.06413e-17	9
IGLV2-8	Plasmablasts	2.06413e-17	11
RP11-443B7.1	Basophils LD	2.15255e-17	8
FCAR	Neutrophils LD	2.18624e-17	14
TMEM255B	Basophils LD	2.27331e-17	3
RFLNB	Basophils LD	2.33591e-17	8
FAM124B	Basophils LD	2.47689e-17	3
GPR20	Monocytes NC	2.63243e-17	10
C1QA	Monocytes I	2.79896e-17	10
HCG27	Neutrophils LD	2.8218e-17	15
TREM1	Neutrophils LD	2.82983e-17	14
RP11-141O15.1	Basophils LD	2.87711e-17	3
IGKV2-24	Plasmablasts	2.9335e-17	9
MTCO3P23	Neutrophils LD	3.09118e-17	6
FAM160A1	pDCs	3.21529e-17	5
ALDH1A2	Neutrophils LD	3.23157e-17	6
WDFY3	Neutrophils LD	3.27496e-17	7
IGHV3-22	Plasmablasts	3.30658e-17	1
CLEC5A	Monocytes C	3.48837e-17	1
MEFV	Neutrophils LD	3.51398e-17	6
MFAP4	Progenitors	3.53075e-17	2
IGLV8-61	Plasmablasts	3.64654e-17	11
CTB-61M7.2	Neutrophils LD	3.72578e-17	14
VCAN-AS1	Monocytes C	4.34254e-17	1
IGLV1-36	Plasmablasts	4.3457e-17	1
AC017002.2	Basophils LD	4.37283e-17	15
MRVI1	Neutrophils LD	4.53928e-17	7
HSPA6	Neutrophils LD	5.05234e-17	6
RP11-750H9.5	Monocytes NC+I	5.20247e-17	14
MTURN	Progenitors	5.22601e-17	3
CEACAM4	Neutrophils LD	6.06533e-17	6
RP11-22N19.2	Neutrophils LD	6.72807e-17	7
PLXNB2	Monocytes NC+I	6.8032e-17	18
SMPDL3A	Basophils LD	6.95981e-17	8
TRBVB	Progenitors	7.34297e-17	2
RP11-452H21.2	Basophils LD	7.40389e-17	8
IGHV3-74	Plasmablasts	7.56526e-17	11
G0S2	Neutrophils LD	7.64687e-17	14
LILRA1	Monocytes NC+I	8.07442e-17	14
GALNT14	Neutrophils LD	8.09851e-17	12
TCL1A	B Naive	8.43848e-17	9
MEST	Progenitors	8.53837e-17	8
LGALS9C	NK	8.54572e-17	4
FAM213A	pDCs	8.70463e-17	8
IGLV3-10	Plasmablasts	9.00243e-17	11
PFKFB2	pDCs	9.50238e-17	8
FAM81A	pDCs	1.05435e-16	5
RBP7	Neutrophils LD	1.07654e-16	6
HIST2H2BF	Neutrophils LD	1.09857e-16	7
ST3GAL6	Granulocytes LD	1.15864e-16	14
IGKV1OR2-108	Plasmablasts	1.23126e-16	1
DSG2	Progenitors	1.31481e-16	2
ASH2LP1	B Naive	1.4231e-16	1
IGHV3-73	Plasmablasts	1.43262e-16	11
AC007556.3	Basophils LD	1.43537e-16	3
FCGR1B	Neutrophils LD	1.45194e-16	6
BNC2	NK	1.52784e-16	4
ERBB2	NK	1.52784e-16	15
FSCN1	Progenitors	1.61379e-16	10
LARGE1	B Naive	1.65104e-16	1
EPGN	Progenitors	1.6545e-16	2
TYMP	Monocytes	1.75902e-16	18
TRIP10	pDCs	1.77094e-16	4
IGHV3OR16-13	Plasmablasts	1.81446e-16	9
RPS10P5	Basophils LD	1.82139e-16	3
SHTN1	DCs	1.89021e-16	6
IGLL5	Plasmablasts	1.89087e-16	11
LYNX1	Monocytes NC	1.91211e-16	10
SYCP2L	pDCs	2.03181e-16	3
IGHV3-53	Plasmablasts	2.05068e-16	11
PLA2G7	Monocytes C	2.09339e-16	1
IGLJ2	Plasmablasts	2.10884e-16	11
TRIB1	Neutrophils LD	2.11471e-16	6
ISPD-AS1	Basophils LD	2.26988e-16	2
SLC18A2	Basophils LD	2.30171e-16	3
CLIC2	mDCs	2.38401e-16	10
OR52K3P	Neutrophils LD	2.45881e-16	6
IGHV3-69-1	Plasmablasts	2.51859e-16	11
IGLV7-43	Plasmablasts	2.73437e-16	11
IGLV4-69	Plasmablasts	2.73662e-16	11
LRP12	Basophils LD	2.81115e-16	3
CYP1B1	Monocytes C	2.92721e-16	6
CYP27A1	Monocytes C	2.92721e-16	7
IGKV1-9	Plasmablasts	2.95527e-16	11
MED12L	Progenitors	3.01595e-16	10
VSIG4	mDCs	3.05083e-16	16
MTCO2P11	Basophils LD	3.46886e-16	8
VDR	Monocytes NC+I	3.57822e-16	16
RP11-930O11.1	Progenitors	3.69799e-16	2
PTGDS	pDCs	3.72465e-16	19
MFAP3L	Basophils LD	3.73405e-16	2
MS4A4E	Basophils LD	3.75256e-16	8
LHFP	Progenitors	3.76714e-16	2
C1QB	Monocytes I	3.78438e-16	10
IGHV3-64D	Plasmablasts	3.79182e-16	9
IGKV1D-8	Plasmablasts	3.79233e-16	1
CFD	Basophils LD	3.81222e-16	14
IGHV3-20	Plasmablasts	3.85347e-16	11
IGLV7-46	Plasmablasts	3.8629e-16	11
SERINC2	pDCs	4.02237e-16	5
MFSD2B	Progenitors	4.14841e-16	2
RP11-779O18.3	Neutrophils LD	4.49172e-16	7
MTND6P5	Basophils LD	4.68713e-16	3
TSPAN7	Progenitors	4.76624e-16	2
IGKV1-27	Plasmablasts	5.07384e-16	11
AC017002.1	Basophils LD	5.68723e-16	15
SEMA3C	Basophils LD	5.68723e-16	8
NCAM1	NK	6.46856e-16	19
IGKV6D-21	Plasmablasts	6.48486e-16	1
MMP28	T Naive	6.52872e-16	2
IGHV1-46	Plasmablasts	6.5461e-16	11
NAMPTP1	Neutrophils LD	6.5737e-16	14
OR52K2	Neutrophils LD	7.15192e-16	12
RUSC2	Basophils LD	7.24602e-16	1
FNBP1L	Basophils LD	7.37418e-16	1
PADI4	Neutrophils LD	7.74583e-16	14
IGHV3-66	Plasmablasts	7.84467e-16	11
CLEC4F	Monocytes NC+I	7.92822e-16	10
OR2A7	Basophils LD	7.95975e-16	3
IGHV6-1	Plasmablasts	7.96639e-16	11
ADAMTS1	NK	7.97568e-16	4
ELOVL7	Basophils LD	8.08497e-16	2
IGKV1-16	Plasmablasts	8.11589e-16	11
RP11-61O1.2	T Naive	8.24563e-16	17
CLCN5	pDCs	8.42637e-16	5
PPM1H	Progenitors	8.82727e-16	2
IGKV2-30	Plasmablasts	9.22614e-16	11
HECW2	Neutrophils LD	9.63241e-16	7
TEC	Basophils LD	1.02014e-15	8
B4GALT6	Progenitors	1.05776e-15	2
IGLV2-23	Plasmablasts	1.07881e-15	11
NRIP3	Basophils LD	1.09886e-15	4
IGHV3-49	Plasmablasts	1.12155e-15	11
CLDN10	Progenitors	1.24453e-15	12
MDK	Progenitors	1.25403e-15	2
FFAR3	Basophils LD	1.31364e-15	3
IGKV1-12	Plasmablasts	1.32498e-15	11
COL24A1	Progenitors	1.36914e-15	2
BOLA3-AS1	Progenitors	1.36914e-15	4
MTCO3P11	Basophils LD	1.4216e-15	8
SERPINE2	Progenitors	1.51402e-15	2
CTD-2583P5.1	Neutrophils LD	1.52986e-15	7
IGLV5-45	Plasmablasts	1.65668e-15	9
PRKG2	Progenitors	1.77173e-15	4
ZNF467	Neutrophils LD	1.79899e-15	7
IGKV3D-15	Plasmablasts	1.88128e-15	9
IGLV2-18	Plasmablasts	1.8914e-15	9
ITLN1	Monocytes NC	1.89182e-15	10
IGLC7	Plasmablasts	1.9814e-15	1
IGHV3-13	Plasmablasts	2.06905e-15	11
GPM6B	pDCs	2.18751e-15	8
IGHG2	Plasmablasts	2.23482e-15	11
PLPPR2	Neutrophils LD	2.26613e-15	16
LINC01644	MAIT	2.32687e-15	4
MYBL2	pDCs	2.60264e-15	1
IGHG3	Plasmablasts	2.64493e-15	11
IGKV2D-29	Plasmablasts	2.73322e-15	11
MIR3978	Basophils LD	2.90881e-15	8
NTRK1	Basophils LD	2.97588e-15	15
NUDT11	Progenitors	2.9787e-15	2
SPNS3	pDCs	3.16732e-15	5
IGKV1-5	Plasmablasts	3.19971e-15	11
CHRM3	Progenitors	3.33506e-15	2
PLEKHG7	B SM	3.59634e-15	1
COCH	B SM	3.59634e-15	9
RP11-443B7.3	Neutrophils LD	3.63919e-15	7
LINC01857	B NSM	3.75727e-15	1
AC002480.5	B NSM	3.75727e-15	1
IGHV3-15	Plasmablasts	4.13087e-15	11
DNAJC5B	B SM	4.20236e-15	1
RP11-829H16.3	B SM	4.20236e-15	1
IGHV4-61	Plasmablasts	4.29942e-15	11
VEGFB	pDCs	4.46682e-15	4
IGHV4-31	Plasmablasts	4.6402e-15	11
MIR3945	Neutrophils LD	4.66132e-15	6
GRB10	Basophils LD	4.66286e-15	3
AC009506.1	Neutrophils LD	4.68484e-15	7
KCNE1	Basophils LD	4.80847e-15	7
NOTCH4	pDCs	4.98999e-15	16
MTATP6P11	Basophils LD	5.08702e-15	8
PDSS1P1	Basophils LD	5.29121e-15	8
CTD-2647E9.3	Basophils LD	5.29121e-15	3
DGKG	Monocytes	5.78489e-15	6
RP1-45C12.1	pDCs	5.82855e-15	1
IGHD	B Naive	5.95689e-15	9
IGLV3-19	Plasmablasts	6.11416e-15	11
IGLC6	Plasmablasts	6.11416e-15	1
KCNK5	Progenitors	6.22053e-15	2
ASGR2	Monocytes C	6.29293e-15	16
PTGS2	Neutrophils LD	6.3503e-15	14
PTGDR2	Basophils LD	6.36344e-15	8
IGKV4-1	Plasmablasts	6.392e-15	11
IGLV3-21	Plasmablasts	6.392e-15	9
ARPP21	pDCs	6.49078e-15	5
AC020571.3	Basophils LD	6.62835e-15	15
IGLJ3	Plasmablasts	6.6815e-15	11
IGHV3-35	Plasmablasts	6.93183e-15	1
TCEAL9	Progenitors	7.14157e-15	5
NCR1	NK	7.19919e-15	19
IGHV2-26	Plasmablasts	7.26844e-15	11
ST8SIA6-AS1	Progenitors	7.30409e-15	4
PGBD4P1	Progenitors	7.55674e-15	2
IGKV2-29	Plasmablasts	7.72527e-15	11
RP11-362F19.3	Monocytes C	7.99377e-15	1
RPL7AP64	Monocytes C	7.99377e-15	1
RP11-638I2.10	Monocytes NC+I	8.10549e-15	18
FRY	Basophils LD	8.14107e-15	8
IGLV1-44	Plasmablasts	8.21211e-15	11
RP11-16E12.2	B Ex+SM	8.32431e-15	1
AE000661.37	T gd	8.33027e-15	19
CDC42EP1	Monocytes C	9.25772e-15	1
IGHV3-48	Plasmablasts	9.67625e-15	11
RTN1	mDCs	1.01112e-14	16
TSPAN13	pDCs	1.06708e-14	9
IGHV5-10-1	Plasmablasts	1.13773e-14	9
IGHV1-67	Plasmablasts	1.16122e-14	1
RP11-588L15.2	Neutrophils LD	1.1971e-14	12
ACY3	Progenitors	1.19823e-14	10
AK8	B SM	1.20788e-14	1
IGHV3-43	Plasmablasts	1.25063e-14	11
FLT4	MAIT	1.25088e-14	4
KEL	Progenitors	1.25917e-14	2
HGF	Basophils LD	1.27654e-14	8
AIF1	Monocytes NC+I	1.28459e-14	18
LY96	Neutrophils LD	1.33816e-14	16
F2RL1	Neutrophils LD	1.35357e-14	7
IGHV3-7	Plasmablasts	1.36897e-14	11
HSPG2	Progenitors	1.37553e-14	5
IGLV3-1	Plasmablasts	1.44589e-14	11
IGHV3-11	Plasmablasts	1.46099e-14	11
IGHV5-51	Plasmablasts	1.50305e-14	11
IGLV1-47	Plasmablasts	1.50821e-14	11
MPPED2	Progenitors	1.53549e-14	2
ARMCX1	Progenitors	1.61172e-14	10
ZNF711	Progenitors	1.65615e-14	2
IGLV2-5	Plasmablasts	1.85925e-14	9
STAB1	Monocytes C	1.86063e-14	16
IGLV3-25	Plasmablasts	1.90909e-14	11
ABO	Progenitors	1.92673e-14	4
IGKV2D-28	Plasmablasts	2.00093e-14	11
SPTSSB	NK	2.04864e-14	4
IGKV1-37	Plasmablasts	2.17452e-14	1
LINC01281	Tregs	2.23443e-14	4
GUCY1B3	Progenitors	2.26917e-14	10
PMP22	Basophils LD	2.40248e-14	3
AE000661.50	Progenitors	2.59946e-14	2
HCAR3	Neutrophils LD	2.63523e-14	6
IGKV1-39	Plasmablasts	2.74693e-14	11
IGKV1-8	Plasmablasts	2.77656e-14	9
HOXA10	Progenitors	2.82235e-14	2
CLEC9A	mDCs	2.85194e-14	10
ATP1B1	Progenitors	2.9109e-14	4
KLHL13	Progenitors	2.92839e-14	2
RP11-588K22.2	Progenitors	3.09823e-14	2
P2RY13	Neutrophils LD	3.11071e-14	14
IGLV1-40	Plasmablasts	3.14334e-14	11
LAG3	T Innate	3.23727e-14	15
IGHV1-2	Plasmablasts	3.24994e-14	11
IGHV1-18	Plasmablasts	3.27067e-14	11
IGHV2-5	Plasmablasts	3.40198e-14	11
SCARB1	pDCs	3.42777e-14	8
NLRP12	Basophils LD	3.51715e-14	14
OXER1	Basophils LD	3.61359e-14	8
ADAM12	MAIT	3.84905e-14	4
TMEM150B	Monocytes C	3.86774e-14	1
IGLV9-49	Plasmablasts	3.92054e-14	1
SIRPA	Neutrophils LD	3.94843e-14	6
IGHV4-59	Plasmablasts	4.03424e-14	11
ENPP2	Basophils LD	4.1634e-14	3
TRBV6-4	MAIT	4.22777e-14	17
CDC42EP2	Neutrophils LD	4.24189e-14	6
KIR2DL3	NK	4.42182e-14	19
TNFRSF8	Monocytes NC	4.58586e-14	16
IGHV3-21	Plasmablasts	4.64955e-14	11
CEBPD	Neutrophils LD	4.69137e-14	12
GAS6	pDCs	4.82278e-14	4
SH3BP4	pDCs	5.28087e-14	5
IGHV1-58	Plasmablasts	5.60147e-14	9
IGLV6-57	Plasmablasts	5.60147e-14	11
CASS4	Neutrophils LD	5.60784e-14	15
AMIGO3	pDCs	5.66298e-14	5
MRVI1-AS1	Neutrophils LD	5.83083e-14	1
CCDC189	pDCs	5.86817e-14	8
CEBPB	Neutrophils LD	5.99277e-14	12
FPR1	Neutrophils LD	6.15198e-14	14
FADS2	Progenitors	6.32496e-14	8
TLR6	Neutrophils LD	6.4068e-14	7
RP11-190A12.9	Neutrophils LD	6.43089e-14	7
CASP5	Monocytes NC	6.4755e-14	16
IGF2BP2	Progenitors	6.5317e-14	10
IGHV1-69D	Plasmablasts	6.68371e-14	11
LRRK2	Neutrophils LD	6.95325e-14	6
PFKFB4	Neutrophils LD	7.05316e-14	6
AC004540.5	Progenitors	7.13841e-14	2
IGHV1OR16-1	Plasmablasts	7.3154e-14	1
IGKV3-11	Plasmablasts	8.04365e-14	11
IGHG1	Plasmablasts	8.49479e-14	11
EGLN3	pDCs	8.58547e-14	4
PTK7	Progenitors	9.03932e-14	4
TAS1R3	B SM	9.52811e-14	1
DSC1	T CD8 Naive	9.54469e-14	4
RP11-70D24.2	Basophils LD	9.76127e-14	3
CLEC4D	Monocytes C	9.81785e-14	7
RP11-297B17.3	B Naive	9.8448e-14	1
PCDH9	B Naive	1.08071e-13	2
C12orf74	B SM	1.09216e-13	1
SSPN	B SM	1.17252e-13	9
BCAT1	Progenitors	1.1942e-13	8
AP001056.1	B Naive	1.22491e-13	1
IGHV7-4-1	Plasmablasts	1.25818e-13	9
RP11-731F5.2	B NSM	1.2596e-13	1
AC008984.7	Neutrophils LD	1.37057e-13	6
TGFA	Neutrophils LD	1.37115e-13	15
SIGLEC20P	Monocytes NC	1.49403e-13	10
SYT17	Monocytes NC	1.51552e-13	1
PLS3	pDCs	1.57527e-13	2
DHRS9	Basophils LD	1.59735e-13	8
KLK1	B NSM	1.61983e-13	1
IGKV3-15	Plasmablasts	1.69167e-13	11
RP11-798K23.5	Progenitors	1.76255e-13	5
RFX8	Basophils LD	1.78641e-13	2
RNASE2	Basophils LD	1.79252e-13	8
IGHV3OR16-10	Plasmablasts	1.80912e-13	1
RPL18AP3	Neutrophils LD	1.84007e-13	12
FCER2	B Naive	1.90248e-13	9
ALDH1A1	Progenitors	1.99185e-13	6
CSF1	Basophils LD	2.08031e-13	3
FOLR3	Neutrophils LD	2.19604e-13	6
LINC02085	Monocytes NC	2.21036e-13	10
LILRB2	Monocytes NC+I	2.42804e-13	14
LINC02207	pDCs	2.4504e-13	7
MTCO1P11	Basophils LD	2.48551e-13	8
HLX	Basophils LD	2.65245e-13	8
IGKV1D-39	Plasmablasts	2.6542e-13	11
IGHV1-24	Plasmablasts	2.74209e-13	11
EPDR1	Progenitors	2.8317e-13	2
NT5M	Progenitors	2.87661e-13	10
IGLC1	Plasmablasts	2.92272e-13	11
KIR2DS4	NK	3.02249e-13	19
IGKV1-33	Plasmablasts	3.17127e-13	11
IGKV5-2	Plasmablasts	3.79364e-13	1
IGKV3-20	Plasmablasts	3.89168e-13	11
CLCN4	B Naive	3.91371e-13	1
TRPM2	pDCs	3.92948e-13	16
IGLV1-51	Plasmablasts	3.95471e-13	9
IGHJ2	Plasmablasts	4.00127e-13	11
CTA-384D8.35	Neutrophils LD	4.26238e-13	7
B3GALNT1	Progenitors	4.36659e-13	2
RP11-78B10.2	Basophils LD	4.66325e-13	1
RP11-785D18.3	B SM	4.7795e-13	1
AREG	Basophils LD	4.89373e-13	8
RP11-67C2.2	Granulocytes LD	4.92327e-13	7
RN7SL368P	Neutrophils LD	5.02902e-13	6
DBNDD1	B Naive	5.15997e-13	2
IGLV4-60	Plasmablasts	5.69188e-13	9
NREP	Progenitors	5.69401e-13	8
ARVCF	NK	6.15004e-13	4
IGLV2-11	Plasmablasts	6.3438e-13	11
SCD	Progenitors	6.49733e-13	4
FCGR1A	Neutrophils LD	7.00428e-13	6
AF196970.3	Basophils LD	7.0569e-13	3
DYRK3	Progenitors	7.07608e-13	2
DAPK1	Monocytes NC+I	7.2417e-13	14
CHAD	B SM	7.38886e-13	1
LGALS2	mDCs	7.46481e-13	16
IGHV3-33	Plasmablasts	7.7304e-13	11
IGHV4-39	Plasmablasts	8.08321e-13	11
IGLC3	Plasmablasts	8.23067e-13	11
SIRPB2	Neutrophils LD	8.56854e-13	6
GUCY1A3	Progenitors	8.97255e-13	10
MIR4539	B Naive+NSM	9.06405e-13	9
PID1	mDCs	9.13132e-13	16
RP11-872D17.8	Progenitors	9.34203e-13	2
GRIP1	mDCs	9.94703e-13	4
IL1RN	Neutrophils LD	1.03599e-12	14
KIR3DL1	NK	1.03779e-12	19
RP3-510H16.3	Neutrophils LD	1.06046e-12	7
NMUR1	NK	1.07574e-12	19
CTD-2583P5.3	Neutrophils LD	1.08882e-12	7
MTND1P11	Basophils LD	1.17596e-12	8
PTH2R	Progenitors	1.19564e-12	2
LILRB4	pDCs	1.26521e-12	18
ATP8B4	Basophils LD	1.31737e-12	8
FAAH	pDCs	1.32035e-12	8
TDRD9	Basophils LD	1.379e-12	1
SLC38A11	B Naive	1.3906e-12	1
MCEMP1	Monocytes C	1.52471e-12	7
CES1	mDCs	1.53896e-12	16
IGKV2D-40	Plasmablasts	1.55723e-12	1
SEMA5A	Th2	1.61523e-12	4
RP11-20I20.4	NK	1.64031e-12	19
NEFL	Th2	1.65434e-12	4
STARD4-AS1	Progenitors	1.66478e-12	5
SCML2	Progenitors	1.76409e-12	5
ITGB3	Progenitors	1.8474e-12	2
TXNRD3	Progenitors	1.88401e-12	2
RP11-597D13.9	Monocytes C	1.92649e-12	1
LPAR1	Monocytes C	1.92649e-12	1
FANK1	Tregs	1.94383e-12	4
GLYATL1P3	B Naive	2.38834e-12	1
CTD-2509G16.5	B SM	2.41753e-12	1
THBD	Neutrophils LD	2.43736e-12	7
RP11-21J7.1	MAIT	2.45923e-12	4
TLR2	Neutrophils LD	2.4828e-12	14
C1QC	Monocytes I	2.51327e-12	10
IGHV3-30	Plasmablasts	2.71065e-12	11
DERL3	pDCs	2.72006e-12	9
FCRL2	B NSM	2.72473e-12	9
KIR3DL2	NK	2.80256e-12	19
SMIM25	Monocytes NC	2.90426e-12	14
ABCB4	B Naive	3.15538e-12	1
LGALS12	Monocytes C	3.29242e-12	1
WASF1	Progenitors	3.35897e-12	5
SYBU	B SM	3.55096e-12	1
IGHJ2P	pDCs	3.90082e-12	9
S100B	T CD8 Naive	4.20707e-12	4
RP11-44F14.9	Basophils LD	4.20737e-12	3
PLTP	Progenitors	4.2579e-12	1
CTD-3214H19.16	Neutrophils LD	4.44059e-12	7
VAV3-AS1	B Naive	4.72545e-12	1
IL13RA1	Neutrophils LD	4.99975e-12	6
AC011899.9	Monocytes NC	5.07588e-12	16
SOD1P3	Basophils LD	5.21128e-12	3
LINC01781	B SM	5.21935e-12	9
IGSF6	Neutrophils LD	5.29243e-12	18
ZNF185	Basophils LD	5.37703e-12	8
FAM198B	Monocytes C	5.63961e-12	6
IGKV1D-43	Plasmablasts	5.79755e-12	1
IGHJ1	Plasmablasts	5.82472e-12	11
RP1-228H13.2	Monocytes NC	5.84107e-12	16
OSGIN1	Monocytes NC	5.8538e-12	10
SOCS1	Basophils LD	6.02133e-12	3
APOBEC3A	Neutrophils LD	6.46633e-12	14
CCL3	Monocytes C+I	6.911e-12	18
FAM26F	Monocytes NC+I	8.11228e-12	18
COL4A3	B SM	8.39689e-12	9
LTK	MAIT	9.33089e-12	4
MS4A14	Monocytes NC	9.78261e-12	6
TRDV1	T gd non-Vd2	9.79009e-12	17
MTND4P14	Basophils LD	1.00503e-11	3
ELL3	B Naive	1.06135e-11	1
H1F0	Progenitors	1.06732e-11	8
TLR8	Neutrophils LD	1.07085e-11	6
IGHV4-4	Plasmablasts	1.07372e-11	11
SH3RF1	Monocytes NC+I	1.11178e-11	10
ZNF415P1	Basophils LD	1.14938e-11	3
LILRA6	Neutrophils LD	1.18278e-11	14
RP11-497H16.7	Monocytes C	1.18756e-11	16
NFAM1	Neutrophils LD	1.26786e-11	14
IGHV1-3	Plasmablasts	1.31466e-11	11
KLHL14	Plasmablasts	1.35714e-11	1
LINC01353	Neutrophils LD	1.47474e-11	7
PTAFR	Neutrophils LD	1.48653e-11	14
KIAA1324	Neutrophils LD	1.48887e-11	15
RP11-693J15.5	B Naive	1.56064e-11	1
MERTK	Monocytes I	1.66808e-11	10
SASH1	Monocytes I	1.66808e-11	10
RP4-576H24.4	Neutrophils LD	1.83683e-11	6
LEKR1	mDCs	1.93385e-11	4
WNT16	B NSM	1.93936e-11	1
RASGRP4	Neutrophils LD	1.97997e-11	14
IGHV1-69	Plasmablasts	2.01008e-11	9
P2RY14	pDCs	2.08434e-11	8
SLC46A2	Monocytes C	2.25422e-11	6
AC018755.18	Neutrophils LD	2.37796e-11	6
CLEC7A	Neutrophils LD	2.58013e-11	18
IFNG	T CD8 EM+TE	2.59562e-11	19
GLYATL1P4	B Naive	2.68474e-11	1
FCRL1	B Naive	2.72772e-11	9
RP11-44F14.10	Basophils LD	2.73056e-11	3
TMEM63C	Monocytes NC	2.82258e-11	10
IGFBP7	Progenitors	2.84342e-11	8
CTD-2509G16.3	B SM	2.93004e-11	1
CDH23	Monocytes NC	2.98538e-11	16
KLRF1	NK	2.98888e-11	19
RBM47	Neutrophils LD	2.99986e-11	18
FOLR2	Monocytes C	3.08186e-11	1
LILRB3	Neutrophils LD	3.09601e-11	14
MZB1	Plasmablasts	3.14791e-11	9
HTR3A	pDCs	3.2434e-11	1
MMP11	pDCs	3.53174e-11	1
SLC23A1	pDCs	3.82796e-11	1
RORC	MAIT	3.90431e-11	15
PYGL	Neutrophils LD	3.93037e-11	14
TRGJP	T gd Vd2	3.94278e-11	19
RP11-848G14.2	Monocytes C	4.00832e-11	16
VCAN	Monocytes C	4.10237e-11	18
CCR12P	T CD4 Naive	4.30657e-11	4
RP11-142C4.6	B Naive	4.39115e-11	1
SLC11A1	Neutrophils LD	4.72459e-11	18
TSHR	Plasmablasts	5.08178e-11	1
TSPAN15	MAIT	5.98993e-11	4
YES1	Basophils LD	6.00797e-11	15
PRAMENP	B SM	6.19086e-11	1
MS4A7	Monocytes NC	6.77307e-11	18
RP11-80H8.4	Basophils LD	6.92775e-11	3
PIK3R6	Basophils LD	6.92775e-11	8
RNASE4	Monocytes C	6.94782e-11	16
RP11-115L11.1	Neutrophils LD	7.0338e-11	7
RP11-158I9.5	B NSM	7.12611e-11	1
FAM177B	B Naive	7.53317e-11	1
ST14	pDCs	7.63252e-11	5
CLIC3	pDCs	7.86651e-11	19
SLITRK4	Basophils LD	7.99567e-11	8
CYP4F22	Monocytes NC	8.00566e-11	10
GRAMD1C	B SM	8.12372e-11	1
SH3BGRL2	Progenitors	8.53292e-11	2
FCRL5	B Ex	8.69134e-11	9
SLED1	Neutrophils LD	8.91115e-11	7
KCTD12	mDCs	9.00494e-11	16
SIGLEC5	Neutrophils LD	9.19262e-11	6
ULK4P1	Progenitors	9.5528e-11	10
PKIB	mDCs	1.01722e-10	10
LINC01943	Basophils LD	1.018e-10	15
IGHV2-70	Plasmablasts	1.1363e-10	9
CDC42BPA	Progenitors	1.20016e-10	2
ANPEP	Neutrophils LD	1.20969e-10	14
GPAT3	Basophils LD	1.27514e-10	14
RTKN2	Tregs	1.3733e-10	15
TRGV9	T gd Vd2	1.42368e-10	19
LINC00877	Neutrophils LD	1.49212e-10	14
PLEKHA7	MAIT	1.51402e-10	4
RP11-121A8.1	NK	1.55597e-10	4
IGLV3-16	Plasmablasts	1.56681e-10	1
PALLD	Basophils LD	1.59328e-10	8
MYOF	Monocytes NC	1.60957e-10	6
RP11-291B21.2	T CD8 Naive	1.70035e-10	19
SEZ6L	mDCs	1.72032e-10	10
ARHGEF10L	Monocytes C	1.78251e-10	6
PLEKHG1	B NSM	1.79237e-10	1
RP11-356N1.2	Monocytes C	1.80246e-10	1
GAB2	Basophils LD	1.81517e-10	14
RP11-240E2.2	pDCs	1.86013e-10	9
RP11-678G14.3	Basophils LD	1.8889e-10	2
COL4A4	B SM	1.95301e-10	1
BACE2	Basophils LD	2.01589e-10	1
IGHV5-78	B Naive	2.10798e-10	9
RP11-98G13.1	MAIT	2.15453e-10	4
RP11-326C3.15	Neutrophils LD	2.26869e-10	15
TMEM220-AS1	Progenitors	2.46112e-10	2
PRSS23	NK	2.58968e-10	19
LRRN3	T CD8 Naive	2.70486e-10	17
CDC20	Plasmablasts	2.73354e-10	1
CDC42EP4	Monocytes NC	2.7437e-10	16
BTBD3	Progenitors	2.75848e-10	10
C10orf105	Monocytes NC	2.77064e-10	10
KLRC3	NK	3.05471e-10	19
ZNF587P1	B NSM	3.18525e-10	1
RP11-21K12.2	pDCs	3.28954e-10	4
WFDC21P	B NSM	3.42664e-10	2
KB-1507C5.4	Neutrophils LD	3.49882e-10	6
FAM212A	Progenitors	3.8004e-10	1
RP11-338C15.3	Monocytes NC	4.06573e-10	10
RAB32	Basophils LD	4.21343e-10	6
RP11-712L6.8	Basophils LD	4.25417e-10	8
LAMB2	Progenitors	4.27034e-10	10
AZIN2	pDCs	4.3455e-10	15
CELSR1	B NSM	4.41643e-10	1
ADGRE1	Basophils LD	4.69375e-10	14
CD160	NK	4.7282e-10	19
CD93	Monocytes C	4.77885e-10	6
MGST1	Monocytes C	4.7862e-10	8
EFNA1	Progenitors	5.12715e-10	2
IGHV4-34	Plasmablasts	5.15815e-10	11
EBI3	B SM	6.30049e-10	1
MFSD2A	pDCs	6.70136e-10	16
FCGR2A	Neutrophils LD	6.83341e-10	14
SLAMF8	mDCs	7.75794e-10	4
AP001257.1	Basophils LD	8.04465e-10	8
FCGR1CP	Monocytes C	8.06592e-10	7
GLYATL1P1	B Naive	8.07068e-10	1
LINC00282	Neutrophils LD	8.53433e-10	15
CXCL16	Monocytes NC	9.1275e-10	18
CHRFAM7A	Progenitors	9.35038e-10	10
CDO1	Th2	9.6543e-10	4
RYR3	Basophils LD	9.67264e-10	8
PDE6G	Basophils LD	1.03279e-09	8
AEBP1	pDCs	1.06489e-09	2
CNR2	Basophils LD	1.11067e-09	1
KCNH8	B Naive	1.14063e-09	1
Z84812.4	B Naive	1.14207e-09	1
CTD-2232E5.2	B Ex	1.15556e-09	1
KLRC2	NK	1.16919e-09	19
OSCAR	Monocytes C	1.22939e-09	6
SIRPD	Neutrophils LD	1.26514e-09	7
WDR49	Progenitors	1.37014e-09	10
SGMS2	Monocytes C	1.41168e-09	1
SPHK1	pDCs	1.4221e-09	16
PACERR	Neutrophils LD	1.45483e-09	7
PDLIM1P4	Basophils LD	1.52362e-09	7
UPK3A	mDCs	1.54926e-09	10
BATF2	Neutrophils LD	1.59861e-09	12
MAGED4	Progenitors	1.72958e-09	2
LPCAT2	Basophils LD	1.8214e-09	14
CTC-510F12.6	Neutrophils LD	1.88453e-09	8
AKR1C3	Progenitors	1.96819e-09	8
TMEM171	MAIT	1.99442e-09	4
RP11-605P22.1	NK	1.99486e-09	4
HBEGF	mDCs	2.04675e-09	16
HS3ST1	pDCs	2.16635e-09	1
IGLV2-14	Plasmablasts	2.22581e-09	11
HMGB3P32	NK	2.27674e-09	4
MGST2	pDCs	2.33059e-09	8
RTKN	pDCs	2.42682e-09	5
CHST15	Neutrophils LD	2.46307e-09	14
ADAM23	Th1/Th17	2.4683e-09	4
SIGLEC12	Basophils LD	2.56072e-09	1
AC007036.6	Progenitors	2.6842e-09	2
CAMK1	Monocytes I	2.78233e-09	16
LINC00494	B NSM	2.88179e-09	1
TMEM176A	Monocytes C	2.91666e-09	6
FASLG	NK	2.91839e-09	19
ROBO3	Progenitors	3.01236e-09	15
PDGFRB	NK	3.0136e-09	4
LEF1-AS1	T CD4 Naive	3.02233e-09	15
MGLL	Progenitors	3.26563e-09	8
SORBS2	NK	3.37053e-09	4
HIST2H2AA4	Neutrophils LD	3.3713e-09	14
TTYH3	Monocytes I	3.47837e-09	16
CYP4F29P	NK	3.59381e-09	4
RP11-903H12.5	Monocytes C	3.71515e-09	16
CTD-2616J11.2	NK	3.81957e-09	4
MGC16275	Monocytes NC	3.83983e-09	10
LMO2	Progenitors	3.84416e-09	10
EREG	Monocytes C	3.93464e-09	6
HK3	Basophils LD	4.00655e-09	14
FAM30A	Progenitors	4.17689e-09	9
RP11-277P12.6	T gd non-Vd2	4.18074e-09	19
NFE2	Basophils LD	4.18161e-09	14
PKHD1L1	Plasmablasts	4.26345e-09	1
RP11-162P23.2	Monocytes C	4.40463e-09	10
ME3	Progenitors	4.94146e-09	15
TCEA3	T Naive	4.96151e-09	15
SCN3A	Progenitors	5.09862e-09	2
ROR2	MAIT	5.16924e-09	4
DKK3	MAIT	5.51753e-09	4
CSF1R	Monocytes NC	5.70426e-09	18
TM6SF1	Neutrophils LD	5.7217e-09	14
CRIP3	B Naive	5.75991e-09	1
MMP17	B Naive	5.77704e-09	1
AL122127.25	B Naive	5.77704e-09	9
IGFBP3	pDCs	5.87976e-09	15
LINC01727	Tregs	5.93997e-09	4
CD36	Monocytes C	6.22074e-09	18
ATP2B1-AS1	Monocytes C	7.02366e-09	16
SIGLEC1	Monocytes C	7.02366e-09	1
E2F5	B NSM	8.79555e-09	9
CD1D	mDCs	9.17987e-09	6
RP11-191A15.1	Progenitors	9.26355e-09	10
IRAK3	Monocytes NC	9.4124e-09	6
SLC8A1	Monocytes NC	9.96638e-09	16
NPM1P25	pDCs	1.00754e-08	1
RP11-810P12.7	Monocytes C	1.05863e-08	6
P2RY2	Monocytes I	1.07554e-08	8
GGTA1P	pDCs	1.11334e-08	10
APOBEC3B	Plasmablasts	1.14302e-08	7
VSTM1	Monocytes C	1.23511e-08	16
CXCL10	Monocytes I	1.32616e-08	6
SIRPB1	Neutrophils LD	1.37015e-08	18
ZNF608	Basophils LD	1.37333e-08	1
CPNE7	MAIT	1.40825e-08	4
IER3	Monocytes C	1.42956e-08	14
TRABD2A	T Naive	1.49044e-08	13
IL17RB	Tregs	1.58052e-08	4
IGKV2-28	B NSM	1.58167e-08	1
ID1	mDCs	1.66456e-08	7
CSF2RA	Neutrophils LD	1.67383e-08	18
CXCL2	Monocytes C	1.79181e-08	6
SNORD3A	Monocytes C	2.00532e-08	6
BST1	Monocytes C	2.08318e-08	18
CCSER1	mDCs	2.0968e-08	2
RP11-672A2.5	Monocytes C	2.13488e-08	10
FCGR2C	Monocytes NC+I	2.13868e-08	18
ELOVL4	MAIT	2.24832e-08	4
EFHC2	Progenitors	2.30166e-08	4
AC108004.3	Progenitors	2.70183e-08	4
CXCL3	Monocytes C	2.77956e-08	10
BLNK	pDCs	2.78305e-08	9
PDGFD	NK	2.88622e-08	19
TNFSF13B	Neutrophils LD	3.07241e-08	18
RAB20	Monocytes C	3.08939e-08	6
MOXD1	B Ex	3.1713e-08	1
ACPP	mDCs	3.25063e-08	6
RNF157-AS1	T CD8 Naive	3.41829e-08	15
KHDRBS2	B Naive	3.42122e-08	1
SMAD1	Progenitors	3.55273e-08	16
HP	Monocytes C	3.61959e-08	7
DAPK1-IT1	Monocytes I	3.64465e-08	10
CCR1	Neutrophils LD	3.66911e-08	14
TPST1	Basophils LD	3.96956e-08	8
NAP1L3	Progenitors	4.02093e-08	4
GNA15	Progenitors	4.05497e-08	8
U3	Monocytes C	4.94132e-08	6
TLR5	Monocytes C	5.19847e-08	16
PTX3	Monocytes C	5.27515e-08	7
NT5DC4	Monocytes I	5.39931e-08	10
TNFAIP2	Neutrophils LD	5.54953e-08	14
RP11-1334A24.6	Neutrophils LD	6.16117e-08	14
SIGLEC6	pDCs	6.38821e-08	1
RHOB	Monocytes I	6.41067e-08	16
CRACR2B	B SM	6.66331e-08	1
SLC43A2	Neutrophils LD	6.70633e-08	18
TRAV1-2	MAIT	6.78888e-08	13
RP11-464C19.2	Monocytes I	6.89825e-08	10
HRH2	Basophils LD	7.0304e-08	14
RNF144B	Monocytes NC	7.79054e-08	18
IL18	Progenitors	7.84482e-08	8
HBD	Progenitors	8.82325e-08	1
IL6	B NSM	9.30661e-08	1
CCR8	Th2	1.02853e-07	15
ZNF462	Th2	1.02853e-07	4
ALDH2	Monocytes C	1.06084e-07	18
CCR4	Th2	1.08764e-07	15
TNNI2	pDCs	1.10855e-07	16
FEZ1	NK	1.25698e-07	19
EGR1	Monocytes C	1.30411e-07	6
AC092566.1	NK	1.30669e-07	4
ZNF683	T CD8 TE	1.37719e-07	19
RCAN2	T CD8 TE	1.37719e-07	4
ADTRP	T CD4 Naive	1.38094e-07	15
LGR6	NK	1.42447e-07	19
CPPED1	Neutrophils LD	1.44342e-07	18
PTGDR	NK	1.45921e-07	19
XCL2	NK	1.46777e-07	4
CD300LB	Monocytes C	1.47853e-07	6
CHST13	Progenitors	1.53506e-07	10
CMKLR1	pDCs	1.67138e-07	19
RP11-689B22.2	B Naive	1.69609e-07	9
RP11-96O20.5	Monocytes C	1.80218e-07	7
SERPING1	pDCs	1.81324e-07	14
TM4SF19	T CD8 TE	2.16414e-07	4
PPFIA4	mDCs	2.17841e-07	1
SLC1A7	NK	2.29106e-07	4
CPVL	mDCs	2.40146e-07	18
COLGALT2	NK	2.53328e-07	4
TGFBI	pDCs	2.7138e-07	18
PLAUR	Neutrophils LD	2.73199e-07	18
SIGLEC10	Monocytes NC	3.05314e-07	18
MYO7B	B Naive	3.11209e-07	1
CTD-3137H5.4	Neutrophils LD	3.15406e-07	15
GPR84	Monocytes C	3.28859e-07	7
RP11-160E2.19	B NSM	3.45528e-07	1
PDGFC	Progenitors	3.56774e-07	10
MIR4537	B Naive	3.73901e-07	9
DTHD1	NK	3.91153e-07	19
LARGE2	B Naive	4.17742e-07	1
TRGJP1	NK	4.53417e-07	19
CLMN	Monocytes C	5.21331e-07	6
FBLN2	mDCs	5.28767e-07	2
CTLA4	Tregs	5.94082e-07	15
PTPN13	Th17	6.00939e-07	4
RP11-603B24.1	Monocytes NC	6.25495e-07	17
CD302	Monocytes C	6.62303e-07	14
RP11-702H23.6	Basophils LD	7.61517e-07	8
MARCKS	Monocytes I	7.6889e-07	6
AIFM3	Monocytes I	7.6889e-07	10
LSM3P2	Neutrophils LD	7.98302e-07	8
PPP1R14A	B Ex	8.24655e-07	1
COL9A3	B NSM	8.28356e-07	7
BEND5	B Naive	9.23883e-07	2
PRSS30P	NK	1.01352e-06	4
RP11-1399P15.1	Tregs	1.01881e-06	15
PI16	Th17	1.11425e-06	15
ENPP5	NK	1.14246e-06	19
RP11-1100L3.8	Monocytes NC	1.16489e-06	10
RAB31	Basophils LD	1.20735e-06	14
MAF	Basophils LD	1.21624e-06	15
CH17-264B6.4	Progenitors	1.3357e-06	2
C1orf21	NK	1.76038e-06	19
IL12RB2	T gd Vd2	1.76467e-06	15
PTGS1	Progenitors	2.21932e-06	6
S1PR5	NK	2.28882e-06	19
BEX3	Progenitors	2.29022e-06	15
TBX21	NK	2.63898e-06	19
SIGLEC17P	NK	2.71651e-06	19
AC007278.3	NK	2.76307e-06	4
ITGAX	Neutrophils LD	2.856e-06	18
SIGLEC7	NK	3.05747e-06	14
LRRC25	Monocytes NC	3.15296e-06	14
SMCO4	Monocytes I	3.2586e-06	18
DOK3	Neutrophils LD	3.50395e-06	14
P2RX1	Progenitors	3.62794e-06	14
CST3	mDCs	3.8008e-06	18
EDAR	T CD4 Naive	3.89545e-06	15
KLRC4	T CD8 TE	4.33558e-06	19
ANKRD55	T CD4 Naive	4.98333e-06	15
CA1	B Naive	5.334e-06	1
HAVCR1	Tregs	8.00517e-06	15
PIP5K1B	B NSM	8.07971e-06	1
ST6GALNAC1	Th17	8.78778e-06	4
SNORA1	Neutrophils LD	9.01143e-06	14
RP11-589N15.2	Monocytes I	1.06436e-05	16
ZDHHC11B	Th2	1.18028e-05	4
SPINT1	mDCs	1.20784e-05	16
RP11-664D1.1	Th2	1.31168e-05	15
LINC00612	MAIT	1.68913e-05	15
RP11-342D11.3	Th2	2.05764e-05	15
AL450992.2	MAIT	2.26976e-05	15
RP11-498E2.9	Progenitors	2.35827e-05	6
KRT73	T CD4 Naive	2.55708e-05	15
GS1-115G20.1	T gd non-Vd2	2.85701e-05	19
TPT1P12	MAIT	3.47413e-05	15
GCNT4	Tregs	4.01056e-05	15
A2M-AS1	MAIT	4.06043e-05	15
CCL20	Monocytes C	4.18436e-05	16
TRGV8	T gd non-Vd2	7.23665e-05	19
RP4-742C19.12	NK	7.9013e-05	19
EOMES	NK	7.90164e-05	19
PDCD1	T CD8 EM	8.7822e-05	15
FAS-AS1	Monocytes C	8.81795e-05	16
CFH	MAIT	9.01662e-05	15
KRT72	T CD4 Naive	0.000156545	15
F2R	NK	0.000193301	19
TRAV34	T CD8 TE	0.000229971	15
FAAHP1	Th17	0.000364102	15
RP5-1158E12.3	Th2	0.000669156	15
HPCAL4	Tfh	0.00116548	15
LINC00402	Tfh	0.00116548	17
DPP4	MAIT	0.00140477	17
IGLV3-13	T CD8 TE	0.00201074	4
JAKMIP1	T CD8 EM	0.00357891	19
TRAV39	T CD8 EM	0.00357891	17

## Sheet: DEG modules enrichment
module	module size	GO term	ModGenesInTerm	p value	FDR	GO name
2	185	GO:0009952	5	0.00033	0.229905	anterior/posterior pattern specification
2	185	GO:0048706	3	0.00054	0.229905	embryonic skeletal system development
2	185	GO:0048704	4	0.000569	0.229905	embryonic skeletal system morphogenesis
2	185	GO:0001525	12	0.000655	0.229905	angiogenesis
2	185	GO:0007275	19	0.00206	0.53586	multicellular organism development
2	185	GO:0006351	19	0.00229	0.53586	transcription, DNA-templated
2	185	GO:0006355	19	0.00341	0.62556	regulation of transcription, DNA-templated
2	185	GO:0030334	4	0.00393	0.62556	regulation of cell migration
2	185	GO:0010466	6	0.00401	0.62556	negative regulation of peptidase activity
2	185	GO:0022617	4	0.00904	1	extracellular matrix disassembly
2	185	GO:0051301	4	0.00904	1	cell division
2	185	GO:0007160	4	0.00904	1	cell-matrix adhesion
2	185	GO:0001568	3	0.0148	1	blood vessel development
2	185	GO:0030195	3	0.0148	1	negative regulation of blood coagulation
2	185	GO:0043647	3	0.0148	1	inositol phosphate metabolic process
2	185	GO:0030336	4	0.0172	1	negative regulation of cell migration
2	185	GO:0051693	2	0.019	1	actin filament capping
2	185	GO:0002215	2	0.019	1	defense response to nematode
2	185	GO:0007586	2	0.019	1	digestion
2	185	GO:0060135	2	0.019	1	maternal process involved in female pregnancy
2	185	GO:0003016	2	0.019	1	respiratory system process
2	185	GO:0030878	2	0.019	1	thyroid gland development
2	185	GO:0033627	2	0.019	1	cell adhesion mediated by integrin
2	185	GO:0048333	2	0.019	1	mesodermal cell differentiation
2	185	GO:0035987	2	0.019	1	endodermal cell differentiation
2	185	GO:0030198	7	0.0203	1	extracellular matrix organization
2	185	GO:0002576	6	0.0311	1	platelet degranulation
2	185	GO:0002244	3	0.0314	1	hematopoietic progenitor cell differentiation
2	185	GO:0035725	3	0.0314	1	sodium ion transmembrane transport
2	185	GO:0042552	3	0.0314	1	myelination
2	185	GO:0000226	2	0.0359	1	microtubule cytoskeleton organization
2	185	GO:0010757	2	0.0359	1	negative regulation of plasminogen activation
2	185	GO:0031589	2	0.0359	1	cell-substrate adhesion
2	185	GO:0048863	2	0.0359	1	stem cell differentiation
2	185	GO:0060325	2	0.0359	1	face morphogenesis
2	185	GO:0030036	4	0.0362	1	actin cytoskeleton organization
2	185	GO:0006464	3	0.0422	1	cellular protein modification process
5	110	GO:0006811	11	7.97e-05	0.111899	ion transport
5	110	GO:0071805	5	0.000279	0.195858	potassium ion transmembrane transport
5	110	GO:0055085	8	0.000954	0.446472	transmembrane transport
5	110	GO:0048812	3	0.00464	1	neuron projection morphogenesis
5	110	GO:0051453	2	0.00628	1	regulation of intracellular pH
5	110	GO:0038084	2	0.00628	1	vascular endothelial growth factor signaling pathway
5	110	GO:0008045	2	0.00628	1	motor neuron axon guidance
5	110	GO:0006470	3	0.00672	1	protein dephosphorylation
5	110	GO:0051496	2	0.0122	1	positive regulation of stress fiber assembly
5	110	GO:0034260	2	0.0122	1	negative regulation of GTPase activity
5	110	GO:0045806	2	0.0122	1	negative regulation of endocytosis
5	110	GO:0030322	2	0.0122	1	stabilization of membrane potential
5	110	GO:0001764	3	0.0159	1	neuron migration
5	110	GO:0034765	4	0.0169	1	regulation of ion transmembrane transport
5	110	GO:0048485	2	0.0197	1	sympathetic nervous system development
5	110	GO:0071526	2	0.0197	1	semaphorin-plexin signaling pathway
5	110	GO:0035335	2	0.0197	1	peptidyl-tyrosine dephosphorylation
5	110	GO:0034446	2	0.0286	1	substrate adhesion-dependent cell spreading
5	110	GO:0006812	2	0.0286	1	cation transport
5	110	GO:0048666	2	0.0286	1	neuron development
5	110	GO:0014911	2	0.0286	1	positive regulation of smooth muscle cell migration
5	110	GO:0006813	3	0.0298	1	potassium ion transport
5	110	GO:0006814	3	0.0298	1	sodium ion transport
5	110	GO:1902476	2	0.0389	1	chloride transmembrane transport
5	110	GO:0007156	3	0.0416	1	homophilic cell adhesion via plasma membrane adhesion molecules
5	110	GO:1905246	1	0.0468	1	negative regulation of aspartic-type peptidase activity
1	203	GO:0002377	19	6.03e-10	8.46612e-07	immunoglobulin production
1	203	GO:0050871	11	0.000792	0.555984	positive regulation of B cell activation
1	203	GO:0006910	9	0.00996	1	phagocytosis, recognition
1	203	GO:0045773	2	0.0166	1	positive regulation of axon extension
1	203	GO:0007193	4	0.0179	1	adenylate cyclase-inhibiting G-protein coupled receptor signaling pathway
1	203	GO:0006911	9	0.0186	1	phagocytosis, engulfment
1	203	GO:0006955	26	0.0191	1	immune response
1	203	GO:0006958	14	0.0213	1	complement activation, classical pathway
1	203	GO:0007517	3	0.0261	1	muscle organ development
1	203	GO:0060999	2	0.0315	1	positive regulation of dendritic spine development
1	203	GO:0043616	2	0.0315	1	keratinocyte proliferation
1	203	GO:0007189	2	0.0315	1	adenylate cyclase-activating G-protein coupled receptor signaling pathway
1	203	GO:0043410	4	0.0356	1	positive regulation of MAPK cascade
1	203	GO:0050853	9	0.0423	1	B cell receptor signaling pathway
1	203	GO:0030574	3	0.0459	1	collagen catabolic process
1	203	GO:0006024	2	0.0499	1	glycosaminoglycan biosynthetic process
1	203	GO:0046579	2	0.0499	1	positive regulation of Ras protein signal transduction
1	203	GO:0016050	2	0.0499	1	vesicle organization
1	203	GO:0007519	2	0.0499	1	skeletal muscle tissue development
1	203	GO:0022008	2	0.0499	1	neurogenesis
1	203	GO:0045078	2	0.0499	1	positive regulation of interferon-gamma biosynthetic process
1	203	GO:0032148	2	0.0499	1	activation of protein kinase B activity
12	78	GO:0061844	3	0.00129	1	antimicrobial humoral immune response mediated by antimicrobial peptide
12	78	GO:0048013	3	0.00181	1	ephrin receptor signaling pathway
12	78	GO:0043312	9	0.00224	1	neutrophil degranulation
12	78	GO:0031424	3	0.00407	1	keratinization
12	78	GO:0060326	4	0.00473	1	cell chemotaxis
12	78	GO:0071347	3	0.00624	1	cellular response to interleukin-1
12	78	GO:0018149	2	0.00648	1	peptide cross-linking
12	78	GO:0070268	3	0.00755	1	cornification
12	78	GO:0070555	2	0.00956	1	response to interleukin-1
12	78	GO:0009612	2	0.0132	1	response to mechanical stimulus
12	78	GO:0006953	2	0.0132	1	acute-phase response
12	78	GO:0042742	6	0.0173	1	defense response to bacterium
3	144	GO:0050911	5	7.06e-07	0.000991224	detection of chemical stimulus involved in sensory perception of smell
3	144	GO:0007608	5	2.39e-06	0.00141804	sensory perception of smell
3	144	GO:0050907	4	3.03e-06	0.00141804	detection of chemical stimulus involved in sensory perception
3	144	GO:0050896	5	0.00012	0.04212	response to stimulus
3	144	GO:0007186	14	0.000347	0.0974376	G-protein coupled receptor signaling pathway
3	144	GO:0002158	2	0.00524	1	osteoclast proliferation
3	144	GO:0048741	2	0.00524	1	skeletal muscle fiber development
3	144	GO:0016567	4	0.00723	1	protein ubiquitination
3	144	GO:0035162	2	0.0102	1	embryonic hemopoiesis
3	144	GO:0048565	2	0.0102	1	digestive tract development
3	144	GO:0001676	2	0.0102	1	long-chain fatty acid metabolic process
3	144	GO:0030218	3	0.0124	1	erythrocyte differentiation
3	144	GO:0007165	18	0.0148	1	signal transduction
3	144	GO:0031424	3	0.0156	1	keratinization
3	144	GO:0048873	2	0.0165	1	homeostasis of number of cells within a tissue
3	144	GO:0007005	2	0.0165	1	mitochondrion organization
3	144	GO:0030316	2	0.0241	1	osteoclast differentiation
3	144	GO:0045672	2	0.0241	1	positive regulation of osteoclast differentiation
3	144	GO:0008219	2	0.0241	1	cell death
3	144	GO:0097067	2	0.0241	1	cellular response to thyroid hormone stimulus
3	144	GO:0051216	2	0.0241	1	cartilage development
3	144	GO:0046627	2	0.0241	1	negative regulation of insulin receptor signaling pathway
3	144	GO:0006699	2	0.0241	1	bile acid biosynthetic process
3	144	GO:0090305	2	0.0241	1	nucleic acid phosphodiester bond hydrolysis
3	144	GO:0070268	3	0.0279	1	cornification
3	144	GO:0006865	2	0.0328	1	amino acid transport
3	144	GO:0008203	2	0.0328	1	cholesterol metabolic process
3	144	GO:0043410	3	0.0329	1	positive regulation of MAPK cascade
3	144	GO:0009636	3	0.0383	1	response to toxic substance
3	144	GO:0045944	8	0.0402	1	positive regulation of transcription from RNA polymerase II promoter
3	144	GO:1902036	2	0.0426	1	regulation of hematopoietic stem cell differentiation
3	144	GO:0043011	2	0.0426	1	myeloid dendritic cell differentiation
3	144	GO:0035019	2	0.0426	1	somatic stem cell population maintenance
3	144	GO:0032446	1	0.0427	1	protein modification by small protein conjugation
3	144	GO:0070842	1	0.0427	1	aggresome assembly
3	144	GO:1901990	1	0.0427	1	regulation of mitotic cell cycle phase transition
3	144	GO:0055085	5	0.043	1	transmembrane transport
3	144	GO:0008152	4	0.0443	1	metabolic process
13	74	GO:0002250	27	8.56e-14	1.20182e-10	adaptive immune response
13	74	GO:0002376	28	1.69e-10	1.18638e-07	immune system process
13	74	GO:0033153	2	0.00222	0.623376	T cell receptor V(D)J recombination
13	74	GO:0046632	2	0.00222	0.623376	alpha-beta T cell differentiation
13	74	GO:1904837	2	0.00222	0.623376	beta-catenin-TCF complex assembly
13	74	GO:0071353	2	0.0105	1	cellular response to interleukin-4
13	74	GO:0016055	3	0.0122	1	Wnt signaling pathway
13	74	GO:0050870	2	0.019	1	positive regulation of T cell activation
13	74	GO:0060070	2	0.019	1	canonical Wnt signaling pathway
13	74	GO:0018105	2	0.019	1	peptidyl-serine phosphorylation
13	74	GO:0050852	3	0.0441	1	T cell receptor signaling pathway
9	87	GO:0002250	26	3.54e-07	0.000497016	adaptive immune response
9	87	GO:0002376	29	2.04e-05	0.0141804	immune system process
9	87	GO:0002377	10	3.03e-05	0.0141804	immunoglobulin production
9	87	GO:0006958	14	6.92e-05	0.0242892	complement activation, classical pathway
9	87	GO:0050853	10	0.000209	0.0586872	B cell receptor signaling pathway
9	87	GO:0042113	5	0.000282	0.065988	B cell activation
9	87	GO:0006955	19	0.0025	0.501429	immune response
9	87	GO:0050871	7	0.00421	0.65676	positive regulation of B cell activation
9	87	GO:0006910	7	0.00421	0.65676	phagocytosis, recognition
9	87	GO:0030449	8	0.00687	0.8541	regulation of complement activation
9	87	GO:0038095	8	0.00687	0.8541	Fc-epsilon receptor signaling pathway
9	87	GO:0006911	7	0.0073	0.8541	phagocytosis, engulfment
9	87	GO:0006956	7	0.0154	1	complement activation
9	87	GO:0009967	3	0.0163	1	positive regulation of signal transduction
9	87	GO:0042742	8	0.0209	1	defense response to bacterium
9	87	GO:0038096	7	0.0247	1	Fc-gamma receptor signaling pathway involved in phagocytosis
9	87	GO:0007605	2	0.0338	1	sensory perception of sound
9	87	GO:0034156	1	0.0434	1	negative regulation of toll-like receptor 7 signaling pathway
9	87	GO:0050776	9	0.0435	1	regulation of immune response
9	87	GO:0042100	2	0.0438	1	B cell proliferation
17	53	GO:0002250	16	2.54e-07	0.000356616	adaptive immune response
17	53	GO:0002376	16	5.09e-05	0.0357318	immune system process
17	53	GO:0032733	2	0.0172	1	positive regulation of interleukin-10 production
17	53	GO:0031295	3	0.0193	1	T cell costimulation
17	53	GO:0032753	2	0.0204	1	positive regulation of interleukin-4 production
17	53	GO:0010468	2	0.0313	1	regulation of gene expression
17	53	GO:0042110	2	0.0354	1	T cell activation
17	53	GO:0043368	1	0.0376	1	positive T cell selection
14	72	GO:0043312	22	4.84e-11	6.79536e-08	neutrophil degranulation
14	72	GO:0007165	22	0.000127	0.089154	signal transduction
14	72	GO:0045907	3	0.0019	0.6669	positive regulation of vasoconstriction
14	72	GO:0050718	3	0.0019	0.6669	positive regulation of interleukin-1 beta secretion
14	72	GO:0008217	3	0.00295	0.82836	regulation of blood pressure
14	72	GO:0051926	2	0.0046	1	negative regulation of calcium ion transport
14	72	GO:0008152	5	0.00757	1	metabolic process
14	72	GO:0007612	2	0.00896	1	learning
14	72	GO:0008277	2	0.00896	1	regulation of G-protein coupled receptor protein signaling pathway
14	72	GO:0043280	2	0.00896	1	positive regulation of cysteine-type endopeptidase activity involved in apoptotic process
14	72	GO:0007252	2	0.00896	1	I-kappaB phosphorylation
14	72	GO:0032728	2	0.00896	1	positive regulation of interferon-beta production
14	72	GO:0006954	11	0.0102	1	inflammatory response
14	72	GO:0070542	2	0.0146	1	response to fatty acid
14	72	GO:0071223	2	0.0146	1	cellular response to lipoteichoic acid
14	72	GO:0031663	3	0.0162	1	lipopolysaccharide-mediated signaling pathway
14	72	GO:0032760	3	0.0162	1	positive regulation of tumor necrosis factor production
14	72	GO:0032755	3	0.0162	1	positive regulation of interleukin-6 production
14	72	GO:0007166	7	0.0176	1	cell surface receptor signaling pathway
14	72	GO:0007200	3	0.0196	1	phospholipase C-activating G-protein coupled receptor signaling pathway
14	72	GO:0007187	2	0.0213	1	G-protein coupled receptor signaling pathway, coupled to cyclic nucleotide second messenger
14	72	GO:0045987	2	0.0213	1	positive regulation of smooth muscle contraction
14	72	GO:0070266	2	0.0213	1	necroptotic process
14	72	GO:0008654	2	0.0213	1	phospholipid biosynthetic process
14	72	GO:0050727	3	0.0277	1	regulation of inflammatory response
14	72	GO:0035589	2	0.029	1	G-protein coupled purinergic nucleotide receptor signaling pathway
14	72	GO:0002430	2	0.029	1	complement receptor mediated signaling pathway
14	72	GO:0007613	2	0.029	1	memory
14	72	GO:0035666	2	0.029	1	TRIF-dependent toll-like receptor signaling pathway
14	72	GO:0045671	2	0.029	1	negative regulation of osteoclast differentiation
14	72	GO:0006952	4	0.0291	1	defense response
14	72	GO:0007204	4	0.0291	1	positive regulation of cytosolic calcium ion concentration
14	72	GO:0006919	3	0.0323	1	activation of cysteine-type endopeptidase activity involved in apoptotic process
14	72	GO:0008015	2	0.0377	1	blood circulation
14	72	GO:0032757	2	0.0377	1	positive regulation of interleukin-8 production
14	72	GO:0051770	2	0.0377	1	positive regulation of nitric-oxide synthase biosynthetic process
14	72	GO:0002407	2	0.0377	1	dendritic cell chemotaxis
14	72	GO:0090026	2	0.0377	1	positive regulation of monocyte chemotaxis
14	72	GO:0010941	1	0.04	1	regulation of cell death
14	72	GO:2001020	1	0.04	1	regulation of response to DNA damage stimulus
14	72	GO:0002220	1	0.04	1	innate immune response activating cell surface receptor signaling pathway
14	72	GO:0032604	1	0.04	1	granulocyte macrophage colony-stimulating factor production
14	72	GO:0032637	1	0.04	1	interleukin-8 production
14	72	GO:0071611	1	0.04	1	granulocyte colony-stimulating factor production
14	72	GO:0051248	1	0.04	1	negative regulation of protein metabolic process
14	72	GO:2001198	1	0.04	1	regulation of dendritic cell differentiation
14	72	GO:0002645	1	0.04	1	positive regulation of tolerance induction
14	72	GO:1900271	1	0.04	1	regulation of long-term synaptic potentiation
14	72	GO:0002578	1	0.04	1	negative regulation of antigen processing and presentation
14	72	GO:1900454	1	0.04	1	positive regulation of long term synaptic depression
14	72	GO:1905875	1	0.04	1	negative regulation of postsynaptic density organization
14	72	GO:0080111	1	0.04	1	DNA demethylation
14	72	GO:0044356	1	0.04	1	clearance of foreign intracellular DNA by conversion of DNA cytidine to uridine
14	72	GO:0070383	1	0.04	1	DNA cytosine deamination
14	72	GO:0071466	1	0.04	1	cellular response to xenobiotic stimulus
14	72	GO:0006935	5	0.0426	1	chemotaxis
14	72	GO:0050729	3	0.0427	1	positive regulation of inflammatory response
14	72	GO:0007186	9	0.0467	1	G-protein coupled receptor signaling pathway
14	72	GO:0048015	2	0.0473	1	phosphatidylinositol-mediated signaling
14	72	GO:1904646	2	0.0473	1	cellular response to amyloid-beta
14	72	GO:0009968	2	0.0473	1	negative regulation of signal transduction
14	72	GO:0050707	2	0.0473	1	regulation of cytokine secretion
14	72	GO:0007599	2	0.0473	1	hemostasis
14	72	GO:0032722	2	0.0473	1	positive regulation of chemokine production
14	72	GO:0001774	2	0.0473	1	microglial cell activation
10	82	GO:0060041	2	0.00372	1	retina development in camera-type eye
10	82	GO:0071901	2	0.00372	1	negative regulation of protein serine/threonine kinase activity
10	82	GO:0048007	2	0.00726	1	antigen processing and presentation, exogenous lipid antigen via MHC class Ib
10	82	GO:0006469	2	0.0309	1	negative regulation of protein kinase activity
10	82	GO:0006897	3	0.0416	1	endocytosis
10	82	GO:0050766	2	0.0474	1	positive regulation of phagocytosis
10	82	GO:0042130	2	0.0474	1	negative regulation of T cell proliferation
11	80	GO:0006958	61	4.3e-69	6.0372e-66	complement activation, classical pathway
11	80	GO:0002250	68	3.37e-56	2.36574e-53	adaptive immune response
11	80	GO:0002376	68	2.14e-43	1.00152e-40	immune system process
11	80	GO:0006956	40	6.69e-43	2.34819e-40	complement activation
11	80	GO:0030449	40	7.18e-41	2.01614e-38	regulation of complement activation
11	80	GO:0038096	40	1.71e-40	4.0014e-38	Fc-gamma receptor signaling pathway involved in phagocytosis
11	80	GO:0038095	37	1.27e-35	2.54726e-33	Fc-epsilon receptor signaling pathway
11	80	GO:0006898	38	1.81e-30	3.17655e-28	receptor-mediated endocytosis
11	80	GO:0050900	38	7.99e-30	1.24644e-27	leukocyte migration
11	80	GO:0006508	40	3.88e-29	5.44752e-27	proteolysis
11	80	GO:0050776	37	1.17e-25	1.49335e-23	regulation of immune response
11	80	GO:0006955	45	3.92e-21	4.5864e-19	immune response
11	80	GO:0050871	24	1.01e-20	1.01289e-18	positive regulation of B cell activation
11	80	GO:0006910	24	1.01e-20	1.01289e-18	phagocytosis, recognition
11	80	GO:0006911	24	1.9e-19	1.7784e-17	phagocytosis, engulfment
11	80	GO:0050853	24	1.02e-17	8.9505e-16	B cell receptor signaling pathway
11	80	GO:0042742	24	1.3e-14	1.07365e-12	defense response to bacterium
11	80	GO:0045087	24	1.97e-07	1.5366e-05	innate immune response
11	80	GO:0002377	10	7.71e-05	0.00569728	immunoglobulin production
11	80	GO:0003094	2	0.0302	1	glomerular filtration
15	70	GO:0000045	2	0.00256	1	autophagosome assembly
15	70	GO:0009314	2	0.00502	1	response to radiation
15	70	GO:0010906	2	0.00502	1	regulation of glucose metabolic process
15	70	GO:0018108	5	0.00566	1	peptidyl-tyrosine phosphorylation
15	70	GO:0031667	2	0.0121	1	response to nutrient levels
15	70	GO:0050777	2	0.0121	1	negative regulation of immune response
15	70	GO:0048872	2	0.0121	1	homeostasis of number of cells
15	70	GO:0015701	2	0.0217	1	bicarbonate transport
15	70	GO:0071363	2	0.0217	1	cellular response to growth factor stimulus
15	70	GO:0042060	3	0.0257	1	wound healing
15	70	GO:0009267	2	0.0274	1	cellular response to starvation
15	70	GO:0009617	2	0.0274	1	response to bacterium
15	70	GO:0048013	2	0.0336	1	ephrin receptor signaling pathway
15	70	GO:0007623	2	0.0336	1	circadian rhythm
15	70	GO:0006914	2	0.0403	1	autophagy
15	70	GO:0007399	4	0.0421	1	nervous system development
15	70	GO:0050679	2	0.0475	1	positive regulation of epithelial cell proliferation
15	70	GO:0046777	3	0.0482	1	protein autophosphorylation
7	91	GO:0043312	10	0.00119	1	neutrophil degranulation
7	91	GO:0021762	2	0.00785	1	substantia nigra development
7	91	GO:0097755	2	0.00785	1	positive regulation of blood vessel diameter
7	91	GO:0042088	2	0.00785	1	T-helper 1 type immune response
7	91	GO:0050702	2	0.0116	1	interleukin-1 beta secretion
7	91	GO:0006493	2	0.0159	1	protein O-linked glycosylation
7	91	GO:0016266	2	0.0208	1	O-glycan processing
7	91	GO:0065003	2	0.0208	1	macromolecular complex assembly
7	91	GO:0086091	2	0.0322	1	regulation of heart rate by cardiac conduction
7	91	GO:0007565	2	0.0322	1	female pregnancy
7	91	GO:0043123	3	0.0376	1	positive regulation of I-kappaB kinase/NF-kappaB signaling
7	91	GO:0050679	2	0.0455	1	positive regulation of epithelial cell proliferation
6	96	GO:0042572	4	0.000315	0.383994	retinol metabolic process
6	96	GO:0045089	4	0.000547	0.383994	positive regulation of innate immune response
6	96	GO:0001523	3	0.00339	1	retinoid metabolic process
6	96	GO:0048812	3	0.00524	1	neuron projection morphogenesis
6	96	GO:0043547	6	0.00577	1	positive regulation of GTPase activity
6	96	GO:0007205	2	0.00683	1	protein kinase C-activating G-protein coupled receptor signaling pathway
6	96	GO:0072593	2	0.00683	1	reactive oxygen species metabolic process
6	96	GO:0043312	12	0.00783	1	neutrophil degranulation
6	96	GO:0032088	3	0.0105	1	negative regulation of NF-kappaB transcription factor activity
6	96	GO:0007249	3	0.0105	1	I-kappaB kinase/NF-kappaB signaling
6	96	GO:2001199	2	0.0132	1	negative regulation of dendritic cell differentiation
6	96	GO:0042574	2	0.0132	1	retinal metabolic process
6	96	GO:0032494	2	0.0132	1	response to peptidoglycan
6	96	GO:0014912	2	0.0132	1	negative regulation of smooth muscle cell migration
6	96	GO:0034605	3	0.0139	1	cellular response to heat
6	96	GO:0007005	2	0.0214	1	mitochondrion organization
6	96	GO:0048538	2	0.0214	1	thymus development
6	96	GO:0016311	3	0.0224	1	dephosphorylation
6	96	GO:0051289	2	0.031	1	protein homotetramerization
6	96	GO:0032695	2	0.031	1	negative regulation of interleukin-12 production
6	96	GO:0032092	2	0.031	1	positive regulation of protein binding
6	96	GO:0035914	2	0.031	1	skeletal muscle cell differentiation
6	96	GO:0070498	2	0.031	1	interleukin-1-mediated signaling pathway
6	96	GO:0032436	2	0.031	1	positive regulation of proteasomal ubiquitin-dependent protein catabolic process
6	96	GO:0071407	3	0.0332	1	cellular response to organic cyclic compound
6	96	GO:0006805	3	0.0332	1	xenobiotic metabolic process
6	96	GO:0043123	4	0.0345	1	positive regulation of I-kappaB kinase/NF-kappaB signaling
6	96	GO:0051607	4	0.0391	1	defense response to virus
6	96	GO:0010508	2	0.0421	1	positive regulation of autophagy
8	91	GO:0045807	3	0.003	1	positive regulation of endocytosis
8	91	GO:0030168	5	0.00495	1	platelet activation
8	91	GO:1901687	2	0.00628	1	glutathione derivative biosynthetic process
8	91	GO:0015939	2	0.00628	1	pantothenate metabolic process
8	91	GO:0070328	2	0.00628	1	triglyceride homeostasis
8	91	GO:0071277	3	0.00672	1	cellular response to calcium ion
8	91	GO:0019369	2	0.0197	1	arachidonic acid metabolic process
8	91	GO:0035855	2	0.0197	1	megakaryocyte development
8	91	GO:0006807	2	0.0197	1	nitrogen compound metabolic process
8	91	GO:0007218	2	0.0197	1	neuropeptide signaling pathway
8	91	GO:0043086	2	0.0197	1	negative regulation of catalytic activity
8	91	GO:0007223	2	0.0197	1	Wnt signaling pathway, calcium modulating pathway
8	91	GO:0042632	2	0.0197	1	cholesterol homeostasis
8	91	GO:0006869	3	0.02	1	lipid transport
8	91	GO:0031175	3	0.02	1	neuron projection development
8	91	GO:0007186	11	0.0215	1	G-protein coupled receptor signaling pathway
8	91	GO:0006334	2	0.0286	1	nucleosome assembly
8	91	GO:0008283	6	0.0286	1	cell proliferation
8	91	GO:0010243	2	0.0286	1	response to organonitrogen compound
8	91	GO:0015914	2	0.0286	1	phospholipid transport
8	91	GO:0098869	3	0.0298	1	cellular oxidant detoxification
8	91	GO:0035589	2	0.0389	1	G-protein coupled purinergic nucleotide receptor signaling pathway
8	91	GO:0030220	2	0.0389	1	platelet formation
8	91	GO:0001837	2	0.0389	1	epithelial to mesenchymal transition
8	91	GO:0001889	2	0.0389	1	liver development
8	91	GO:0048511	2	0.0389	1	rhythmic process
8	91	GO:0000187	3	0.0483	1	activation of MAPK activity
4	113	GO:0072659	6	0.000104	0.146016	protein localization to plasma membrane
4	113	GO:0030148	3	0.00367	1	sphingolipid biosynthetic process
4	113	GO:0002456	2	0.00721	1	T cell mediated immunity
4	113	GO:0042761	2	0.00721	1	very long-chain fatty acid biosynthetic process
4	113	GO:0060071	2	0.00721	1	Wnt signaling pathway, planar cell polarity pathway
4	113	GO:0001938	3	0.0113	1	positive regulation of endothelial cell proliferation
4	113	GO:0007155	11	0.0139	1	cell adhesion
4	113	GO:0060048	2	0.014	1	cardiac muscle contraction
4	113	GO:0007413	2	0.014	1	axonal fasciculation
4	113	GO:0006633	3	0.015	1	fatty acid biosynthetic process
4	113	GO:0098609	4	0.0182	1	cell-cell adhesion
4	113	GO:0032689	3	0.0192	1	negative regulation of interferon-gamma production
4	113	GO:0032700	2	0.0225	1	negative regulation of interleukin-17 production
4	113	GO:0008104	2	0.0225	1	protein localization
4	113	GO:0043433	3	0.0241	1	negative regulation of DNA binding transcription factor activity
4	113	GO:0007409	3	0.0241	1	axonogenesis
4	113	GO:0007275	11	0.0277	1	multicellular organism development
4	113	GO:0006468	7	0.0296	1	protein phosphorylation
4	113	GO:0032693	2	0.0327	1	negative regulation of interleukin-10 production
4	113	GO:0007416	2	0.0327	1	synapse assembly
4	113	GO:0007417	3	0.0357	1	central nervous system development
4	113	GO:0097503	2	0.0443	1	sialylation
4	113	GO:0009311	2	0.0443	1	oligosaccharide metabolic process
4	113	GO:2000352	2	0.0443	1	negative regulation of endothelial cell apoptotic process
4	113	GO:0043434	2	0.0443	1	response to peptide hormone
4	113	GO:0090090	2	0.0443	1	negative regulation of canonical Wnt signaling pathway
4	113	GO:0006493	2	0.0443	1	protein O-linked glycosylation
4	113	GO:0006631	3	0.0497	1	fatty acid metabolic process
16	61	GO:0006816	6	1.7e-05	0.023868	calcium ion transport
16	61	GO:0070588	4	0.000404	0.283608	calcium ion transmembrane transport
16	61	GO:0035725	3	0.00237	0.85644	sodium ion transmembrane transport
16	61	GO:0035584	2	0.00305	0.85644	calcium-mediated signaling using intracellular calcium source
16	61	GO:0071773	2	0.00305	0.85644	cellular response to BMP stimulus
16	61	GO:0071260	3	0.00579	1	cellular response to mechanical stimulus
16	61	GO:0060048	2	0.00597	1	cardiac muscle contraction
16	61	GO:0060999	2	0.00597	1	positive regulation of dendritic spine development
16	61	GO:0021762	2	0.00974	1	substantia nigra development
16	61	GO:0006814	3	0.0112	1	sodium ion transport
16	61	GO:0006874	3	0.0112	1	cellular calcium ion homeostasis
16	61	GO:0007584	2	0.0143	1	response to nutrient
16	61	GO:0007595	2	0.0143	1	lactation
16	61	GO:0055085	5	0.0148	1	transmembrane transport
16	61	GO:0006954	9	0.019	1	inflammatory response
16	61	GO:0006367	2	0.0196	1	transcription initiation from RNA polymerase II promoter
16	61	GO:0007420	3	0.0217	1	brain development
16	61	GO:0007266	2	0.0256	1	Rho protein signal transduction
16	61	GO:0006897	3	0.0323	1	endocytosis
16	61	GO:0030307	2	0.0323	1	positive regulation of cell growth
16	61	GO:0097028	2	0.0323	1	dendritic cell differentiation
16	61	GO:0007173	2	0.0323	1	epidermal growth factor receptor signaling pathway
16	61	GO:0060348	2	0.0323	1	bone development
16	61	GO:0007219	2	0.0323	1	Notch signaling pathway
16	61	GO:0050793	1	0.0325	1	regulation of developmental process
16	61	GO:0007220	1	0.0325	1	Notch receptor processing
16	61	GO:0007221	1	0.0325	1	positive regulation of transcription of Notch receptor target
16	61	GO:0070301	2	0.0473	1	cellular response to hydrogen peroxide
16	61	GO:0006811	5	0.0474	1	ion transport
18	50	GO:0043312	10	0.00207	0.64233	neutrophil degranulation
18	50	GO:0007035	2	0.0028	0.64233	vacuolar acidification
18	50	GO:1900087	2	0.0028	0.64233	positive regulation of G1/S transition of mitotic cell cycle
18	50	GO:0008360	4	0.00402	0.64233	regulation of cell shape
18	50	GO:0010629	4	0.00402	0.64233	negative regulation of gene expression
18	50	GO:0043491	3	0.00513	0.64233	protein kinase B signaling
18	50	GO:0002221	2	0.00549	0.64233	pattern recognition receptor signaling pathway
18	50	GO:0010818	2	0.00549	0.64233	T cell chemotaxis
18	50	GO:0007162	2	0.00549	0.64233	negative regulation of cell adhesion
18	50	GO:0031668	2	0.00549	0.64233	cellular response to extracellular stimulus
18	50	GO:0071447	2	0.00549	0.64233	cellular response to hydroperoxide
18	50	GO:0034383	2	0.00549	0.64233	low-density lipoprotein particle clearance
18	50	GO:0030890	3	0.00652	0.70416	positive regulation of B cell proliferation
18	50	GO:0048678	2	0.00896	0.78624	response to axon injury
18	50	GO:0071526	2	0.00896	0.78624	semaphorin-plexin signaling pathway
18	50	GO:1902475	2	0.00896	0.78624	L-alpha-amino acid transmembrane transport
18	50	GO:0044267	4	0.0098	0.809365	cellular protein metabolic process
18	50	GO:0014070	3	0.012	0.8424	response to organic cyclic compound
18	50	GO:0019221	7	0.0124	0.8424	cytokine-mediated signaling pathway
18	50	GO:0048247	2	0.0132	0.8424	lymphocyte chemotaxis
18	50	GO:0006879	2	0.0132	0.8424	cellular iron ion homeostasis
18	50	GO:2000379	2	0.0132	0.8424	positive regulation of reactive oxygen species metabolic process
18	50	GO:0030335	4	0.0141	0.860713	positive regulation of cell migration
18	50	GO:0009636	3	0.0167	0.907586	response to toxic substance
18	50	GO:0006367	2	0.0181	0.907586	transcription initiation from RNA polymerase II promoter
18	50	GO:0006865	2	0.0181	0.907586	amino acid transport
18	50	GO:0042832	2	0.0181	0.907586	defense response to protozoan
18	50	GO:0045671	2	0.0181	0.907586	negative regulation of osteoclast differentiation
18	50	GO:0001649	2	0.0236	1	osteoblast differentiation
18	50	GO:0034097	2	0.0236	1	response to cytokine
18	50	GO:0055072	2	0.0236	1	iron ion homeostasis
18	50	GO:0008037	2	0.0236	1	cell recognition
18	50	GO:0001775	2	0.0236	1	cell activation
18	50	GO:0070374	4	0.0258	1	positive regulation of ERK1 and ERK2 cascade
18	50	GO:0048662	2	0.0298	1	negative regulation of smooth muscle cell proliferation
18	50	GO:0071672	1	0.0312	1	negative regulation of smooth muscle cell chemotaxis
18	50	GO:0097178	1	0.0312	1	ruffle assembly
18	50	GO:0014808	1	0.0312	1	release of sequestered calcium ion into cytosol by sarcoplasmic reticulum
18	50	GO:0023052	1	0.0312	1	signaling
18	50	GO:0043308	1	0.0312	1	eosinophil degranulation
18	50	GO:0043615	1	0.0312	1	astrocyte cell migration
18	50	GO:0070723	1	0.0312	1	response to cholesterol
18	50	GO:0001934	3	0.0363	1	positive regulation of protein phosphorylation
18	50	GO:0006974	2	0.0365	1	cellular response to DNA damage stimulus
18	50	GO:0043066	5	0.0405	1	negative regulation of apoptotic process
18	50	GO:0034341	2	0.0438	1	response to interferon-gamma
18	50	GO:0034605	2	0.0438	1	cellular response to heat
18	50	GO:0043123	3	0.0447	1	positive regulation of I-kappaB kinase/NF-kappaB signaling
19	45	GO:0006968	6	1.37e-05	0.0192348	cellular defense response
19	45	GO:0007165	13	0.0013	0.9126	signal transduction
19	45	GO:0045664	2	0.00266	1	regulation of neuron differentiation
19	45	GO:0097191	2	0.00648	1	extrinsic apoptotic signaling pathway
19	45	GO:0050776	7	0.00748	1	regulation of immune response
19	45	GO:0006821	2	0.0149	1	chloride transport
19	45	GO:0030335	3	0.0276	1	positive regulation of cell migration
19	45	GO:0010468	2	0.0402	1	regulation of gene expression
19	45	GO:0007200	2	0.0402	1	phospholipase C-activating G-protein coupled receptor signaling pathway
19	45	GO:0007186	6	0.0415	1	G-protein coupled receptor signaling pathway
19	45	GO:0097527	1	0.0429	1	necroptotic signaling pathway
19	45	GO:0060557	1	0.0429	1	positive regulation of vitamin D biosynthetic process
19	45	GO:0042269	1	0.0429	1	regulation of natural killer cell mediated cytotoxicity
19	45	GO:0000122	4	0.0443	1	negative regulation of transcription from RNA polymerase II promoter

## Sheet: DEG Reactome Enrichment
Enrichment analysis of all Reactome entries for the differentially expressed genes (DEGs) of all the cell types (including merged cell types) studied in this work. The Reactome entry of level 1 and 2 have been highlighted in green and yellow, respectively. We also reported the number of genes which are up- or down-regulated in the cell type tested for the significant enrichment results (p-value <…
Reactome ID	level	Name Pathway	size	size tested	cell type enriched (p-value)
R-HSA-1640170	1	Cell Cycle	693	571	Plasmablasts (p-value = 3.42e-12, Up = 201, Down = 22)
R-HSA-69620	2	Cell Cycle Checkpoints	321	265	Plasmablasts (p-value = 1.77e-12, Up = 117, Down = 5)
R-HSA-69615	3	G1/S DNA Damage Checkpoints	85	66	Plasmablasts (p-value = 2.76e-07, Up = 35, Down = 2); Myeloid Phagocytes (p-value = 0.0498, Up = 31, Down = 13)
R-HSA-69580	4	p53-Dependent G1/S DNA damage checkpoint	83	64	Plasmablasts (p-value = 1.28e-06, Up = 33, Down = 2); Myeloid Phagocytes (p-value = 0.0442, Up = 31, Down = 12)
R-HSA-69563	5	p53-Dependent G1 DNA Damage Response	83	64	Plasmablasts (p-value = 1.28e-06, Up = 33, Down = 2); Myeloid Phagocytes (p-value = 0.0442, Up = 31, Down = 12)
R-HSA-69541	6	Stabilization of p53	73	55	Plasmablasts (p-value = 2.18e-06, Up = 29, Down = 2)
R-HSA-349425	7	Autodegradation of the E3 ubiquitin ligase COP1	68	51	Plasmablasts (p-value = 3.65e-06, Up = 28, Down = 1); Myeloid Phagocytes (p-value = 0.0443, Up = 28, Down = 7)
R-HSA-69560	6	Transcriptional activation of p53 responsive genes	5	4	mDCs (p-value = 0.0258, Up = NA, Down = 3); Monocytes C (p-value = 0.047, Up = 2, Down = 1); Monocytes I (p-value = 0.0307, Up = 2, Down = 1); Monocytes NC (p-value = 0.03, Up = 2, Down = 1); T CD8 EM+TE (p-value = 0.0159, Up = 1, Down = 1); T CD8 Memory (p-value = 0.0377, Up = 1, Down = 1); DCs (p-value = 0.0132, Up = 3, Down = 1)
R-HSA-69895	7	Transcriptional activation of cell cycle inhibitor p21	5	4	mDCs (p-value = 0.0258, Up = NA, Down = 3); Monocytes C (p-value = 0.047, Up = 2, Down = 1); Monocytes I (p-value = 0.0307, Up = 2, Down = 1); Monocytes NC (p-value = 0.03, Up = 2, Down = 1); T CD8 EM+TE (p-value = 0.0159, Up = 1, Down = 1); T CD8 Memory (p-value = 0.0377, Up = 1, Down = 1); DCs (p-value = 0.0132, Up = 3, Down = 1)
R-HSA-69613	4	p53-Independent G1/S DNA damage checkpoint	69	52	Plasmablasts (p-value = 4.01e-07, Up = 30, Down = 1)
R-HSA-69610	5	p53-Independent DNA Damage Response	69	52	Plasmablasts (p-value = 4.01e-07, Up = 30, Down = 1)
R-HSA-69601	6	Ubiquitin Mediated Degradation of Phosphorylated Cdc25A	69	52	Plasmablasts (p-value = 4.01e-07, Up = 30, Down = 1)
R-HSA-69481	3	G2/M Checkpoints	193	146	Plasmablasts (p-value = 2.22e-11, Up = 74, Down = 2); T Naive (p-value = 0.018, Up = 7, Down = 32)
R-HSA-176187	4	Activation of ATR in response to replication stress	38	37	Plasmablasts (p-value = 0.000304, Up = 19, Down = 1)
R-HSA-69473	4	G2/M DNA damage checkpoint	104	74	Plasmablasts (p-value = 0.00523, Up = 29, Down = 1)
R-HSA-75035	5	Chk1/Chk2(Cds1) mediated inactivation of Cyclin B:Cdk1 complex	14	12	Progenitors (p-value = 0.028, Up = 4, Down = 2); T CD4 Naive (p-value = 0.0322, Up = NA, Down = 2); T Naive (p-value = 0.0032, Up = NA, Down = 7)
R-HSA-69478	4	G2/M DNA replication checkpoint	5	5	B Ex (p-value = 0.0245, Up = NA, Down = 2); Plasmablasts (p-value = 0.0189, Up = NA, Down = 4); T Naive (p-value = 0.00593, Up = NA, Down = 4)
R-HSA-69618	3	Mitotic Spindle Checkpoint	114	107	Plasmablasts (p-value = 0.00418, Up = 39, Down = 2)
R-HSA-141424	4	Amplification of signal from the kinetochores	98	91	Plasmablasts (p-value = 0.00194, Up = 35, Down = 2); B cells (p-value = 0.0423, Up = 28, Down = 12)
R-HSA-141444	5	Amplification of signal from unattached kinetochores via a MAD2 inhibitory signal	98	91	Plasmablasts (p-value = 0.00194, Up = 35, Down = 2); B cells (p-value = 0.0423, Up = 28, Down = 12)
R-HSA-141405	4	Inhibition of the proteolytic activity of APC/C required for the onset of anaphase by mitotic spindle checkpoint components	20	20
R-HSA-141430	5	Inactivation of APC/C via direct inhibition of the APC/C complex	20	20
R-HSA-69278	2	Cell Cycle, Mitotic	574	481	Plasmablasts (p-value = 1.99e-13, Up = 179, Down = 19); Neutrophils LD (p-value = 0.0246, Up = 111, Down = 196)
R-HSA-68886	3	M Phase	428	343	Plasmablasts (p-value = 2.57e-08, Up = 125, Down = 11); Neutrophils LD (p-value = 0.00382, Up = 83, Down = 145)
R-HSA-2555396	4	Mitotic Metaphase and Anaphase	221	190	Plasmablasts (p-value = 6.14e-07, Up = 77, Down = 4)
R-HSA-68882	5	Mitotic Anaphase	220	189	Plasmablasts (p-value = 1.02e-06, Up = 76, Down = 4)
R-HSA-2995410	6	Nuclear Envelope Reassembly	13	13
R-HSA-2995383	7	Initiation of Nuclear Envelope Reformation	13	13
R-HSA-2467813	6	Separation of Sister Chromatids	209	178	Plasmablasts (p-value = 5.77e-07, Up = 73, Down = 4)
R-HSA-68881	5	Mitotic Metaphase/Anaphase Transition	2	2
R-HSA-68877	4	Mitotic Prometaphase	217	186	Plasmablasts (p-value = 0.00836, Up = 57, Down = 7)
R-HSA-2514853	5	Condensation of Prometaphase Chromosomes	17	11	Plasmablasts (p-value = 0.000193, Up = NA, Down = 9)
R-HSA-380320	5	Recruitment of NuMA to mitotic centrosomes	104	85
R-HSA-2500257	5	Resolution of Sister Chromatid Cohesion	129	115	Plasmablasts (p-value = 0.000888, Up = 42, Down = 4); B cells (p-value = 0.00435, Up = 36, Down = 18)
R-HSA-68875	4	Mitotic Prophase	141	104	Plasmablasts (p-value = 0.00228, Up = 37, Down = 4); Neutrophils LD (p-value = 0.000124, Up = 42, Down = 38); Granulocytes LD (p-value = 0.0174, Up = 40, Down = 36); B cells (p-value = 0.0432, Up = 31, Down = 14); T Naive (p-value = 0.0369, Up = 5, Down = 23)
R-HSA-2299718	5	Condensation of Prophase Chromosomes	74	37	Plasmablasts (p-value = 9.49e-07, Up = NA, Down = 24); Tfh+Th (p-value = 0.0133, Up = 4, Down = 16); B cells (p-value = 0.0276, Up = 16, Down = 3)
R-HSA-162658	5	Golgi Cisternae Pericentriolar Stack Reorganization	14	14	Plasmablasts (p-value = 0.0496, Up = NA, Down = 7)
R-HSA-2465910	5	MASTL Facilitates Mitotic Progression	10	10
R-HSA-2980766	5	Nuclear Envelope Breakdown	51	51	Neutrophils LD (p-value = 0.0082, Up = 12, Down = 27); B cells (p-value = 0.0247, Up = 17, Down = 8)
R-HSA-2980767	6	Activation of NIMA Kinases NEK9, NEK6, NEK7	7	7	B Ex (p-value = 0.0479, Up = NA, Down = 2); Plasmablasts (p-value = 0.0162, Up = 4, Down = 1); B cells (p-value = 0.00864, Up = 5, Down = 1)
R-HSA-2993913	6	Clearance of Nuclear Envelope Membranes from Chromatin	9	9
R-HSA-4419969	6	Depolymerisation of the Nuclear Lamina	15	15	T CD4 Naive (p-value = 0.0489, Up = 1, Down = 1); B cells (p-value = 0.0402, Up = 5, Down = 4)
R-HSA-3301854	6	Nuclear Pore Complex (NPC) Disassembly	34	34	Neutrophils LD (p-value = 0.000252, Up = 8, Down = 22); Granulocytes LD (p-value = 0.0115, Up = 7, Down = 21)
R-HSA-68884	4	Mitotic Telophase/Cytokinesis	14	14
R-HSA-2470946	5	Cohesin Loading onto Chromatin	10	10	Neutrophils LD (p-value = 0.0432, Up = 6, Down = 3)
R-HSA-69002	4	DNA Replication Pre-Initiation	102	84	Plasmablasts (p-value = 2.66e-08, Up = 45, Down = 1); Monocytes (p-value = 0.0379, Up = 25, Down = 26); Myeloid Phagocytes (p-value = 0.017, Up = 31, Down = 26)
R-HSA-68962	5	Activation of the pre-replicative complex	32	32	Plasmablasts (p-value = 0.00979, Up = 14, Down = 1); Monocytes (p-value = 0.0284, Up = 3, Down = 19); Myeloid Phagocytes (p-value = 0.0486, Up = 3, Down = 20)
R-HSA-68867	5	Assembly of the pre-replicative complex	85	67	Plasmablasts (p-value = 3.82e-10, Up = 41, Down = 1)
R-HSA-68616	6	Assembly of the ORC complex at the origin of replication	6	6	Plasmablasts (p-value = 0.045, Up = 3, Down = 1)
R-HSA-68689	6	CDC6 association with the ORC:origin complex	12	11	Plasmablasts (p-value = 0.0102, Up = 6, Down = 1)
R-HSA-68827	6	CDT1 association with the CDC6:ORC:origin complex	75	58	Plasmablasts (p-value = 4.62e-08, Up = 34, Down = 1)
R-HSA-453279	3	Mitotic G1-G1/S phases	165	145	Plasmablasts (p-value = 4.12e-10, Up = 67, Down = 6)
R-HSA-1538133	4	G0 and Early G1	27	27	Plasmablasts (p-value = 1.28e-05, Up = 16, Down = 2); T CD8 EM+TE (p-value = 0.013, Up = NA, Down = 5)
R-HSA-1362277	5	Transcription of E2F targets under negative control by DREAM complex	19	19	Plasmablasts (p-value = 0.000797, Up = 10, Down = 2)
R-HSA-1362300	5	Transcription of E2F targets under negative control by p107 (RBL1) and p130 (RBL2) in complex with HDAC1	16	16	B Ex (p-value = 0.0476, Up = NA, Down = 3); Plasmablasts (p-value = 0.00249, Up = 9, Down = 1)
R-HSA-69236	4	G1 Phase	46	43	Monocytes NC (p-value = 0.00937, Up = 13, Down = 3)
R-HSA-69231	5	Cyclin D associated events in G1	46	43	Monocytes NC (p-value = 0.00937, Up = 13, Down = 3)
R-HSA-69206	4	G1/S Transition	146	128	Plasmablasts (p-value = 7.88e-10, Up = 62, Down = 4)
R-HSA-69202	5	Cyclin E associated events during G1/S transition	100	82	Plasmablasts (p-value = 3.87e-07, Up = 40, Down = 3)
R-HSA-69200	6	Phosphorylation of proteins involved in G1/S transition by active Cyclin E:Cdk2 complexes	4	4	Plasmablasts (p-value = 0.0048, Up = NA, Down = 4); T CD8 EM+TE (p-value = 0.0159, Up = NA, Down = 2)
R-HSA-113510	5	E2F mediated regulation of DNA replication	22	22	Plasmablasts (p-value = 0.0412, Up = 9, Down = 1)
R-HSA-113507	6	E2F-enabled inhibition of pre-replication complex formation	9	9	Plasmablasts (p-value = 0.013, Up = 5, Down = 1)
R-HSA-113501	6	Inhibition of replication initiation of damaged DNA by RB1/E2F1	13	13
R-HSA-69205	5	G1/S-Specific Transcription	28	28	Plasmablasts (p-value = 7.6e-07, Up = 19, Down = 1); T CD8 EM (p-value = 0.0158, Up = NA, Down = 2)
R-HSA-539107	6	Activation of E2F1 target genes at G1/S	28	28	Plasmablasts (p-value = 7.6e-07, Up = 19, Down = 1); T CD8 EM (p-value = 0.0158, Up = NA, Down = 2)
R-HSA-453274	3	Mitotic G2-G2/M phases	228	187	Plasmablasts (p-value = 0.00049, Up = 65, Down = 5)
R-HSA-68911	4	G2 Phase	5	5	T CD8 EM (p-value = 0.0341, Up = NA, Down = 1)
R-HSA-69275	4	G2/M Transition	226	185	Plasmablasts (p-value = 0.000603, Up = 64, Down = 5)
R-HSA-8854518	5	AURKA Activation by TPX2	83	72	Monocytes (p-value = 0.0452, Up = 21, Down = 23)
R-HSA-380287	5	Centrosome maturation	90	78	Monocytes (p-value = 0.0322, Up = 22, Down = 26)
R-HSA-380284	6	Loss of proteins required for interphase microtubule organization from the centrosome	80	69	pDCs (p-value = 0.0481, Up = 15, Down = 7)
R-HSA-380259	7	Loss of Nlp from mitotic centrosomes	80	69	pDCs (p-value = 0.0481, Up = 15, Down = 7)
R-HSA-380270	6	Recruitment of mitotic centrosome proteins and complexes	90	78	Monocytes (p-value = 0.0322, Up = 22, Down = 26)
R-HSA-69273	5	Cyclin A/B1/B2 associated events during G2/M transition	26	25	Plasmablasts (p-value = 0.00541, Up = 12, Down = 1)
R-HSA-170145	6	Phosphorylation of proteins involved in the G2/M transition by Cyclin A:Cdc2 complexes	3	3	T CD8 EM (p-value = 0.0206, Up = NA, Down = 1)
R-HSA-8854050	5	FBXL7 down-regulates AURKA during mitotic entry and in early mitosis	71	53	Plasmablasts (p-value = 1.02e-05, Up = NA, Down = 29)
R-HSA-8854521	5	Interaction between PHLDA1 and AURKA	2	2	MAIT (p-value = 0.0383, Up = NA, Down = 1)
R-HSA-156711	5	Polo-like kinase mediated events	16	16	Plasmablasts (p-value = 6.55e-05, Up = NA, Down = 12); B cells (p-value = 0.0216, Up = NA, Down = 10)
R-HSA-2565942	5	Regulation of PLK1 Activity at G2/M Transition	98	87
R-HSA-8852276	5	The role of GTSE1 in G2/M progression after G2 checkpoint	97	70	Plasmablasts (p-value = 5.81e-07, Up = 37, Down = 1); T Naive (p-value = 0.0401, Up = 2, Down = 18)
R-HSA-69298	4	Association of licensing factors with the pre-replicative complex	16	15	Plasmablasts (p-value = 0.0235, Up = 7, Down = 1)
R-HSA-69300	4	Removal of licensing factors from origins	89	72	Plasmablasts (p-value = 4.81e-10, Up = 43, Down = 1)
R-HSA-69017	5	CDK-mediated phosphorylation and removal of Cdc6	67	50	Plasmablasts (p-value = 5.07e-07, Up = NA, Down = 30)
R-HSA-68949	5	Orc1 removal from chromatin	87	70	Plasmablasts (p-value = 2.66e-09, Up = 41, Down = 1)
R-HSA-453276	3	Regulation of mitotic cell cycle	102	85	Plasmablasts (p-value = 4.33e-08, Up = 45, Down = 1)
R-HSA-174143	4	APC/C-mediated degradation of cell cycle proteins	102	85	Plasmablasts (p-value = 4.33e-08, Up = 45, Down = 1)
R-HSA-176814	5	Activation of APC/C and APC/C:Cdc20 mediated degradation of mitotic proteins	92	75	Plasmablasts (p-value = 1.62e-07, Up = NA, Down = 41)
R-HSA-176409	6	APC/C:Cdc20 mediated degradation of mitotic proteins	91	74	Plasmablasts (p-value = 3.42e-07, Up = NA, Down = 40)
R-HSA-179419	7	APC:Cdc20 mediated degradation of cell cycle proteins prior to satisfation of the cell cycle checkpoint	89	72	Plasmablasts (p-value = 1.48e-06, Up = NA, Down = 38)
R-HSA-179409	8	APC-Cdc20 mediated degradation of Nek2A	25	25
R-HSA-174184	8	Cdc20:Phospho-APC/C mediated degradation of Cyclin A	88	71	Plasmablasts (p-value = 3.03e-06, Up = NA, Down = 37)
R-HSA-174048	7	APC/C:Cdc20 mediated degradation of Cyclin B	23	23
R-HSA-174154	7	APC/C:Cdc20 mediated degradation of Securin	83	66	Plasmablasts (p-value = 1.05e-05, Up = NA, Down = 34)
R-HSA-176412	6	Phosphorylation of the APC/C	19	19
R-HSA-174178	5	APC/C:Cdh1 mediated degradation of Cdc20 and other APC/C:Cdh1 targeted proteins in late mitosis/early G1	88	71	Plasmablasts (p-value = 3.03e-06, Up = NA, Down = 37)
R-HSA-174084	5	Autodegradation of Cdh1 by Cdh1:APC/C	79	63	Plasmablasts (p-value = 8.05e-05, Up = NA, Down = 31); Neutrophils LD (p-value = 0.0331, Up = 11, Down = 34)
R-HSA-176407	5	Conversion from APC/C:Cdc20 to APC/C:Cdh1 in late anaphase	19	19
R-HSA-176408	5	Regulation of APC/C activators between G1/S and early anaphase	96	79	Plasmablasts (p-value = 1.03e-06, Up = NA, Down = 41)
R-HSA-176417	6	Phosphorylation of Emi1	6	6	B Ex (p-value = 0.0354, Up = NA, Down = 2); Plasmablasts (p-value = 0.00591, Up = NA, Down = 5); B cells (p-value = 0.0216, Up = NA, Down = 5)
R-HSA-174113	6	SCF-beta-TrCP mediated degradation of Emi1	71	54	Plasmablasts (p-value = 4.76e-06, Up = NA, Down = 30)
R-HSA-69242	3	S Phase	156	138	Plasmablasts (p-value = 5.21e-09, Up = 64, Down = 4); Myeloid Phagocytes (p-value = 0.037, Up = 41, Down = 47)
R-HSA-69656	4	Cyclin A:Cdk2-associated events at S phase entry	98	81	Plasmablasts (p-value = 7.86e-07, Up = 40, Down = 2)
R-HSA-187577	5	SCF(Skp2)-mediated degradation of p27/p21	76	60	Plasmablasts (p-value = 7.42e-06, Up = NA, Down = 32)
R-HSA-2468052	4	Establishment of Sister Chromatid Cohesion	11	11
R-HSA-68952	5	DNA replication initiation	8	8
R-HSA-69190	5	DNA strand elongation	32	32	Plasmablasts (p-value = 0.00979, Up = NA, Down = 15); Phagocytes (p-value = 0.0466, Up = 5, Down = 21)
R-HSA-69186	6	Lagging Strand Synthesis	20	20	Granulocytes LD (p-value = 0.00724, Up = 3, Down = 15); Monocytes C+I (p-value = 0.0302, Up = 4, Down = 9)
R-HSA-69091	7	Polymerase switching	14	14
R-HSA-69183	7	Processive synthesis on the lagging strand	15	15	Granulocytes LD (p-value = 0.00922, Up = 2, Down = 12); Monocytes C+I (p-value = 0.0133, Up = 3, Down = 8)
R-HSA-69166	8	Removal of the Flap Intermediate	14	14	Granulocytes LD (p-value = 0.0138, Up = 2, Down = 11); Monocytes C+I (p-value = 0.024, Up = 3, Down = 7)
R-HSA-69109	6	Leading Strand Synthesis	14	14
R-HSA-176974	6	Unwinding of DNA	12	12	Plasmablasts (p-value = 0.000591, Up = NA, Down = 9)
R-HSA-69052	5	Switching of origins to a post-replicative state	87	70	Plasmablasts (p-value = 2.66e-09, Up = 41, Down = 1)
R-HSA-75815	4	Ubiquitin-dependent degradation of Cyclin D	67	50	Plasmablasts (p-value = 8.03e-06, Up = NA, Down = 28)
R-HSA-69229	5	Ubiquitin-dependent degradation of Cyclin D1	67	50	Plasmablasts (p-value = 8.03e-06, Up = NA, Down = 28)
R-HSA-73886	2	Chromosome Maintenance	109	80	Plasmablasts (p-value = 0.00118, Up = 33, Down = 1)
R-HSA-774815	3	Nucleosome assembly	73	46	Plasmablasts (p-value = 1.35e-05, Up = 25, Down = 1)
R-HSA-606279	4	Deposition of new CENPA-containing nucleosomes at the centromere	73	46	Plasmablasts (p-value = 1.35e-05, Up = 25, Down = 1)
R-HSA-157579	3	Telomere Maintenance	82	55	Plasmablasts (p-value = 0.00884, Up = NA, Down = 23)
R-HSA-180786	4	Extension of Telomeres	30	29	Neutrophils LD (p-value = 0.0202, Up = 2, Down = 21); Granulocytes LD (p-value = 0.0053, Up = 3, Down = 22)
R-HSA-174417	5	Telomere C-strand (Lagging Strand) Synthesis	24	24	Granulocytes LD (p-value = 0.0261, Up = 3, Down = 17); Monocytes C+I (p-value = 0.0321, Up = 5, Down = 10); Myeloid Phagocytes (p-value = 0.0443, Up = 5, Down = 13)
R-HSA-174411	6	Polymerase switching on the C-strand of the telomere	14	14
R-HSA-174414	6	Processive synthesis on the C-strand of the telomere	11	11	Granulocytes LD (p-value = 0.0451, Up = 2, Down = 8)
R-HSA-174437	7	Removal of the Flap Intermediate from the C-strand	10	10
R-HSA-174430	6	Telomere C-strand synthesis initiation	8	8
R-HSA-171319	5	Telomere Extension By Telomerase	6	5
R-HSA-171306	4	Packaging Of Telomere Ends	52	26	Plasmablasts (p-value = 0.00257, Up = NA, Down = 14)
R-HSA-1500620	2	Meiosis	123	70	Plasmablasts (p-value = 0.0164, Up = 25, Down = 2)
R-HSA-912446	3	Meiotic recombination	91	44	Progenitors (p-value = 0.0385, Up = 12, Down = 3); Plasmablasts (p-value = 1.74e-05, Up = 24, Down = 1); T CD4 Memory (p-value = 0.0141, Up = 5, Down = 22); T CD4 (p-value = 0.0454, Up = 5, Down = 23)
R-HSA-1221632	3	Meiotic synapsis	79	47
R-HSA-1500931	1	Cell-Cell communication	131	85	Progenitors (p-value = 0.0333, Up = 12, Down = 14); B NSM (p-value = 0.036, Up = 5, Down = 5); T CD8 Naive (p-value = 0.00643, Up = 4, Down = 6); pDCs (p-value = 0.0323, Up = 14, Down = 13); mDCs (p-value = 0.0195, Up = 22, Down = 3); Monocytes C (p-value = 0.00201, Up = 26, Down = 7); Monocytes I (p-value = 0.00309, Up = 23, Down = 6); Monocytes NC (p-value = 0.0027, Up = 19, Down = 10); T CD4 N…
R-HSA-446728	2	Cell junction organization	92	55	Progenitors (p-value = 0.0372, Up = 11, Down = 7); T CD8 Naive (p-value = 0.0438, Up = 3, Down = 3); mDCs (p-value = 0.0149, Up = 17, Down = 1); Monocytes C (p-value = 0.0152, Up = 18, Down = 3); Monocytes I (p-value = 0.0271, Up = 15, Down = 3); Monocytes NC (p-value = 0.0488, Up = 12, Down = 5); Tfh+Th1-17 (p-value = 0.0338, Up = 10, Down = 10); Monocytes NC+I (p-value = 0.0317, Up = 20, Down =…
R-HSA-421270	3	Cell-cell junction organization	65	34	Progenitors (p-value = 0.0204, Up = 10, Down = 3); T gd Vd2 (p-value = 0.0253, Up = 1, Down = 1); mDCs (p-value = 0.00919, Up = 12, Down = 1); Monocytes C (p-value = 0.0498, Up = 11, Down = 2); T CD8 (p-value = 0.013, Up = 2, Down = 10); T cells (p-value = 0.0473, Up = 7, Down = 21)
R-HSA-418990	4	Adherens junctions interactions	33	19	Progenitors (p-value = 0.0359, Up = 6, Down = 2); B NSM (p-value = 0.0266, Up = 3, Down = 1); mDCs (p-value = 0.00135, Up = NA, Down = 10); Monocytes NC (p-value = 0.0283, Up = NA, Down = 8); T CD8 (p-value = 0.0131, Up = NA, Down = 8); Lymphoid (p-value = 0.0403, Up = 3, Down = 14)
R-HSA-420597	5	Nectin/Necl trans heterodimerization	7	5	T gd Vd2 (p-value = 0.036, Up = NA, Down = 1)
R-HSA-373756	4	SDK interactions	2	1	T gd Vd2 (p-value = 0.00731, Up = NA, Down = 1)
R-HSA-420029	4	Tight junction interactions	30	14
R-HSA-446353	3	Cell-extracellular matrix interactions	18	16	T CD8 Naive (p-value = 0.00564, Up = 1, Down = 3); B Naive+NSM (p-value = 0.000114, Up = 4, Down = 6); T CD4 Naive+Tregs (p-value = 0.0195, Up = 2, Down = 2); B Memory (p-value = 0.00106, Up = 3, Down = 7); B Naive+Memory (p-value = 0.00242, Up = 3, Down = 8); T CD4 Memory (p-value = 0.0394, Up = 7, Down = 4); B cells (p-value = 0.0216, Up = 3, Down = 7); T CD4 (p-value = 0.0372, Up = 7, Down = 5…
R-HSA-446343	4	Localization of the PINCH-ILK-PARVIN complex to focal adhesions	4	4	Th1/Th17 (p-value = 0.0173, Up = NA, Down = 1); T CD8 Naive (p-value = 0.0125, Up = NA, Down = 2); T CD4 Memory (p-value = 0.0368, Up = 3, Down = 1)
R-HSA-446388	4	Regulation of cytoskeletal remodeling and cell spreading by IPP complex components	8	8	Tfh (p-value = 0.0403, Up = NA, Down = 1); Th1/Th17 (p-value = 0.0344, Up = NA, Down = 1); pDCs (p-value = 0.0177, Up = 2, Down = 3); B Naive+NSM (p-value = 0.00707, Up = 2, Down = 3); B Ex+SM (p-value = 0.0178, Up = 1, Down = 3); B Memory (p-value = 0.000268, Up = 2, Down = 5); B Naive+Memory (p-value = 0.00178, Up = 2, Down = 5); B cells (p-value = 0.0034, Up = 2, Down = 5)
R-HSA-446107	3	Type I hemidesmosome assembly	11	7	pDCs (p-value = 0.00817, Up = 3, Down = 2); Monocytes C (p-value = 0.0113, Up = 4, Down = 1); Monocytes I (p-value = 0.0387, Up = NA, Down = 4)
R-HSA-373753	2	Nephrin family interactions	24	17	T CD8 Naive (p-value = 0.0433, Up = 1, Down = 2); T CD4 Naive+Tregs (p-value = 0.0242, Up = 2, Down = 2)
R-HSA-391160	2	Signal regulatory protein family interactions	16	14	Monocytes C (p-value = 0.0331, Up = 6, Down = 1); Monocytes I (p-value = 0.00319, Up = NA, Down = 8); Monocytes NC (p-value = 0.014, Up = NA, Down = 7); B Ex+SM (p-value = 0.00893, Up = 3, Down = 3); Tfh+Th1-17 (p-value = 0.00187, Up = 2, Down = 7); Monocytes NC+I (p-value = 0.0158, Up = 9, Down = 1); B Memory (p-value = 0.00145, Up = 6, Down = 3); Tfh+Th (p-value = 0.006, Up = 3, Down = 7); B Na…
R-HSA-8953897	1	Cellular responses to external stimuli	563	423	Plasmablasts (p-value = 0.00908, Up = 112, Down = 21); Neutrophils LD (p-value = 1.64e-06, Up = 152, Down = 145); Granulocytes LD (p-value = 0.0026, Up = 156, Down = 137); T Naive (p-value = 0.0263, Up = 25, Down = 73)
R-HSA-2262752	2	Cellular responses to stress	486	361	Plasmablasts (p-value = 0.00116, Up = 102, Down = 19); Neutrophils LD (p-value = 8.41e-05, Up = 120, Down = 129); Granulocytes LD (p-value = 0.00732, Up = 122, Down = 127)
R-HSA-3371556	3	Cellular response to heat stress	113	88	Neutrophils LD (p-value = 5.66e-06, Up = 22, Down = 50); Basophils LD (p-value = 0.0327, Up = 13, Down = 27); Granulocytes LD (p-value = 0.00121, Up = 21, Down = 48); Myeloid (p-value = 0.0433, Up = 24, Down = 45)
R-HSA-3371511	4	HSF1 activation	44	25	T CD8 Naive (p-value = 0.0281, Up = NA, Down = 4); Neutrophils LD (p-value = 0.0259, Up = 6, Down = 14); T CD4 Naive+Tregs (p-value = 0.0238, Up = 2, Down = 3); T Naive (p-value = 0.0387, Up = 2, Down = 7)
R-HSA-3371571	4	HSF1-dependent transactivation	51	29	Neutrophils LD (p-value = 0.00182, Up = 10, Down = 15)
R-HSA-3371568	5	Attenuation phase	41	23	Neutrophils LD (p-value = 0.00443, Up = 9, Down = 11)
R-HSA-3371453	4	Regulation of HSF1-mediated heat shock response	94	73	Neutrophils LD (p-value = 8.06e-05, Up = 18, Down = 41); Granulocytes LD (p-value = 0.00803, Up = 17, Down = 39)
R-HSA-2262749	3	Cellular response to hypoxia	91	72	Plasmablasts (p-value = 3.94e-05, Up = 33, Down = 2)
R-HSA-1234174	4	Regulation of Hypoxia-inducible Factor (HIF) by oxygen	91	72	Plasmablasts (p-value = 3.94e-05, Up = 33, Down = 2)
R-HSA-1234162	5	Oxygen-dependent asparagine hydroxylation of Hypoxia-inducible Factor Alpha	3	3
R-HSA-1234176	5	Oxygen-dependent proline hydroxylation of Hypoxia-inducible Factor Alpha	82	65	Plasmablasts (p-value = 6.13e-05, Up = 31, Down = 1)
R-HSA-1234158	5	Regulation of gene expression by Hypoxia-inducible Factor	11	9
R-HSA-2559583	3	Cellular Senescence	210	148	Progenitors (p-value = 0.0197, Up = 25, Down = 18); Neutrophils LD (p-value = 0.0372, Up = 61, Down = 38)
R-HSA-2559586	4	DNA Damage/Telomere Stress Induced Senescence	80	50	Plasmablasts (p-value = 0.00506, Up = 21, Down = 1)
R-HSA-2559584	5	Formation of Senescence-Associated Heterochromatin Foci (SAHF)	17	13	mDCs (p-value = 0.0275, Up = NA, Down = 6); T CD8 (p-value = 0.0189, Up = 2, Down = 4)
R-HSA-2559585	4	Oncogene Induced Senescence	38	31	Monocytes I (p-value = 0.0177, Up = 8, Down = 4); Monocytes NC (p-value = 0.00592, Up = 7, Down = 6); Monocytes NC+I (p-value = 0.0279, Up = 12, Down = 6); T Naive (p-value = 0.00974, Up = 4, Down = 8); Myeloid (p-value = 0.0216, Up = 16, Down = 11)
R-HSA-2559580	4	Oxidative Stress Induced Senescence	134	84	Progenitors (p-value = 0.0289, Up = 18, Down = 8); Neutrophils LD (p-value = 0.00419, Up = 42, Down = 20)
R-HSA-2559582	4	Senescence-Associated Secretory Phenotype (SASP)	116	73	Progenitors (p-value = 0.0169, Up = 15, Down = 9); Plasmablasts (p-value = 0.029, Up = 22, Down = 5)
R-HSA-3299685	3	Detoxification of Reactive Oxygen Species	39	30	pDCs (p-value = 0.0244, Up = 10, Down = 2); Monocytes C (p-value = 0.0415, Up = 10, Down = 2); Neutrophils LD (p-value = 0.00475, Up = 14, Down = 11); DCs (p-value = 0.0219, Up = NA, Down = 16); Monocytes C+I (p-value = 0.0136, Up = 16, Down = 3); T CD8 (p-value = 0.0337, Up = NA, Down = 10); Myeloid Phagocytes (p-value = 0.0015, Up = 21, Down = 4)
R-HSA-3371497	3	HSP90 chaperone cycle for steroid hormone receptors (SHR)	67	46	T CD4 Naive (p-value = 0.00464, Up = NA, Down = 5); T CD8 Naive (p-value = 0.0201, Up = 1, Down = 5); B Naive+NSM (p-value = 0.00586, Up = 3, Down = 13); T CD4 Naive+Tregs (p-value = 0.0332, Up = 3, Down = 4); B Memory (p-value = 0.0306, Up = 4, Down = 13); B Naive+Memory (p-value = 0.0306, Up = 4, Down = 17); B cells (p-value = 0.0234, Up = 6, Down = 17); T Naive (p-value = 0.01, Up = 4, Down = …
R-HSA-1632852	2	Macroautophagy	68	63	Neutrophils LD (p-value = 0.00167, Up = 30, Down = 19); T Naive (p-value = 0.0263, Up = 3, Down = 16); Innate (p-value = 0.0213, Up = 36, Down = 10)
R-HSA-5660526	2	Response to metal ions	14	4	B Naive (p-value = 0.0324, Up = NA, Down = 2); B Naive+NSM (p-value = 0.0213, Up = NA, Down = 3)
R-HSA-5661231	3	Metallothioneins bind metals	11	2	B Naive+NSM (p-value = 0.0336, Up = NA, Down = 2)
R-HSA-5660489	3	MTF1 activates gene expression	3	2
R-HSA-4839726	1	Chromatin organization	288	225	Progenitors (p-value = 0.000284, Up = 38, Down = 33); Neutrophils LD (p-value = 0.0146, Up = 79, Down = 71); Granulocytes LD (p-value = 0.0437, Up = 80, Down = 74)
R-HSA-3247509	2	Chromatin modifying enzymes	288	225	Progenitors (p-value = 0.000284, Up = 38, Down = 33); Neutrophils LD (p-value = 0.0146, Up = 79, Down = 71); Granulocytes LD (p-value = 0.0437, Up = 80, Down = 74)
R-HSA-3214847	3	HATs acetylate histones	144	99	Neutrophils LD (p-value = 0.0224, Up = 35, Down = 34)
R-HSA-3214815	3	HDACs deacetylate histones	95	52	Progenitors (p-value = 0.000622, Up = 16, Down = 6); Neutrophils LD (p-value = 0.0141, Up = 27, Down = 12); Granulocytes LD (p-value = 0.0439, Up = 25, Down = 14)
R-HSA-3214842	3	HDMs demethylate histones	51	31
R-HSA-3214841	3	PKMTs methylate histone lysines	76	50	Progenitors (p-value = 0.0139, Up = 9, Down = 9)
R-HSA-3214858	3	RMTs methylate histone arginines	80	43	B cells (p-value = 0.0394, Up = 15, Down = 6)
R-HSA-400253	1	Circadian Clock	72	65
R-HSA-1368108	2	BMAL1:CLOCK,NPAS2 activates circadian gene expression	47	42	MAIT (p-value = 0.0471, Up = NA, Down = 3)
R-HSA-1368071	2	NR1D1 (REV-ERBA) represses gene expression	8	7	T CD4 Naive (p-value = 0.0111, Up = 1, Down = 1); Th17 (p-value = 0.00131, Up = NA, Down = 2); T CD8 Naive (p-value = 0.0398, Up = 1, Down = 1)
R-HSA-1368082	2	RORA activates gene expression	27	26
R-HSA-1266738	1	Developmental Biology	1207	655	Progenitors (p-value = 0.0322, Up = 78, Down = 83); B NSM (p-value = 0.0341, Up = 36, Down = 16); Th17 (p-value = 0.0359, Up = NA, Down = 10); Th2 (p-value = 0.000816, Up = NA, Down = 14); MAIT (p-value = 0.00358, Up = NA, Down = 23); Monocytes NC (p-value = 0.0193, Up = 128, Down = 29); B Naive+NSM (p-value = 0.044, Up = 61, Down = 76); Th (p-value = 0.000816, Up = NA, Down = 14); DCs (p-value =…
R-HSA-5619507	2	Activation of HOX genes during differentiation	135	76	Plasmablasts (p-value = 0.0478, Up = 25, Down = 2)
R-HSA-5617472	3	Activation of anterior HOX genes in hindbrain development during early embryogenesis	135	76	Plasmablasts (p-value = 0.0478, Up = 25, Down = 2)
R-HSA-422475	2	Axon guidance	609	436	Progenitors (p-value = 0.036, Up = 48, Down = 62); B NSM (p-value = 0.0292, Up = 27, Down = 10); Tregs (p-value = 0.031, Up = NA, Down = 6); Th17 (p-value = 0.0232, Up = NA, Down = 8); Th2 (p-value = 0.00301, Up = NA, Down = 10); T CD8 Naive (p-value = 0.0233, Up = 14, Down = 16); MAIT (p-value = 0.00183, Up = NA, Down = 18); Monocytes I (p-value = 0.0105, Up = 94, Down = 17); Monocytes NC (p-val…
R-HSA-2682334	3	EPH-Ephrin signaling	97	80	Monocytes C (p-value = 0.000101, Up = 34, Down = 1); Monocytes I (p-value = 0.00499, Up = 26, Down = 1); Monocytes NC (p-value = 0.00207, Up = 27, Down = 1); T CD4 Naive+Tregs (p-value = 0.018, Up = 6, Down = 5); Tfh+Th1-17 (p-value = 0.0233, Up = 11, Down = 17); Monocytes NC+I (p-value = 0.00171, Up = 39, Down = 6); B Memory (p-value = 0.0271, Up = 11, Down = 16); Tfh+Th (p-value = 0.0403, Up = …
R-HSA-3928665	4	EPH-ephrin mediated repulsion of cells	50	40	T CD8 Naive (p-value = 0.0386, Up = 2, Down = 3); mDCs (p-value = 0.0375, Up = 11, Down = 2); Monocytes C (p-value = 0.000376, Up = NA, Down = 20); Tfh+Th1-17 (p-value = 0.0472, Up = 7, Down = 8); Monocytes NC+I (p-value = 0.0159, Up = 20, Down = 3); B Memory (p-value = 0.0162, Up = 6, Down = 10); Tfh+Th (p-value = 0.0359, Up = 7, Down = 13); DCs (p-value = 0.0254, Up = 17, Down = 3); Monocytes C…
R-HSA-3928663	4	EPHA-mediated growth cone collapse	35	23	Progenitors (p-value = 0.0432, Up = 4, Down = 5); T CD8 Naive (p-value = 0.0212, Up = 2, Down = 2); T gd non-Vd2 (p-value = 0.0453, Up = NA, Down = 2); B Naive+NSM (p-value = 0.0459, Up = 4, Down = 4); B Ex+SM (p-value = 0.0361, Up = 5, Down = 2); B Memory (p-value = 0.00291, Up = 5, Down = 7); B Naive+Memory (p-value = 0.00345, Up = 5, Down = 9); B cells (p-value = 0.0265, Up = 5, Down = 8)
R-HSA-3928662	4	EPHB-mediated forward signaling	43	38	Th2 (p-value = 0.0397, Up = NA, Down = 2); Monocytes C (p-value = 0.000524, Up = NA, Down = 19); Monocytes I (p-value = 6.27e-05, Up = NA, Down = 19); Monocytes NC (p-value = 0.00021, Up = NA, Down = 18); T CD4 Naive+Tregs (p-value = 0.0403, Up = 3, Down = 3); Th (p-value = 0.0397, Up = NA, Down = 2); Monocytes NC+I (p-value = 0.000921, Up = 23, Down = 2); B Memory (p-value = 0.0484, Up = 6, Down…
R-HSA-3928664	4	Ephrin signaling	19	17	Monocytes NC (p-value = 0.0446, Up = 6, Down = 1); T Memory (p-value = 0.0435, Up = 5, Down = 8); Adaptive (p-value = 0.0457, Up = 5, Down = 9); Innate (p-value = 0.046, Up = 11, Down = 3)
R-HSA-373760	3	L1CAM interactions	126	91	B Naive (p-value = 0.00992, Up = 12, Down = 2); B NSM (p-value = 0.0037, Up = 10, Down = 3); B Ex (p-value = 0.00747, Up = 10, Down = 1); B Naive+NSM (p-value = 0.0109, Up = 16, Down = 10); B Memory (p-value = 0.0473, Up = 20, Down = 9); B Naive+Memory (p-value = 0.00441, Up = 21, Down = 20); B cells (p-value = 0.0423, Up = 23, Down = 17); T CD8 (p-value = 0.00229, Up = 6, Down = 22)
R-HSA-447041	4	CHL1 interactions	9	8	T CD8 CM (p-value = 0.0173, Up = NA, Down = 1)
R-HSA-445095	4	Interaction between L1 and Ankyrins	31	20	B Naive (p-value = 0.0161, Up = 4, Down = 1); B NSM (p-value = 0.0063, Up = 4, Down = 1); B Ex (p-value = 0.00305, Up = NA, Down = 5); B Naive+NSM (p-value = 0.0196, Up = 6, Down = 2); B Memory (p-value = 0.0095, Up = 8, Down = 2); T CD4 Memory (p-value = 0.0163, Up = 4, Down = 10); T Memory (p-value = 0.0391, Up = 4, Down = 11)
R-HSA-447043	4	Neurofascin interactions	7	4	B Ex (p-value = 0.0152, Up = NA, Down = 2); Th17 (p-value = 0.0319, Up = NA, Down = 1)
R-HSA-447038	4	NrCAM interactions	7	7	B Ex (p-value = 0.00422, Up = NA, Down = 3)
R-HSA-437239	4	Recycling pathway of L1	49	38	T CD8 Naive (p-value = 0.0317, Up = NA, Down = 5); pDCs (p-value = 0.00566, Up = 11, Down = 5); mDCs (p-value = 0.0248, Up = 11, Down = 2); Monocytes NC (p-value = 0.0371, Up = 12, Down = 1); DCs (p-value = 0.00537, Up = 15, Down = 6); B Naive+Memory (p-value = 0.0293, Up = 7, Down = 11); T Naive (p-value = 0.000315, Up = 2, Down = 15); Phagocytes (p-value = 0.0276, Up = 23, Down = 8); Adaptive (…
R-HSA-445144	4	Signal transduction by L1	27	20	B NSM (p-value = 0.0316, Up = 2, Down = 2)
R-HSA-375165	3	NCAM signaling for neurite out-growth	303	208	Tregs (p-value = 0.0269, Up = NA, Down = 4); MAIT (p-value = 0.0194, Up = NA, Down = 9); DCs (p-value = 0.0383, Up = 47, Down = 36); B Naive+Memory (p-value = 0.0367, Up = 27, Down = 51); Myeloid Phagocytes (p-value = 0.0109, Up = 85, Down = 48)
R-HSA-419037	4	NCAM1 interactions	42	24	B SM (p-value = 0.0385, Up = 3, Down = 1); T gd non-Vd2 (p-value = 0.0489, Up = NA, Down = 2); MAIT (p-value = 0.0107, Up = NA, Down = 3); B Naive+Memory (p-value = 0.0451, Up = 4, Down = 8)
R-HSA-5674135	5	MAP2K and MAPK activation	41	35	Progenitors (p-value = 0.0262, Up = 5, Down = 8); Monocytes I (p-value = 0.0027, Up = 13, Down = 2); Monocytes NC (p-value = 0.0435, Up = 10, Down = 2); Monocytes NC+I (p-value = 0.00434, Up = 18, Down = 4); Monocytes C+I (p-value = 0.00349, Up = 18, Down = 5); B Naive+Memory (p-value = 0.0258, Up = 7, Down = 10); Monocytes (p-value = 0.00353, Up = 21, Down = 5); B cells (p-value = 0.0137, Up = 8…
R-HSA-5675221	5	Negative regulation of MAPK pathway	44	38	Tregs (p-value = 0.0184, Up = NA, Down = 2); Th17 (p-value = 0.0375, Up = NA, Down = 2); Monocytes (p-value = 0.0414, Up = 16, Down = 9)
R-HSA-5674499	6	Negative feedback regulation of MAPK pathway	6	6
R-HSA-5673000	5	RAF activation	26	25
R-HSA-5658442	5	Regulation of RAS by GAPs	87	65	Plasmablasts (p-value = 0.000168, Up = NA, Down = 31)
R-HSA-373752	3	Netrin-1 signaling	50	36	T CD4 TE (p-value = 0.0408, Up = NA, Down = 1); pDCs (p-value = 0.0204, Up = 6, Down = 8); B Ex+SM (p-value = 0.00089, Up = 7, Down = 6); Tfh+Th1-17 (p-value = 0.0177, Up = 9, Down = 6); T CD8 EM+TE (p-value = 0.041, Up = NA, Down = 5); B Memory (p-value = 0.013, Up = 8, Down = 7); Tfh+Th (p-value = 0.0453, Up = 10, Down = 8); DCs (p-value = 0.00604, Up = 10, Down = 10); B Naive+Memory (p-value =…
R-HSA-418885	4	DCC mediated attractive signaling	14	12	Progenitors (p-value = 0.028, Up = 3, Down = 3); B NSM (p-value = 0.0339, Up = 2, Down = 1); pDCs (p-value = 0.0345, Up = 3, Down = 3); B Ex+SM (p-value = 0.0194, Up = 2, Down = 3); B Memory (p-value = 0.0432, Up = 3, Down = 3); DCs (p-value = 0.0207, Up = 5, Down = 3); B Naive+Memory (p-value = 0.0498, Up = 3, Down = 4); B cells (p-value = 0.0243, Up = 4, Down = 4); T Innate (p-value = 0.0479, U…
R-HSA-376172	4	DSCAM interactions	11	6
R-HSA-418886	4	Netrin mediated repulsion signals	10	5	B Ex+SM (p-value = 0.0231, Up = 1, Down = 2); B Memory (p-value = 0.0129, Up = 2, Down = 2); B Naive+Memory (p-value = 0.0368, Up = 2, Down = 2); T CD8 (p-value = 0.00462, Up = 1, Down = 3); T Innate (p-value = 0.0147, Up = 1, Down = 2)
R-HSA-418890	4	Role of second messengers in netrin-1 signaling	10	5	DCs (p-value = 0.048, Up = 2, Down = 2)
R-HSA-8866376	3	Reelin signalling pathway	7	4	Th1/Th17 (p-value = 0.0173, Up = NA, Down = 1); Th17 (p-value = 0.0319, Up = NA, Down = 1); MAIT (p-value = 0.00218, Up = NA, Down = 2); B Memory (p-value = 0.044, Up = NA, Down = 3)
R-HSA-8853659	3	RET signaling	290	205	Tregs (p-value = 0.0257, Up = NA, Down = 4); Monocytes NC (p-value = 0.0295, Up = 44, Down = 10); Monocytes NC+I (p-value = 0.026, Up = 66, Down = 29); DCs (p-value = 0.0189, Up = 47, Down = 37); Monocytes C+I (p-value = 0.0426, Up = 70, Down = 28); Monocytes (p-value = 0.00146, Up = 83, Down = 42); Myeloid Phagocytes (p-value = 0.000171, Up = 89, Down = 51); T Naive (p-value = 0.0426, Up = 14, D…
R-HSA-373755	3	Semaphorin interactions	68	57	Monocytes I (p-value = 0.00913, Up = NA, Down = 20); Monocytes NC (p-value = 0.0355, Up = NA, Down = 18); Monocytes NC+I (p-value = 0.03, Up = 26, Down = 4); T Naive (p-value = 0.0189, Up = 3, Down = 15)
R-HSA-399956	4	CRMPs in Sema3A signaling	16	13	Monocytes I (p-value = 0.0366, Up = NA, Down = 6)
R-HSA-416700	4	Other semaphorin interactions	19	14	Th2 (p-value = 0.00583, Up = NA, Down = 2); T CD8 CM (p-value = 0.0301, Up = NA, Down = 1); B Ex+SM (p-value = 0.0384, Up = 4, Down = 1); Th (p-value = 0.00583, Up = NA, Down = 2); Tfh+Th (p-value = 0.006, Up = 5, Down = 5); T CD4 Memory (p-value = 0.0348, Up = 4, Down = 6); T Memory (p-value = 0.0477, Up = 5, Down = 6)
R-HSA-399954	4	Sema3A PAK dependent Axon repulsion	16	16	MAIT (p-value = 0.0374, Up = NA, Down = 2); Lymphoid (p-value = 0.0228, Up = 7, Down = 8); Myeloid (p-value = 0.0244, Up = 9, Down = 6)
R-HSA-399955	4	SEMA3A-Plexin repulsion signaling by inhibiting Integrin adhesion	14	14
R-HSA-400685	4	Sema4D in semaphorin signaling	28	25
R-HSA-416572	5	Sema4D induced cell migration and growth-cone collapse	25	23	Progenitors (p-value = 0.0432, Up = 3, Down = 6)
R-HSA-416550	5	Sema4D mediated inhibition of cell attachment and migration	8	7	APC (p-value = 0.0245, Up = 4, Down = 3)
R-HSA-376176	3	Signaling by Robo receptor	31	26
R-HSA-428540	4	Activation of Rac	14	12	T Memory (p-value = 0.0319, Up = 4, Down = 6)
R-HSA-428543	4	Inactivation of Cdc42 and Rac	8	6
R-HSA-428542	4	Regulation of Commissural axon pathfinding by Slit and Robo	4	2	T CD8 Naive (p-value = 0.00222, Up = NA, Down = 2); B Ex+SM (p-value = 0.0203, Up = 1, Down = 1)
R-HSA-428890	4	Role of Abl in Robo-Slit signaling	9	7
R-HSA-6805567	2	Keratinization	260	33	T CD4 Naive (p-value = 0.00103, Up = 4, Down = 1); Th2 (p-value = 0.0306, Up = NA, Down = 2); T CD8 Naive (p-value = 0.00397, Up = 4, Down = 2); T CD4 Naive+Tregs (p-value = 0.0214, Up = 5, Down = 1); Th (p-value = 0.0306, Up = NA, Down = 2); T CD4 (p-value = 0.00632, Up = 6, Down = 18); T Memory (p-value = 0.00647, Up = 4, Down = 21)
R-HSA-6809371	3	Formation of the cornified envelope	141	33	T CD4 Naive (p-value = 0.00103, Up = 4, Down = 1); Th2 (p-value = 0.0306, Up = NA, Down = 2); T CD8 Naive (p-value = 0.00397, Up = 4, Down = 2); T CD4 Naive+Tregs (p-value = 0.0214, Up = 5, Down = 1); Th (p-value = 0.0306, Up = NA, Down = 2); T CD4 (p-value = 0.00632, Up = 6, Down = 18); T Memory (p-value = 0.00647, Up = 4, Down = 21)
R-HSA-5682910	2	LGI-ADAM interactions	14	5	Th1/Th17 (p-value = 0.0216, Up = NA, Down = 1); Th17 (p-value = 0.0397, Up = NA, Down = 1); Th2 (p-value = 0.041, Up = NA, Down = 1); Th (p-value = 0.041, Up = NA, Down = 1)
R-HSA-525793	2	Myogenesis	29	21	B SM (p-value = 0.0247, Up = NA, Down = 4); B Ex (p-value = 0.0216, Up = NA, Down = 4)
R-HSA-375170	3	CDO in myogenesis	29	21	B SM (p-value = 0.0247, Up = NA, Down = 4); B Ex (p-value = 0.0216, Up = NA, Down = 4)
R-HSA-186712	2	Regulation of beta-cell development	36	7	mDCs (p-value = 0.0313, Up = 2, Down = 2)
R-HSA-210745	3	Regulation of gene expression in beta cells	23	5
R-HSA-211163	4	AKT-mediated inactivation of FOXO1A	5	4	mDCs (p-value = 0.0258, Up = 1, Down = 2)
R-HSA-210747	3	Regulation of gene expression in early pancreatic precursor cells	9	0
R-HSA-210746	3	Regulation of gene expression in endocrine-committed (NEUROG3+) progenitor cells	5	0
R-HSA-210744	3	Regulation of gene expression in late stage (branching morphogenesis) pancreatic bud precursor cells	8	2
R-HSA-1181150	2	Signaling by NODAL	20	11	T CD4 Naive (p-value = 0.0273, Up = NA, Down = 2); T CD8 Naive (p-value = 0.00123, Up = 2, Down = 2); B Ex+SM (p-value = 0.0128, Up = 1, Down = 4); B Memory (p-value = 0.00555, Up = 1, Down = 6); B Naive+Memory (p-value = 0.0283, Up = 1, Down = 6); T Naive (p-value = 0.0444, Up = 3, Down = 2)
R-HSA-1433617	3	Regulation of signaling by NODAL	11	4	T CD4 Naive (p-value = 0.00332, Up = NA, Down = 2); Th2 (p-value = 0.0329, Up = NA, Down = 1); T CD4 Naive+Tregs (p-value = 0.0249, Up = NA, Down = 2); Tfh+Th1-17 (p-value = 0.0484, Up = NA, Down = 3); Th (p-value = 0.0329, Up = NA, Down = 1); B Memory (p-value = 0.044, Up = NA, Down = 3); Monocytes C+I (p-value = 0.0302, Up = 2, Down = 2); B Naive+Memory (p-value = 0.00985, Up = NA, Down = 4)
R-HSA-452723	2	Transcriptional regulation of pluripotent stem cells	50	27
R-HSA-2892247	3	POU5F1 (OCT4), SOX2, NANOG activate genes related to proliferation	19	5
R-HSA-2892245	3	POU5F1 (OCT4), SOX2, NANOG repress genes related to differentiation	16	4	T CD8 EM (p-value = 0.0274, Up = NA, Down = 1); T CD8 TE (p-value = 0.0444, Up = NA, Down = 1); T gd Vd2 (p-value = 0.0289, Up = NA, Down = 1)
R-HSA-381340	2	Transcriptional regulation of white adipocyte differentiation	92	73	APC (p-value = 0.0345, Up = 27, Down = 24)
R-HSA-8963743	1	Digestion and absorption	27	7
R-HSA-8935690	2	Digestion	22	5	Tfh+Th1-17 (p-value = 0.0146, Up = 1, Down = 3)
R-HSA-189085	3	Digestion of dietary carbohydrate	11	3	Tfh+Th1-17 (p-value = 0.0148, Up = 1, Down = 2); Tfh+Th (p-value = 0.0428, Up = 1, Down = 2)
R-HSA-192456	3	Digestion of dietary lipid	6	0
R-HSA-8963676	2	Intestinal absorption	5	2
R-HSA-8981373	3	Intestinal hexose absorption	4	2
R-HSA-8963678	3	Intestinal lipid absorption	1	0
R-HSA-1643685	1	Disease	921	703	Neutrophils LD (p-value = 0.000113, Up = 211, Down = 253); Basophils LD (p-value = 9.29e-06, Up = 110, Down = 192); Granulocytes LD (p-value = 0.00441, Up = 201, Down = 273); T CD4 (p-value = 0.0192, Up = 178, Down = 199); T Naive (p-value = 0.028, Up = 73, Down = 83); Phagocytes (p-value = 0.0112, Up = 260, Down = 232); Innate (p-value = 0.00137, Up = 248, Down = 211)
R-HSA-3781865	2	Diseases of glycosylation	91	36	Th2 (p-value = 0.0359, Up = NA, Down = 2); NK (p-value = 0.0327, Up = NA, Down = 4); Th (p-value = 0.0359, Up = NA, Down = 2); Tfh+Th (p-value = 0.0453, Up = 4, Down = 14); T CD4 Memory (p-value = 0.00165, Up = 5, Down = 20); T CD4 (p-value = 0.0135, Up = 5, Down = 20); T Memory (p-value = 0.00593, Up = 6, Down = 21)
R-HSA-3560782	3	Diseases associated with glycosaminoglycan metabolism	25	12	Plasmablasts (p-value = 0.019, Up = NA, Down = 7); T CD4 Memory (p-value = 0.00621, Up = 1, Down = 9); T CD4 (p-value = 0.0187, Up = 1, Down = 9); T Memory (p-value = 0.0319, Up = 1, Down = 9)
R-HSA-3560783	4	Defective B4GALT7 causes EDS, progeroid type	19	11	Plasmablasts (p-value = 0.0436, Up = NA, Down = 6); T CD4 Memory (p-value = 0.012, Up = 1, Down = 8); T CD4 (p-value = 0.0318, Up = 1, Down = 8)
R-HSA-4420332	4	Defective B3GALT6 causes EDSP2 and SEMDJL1	19	11	Plasmablasts (p-value = 0.0436, Up = NA, Down = 6); T CD4 Memory (p-value = 0.012, Up = 1, Down = 8); T CD4 (p-value = 0.0318, Up = 1, Down = 8)
R-HSA-3560801	4	Defective B3GAT3 causes JDSSDHD	19	11	Plasmablasts (p-value = 0.0436, Up = NA, Down = 6); T CD4 Memory (p-value = 0.012, Up = 1, Down = 8); T CD4 (p-value = 0.0318, Up = 1, Down = 8)
R-HSA-3656244	4	Defective B4GALT1 causes B4GALT1-CDG (CDG-2d)	6	1
R-HSA-3595174	4	Defective CHST14 causes EDS, musculocontractural type	7	2
R-HSA-3595172	4	Defective CHST3 causes SEDCJD	7	2
R-HSA-3656225	4	Defective CHST6 causes MCDC1	6	1
R-HSA-3595177	4	Defective CHSY1 causes TPBS	7	2
R-HSA-3656253	4	Defective EXT1 causes exostoses 1, TRPS2 and CHDS	12	9	Plasmablasts (p-value = 0.013, Up = NA, Down = 6); T CD4 Memory (p-value = 0.00743, Up = 1, Down = 7); T CD4 (p-value = 0.019, Up = 1, Down = 7); T Memory (p-value = 0.0302, Up = 1, Down = 7)
R-HSA-3656237	4	Defective EXT2 causes exostoses 2	12	9	Plasmablasts (p-value = 0.013, Up = NA, Down = 6); T CD4 Memory (p-value = 0.00743, Up = 1, Down = 7); T CD4 (p-value = 0.019, Up = 1, Down = 7); T Memory (p-value = 0.0302, Up = 1, Down = 7)
R-HSA-3656243	4	Defective ST3GAL3 causes MCT12 and EIEE15	6	1
R-HSA-3906995	3	Diseases associated with O-glycosylation of proteins	66	24	Th2 (p-value = 0.0168, Up = NA, Down = 2); NK (p-value = 0.00809, Up = NA, Down = 4); Th (p-value = 0.0168, Up = NA, Down = 2)
R-HSA-5083625	4	Defective GALNT3 causes familial hyperphosphatemic tumoral calcinosis (HFTC)	21	2
R-HSA-5083635	4	Defective B3GALTL causes Peters-plus syndrome (PpS)	37	18	Th2 (p-value = 0.0096, Up = NA, Down = 2); NK (p-value = 0.0217, Up = NA, Down = 3); Th (p-value = 0.0096, Up = NA, Down = 2); T gd (p-value = 0.0427, Up = NA, Down = 3); T Memory (p-value = 0.029, Up = 5, Down = 9)
R-HSA-5083632	4	Defective C1GALT1C1 causes Tn polyagglutination syndrome (TNPS)	21	2
R-HSA-5083636	4	Defective GALNT12 causes colorectal cancer 1 (CRCS1)	21	2
R-HSA-5083630	4	Defective LFNG causes SCDO3	7	3	Tfh+Th (p-value = 0.0428, Up = NA, Down = 3)
R-HSA-5083628	4	Defective POMGNT1 causes MDDGA3, MDDGB3 and MDDGC3	1	1
R-HSA-5083633	4	Defective POMT1 causes MDDGA1, MDDGB1 and MDDGC1	1	1
R-HSA-5083629	4	Defective POMT2 causes MDDGA2, MDDGB2 and MDDGC2	1	1
R-HSA-5260271	2	Diseases of Immune System	25	24	B SM (p-value = 0.00835, Up = NA, Down = 5); mDCs (p-value = 3.22e-05, Up = 13, Down = 1); Monocytes C (p-value = 7.73e-05, Up = NA, Down = 15); Monocytes I (p-value = 0.000335, Up = NA, Down = 13); Monocytes NC (p-value = 0.00498, Up = NA, Down = 11); B Ex+SM (p-value = 0.000972, Up = 8, Down = 2); Monocytes NC+I (p-value = 0.00186, Up = NA, Down = 17); B Memory (p-value = 0.0396, Up = 8, Down =…
R-HSA-5602358	3	Diseases associated with the TLR signaling cascade	25	24	B SM (p-value = 0.00835, Up = NA, Down = 5); mDCs (p-value = 3.22e-05, Up = 13, Down = 1); Monocytes C (p-value = 7.73e-05, Up = NA, Down = 15); Monocytes I (p-value = 0.000335, Up = NA, Down = 13); Monocytes NC (p-value = 0.00498, Up = NA, Down = 11); B Ex+SM (p-value = 0.000972, Up = 8, Down = 2); Monocytes NC+I (p-value = 0.00186, Up = NA, Down = 17); B Memory (p-value = 0.0396, Up = 8, Down =…
R-HSA-5603029	4	IkBA variant leads to EDA-ID	7	7	Progenitors (p-value = 0.0435, Up = NA, Down = 4)
R-HSA-5602636	4	IKBKB deficiency causes SCID	2	2
R-HSA-5603027	4	IKBKG deficiency causes anhidrotic ectodermal dysplasia with immunodeficiency (EDA-ID) (via TLR)	9	8
R-HSA-5603041	4	IRAK4 deficiency (TLR2/4)	11	11	mDCs (p-value = 1.59e-05, Up = 8, Down = 1); Monocytes C (p-value = 9.87e-05, Up = NA, Down = 9); Monocytes I (p-value = 0.000321, Up = NA, Down = 8); Monocytes NC (p-value = 0.000301, Up = NA, Down = 8); Neutrophils LD (p-value = 0.0279, Up = NA, Down = 10); Monocytes NC+I (p-value = 0.000649, Up = NA, Down = 10); T CD8 Memory (p-value = 0.00124, Up = NA, Down = 5); Monocytes C+I (p-value = 0.00…
R-HSA-5603037	4	IRAK4 deficiency (TLR5)	4	4	mDCs (p-value = 0.00148, Up = 3, Down = 1)
R-HSA-5602498	4	MyD88 deficiency (TLR2/4)	11	11	mDCs (p-value = 1.59e-05, Up = 8, Down = 1); Monocytes C (p-value = 9.87e-05, Up = NA, Down = 9); Monocytes I (p-value = 0.000321, Up = NA, Down = 8); Monocytes NC (p-value = 0.000301, Up = NA, Down = 8); Neutrophils LD (p-value = 0.0279, Up = NA, Down = 10); Monocytes NC+I (p-value = 0.000649, Up = NA, Down = 10); T CD8 Memory (p-value = 0.00124, Up = NA, Down = 5); Monocytes C+I (p-value = 0.00…
R-HSA-5602680	4	MyD88 deficiency (TLR5)	3	3	mDCs (p-value = 0.00756, Up = 2, Down = 1)
R-HSA-5602566	4	TICAM1 deficiency - HSE	2	2	T CD8 TE (p-value = 0.0224, Up = NA, Down = 1); T gd non-Vd2 (p-value = 0.0295, Up = NA, Down = 1); B Ex+SM (p-value = 0.0203, Up = 1, Down = 1); T CD8 (p-value = 0.0329, Up = 1, Down = 1)
R-HSA-5602410	4	TLR3 deficiency - HSE	1	1	T CD8 TE (p-value = 0.0113, Up = NA, Down = 1); T gd non-Vd2 (p-value = 0.0149, Up = NA, Down = 1); NK (p-value = 0.034, Up = NA, Down = 1); T gd (p-value = 0.0442, Up = NA, Down = 1)
R-HSA-5602571	4	TRAF3 deficiency - HSE	3	3	B SM (p-value = 0.00853, Up = NA, Down = 2); T CD8 TE (p-value = 0.0335, Up = NA, Down = 1); T gd non-Vd2 (p-value = 0.044, Up = NA, Down = 1); B Ex+SM (p-value = 0.00289, Up = 2, Down = 1); B Memory (p-value = 0.0134, Up = 2, Down = 1); B Naive+Memory (p-value = 0.0313, Up = 2, Down = 1); B cells (p-value = 0.042, Up = 2, Down = 1)
R-HSA-5602415	4	UNC93B1 deficiency - HSE	1	1	T CD8 TE (p-value = 0.0113, Up = NA, Down = 1); T gd non-Vd2 (p-value = 0.0149, Up = NA, Down = 1); NK (p-value = 0.034, Up = NA, Down = 1); T gd (p-value = 0.0442, Up = NA, Down = 1)
R-HSA-5668914	2	Diseases of metabolism	45	32
R-HSA-2978092	3	Abnormal conversion of 2-oxoglutarate to 2-hydroxyglutarate	1	1
R-HSA-3296482	3	Defects in vitamin and cofactor metabolism	18	15	Plasmablasts (p-value = 0.0235, Up = NA, Down = 8); Granulocytes LD (p-value = 0.0436, Up = 1, Down = 12)
R-HSA-3323169	4	Defects in biotin (Btn) metabolism	7	6	Basophils LD (p-value = 0.0236, Up = NA, Down = 5)
R-HSA-3371599	5	Defective HLCS causes multiple carboxylase deficiency	7	6	Basophils LD (p-value = 0.0236, Up = NA, Down = 5)
R-HSA-3296469	4	Defects in cobalamin (B12) metabolism	11	9
R-HSA-3359454	5	Defective TCN2 causes hereditary megaloblastic anemia	1	1
R-HSA-3359457	5	Defective GIF causes intrinsic factor deficiency	1	0
R-HSA-3359462	5	Defective AMN causes hereditary megaloblastic anemia 1	3	1	T CD8 Naive (p-value = 0.0472, Up = NA, Down = 1)
R-HSA-3359463	5	Defective CUBN causes hereditary megaloblastic anemia 1	3	1	T CD8 Naive (p-value = 0.0472, Up = NA, Down = 1)
R-HSA-3359467	5	Defective MTRR causes methylmalonic aciduria and homocystinuria type cblE	2	2
R-HSA-3359469	5	Defective MTR causes methylmalonic aciduria and homocystinuria type cblG	2	2
R-HSA-3359473	5	Defective MMADHC causes methylmalonic aciduria and homocystinuria type cblD	2	2
R-HSA-3359474	5	Defective MMACHC causes methylmalonic aciduria and homocystinuria type cblC	1	1
R-HSA-3359475	5	Defective MMAA causes methylmalonic aciduria type cblA	2	2
R-HSA-3359478	5	Defective MUT causes methylmalonic aciduria mut type	2	2
R-HSA-3359485	5	Defective CD320 causes methylmalonic aciduria	2	2	Monocytes NC (p-value = 0.0429, Up = 1, Down = 1); T CD8 (p-value = 0.0329, Up = 1, Down = 1); T Innate (p-value = 0.0147, Up = 1, Down = 1)
R-HSA-5687613	3	Diseases associated with surfactant metabolism	10	5
R-HSA-5687868	4	Defective SFTPA2 causes idiopathic pulmonary fibrosis (IPF)	2	1
R-HSA-5688031	4	Defective pro-SFTPB causes pulmonary surfactant metabolism dysfunction 1 (SMDP1) and respiratory distress syndrome (RDS)	3	2
R-HSA-5688354	4	Defective pro-SFTPC causes pulmonary surfactant metabolism dysfunction 2 (SMDP2) and respiratory distress syndrome (RDS)	2	0
R-HSA-5688890	4	Defective CSF2RA causes pulmonary surfactant metabolism dysfunction 4 (SMDP4)	8	3	Monocytes I (p-value = 0.00911, Up = NA, Down = 3); Monocytes NC (p-value = 0.00888, Up = NA, Down = 3)
R-HSA-5688849	4	Defective CSF2RB causes pulmonary surfactant metabolism dysfunction 5 (SMDP5)	8	3	Monocytes I (p-value = 0.00911, Up = NA, Down = 3); Monocytes NC (p-value = 0.00888, Up = NA, Down = 3)
R-HSA-5663084	3	Diseases of carbohydrate metabolism	10	7	T CD8 Naive (p-value = 0.00316, Up = 1, Down = 2); T Naive (p-value = 0.00402, Up = 2, Down = 3)
R-HSA-3229121	4	Glycogen storage diseases	10	7	T CD8 Naive (p-value = 0.00316, Up = 1, Down = 2); T Naive (p-value = 0.00402, Up = 2, Down = 3)
R-HSA-3858516	5	Glycogen storage disease type 0 (liver GYS2)	2	0
R-HSA-3828062	5	Glycogen storage disease type 0 (muscle GYS1)	2	2	T CD4 Naive (p-value = 0.0474, Up = NA, Down = 1); MAIT (p-value = 0.0383, Up = NA, Down = 1); T Naive (p-value = 0.0375, Up = NA, Down = 2)
R-HSA-5357609	5	Glycogen storage disease type II (GAA)	2	1	T CD4 Naive (p-value = 0.024, Up = NA, Down = 1); T CD8 Naive (p-value = 0.0472, Up = NA, Down = 1); MAIT (p-value = 0.0194, Up = NA, Down = 1)
R-HSA-3878781	5	Glycogen storage disease type IV (GBE1)	4	2	T CD4 Naive (p-value = 0.0474, Up = NA, Down = 1); MAIT (p-value = 0.0383, Up = NA, Down = 1); T Naive (p-value = 0.0375, Up = NA, Down = 2)
R-HSA-3814836	5	Glycogen storage disease type XV (GYG1)	2	2	T CD4 Naive (p-value = 0.0474, Up = NA, Down = 1); MAIT (p-value = 0.0383, Up = NA, Down = 1); T Naive (p-value = 0.0375, Up = NA, Down = 2)
R-HSA-3785653	5	Myoclonic epilepsy of Lafora	10	7	T CD8 Naive (p-value = 0.00316, Up = 1, Down = 2); T Naive (p-value = 0.00402, Up = 2, Down = 3)
R-HSA-5579029	3	Metabolic disorders of biological oxidation enzymes	6	4
R-HSA-5579026	4	Defective CYP11A1 causes Adrenal insufficiency, congenital, with 46,XY sex reversal (AICSR)	4	4
R-HSA-5579031	4	Defective ACTH causes Obesity and Pro-opiomelanocortinin deficiency (POMCD)	2	0
R-HSA-5423599	2	Diseases of Mismatch Repair (MMR)	5	5
R-HSA-5545483	3	Defective Mismatch Repair Associated With MLH1	2	2
R-HSA-5632928	3	Defective Mismatch Repair Associated With MSH2	3	3
R-HSA-5632927	3	Defective Mismatch Repair Associated With MSH3	2	2
R-HSA-5632968	3	Defective Mismatch Repair Associated With MSH6	1	1
R-HSA-5632987	3	Defective Mismatch Repair Associated With PMS2	2	2
R-HSA-5663202	2	Diseases of signal transduction	388	308	Monocytes NC (p-value = 0.0268, Up = 64, Down = 14); Monocytes (p-value = 0.0185, Up = 120, Down = 54); Myeloid Phagocytes (p-value = 0.0121, Up = 127, Down = 65)
R-HSA-2474795	3	Diseases associated with visual transduction	10	1
R-HSA-2453864	4	Retinoid cycle disease events	10	1
R-HSA-6809583	4	Retinoid metabolism disease events	1	0
R-HSA-5387390	3	Hh mutants abrogate ligand secretion	74	54	Plasmablasts (p-value = 1.55e-08, Up = NA, Down = 34)
R-HSA-5362768	4	Hh mutants that don't undergo autocatalytic processing are degraded by ERAD	72	54	Plasmablasts (p-value = 1.55e-08, Up = NA, Down = 34)
R-HSA-5658034	4	HHAT G278V abrogates palmitoylation of Hh-Np	3	0
R-HSA-6802957	3	Oncogenic MAPK signaling	78	68	Progenitors (p-value = 0.0474, Up = 8, Down = 13); Monocytes I (p-value = 0.000765, Up = 20, Down = 6); Monocytes NC (p-value = 0.0037, Up = 19, Down = 5); Monocytes NC+I (p-value = 0.0166, Up = 27, Down = 9); Monocytes C+I (p-value = 0.0227, Up = 26, Down = 11); Monocytes (p-value = 0.00637, Up = 32, Down = 13); T CD4 (p-value = 0.0176, Up = 13, Down = 30); Myeloid Phagocytes (p-value = 0.018, U…
R-HSA-6802955	4	Paradoxical activation of RAF signaling by kinase inactive BRAF	41	36	Progenitors (p-value = 0.0331, Up = 5, Down = 8); Monocytes I (p-value = 0.00375, Up = 13, Down = 2); Monocytes NC (p-value = 0.00953, Up = 12, Down = 2); Monocytes NC+I (p-value = 0.00704, Up = 18, Down = 4); Monocytes C+I (p-value = 0.00588, Up = 18, Down = 5); B Naive+Memory (p-value = 0.0348, Up = 7, Down = 10); Monocytes (p-value = 0.00233, Up = 22, Down = 5); B cells (p-value = 0.0197, Up =…
R-HSA-6802953	4	RAS signaling downstream of NF1 loss-of-function variants	5	4
R-HSA-6802952	4	Signaling by BRAF and RAF fusions	63	56	Progenitors (p-value = 0.0226, Up = 8, Down = 11); T CD8 Naive (p-value = 0.0472, Up = 3, Down = 3); Monocytes I (p-value = 0.00125, Up = 19, Down = 3); Monocytes NC (p-value = 0.00282, Up = 17, Down = 4); Monocytes NC+I (p-value = 0.0116, Up = 25, Down = 6); Monocytes C+I (p-value = 0.00308, Up = 25, Down = 9); Monocytes (p-value = 0.0028, Up = 29, Down = 10); B cells (p-value = 0.0465, Up = 12,…
R-HSA-6802948	4	Signaling by high-kinase activity BRAF mutants	37	32	Progenitors (p-value = 0.0117, Up = 5, Down = 8); Monocytes I (p-value = 0.00874, Up = 11, Down = 2); Monocytes NC (p-value = 0.0216, Up = 10, Down = 2); Monocytes NC+I (p-value = 0.00708, Up = 16, Down = 4); Monocytes C+I (p-value = 0.00532, Up = 16, Down = 5); B Naive+Memory (p-value = 0.0221, Up = 7, Down = 9); Monocytes (p-value = 0.00409, Up = 19, Down = 5); B cells (p-value = 0.0102, Up = 8…
R-HSA-6802946	4	Signaling by moderate kinase activity BRAF mutants	41	36	Progenitors (p-value = 0.0331, Up = 5, Down = 8); Monocytes I (p-value = 0.00375, Up = 13, Down = 2); Monocytes NC (p-value = 0.00953, Up = 12, Down = 2); Monocytes NC+I (p-value = 0.00704, Up = 18, Down = 4); Monocytes C+I (p-value = 0.00588, Up = 18, Down = 5); B Naive+Memory (p-value = 0.0348, Up = 7, Down = 10); Monocytes (p-value = 0.00233, Up = 22, Down = 5); B cells (p-value = 0.0197, Up =…
R-HSA-6802949	4	Signaling by RAS mutants	53	45	Progenitors (p-value = 0.0466, Up = 5, Down = 10); Monocytes I (p-value = 0.00268, Up = 13, Down = 5); Monocytes NC (p-value = 0.0151, Up = 13, Down = 3); Monocytes NC+I (p-value = 0.00983, Up = 19, Down = 7); Monocytes C+I (p-value = 0.0418, Up = 18, Down = 7); Monocytes (p-value = 0.00951, Up = 23, Down = 8); Myeloid Phagocytes (p-value = 0.0124, Up = 22, Down = 11); T Naive (p-value = 0.00792,…
R-HSA-2219528	3	PI3K/AKT Signaling in Cancer	91	64	Tfh (p-value = 0.0423, Up = NA, Down = 2); MAIT (p-value = 0.035, Up = NA, Down = 4); Tfh+Th1-17 (p-value = 0.0499, Up = 12, Down = 10); Tfh+Th (p-value = 0.018, Up = 13, Down = 18); T CD8 Memory (p-value = 0.0165, Up = 10, Down = 1); T CD4 Memory (p-value = 0.0165, Up = 14, Down = 23); B cells (p-value = 0.0297, Up = 16, Down = 14); T CD8 (p-value = 0.00761, Up = 12, Down = 8); APC (p-value = 0.…
R-HSA-2219530	4	Constitutive Signaling by Aberrant PI3K in Cancer	65	39	Tfh (p-value = 0.0169, Up = NA, Down = 2); Th17 (p-value = 0.0393, Up = NA, Down = 2); T gd Vd2 (p-value = 0.0327, Up = NA, Down = 2); T gd non-Vd2 (p-value = 0.0199, Up = NA, Down = 3); MAIT (p-value = 0.0391, Up = NA, Down = 3); B Ex+SM (p-value = 0.0427, Up = 4, Down = 6); Tfh+Th1-17 (p-value = 0.000909, Up = 10, Down = 9); T CD8 EM+TE (p-value = 0.0164, Up = 5, Down = 1); Tfh+Th (p-value = 0.…
R-HSA-5674400	4	Constitutive Signaling by AKT1 E17K in Cancer	26	25
R-HSA-1643713	3	Signaling by EGFR in Cancer	20	18
R-HSA-5637812	4	Signaling by EGFRvIII in Cancer	16	14	B cells (p-value = 0.0231, Up = 5, Down = 4); T Innate (p-value = 0.0203, Up = 4, Down = 1)
R-HSA-5637810	5	Constitutive Signaling by EGFRvIII	16	14	B cells (p-value = 0.0231, Up = 5, Down = 4); T Innate (p-value = 0.0203, Up = 4, Down = 1)
R-HSA-5637815	4	Signaling by Ligand-Responsive EGFR Variants in Cancer	20	18
R-HSA-1236382	5	Constitutive Signaling by Ligand-Responsive EGFR Cancer Variants	20	18
R-HSA-5638302	4	Signaling by Overexpressed Wild-Type EGFR in Cancer	2	1
R-HSA-5638303	5	Inhibition of Signaling by Overexpressed EGFR	2	1
R-HSA-1226099	3	Signaling by FGFR in disease	64	46	T gd Vd2 (p-value = 0.0442, Up = NA, Down = 2)
R-HSA-5655302	4	Signaling by FGFR1 in disease	39	29	T gd Vd2 (p-value = 0.0188, Up = NA, Down = 2); pDCs (p-value = 0.0183, Up = 7, Down = 5); Monocytes NC+I (p-value = 0.0288, Up = 10, Down = 7); DCs (p-value = 0.0148, Up = 7, Down = 9); B Naive+Memory (p-value = 0.0185, Up = 3, Down = 12); APC (p-value = 0.0441, Up = 10, Down = 12)
R-HSA-1839124	5	FGFR1 mutant receptor activation	31	22	T CD8 CM (p-value = 0.0469, Up = NA, Down = 1); T gd Vd2 (p-value = 0.011, Up = NA, Down = 2); Monocytes NC+I (p-value = 0.019, Up = 8, Down = 6); DCs (p-value = 0.0369, Up = 6, Down = 6); B Naive+Memory (p-value = 0.00683, Up = 2, Down = 11)
R-HSA-1839122	6	Signaling by activated point mutants of FGFR1	11	2	T CD8 CM (p-value = 0.00435, Up = NA, Down = 1); T gd Vd2 (p-value = 0.0146, Up = NA, Down = 1); MAIT (p-value = 0.0383, Up = NA, Down = 1); T CD8 (p-value = 0.0329, Up = NA, Down = 2)
R-HSA-1839117	6	Signaling by cytosolic FGFR1 fusion mutants	18	18	pDCs (p-value = 0.0329, Up = 5, Down = 3); B Naive+Memory (p-value = 0.00227, Up = 2, Down = 10)
R-HSA-1839120	6	Signaling by FGFR1 amplification mutants	1	1	T gd Vd2 (p-value = 0.00731, Up = NA, Down = 1); MAIT (p-value = 0.0194, Up = NA, Down = 1)
R-HSA-8853336	6	Signaling by plasma membrane FGFR1 fusions	3	3	T gd Vd2 (p-value = 0.0218, Up = NA, Down = 1)
R-HSA-5655253	4	Signaling by FGFR2 in disease	44	28
R-HSA-1839126	5	FGFR2 mutant receptor activation	33	18	T CD8 CM (p-value = 0.0386, Up = NA, Down = 1)
R-HSA-2033519	6	Activated point mutants of FGFR2	17	2	T CD8 CM (p-value = 0.00435, Up = NA, Down = 1)
R-HSA-2023837	6	Signaling by FGFR2 amplification mutants	1	1
R-HSA-8853333	6	Signaling by FGFR2 fusions	1	1
R-HSA-8851708	6	Signaling by FGFR2 IIIa TM	19	17
R-HSA-5655332	4	Signaling by FGFR3 in disease	23	11	T CD8 CM (p-value = 0.0237, Up = NA, Down = 1); Tfh+Th1-17 (p-value = 0.0316, Up = 3, Down = 3); DCs (p-value = 0.0421, Up = 1, Down = 6); T CD8 (p-value = 0.0343, Up = 3, Down = 2)
R-HSA-8853334	5	Signaling by FGFR3 fusions in cancer	11	9	pDCs (p-value = 0.0326, Up = 2, Down = 3)
R-HSA-8853338	5	Signaling by FGFR3 point mutants in cancer	23	11	T CD8 CM (p-value = 0.0237, Up = NA, Down = 1); Tfh+Th1-17 (p-value = 0.0316, Up = 3, Down = 3); DCs (p-value = 0.0421, Up = 1, Down = 6); T CD8 (p-value = 0.0343, Up = 3, Down = 2)
R-HSA-2033514	6	FGFR3 mutant receptor activation	12	1	T CD8 CM (p-value = 0.00218, Up = NA, Down = 1)
R-HSA-1839130	7	Signaling by activated point mutants of FGFR3	12	1	T CD8 CM (p-value = 0.00218, Up = NA, Down = 1)
R-HSA-2033515	7	t(4;14) translocations of FGFR3	1	0
R-HSA-5655291	4	Signaling by FGFR4 in disease	12	10
R-HSA-1839128	5	FGFR4 mutant receptor activation	1	0
R-HSA-2644603	3	Signaling by NOTCH1 in Cancer	59	51
R-HSA-2644605	4	FBXW7 Mutants and NOTCH1 in Cancer	5	5
R-HSA-2644607	5	Loss of Function of FBXW7 in Cancer and NOTCH1 Signaling	5	5
R-HSA-2691230	4	Signaling by NOTCH1 HD Domain Mutants in Cancer	16	13	NK (p-value = 0.00861, Up = NA, Down = 3); Monocytes NC (p-value = 0.0352, Up = 5, Down = 1); Monocytes (p-value = 0.0497, Up = 7, Down = 3)
R-HSA-2691232	5	Constitutive Signaling by NOTCH1 HD Domain Mutants	16	13	NK (p-value = 0.00861, Up = NA, Down = 3); Monocytes NC (p-value = 0.0352, Up = 5, Down = 1); Monocytes (p-value = 0.0497, Up = 7, Down = 3)
R-HSA-2894858	4	Signaling by NOTCH1 HD+PEST Domain Mutants in Cancer	59	51
R-HSA-2894862	5	Constitutive Signaling by NOTCH1 HD+PEST Domain Mutants	59	51
R-HSA-2644602	4	Signaling by NOTCH1 PEST Domain Mutants in Cancer	59	51
R-HSA-2644606	5	Constitutive Signaling by NOTCH1 PEST Domain Mutants	59	51
R-HSA-2660825	4	Signaling by NOTCH1 t(7;9)(NOTCH1:M1580_K2555) Translocation Mutant	8	5	NK (p-value = 0.0107, Up = NA, Down = 2); Monocytes (p-value = 0.0328, Up = NA, Down = 5)
R-HSA-2660826	5	Constitutive Signaling by NOTCH1 t(7;9)(NOTCH1:M1580_K2555) Translocation Mutant	8	5	NK (p-value = 0.0107, Up = NA, Down = 2); Monocytes (p-value = 0.0328, Up = NA, Down = 5)
R-HSA-3304351	3	Signaling by TGF-beta Receptor Complex in Cancer	8	8	T gd non-Vd2 (p-value = 0.00579, Up = NA, Down = 2); T gd (p-value = 0.0458, Up = NA, Down = 2)
R-HSA-3304349	4	Loss of Function of SMAD2/3 in Cancer	7	7	B Ex (p-value = 0.0479, Up = NA, Down = 2); T gd non-Vd2 (p-value = 0.00439, Up = NA, Down = 2); T gd (p-value = 0.0353, Up = NA, Down = 2)
R-HSA-3315487	5	SMAD2/3 MH2 Domain Mutants in Cancer	7	7	B Ex (p-value = 0.0479, Up = NA, Down = 2); T gd non-Vd2 (p-value = 0.00439, Up = NA, Down = 2); T gd (p-value = 0.0353, Up = NA, Down = 2)
R-HSA-3304356	5	SMAD2/3 Phosphorylation Motif Mutants in Cancer	6	6	B Ex (p-value = 0.0354, Up = NA, Down = 2); Plasmablasts (p-value = 0.045, Up = NA, Down = 4); T gd non-Vd2 (p-value = 0.00316, Up = NA, Down = 2); T CD8 EM+TE (p-value = 0.0371, Up = NA, Down = 2); T gd (p-value = 0.026, Up = NA, Down = 2); Innate (p-value = 0.0465, Up = 4, Down = 2)
R-HSA-3304347	4	Loss of Function of SMAD4 in Cancer	3	3
R-HSA-3311021	5	SMAD4 MH2 Domain Mutants in Cancer	3	3
R-HSA-3656534	4	Loss of Function of TGFBR1 in Cancer	7	7	B Ex (p-value = 0.0479, Up = NA, Down = 2); T gd non-Vd2 (p-value = 0.00439, Up = NA, Down = 2); T gd (p-value = 0.0353, Up = NA, Down = 2); T Innate (p-value = 0.0427, Up = 2, Down = 1); Innate (p-value = 0.0279, Up = 5, Down = 2)
R-HSA-3656532	5	TGFBR1 KD Mutants in Cancer	7	7	B Ex (p-value = 0.0479, Up = NA, Down = 2); T gd non-Vd2 (p-value = 0.00439, Up = NA, Down = 2); T gd (p-value = 0.0353, Up = NA, Down = 2); T Innate (p-value = 0.0427, Up = 2, Down = 1); Innate (p-value = 0.0279, Up = 5, Down = 2)
R-HSA-3656535	5	TGFBR1 LBD Mutants in Cancer	4	4	T gd non-Vd2 (p-value = 0.00129, Up = NA, Down = 2); T CD8 EM+TE (p-value = 0.0159, Up = NA, Down = 2); T gd (p-value = 0.011, Up = NA, Down = 2); T CD8 Memory (p-value = 0.0377, Up = NA, Down = 2); T Innate (p-value = 0.00647, Up = 2, Down = 1)
R-HSA-3642278	4	Loss of Function of TGFBR2 in Cancer	4	4	T gd non-Vd2 (p-value = 0.00129, Up = NA, Down = 2); T CD8 EM+TE (p-value = 0.0159, Up = NA, Down = 2); T gd (p-value = 0.011, Up = NA, Down = 2); T CD8 Memory (p-value = 0.0377, Up = NA, Down = 2); T Innate (p-value = 0.00647, Up = 2, Down = 1)
R-HSA-3645790	5	TGFBR2 Kinase Domain Mutants in Cancer	4	4	T gd non-Vd2 (p-value = 0.00129, Up = NA, Down = 2); T CD8 EM+TE (p-value = 0.0159, Up = NA, Down = 2); T gd (p-value = 0.011, Up = NA, Down = 2); T CD8 Memory (p-value = 0.0377, Up = NA, Down = 2); T Innate (p-value = 0.00647, Up = 2, Down = 1)
R-HSA-3642279	5	TGFBR2 MSI Frameshift Mutants in Cancer	2	2	T gd non-Vd2 (p-value = 0.0295, Up = NA, Down = 1)
R-HSA-4791275	3	Signaling by WNT in cancer	35	29	NK (p-value = 0.0158, Up = NA, Down = 4); T gd (p-value = 0.00813, Up = 4, Down = 1); T Innate (p-value = 0.00573, Up = 6, Down = 3)
R-HSA-4839748	4	AMER1 mutants destabilize the destruction complex	14	14	B Naive+Memory (p-value = 0.0418, Up = 1, Down = 7)
R-HSA-5467343	5	Deletions in the AMER1 gene destabilize the destruction complex	1	1
R-HSA-5467348	5	Truncations of AMER1 destabilize the destruction complex	14	14	B Naive+Memory (p-value = 0.0418, Up = 1, Down = 7)
R-HSA-4839735	4	AXIN mutants destabilize the destruction complex, activating WNT signaling	14	14	B Naive+Memory (p-value = 0.0418, Up = 1, Down = 7)
R-HSA-5467340	5	AXIN missense mutants destabilize the destruction complex	14	14	B Naive+Memory (p-value = 0.0418, Up = 1, Down = 7)
R-HSA-5467345	5	Deletions in the AXIN genes in hepatocellular carcinoma result in elevated WNT signaling	1	1	T CD8 TE (p-value = 0.0113, Up = NA, Down = 1); T gd non-Vd2 (p-value = 0.0149, Up = NA, Down = 1); MAIT (p-value = 0.0194, Up = NA, Down = 1); NK (p-value = 0.034, Up = NA, Down = 1); T gd (p-value = 0.0442, Up = NA, Down = 1)
R-HSA-5339716	4	Misspliced GSK3beta mutants stabilize beta-catenin	15	15
R-HSA-5339717	4	Misspliced LRP5 mutants have enhanced beta-catenin-dependent signaling	6	3	T Innate (p-value = 0.0405, Up = 1, Down = 1)
R-HSA-4839743	4	phosphorylation site mutants of CTNNB1 are not targeted to the proteasome by the destruction complex	15	15
R-HSA-5358747	5	S33 mutants of beta-catenin aren't phosphorylated	15	15
R-HSA-5358749	5	S37 mutants of beta-catenin aren't phosphorylated	15	15
R-HSA-5358751	5	S45 mutants of beta-catenin aren't phosphorylated	15	15
R-HSA-5358752	5	T41 mutants of beta-catenin aren't phosphorylated	15	15
R-HSA-5340588	4	RNF mutants show enhanced WNT signaling and proliferation	9	6	Progenitors (p-value = 0.0224, Up = NA, Down = 4); Tfh+Th1-17 (p-value = 0.00426, Up = 2, Down = 3); Tfh+Th (p-value = 0.0223, Up = 2, Down = 3); T CD4 Memory (p-value = 0.00705, Up = 3, Down = 3); T CD4 (p-value = 0.0153, Up = 3, Down = 3); T Innate (p-value = 0.0268, Up = NA, Down = 3)
R-HSA-5339700	4	TCF7L2 mutants don't bind CTBP	3	3	NK (p-value = 0.00337, Up = NA, Down = 2)
R-HSA-4839744	4	truncated APC mutants destabilize the destruction complex	14	14	B Naive+Memory (p-value = 0.0418, Up = 1, Down = 7)
R-HSA-5467333	5	APC truncation mutants are not K63 polyubiquitinated	1	1
R-HSA-5467337	5	APC truncation mutants have impaired AXIN binding	14	14	B Naive+Memory (p-value = 0.0418, Up = 1, Down = 7)
R-HSA-5340573	4	WNT ligand secretion is abrogated by the PORCN inhibitor LGK974	1	1	T gd (p-value = 0.0442, Up = NA, Down = 1)
R-HSA-5545619	4	XAV939 inhibits tankyrase, stabilizing AXIN	2	2	mDCs (p-value = 0.0386, Up = 1, Down = 1)
R-HSA-5619115	2	Disorders of transmembrane transporters	98	60	Plasmablasts (p-value = 1.53e-07, Up = NA, Down = 35)
R-HSA-5619084	3	ABC transporter disorders	91	60	Plasmablasts (p-value = 1.53e-07, Up = NA, Down = 35)
R-HSA-5678895	4	Defective CFTR causes cystic fibrosis	84	59	Plasmablasts (p-value = 8.5e-08, Up = NA, Down = 35)
R-HSA-5683177	4	Defective ABCC8 can cause hypoglycemias and hyperglycemias	2	0
R-HSA-5683678	4	Defective ABCA3 causes pulmonary surfactant metabolism dysfunction type 3 (SMDP3)	5	1
R-HSA-5619102	3	SLC transporter disorders	7	0
R-HSA-5619058	4	Defective SLCO1B3 causes hyperbilirubinemia, Rotor type (HBLRR)	1	0
R-HSA-5619099	4	Defective AVP causes neurohypophyseal diabetes insipidus (NDI)	4	0
R-HSA-5619107	4	Defective TPR may confer susceptibility towards thyroid papillary carcinoma (TPC)	2	0
R-HSA-5619110	4	Defective SLCO1B1 causes hyperbilirubinemia, Rotor type (HBLRR)	1	0
R-HSA-5663205	2	Infectious disease	426	358	Neutrophils LD (p-value = 6.69e-11, Up = 81, Down = 189); Basophils LD (p-value = 2.02e-07, Up = 39, Down = 134); Granulocytes LD (p-value = 8.59e-06, Up = 73, Down = 190); T Naive (p-value = 0.0151, Up = 48, Down = 38); Phagocytes (p-value = 0.0187, Up = 105, Down = 150); Myeloid (p-value = 0.0467, Up = 94, Down = 170); Innate (p-value = 0.0104, Up = 95, Down = 141)
R-HSA-162906	3	HIV Infection	262	220	Plasmablasts (p-value = 0.00246, Up = 66, Down = 11); Neutrophils LD (p-value = 0.000673, Up = 53, Down = 101); Granulocytes LD (p-value = 0.0144, Up = 50, Down = 104)
R-HSA-162587	4	HIV Life Cycle	163	141	Neutrophils LD (p-value = 0.000248, Up = 35, Down = 69); Granulocytes LD (p-value = 0.0261, Up = 32, Down = 68)
R-HSA-162594	5	Early Phase of HIV Life Cycle	14	14	Plasmablasts (p-value = 0.000534, Up = 8, Down = 2)
R-HSA-173107	6	Binding and entry of HIV virion	4	4	T CD8 EM (p-value = 0.0274, Up = NA, Down = 1); T gd Vd2 (p-value = 0.0289, Up = NA, Down = 1); T Innate (p-value = 0.00647, Up = 2, Down = 1)
R-HSA-162592	6	Integration of provirus	9	9	Plasmablasts (p-value = 0.000158, Up = 7, Down = 1)
R-HSA-164843	7	2-LTR circle formation	7	7	Plasmablasts (p-value = 0.0018, Up = 5, Down = 1)
R-HSA-177539	7	Autointegration results in viral DNA circles	3	3	Plasmablasts (p-value = 0.0182, Up = 2, Down = 1)
R-HSA-175567	7	Integration of viral DNA into host genomic DNA	3	3	Plasmablasts (p-value = 0.0182, Up = 2, Down = 1)
R-HSA-162589	6	Reverse Transcription of HIV RNA	1	1
R-HSA-164516	7	Minus-strand DNA synthesis	1	1
R-HSA-164525	7	Plus-strand DNA synthesis	1	1
R-HSA-162585	6	Uncoating of the HIV Virion	1	1
R-HSA-162599	5	Late Phase of HIV Life Cycle	150	128	Neutrophils LD (p-value = 0.000314, Up = 31, Down = 64); Granulocytes LD (p-value = 0.0118, Up = 30, Down = 63)
R-HSA-175474	6	Assembly Of The HIV Virion	16	15	T CD8 Naive (p-value = 0.0311, Up = NA, Down = 3)
R-HSA-171286	7	Synthesis and processing of ENV and VPU	1	1	T CD8 Naive (p-value = 0.0472, Up = NA, Down = 1); NK (p-value = 0.034, Up = NA, Down = 1)
R-HSA-174495	7	Synthesis And Processing Of GAG, GAGPOL Polyproteins	14	13
R-HSA-174490	8	Membrane binding and targetting of GAG proteins	14	13
R-HSA-162588	6	Budding and maturation of HIV virion	28	26	Granulocytes LD (p-value = 0.0409, Up = 13, Down = 8)
R-HSA-165054	6	Rev-mediated nuclear export of HIV RNA	33	33	Neutrophils LD (p-value = 9.28e-06, Up = 6, Down = 25); Granulocytes LD (p-value = 0.00136, Up = 5, Down = 24)
R-HSA-167172	6	Transcription of the HIV genome	86	66
R-HSA-167152	7	Formation of HIV elongation complex in the absence of HIV Tat	61	44
R-HSA-167287	7	HIV elongation arrest and recovery	41	32
R-HSA-167169	7	HIV Transcription Elongation	59	42
R-HSA-167242	8	Abortive elongation of HIV-1 transcript in the absence of Tat	28	23	Neutrophils LD (p-value = 0.0484, Up = 6, Down = 12)
R-HSA-167158	8	Formation of the HIV-1 Early Elongation Complex	46	33
R-HSA-167246	8	Tat-mediated elongation of the HIV-1 transcript	59	42
R-HSA-167200	9	Formation of HIV-1 elongation complex containing HIV-1 Tat	59	42
R-HSA-167161	7	HIV Transcription Initiation	55	44
R-HSA-167290	7	Pausing and recovery of HIV elongation	41	32
R-HSA-167238	7	Pausing and recovery of Tat-mediated HIV elongation	39	30
R-HSA-167160	7	RNA Pol II CTD phosphorylation and interaction with CE during HIV infection	35	27
R-HSA-167162	7	RNA Polymerase II HIV Promoter Escape	55	44
R-HSA-167243	7	Tat-mediated HIV elongation arrest and recovery	39	30
R-HSA-162909	4	Host Interactions of HIV factors	146	126	Plasmablasts (p-value = 0.00017, Up = 45, Down = 7); Neutrophils LD (p-value = 0.00586, Up = 27, Down = 62); Granulocytes LD (p-value = 0.0259, Up = 25, Down = 65)
R-HSA-180689	5	APOBEC3G mediated resistance to HIV-1 infection	5	5	Plasmablasts (p-value = 0.00126, Up = 4, Down = 1); T CD8 Naive (p-value = 0.0202, Up = 1, Down = 1); T CD4 Naive+Tregs (p-value = 0.0397, Up = 1, Down = 1)
R-HSA-177243	5	Interactions of Rev with host cellular proteins	35	35	Neutrophils LD (p-value = 3.66e-06, Up = 7, Down = 26); Granulocytes LD (p-value = 0.000676, Up = 6, Down = 25)
R-HSA-180746	6	Nuclear import of Rev protein	32	32	Neutrophils LD (p-value = 1.47e-05, Up = 7, Down = 23); Granulocytes LD (p-value = 0.00193, Up = 6, Down = 22)
R-HSA-176034	5	Interactions of Tat with host cellular proteins	2	2
R-HSA-176033	5	Interactions of Vpr with host cellular proteins	35	35	Neutrophils LD (p-value = 2.9e-05, Up = 7, Down = 25); Granulocytes LD (p-value = 0.00861, Up = 5, Down = 24)
R-HSA-180897	6	Vpr-mediated induction of apoptosis by mitochondrial outer membrane permeabilization	3	3	Basophils LD (p-value = 0.0445, Up = NA, Down = 3); B cells (p-value = 0.042, Up = NA, Down = 3)
R-HSA-180910	6	Vpr-mediated nuclear import of PICs	32	32	Neutrophils LD (p-value = 0.000107, Up = 7, Down = 22); Granulocytes LD (p-value = 0.0204, Up = 5, Down = 21)
R-HSA-164952	5	The role of Nef in HIV-1 replication and disease pathogenesis	29	26	Tfh+Th1-17 (p-value = 0.0354, Up = 9, Down = 2); Monocytes NC+I (p-value = 0.00673, Up = 13, Down = 4); Tfh+Th (p-value = 0.0375, Up = 9, Down = 5); DCs (p-value = 0.00353, Up = 11, Down = 5); Monocytes C+I (p-value = 0.0326, Up = 12, Down = 4); T CD4 Memory (p-value = 0.0218, Up = 8, Down = 9); Monocytes (p-value = 0.042, Up = 13, Down = 5); T CD4 (p-value = 0.0361, Up = 8, Down = 10); T CD8 (p-…
R-HSA-164944	6	Nef and signal transduction	8	8	Tfh+Th1-17 (p-value = 0.0253, Up = 4, Down = 1); T gd (p-value = 0.0458, Up = 1, Down = 1); Monocytes NC+I (p-value = 0.0468, Up = 4, Down = 2); Granulocytes LD (p-value = 0.0242, Up = 5, Down = 3); Monocytes (p-value = 0.0374, Up = 4, Down = 3); T CD4 (p-value = 0.0344, Up = 4, Down = 3); T CD8 (p-value = 0.0407, Up = 3, Down = 1); T Innate (p-value = 0.0101, Up = 3, Down = 1)
R-HSA-164938	6	Nef-mediates down modulation of cell surface receptors by recruiting them to clathrin adapters	22	19	T CD8 CM (p-value = 0.0407, Up = NA, Down = 1); pDCs (p-value = 0.0151, Up = 8, Down = 1); B Naive+NSM (p-value = 0.0448, Up = 2, Down = 5); Monocytes NC+I (p-value = 0.0317, Up = 9, Down = 3); DCs (p-value = 0.0022, Up = 9, Down = 4); T CD4 Memory (p-value = 0.0268, Up = 6, Down = 7); APC (p-value = 0.00412, Up = 10, Down = 7)
R-HSA-167590	7	Nef Mediated CD4 Down-regulation	9	9	Monocytes NC+I (p-value = 0.0232, Up = 6, Down = 1); DCs (p-value = 0.0458, Up = 5, Down = 1); T CD4 Memory (p-value = 0.0426, Up = 4, Down = 3)
R-HSA-182218	7	Nef Mediated CD8 Down-regulation	7	7	T CD8 CM (p-value = 0.0152, Up = NA, Down = 1); T CD8 EM (p-value = 0.0475, Up = NA, Down = 1)
R-HSA-164939	7	Nef mediated downregulation of CD28 cell surface expression	2	2	Tfh (p-value = 0.0102, Up = NA, Down = 1); Th17 (p-value = 0.0161, Up = NA, Down = 1); T CD4 Naive+Tregs (p-value = 0.00456, Up = 1, Down = 1); T Naive (p-value = 0.0375, Up = 1, Down = 1)
R-HSA-164940	7	Nef mediated downregulation of MHC class I complex cell surface expression	11	8	pDCs (p-value = 0.0177, Up = 4, Down = 1)
R-HSA-180585	5	Vif-mediated degradation of APOBEC3G	70	53	Plasmablasts (p-value = 1.02e-05, Up = NA, Down = 29)
R-HSA-180534	5	Vpu mediated degradation of CD4	68	51	Plasmablasts (p-value = 1.34e-05, Up = NA, Down = 28)
R-HSA-168254	3	Influenza Infection	168	149	Neutrophils LD (p-value = 2.3e-19, Up = 21, Down = 116); Basophils LD (p-value = 1.33e-16, Up = 8, Down = 94); Granulocytes LD (p-value = 9.44e-10, Up = 14, Down = 113); Tfh+Th (p-value = 0.00437, Up = 63, Down = 5); T CD4 Memory (p-value = 0.031, Up = 69, Down = 8); T CD4 (p-value = 0.000379, Up = 82, Down = 13); T Naive (p-value = 0.0386, Up = 33, Down = 5); Phagocytes (p-value = 0.00105, Up = …
R-HSA-168253	4	Host Interactions with Influenza Factors	41	40	Neutrophils LD (p-value = 3.16e-06, Up = 12, Down = 25); Granulocytes LD (p-value = 0.00581, Up = 9, Down = 24)
R-HSA-168276	5	NS1 Mediated Effects on Host Pathways	39	38	Neutrophils LD (p-value = 7.72e-06, Up = 11, Down = 24); Granulocytes LD (p-value = 0.00349, Up = 9, Down = 23)
R-HSA-168315	6	Inhibition of Host mRNA Processing and RNA Silencing	2	2
R-HSA-169131	6	Inhibition of PKR	1	1
R-HSA-168277	5	Influenza Virus Induced Apoptosis	2	2	T gd non-Vd2 (p-value = 0.0295, Up = NA, Down = 1)
R-HSA-168255	4	Influenza Life Cycle	157	139	Neutrophils LD (p-value = 2.58e-18, Up = 17, Down = 111); Basophils LD (p-value = 1.05e-18, Up = 7, Down = 93); Granulocytes LD (p-value = 1.81e-09, Up = 11, Down = 108); Tfh+Th (p-value = 0.00149, Up = 62, Down = 4); T CD4 Memory (p-value = 0.00969, Up = 68, Down = 7); T CD4 (p-value = 0.000126, Up = 81, Down = 10); T Naive (p-value = 0.035, Up = 32, Down = 4); Phagocytes (p-value = 0.000224, Up…
R-HSA-168268	5	Virus Assembly and Release	2	2
R-HSA-168316	6	Assembly of Viral Components at the Budding Site	2	2
R-HSA-168275	5	Entry of Influenza Virion into Host Cell via Endocytosis	2	2	T CD8 (p-value = 0.0329, Up = NA, Down = 2)
R-HSA-168274	5	Export of Viral Ribonucleoproteins from Nucleus	35	31	Neutrophils LD (p-value = 2.34e-05, Up = 7, Down = 22); Granulocytes LD (p-value = 0.00271, Up = 6, Down = 21)
R-HSA-168333	6	NEP/NS2 Interacts with the Cellular Export Machinery	30	30	Neutrophils LD (p-value = 3.69e-05, Up = 6, Down = 22); Granulocytes LD (p-value = 0.0038, Up = 5, Down = 21)
R-HSA-168330	6	Viral RNP Complexes in the Host Cell Nucleus	5	1	T CD8 Naive (p-value = 0.0472, Up = NA, Down = 1)
R-HSA-168273	5	Influenza Viral RNA Transcription and Replication	144	130	Neutrophils LD (p-value = 1.84e-17, Up = 13, Down = 107); Basophils LD (p-value = 8.58e-21, Up = 6, Down = 92); Granulocytes LD (p-value = 6.36e-10, Up = 8, Down = 105); Tfh+Th (p-value = 0.00028, Up = 62, Down = 3); T CD4 Memory (p-value = 0.00289, Up = 67, Down = 6); T CD4 (p-value = 5.35e-05, Up = 80, Down = 7); Phagocytes (p-value = 0.000643, Up = 12, Down = 91); T cells (p-value = 0.00142, U…
R-HSA-168325	6	Viral Messenger RNA Synthesis	42	42	Neutrophils LD (p-value = 4.9e-05, Up = 10, Down = 27)
R-HSA-192823	6	Viral mRNA Translation	100	86	Neutrophils LD (p-value = 1.73e-13, Up = 3, Down = 78); Basophils LD (p-value = 6.47e-27, Up = 1, Down = 77); Granulocytes LD (p-value = 8.41e-11, Up = 1, Down = 79); Tfh+Th (p-value = 2.89e-09, Up = NA, Down = 57); T CD4 Memory (p-value = 2.52e-08, Up = 62, Down = 1); T CD4 (p-value = 1.48e-12, Up = 73, Down = 1); T Naive (p-value = 0.000492, Up = 29, Down = 1); Phagocytes (p-value = 6.53e-06, U…
R-HSA-192905	6	vRNP Assembly	2	2	MAIT (p-value = 0.0383, Up = NA, Down = 1)
R-HSA-168271	5	Transport of Ribonucleoproteins into the Host Nucleus	30	30	Neutrophils LD (p-value = 3.69e-05, Up = 8, Down = 20); Granulocytes LD (p-value = 0.0128, Up = 6, Down = 19)
R-HSA-1222352	3	Latent infection of Homo sapiens with Mycobacterium tuberculosis	1	1
R-HSA-1222499	4	Response of Mtb to phagocytosis	1	1
R-HSA-1222449	5	Mtb iron assimilation by chelation	1	1
R-HSA-8876384	3	Listeria monocytogenes entry into host cells	20	17	Monocytes NC (p-value = 0.0033, Up = 8, Down = 1)
R-HSA-8876493	4	InlA-mediated entry of Listeria monocytogenes into host cells	9	9	Monocytes NC (p-value = 0.0226, Up = 4, Down = 1)
R-HSA-8875360	4	InlB-mediated entry of Listeria monocytogenes into host cell	15	12	Monocytes NC (p-value = 0.0229, Up = 5, Down = 1)
R-HSA-5339562	3	Uptake and actions of bacterial toxins	31	27	T gd (p-value = 0.0295, Up = 3, Down = 1); T CD8 (p-value = 0.0158, Up = 3, Down = 7); T Innate (p-value = 0.0379, Up = 5, Down = 2); Myeloid (p-value = 0.0183, Up = 15, Down = 9)
R-HSA-8942233	4	Intestinal infectious diseases	2	1
R-HSA-168799	4	Neurotoxicity of clostridium toxins	10	8	T CD4 (p-value = 0.0344, Up = 4, Down = 3); T cells (p-value = 0.0452, Up = 4, Down = 4)
R-HSA-5250968	5	Toxicity of botulinum toxin type A (BoNT/A)	4	3
R-HSA-5250958	5	Toxicity of botulinum toxin type B (BoNT/B)	3	3
R-HSA-5250971	5	Toxicity of botulinum toxin type C (BoNT/C)	3	1	NK (p-value = 0.034, Up = NA, Down = 1); T gd (p-value = 0.0442, Up = NA, Down = 1)
R-HSA-5250955	5	Toxicity of botulinum toxin type D (BoNT/D)	5	5	T CD4 (p-value = 0.0307, Up = 3, Down = 2); T Memory (p-value = 0.0424, Up = 3, Down = 2)
R-HSA-5250992	5	Toxicity of botulinum toxin type E (BoNT/E)	3	2
R-HSA-5250981	5	Toxicity of botulinum toxin type F (BoNT/F)	5	5	T CD4 (p-value = 0.0307, Up = 3, Down = 2); T Memory (p-value = 0.0424, Up = 3, Down = 2)
R-HSA-5250989	5	Toxicity of botulinum toxin type G (BoNT/G)	3	3
R-HSA-5250982	5	Toxicity of tetanus toxin (TeNT)	1	1
R-HSA-5210891	4	Uptake and function of anthrax toxins	13	12	T CD8 Naive (p-value = 0.0167, Up = NA, Down = 3); pDCs (p-value = 0.0345, Up = 4, Down = 2)
R-HSA-5336415	4	Uptake and function of diphtheria toxin	6	6	Basophils LD (p-value = 0.0236, Up = 2, Down = 3)
R-HSA-8863678	2	Neurodegenerative Diseases	24	22
R-HSA-8862803	3	Deregulated CDK5 triggers multiple neurodegenerative pathways in Alzheimer's disease models	24	22
R-HSA-73894	1	DNA Repair	339	288	Neutrophils LD (p-value = 0.0124, Up = 61, Down = 129)
R-HSA-73884	2	Base Excision Repair	38	38	B Ex (p-value = 0.0459, Up = NA, Down = 5); Myeloid (p-value = 0.0121, Up = 6, Down = 27)
R-HSA-73929	3	Base-Excision Repair, AP Site Formation	10	10	B Ex (p-value = 0.0129, Up = NA, Down = 3); Myeloid (p-value = 0.0268, Up = 1, Down = 9)
R-HSA-73927	4	Depurination	3	3
R-HSA-110331	5	Cleavage of the damaged purine	3	3
R-HSA-110330	5	Recognition and association of DNA glycosylase with site containing an affected purine	3	3
R-HSA-73928	4	Depyrimidination	8	8	B Ex (p-value = 0.00649, Up = NA, Down = 3); B Memory (p-value = 0.0219, Up = NA, Down = 5)
R-HSA-110329	5	Cleavage of the damaged pyrimidine	8	8	B Ex (p-value = 0.00649, Up = NA, Down = 3); B Memory (p-value = 0.0219, Up = NA, Down = 5)
R-HSA-110328	5	Recognition and association of DNA glycosylase with site containing an affected pyrimidine	8	8	B Ex (p-value = 0.00649, Up = NA, Down = 3); B Memory (p-value = 0.0219, Up = NA, Down = 5)
R-HSA-73933	3	Resolution of Abasic Sites (AP sites)	38	38	B Ex (p-value = 0.0459, Up = NA, Down = 5); Myeloid (p-value = 0.0121, Up = 6, Down = 27)
R-HSA-5649702	4	APEX1-Independent Resolution of AP Sites via the Single Nucleotide Replacement Pathway	7	7
R-HSA-110357	4	Displacement of DNA glycosylase by APEX1	9	9	Myeloid (p-value = 0.0385, Up = 1, Down = 8)
R-HSA-110373	4	Resolution of AP sites via the multiple-nucleotide patch replacement pathway	25	25	Neutrophils LD (p-value = 0.0259, Up = 3, Down = 17); Lymphoid (p-value = 0.028, Up = 18, Down = 4); Myeloid (p-value = 0.00808, Up = 5, Down = 18); Adaptive (p-value = 0.0287, Up = 16, Down = 4); Innate (p-value = 0.029, Up = 4, Down = 16)
R-HSA-5651801	5	PCNA-Dependent Long Patch Base Excision Repair	21	21	Myeloid (p-value = 0.025, Up = 4, Down = 15)
R-HSA-110362	5	POLB-Dependent Long Patch Base Excision Repair	8	8	Neutrophils LD (p-value = 0.0156, Up = 2, Down = 6); Adaptive (p-value = 0.0166, Up = 6, Down = 2); Innate (p-value = 0.0167, Up = 2, Down = 6)
R-HSA-110381	4	Resolution of AP sites via the single-nucleotide replacement pathway	4	4
R-HSA-73930	5	Abasic sugar-phosphate removal via the single-nucleotide replacement pathway	2	2
R-HSA-73893	2	DNA Damage Bypass	48	47
R-HSA-110314	3	Recognition of DNA damage by PCNA-containing replication complex	30	30
R-HSA-110313	3	Translesion synthesis by Y family DNA polymerases bypasses lesions on DNA template	39	38	Basophils LD (p-value = 0.0456, Up = 6, Down = 13); Granulocytes LD (p-value = 0.0258, Up = 13, Down = 17)
R-HSA-5656169	4	Termination of translesion DNA synthesis	32	31
R-HSA-110320	4	Translesion Synthesis by POLH	19	19	Granulocytes LD (p-value = 0.0397, Up = 6, Down = 10)
R-HSA-5656121	4	Translesion synthesis by POLI	17	17	Basophils LD (p-value = 0.0415, Up = 1, Down = 9)
R-HSA-5655862	4	Translesion synthesis by POLK	17	17	Basophils LD (p-value = 0.0415, Up = 1, Down = 9); Granulocytes LD (p-value = 0.0216, Up = 3, Down = 12)
R-HSA-110312	4	Translesion synthesis by REV1	16	16	Basophils LD (p-value = 0.0249, Up = 1, Down = 9); Granulocytes LD (p-value = 0.0308, Up = 3, Down = 11)
R-HSA-73942	2	DNA Damage Reversal	8	8
R-HSA-5657655	3	MGMT-mediated DNA damage reversal	1	1
R-HSA-73943	3	Reversal of alkylation damage by DNA dioxygenases	7	7
R-HSA-112122	4	ALKBH2 mediated reversal of alkylation damage	1	1
R-HSA-112126	4	ALKBH3 mediated reversal of alkylation damage	4	4
R-HSA-5693532	2	DNA Double-Strand Break Repair	174	144	Plasmablasts (p-value = 0.0152, Up = 48, Down = 2)
R-HSA-5693606	3	DNA Double Strand Break Response	84	56	Plasmablasts (p-value = 0.0434, Up = 19, Down = 2)
R-HSA-5693565	4	Recruitment and ATM-mediated phosphorylation of repair and signaling proteins at DNA double strand breaks	83	55
R-HSA-5693548	4	Sensing of DNA Double Strand Breaks	6	6	T CD4 Memory (p-value = 0.00705, Up = 2, Down = 4)
R-HSA-5693538	3	Homology Directed Repair	146	118	Plasmablasts (p-value = 0.00956, Up = 42, Down = 1)
R-HSA-5693567	4	HDR through Homologous Recombination (HR) or Single Strand Annealing (SSA)	140	112	Plasmablasts (p-value = 0.0282, Up = 38, Down = 1)
R-HSA-5685942	5	HDR through Homologous Recombination (HRR)	68	66
R-HSA-5693579	6	Homologous DNA Pairing and Strand Exchange	43	41
R-HSA-5693616	7	Presynaptic phase of homologous DNA pairing and strand exchange	40	38
R-HSA-5693537	6	Resolution of D-Loop Structures	34	33
R-HSA-5693568	7	Resolution of D-loop Structures through Holliday Junction Intermediates	33	32
R-HSA-5693554	7	Resolution of D-loop Structures through Synthesis-Dependent Strand Annealing (SDSA)	26	25	Plasmablasts (p-value = 0.0422, Up = 10, Down = 1)
R-HSA-5685938	5	HDR through Single Strand Annealing (SSA)	38	36
R-HSA-5693607	5	Processing of DNA double-strand break ends	106	78	Plasmablasts (p-value = 0.0123, Up = 29, Down = 1)
R-HSA-5685939	4	HDR through MMEJ (alt-NHEJ)	10	10
R-HSA-5693571	3	Nonhomologous End-Joining (NHEJ)	76	50	Plasmablasts (p-value = 0.0239, Up = 19, Down = 1)
R-HSA-6783310	2	Fanconi Anemia Pathway	40	39
R-HSA-5358508	2	Mismatch Repair	15	15
R-HSA-5358606	3	Mismatch repair (MMR) directed by MSH2:MSH3 (MutSbeta)	14	14
R-HSA-5358565	3	Mismatch repair (MMR) directed by MSH2:MSH6 (MutSalpha)	14	14
R-HSA-5696398	2	Nucleotide Excision Repair	128	109	Neutrophils LD (p-value = 0.00307, Up = 19, Down = 60)
R-HSA-5696399	3	Global Genome Nucleotide Excision Repair (GG-NER)	102	83	Neutrophils LD (p-value = 0.0321, Up = 11, Down = 47)
R-HSA-5696394	4	DNA Damage Recognition in GG-NER	48	37
R-HSA-5696400	4	Dual Incision in GG-NER	48	41	Neutrophils LD (p-value = 0.0489, Up = 3, Down = 27)
R-HSA-5696395	4	Formation of Incision Complex in GG-NER	51	43	pDCs (p-value = 0.0037, Up = 14, Down = 4); Neutrophils LD (p-value = 0.0134, Up = 7, Down = 26)
R-HSA-5696397	4	Gap-filling DNA repair synthesis and ligation in GG-NER	25	25
R-HSA-6781827	3	Transcription-Coupled Nucleotide Excision Repair (TC-NER)	86	78	Neutrophils LD (p-value = 0.0159, Up = 12, Down = 44)
R-HSA-6782135	4	Dual incision in TC-NER	73	65	Neutrophils LD (p-value = 0.011, Up = 11, Down = 37)
R-HSA-6781823	4	Formation of TC-NER Pre-Incision Complex	61	53	Neutrophils LD (p-value = 0.0109, Up = 10, Down = 30)
R-HSA-6782210	4	Gap-filling DNA repair synthesis and ligation in TC-NER	72	64	Neutrophils LD (p-value = 0.0268, Up = 11, Down = 35)
R-HSA-69306	1	DNA Replication	125	107	Plasmablasts (p-value = 2.33e-09, Up = 56, Down = 1); Monocytes (p-value = 0.0497, Up = 31, Down = 32); Myeloid Phagocytes (p-value = 0.0287, Up = 36, Down = 34)
R-HSA-68874	2	M/G1 Transition	102	84	Plasmablasts (p-value = 2.66e-08, Up = 45, Down = 1); Monocytes (p-value = 0.0379, Up = 25, Down = 26); Myeloid Phagocytes (p-value = 0.017, Up = 31, Down = 26)
R-HSA-69304	2	Regulation of DNA replication	93	75	Plasmablasts (p-value = 1.62e-10, Up = 45, Down = 1)
R-HSA-69239	2	Synthesis of DNA	116	99	Plasmablasts (p-value = 6.76e-09, Up = 52, Down = 1); Myeloid Phagocytes (p-value = 0.0309, Up = 33, Down = 32)
R-HSA-1474244	1	Extracellular matrix organization	314	199	Progenitors (p-value = 0.0365, Up = 42, Down = 12); B NSM (p-value = 0.0211, Up = 16, Down = 4); T CD4 TE (p-value = 0.0207, Up = NA, Down = 2); T CD8 Naive (p-value = 0.000163, Up = 10, Down = 12); MAIT (p-value = 0.00516, Up = NA, Down = 10); T gd (p-value = 0.00692, Up = 15, Down = 2); B Memory (p-value = 0.0445, Up = 30, Down = 28); Tfh+Th (p-value = 0.0383, Up = 24, Down = 58); T CD4 Memory …
R-HSA-1474290	2	Collagen formation	94	54	MAIT (p-value = 0.0202, Up = NA, Down = 4); NK (p-value = 0.0356, Up = NA, Down = 5); pDCs (p-value = 0.0465, Up = 14, Down = 4); T gd (p-value = 0.031, Up = 4, Down = 2); T CD8 (p-value = 0.0123, Up = 4, Down = 13); T Naive (p-value = 0.0459, Up = 6, Down = 10)
R-HSA-2022090	3	Assembly of collagen fibrils and other multimeric structures	65	36	MAIT (p-value = 0.00491, Up = NA, Down = 4); T gd (p-value = 0.0201, Up = 3, Down = 2); T CD8 (p-value = 0.000237, Up = 4, Down = 12); T Innate (p-value = 0.0248, Up = 3, Down = 6)
R-HSA-2214320	4	Anchoring fibril formation	15	5	B NSM (p-value = 0.00214, Up = NA, Down = 3); B SM (p-value = 0.00147, Up = NA, Down = 3); B Ex (p-value = 0.0245, Up = NA, Down = 2); Plasmablasts (p-value = 0.0189, Up = NA, Down = 4); B Naive+NSM (p-value = 0.00482, Up = 3, Down = 1); B Ex+SM (p-value = 0.0231, Up = NA, Down = 3); B Memory (p-value = 0.0129, Up = 3, Down = 1); B Naive+Memory (p-value = 0.0368, Up = 3, Down = 1); T CD4 (p-value…
R-HSA-2243919	4	Crosslinking of collagen fibrils	18	10	B NSM (p-value = 0.0203, Up = NA, Down = 3); B SM (p-value = 0.0144, Up = NA, Down = 3)
R-HSA-1650814	3	Collagen biosynthesis and modifying enzymes	71	38	B SM (p-value = 0.0156, Up = 5, Down = 1); Plasmablasts (p-value = 0.0107, Up = NA, Down = 17); T CD4 TE (p-value = 0.043, Up = NA, Down = 1); MAIT (p-value = 0.00597, Up = NA, Down = 4); NK (p-value = 0.00874, Up = NA, Down = 5)
R-HSA-8948216	4	Collagen chain trimerization	48	20	B NSM (p-value = 0.0316, Up = NA, Down = 4); B SM (p-value = 0.0208, Up = NA, Down = 4); B Ex (p-value = 0.0182, Up = NA, Down = 4); Plasmablasts (p-value = 0.000317, Up = NA, Down = 13); MAIT (p-value = 0.00637, Up = NA, Down = 3); T CD8 (p-value = 0.0184, Up = 3, Down = 5)
R-HSA-1474228	2	Degradation of the extracellular matrix	147	86	B SM (p-value = 0.00659, Up = 10, Down = 1); T CD8 Naive (p-value = 0.0196, Up = 4, Down = 5); MAIT (p-value = 0.00628, Up = NA, Down = 6); T gd (p-value = 0.0358, Up = 7, Down = 1); T CD4 Memory (p-value = 0.00504, Up = 6, Down = 44); T CD4 (p-value = 0.00558, Up = 8, Down = 47); T CD8 (p-value = 0.00857, Up = 6, Down = 19); T Naive (p-value = 0.0343, Up = 8, Down = 16); T Memory (p-value = 0.04…
R-HSA-1592389	3	Activation of Matrix Metalloproteinases	37	20
R-HSA-1442490	3	Collagen degradation	71	34	B SM (p-value = 0.0351, Up = 4, Down = 1); Plasmablasts (p-value = 0.0186, Up = NA, Down = 15); MAIT (p-value = 0.0275, Up = NA, Down = 3); T CD8 (p-value = 0.0329, Up = 3, Down = 8)
R-HSA-3000178	2	ECM proteoglycans	76	41	B Naive (p-value = 0.0363, Up = NA, Down = 7); B NSM (p-value = 0.000721, Up = 8, Down = 1); B SM (p-value = 0.0222, Up = NA, Down = 6); B Ex (p-value = 0.00481, Up = 6, Down = 1); Plasmablasts (p-value = 0.0248, Up = 16, Down = 1); T CD8 Naive (p-value = 0.0423, Up = 4, Down = 1); T gd non-Vd2 (p-value = 0.0227, Up = NA, Down = 3); MAIT (p-value = 0.0444, Up = NA, Down = 3); B Memory (p-value = …
R-HSA-1566948	2	Elastic fibre formation	45	31	Progenitors (p-value = 0.00289, Up = 12, Down = 2); T CD8 Naive (p-value = 0.00286, Up = 4, Down = 2); Lymphoid (p-value = 0.0195, Up = 7, Down = 20); Adaptive (p-value = 0.0122, Up = 7, Down = 18)
R-HSA-2129379	3	Molecules associated with elastic fibres	38	25	Progenitors (p-value = 0.00306, Up = 11, Down = 1); T CD8 Naive (p-value = 0.00553, Up = 4, Down = 1); Adaptive (p-value = 0.0287, Up = 6, Down = 14)
R-HSA-1566977	2	Fibronectin matrix formation	6	6	B NSM (p-value = 0.0484, Up = 1, Down = 1); T CD8 Naive (p-value = 0.0293, Up = 1, Down = 1); B Naive+NSM (p-value = 0.0124, Up = 3, Down = 1); B Memory (p-value = 0.00363, Up = 4, Down = 1); B Naive+Memory (p-value = 0.0137, Up = 4, Down = 1)
R-HSA-216083	2	Integrin cell surface interactions	85	59	Plasmablasts (p-value = 0.0224, Up = 21, Down = 2); T CD8 Naive (p-value = 0.00612, Up = 4, Down = 4); T CD4 Memory (p-value = 0.0223, Up = 10, Down = 24); T CD4 (p-value = 0.0313, Up = 10, Down = 27); T Memory (p-value = 0.000577, Up = 16, Down = 28); T cells (p-value = 0.0324, Up = 17, Down = 30)
R-HSA-8941237	2	Invadopodia formation	4	4	Th1/Th17 (p-value = 0.0173, Up = NA, Down = 1); Th17 (p-value = 0.0319, Up = NA, Down = 1)
R-HSA-3000157	2	Laminin interactions	30	21	B NSM (p-value = 0.00786, Up = 4, Down = 1); B SM (p-value = 0.00457, Up = NA, Down = 5); Plasmablasts (p-value = 0.00965, Up = NA, Down = 11); T CD8 CM (p-value = 0.0448, Up = NA, Down = 1); B Memory (p-value = 0.0416, Up = 6, Down = 3); T CD8 (p-value = 0.0251, Up = 2, Down = 6)
R-HSA-3000171	2	Non-integrin membrane-ECM interactions	68	41	B NSM (p-value = 0.0118, Up = 5, Down = 2); Plasmablasts (p-value = 0.00167, Up = 18, Down = 2); T CD4 Naive (p-value = 0.0162, Up = NA, Down = 4); Tregs (p-value = 0.0212, Up = NA, Down = 2); Th17 (p-value = 0.043, Up = NA, Down = 2); T CD4 TE (p-value = 0.0463, Up = NA, Down = 1); T CD8 Naive (p-value = 0.0117, Up = 4, Down = 2); MAIT (p-value = 0.00784, Up = NA, Down = 4); Tfh+Th1-17 (p-value …
R-HSA-3000170	3	Syndecan interactions	28	21	T CD4 Naive (p-value = 0.0131, Up = NA, Down = 3); T CD8 Naive (p-value = 0.000314, Up = 4, Down = 2); T CD4 Naive+Tregs (p-value = 0.0492, Up = NA, Down = 4); Tfh+Th1-17 (p-value = 0.0182, Up = 8, Down = 2); Tfh+Th (p-value = 0.0312, Up = 8, Down = 4); T CD4 Memory (p-value = 0.00264, Up = 9, Down = 7); T CD4 (p-value = 0.0127, Up = 9, Down = 7); T Naive (p-value = 0.0116, Up = 5, Down = 4); T M…
R-HSA-74160	1	Gene expression (Transcription)	1507	1212	Neutrophils LD (p-value = 0.00175, Up = 291, Down = 476)
R-HSA-212165	2	Epigenetic regulation of gene expression	171	110	Neutrophils LD (p-value = 0.00128, Up = 39, Down = 42); Granulocytes LD (p-value = 0.0294, Up = 35, Down = 44)
R-HSA-5334118	3	DNA methylation	65	28	Progenitors (p-value = 0.00939, Up = NA, Down = 12); Plasmablasts (p-value = 0.000129, Up = NA, Down = 17); Tfh+Th1-17 (p-value = 0.0257, Up = 1, Down = 11); Tfh+Th (p-value = 0.00477, Up = 1, Down = 16)
R-HSA-5250941	3	Negative epigenetic regulation of rRNA expression	125	72	Neutrophils LD (p-value = 0.00859, Up = 28, Down = 25)
R-HSA-427413	4	NoRC negatively regulates rRNA expression	122	69	Neutrophils LD (p-value = 0.00864, Up = 28, Down = 23)
R-HSA-427359	4	SIRT1 negatively regulates rRNA Expression	68	32	Plasmablasts (p-value = 0.00349, Up = 15, Down = 1); Neutrophils LD (p-value = 0.0214, Up = 18, Down = 7); Lymphoid (p-value = 0.0426, Up = 8, Down = 19)
R-HSA-5250913	3	Positive epigenetic regulation of rRNA expression	120	70	Neutrophils LD (p-value = 0.00138, Up = 27, Down = 27)
R-HSA-5250924	4	B-WICH complex positively regulates rRNA expression	98	55	Neutrophils LD (p-value = 0.0141, Up = 23, Down = 18)
R-HSA-427389	4	ERCC6 (CSB) and EHMT2 (G9a) positively regulate rRNA expression	83	40	Progenitors (p-value = 0.00647, Up = 14, Down = 2); Plasmablasts (p-value = 0.00816, Up = 16, Down = 2); Neutrophils LD (p-value = 0.013, Up = 22, Down = 9)
R-HSA-212300	3	PRC2 methylates histones and DNA	74	37	Progenitors (p-value = 0.0412, Up = 12, Down = 1); Plasmablasts (p-value = 8.41e-05, Up = 20, Down = 1); Neutrophils LD (p-value = 0.0299, Up = 20, Down = 8); Tfh+Th (p-value = 0.0133, Up = 3, Down = 17); T CD4 Memory (p-value = 0.0187, Up = 6, Down = 17); T CD4 (p-value = 0.0222, Up = 6, Down = 19)
R-HSA-5221030	3	TET1,2,3 and TDG demethylate DNA	4	4	mDCs (p-value = 0.0258, Up = 2, Down = 1); Monocytes C (p-value = 0.047, Up = 2, Down = 1); Monocytes I (p-value = 0.0307, Up = 2, Down = 1); Basophils LD (p-value = 0.0157, Up = 2, Down = 2)
R-HSA-211000	2	Gene Silencing by RNA	135	92	Neutrophils LD (p-value = 0.000101, Up = 35, Down = 37); Granulocytes LD (p-value = 0.0277, Up = 31, Down = 36)
R-HSA-203927	3	MicroRNA (miRNA) biogenesis	23	23	Neutrophils LD (p-value = 0.000853, Up = 8, Down = 13)
R-HSA-5601884	3	PIWI-interacting RNA (piRNA) biogenesis	30	23	T gd non-Vd2 (p-value = 0.0453, Up = NA, Down = 2); MAIT (p-value = 0.00948, Up = NA, Down = 3); T gd (p-value = 0.00286, Up = NA, Down = 5)
R-HSA-426496	3	Post-transcriptional silencing by small RNAs	7	7	Monocytes C (p-value = 0.0113, Up = 2, Down = 3)
R-HSA-426486	3	Small interfering RNA (siRNA) biogenesis	9	9
R-HSA-5578749	3	Transcriptional regulation by small RNAs	105	69	Plasmablasts (p-value = 0.0443, Up = 23, Down = 2); Neutrophils LD (p-value = 9.05e-06, Up = 29, Down = 29)
R-HSA-194441	2	Metabolism of non-coding RNA	55	52	Neutrophils LD (p-value = 7.7e-07, Up = 6, Down = 41); Basophils LD (p-value = 0.00488, Up = 3, Down = 25); Granulocytes LD (p-value = 3.35e-05, Up = 5, Down = 41)
R-HSA-191859	3	snRNP Assembly	55	52	Neutrophils LD (p-value = 7.7e-07, Up = 6, Down = 41); Basophils LD (p-value = 0.00488, Up = 3, Down = 25); Granulocytes LD (p-value = 3.35e-05, Up = 5, Down = 41)
R-HSA-73864	2	RNA Polymerase I Transcription	134	75	Neutrophils LD (p-value = 0.0163, Up = 25, Down = 29)
R-HSA-73777	3	RNA Polymerase I Chain Elongation	105	54	Neutrophils LD (p-value = 0.0358, Up = 20, Down = 19)
R-HSA-73854	3	RNA Polymerase I Promoter Clearance	132	73	Neutrophils LD (p-value = 0.00679, Up = 25, Down = 29)
R-HSA-73772	4	RNA Polymerase I Promoter Escape	46	30
R-HSA-73728	4	RNA Polymerase I Promoter Opening	63	27	Progenitors (p-value = 0.0492, Up = NA, Down = 10); Plasmablasts (p-value = 0.00119, Up = NA, Down = 15); Tfh+Th (p-value = 0.0227, Up = NA, Down = 15)
R-HSA-73762	4	RNA Polymerase I Transcription Initiation	70	47	Neutrophils LD (p-value = 0.0233, Up = 6, Down = 29)
R-HSA-73863	3	RNA Polymerase I Transcription Termination	47	31
R-HSA-73857	2	RNA Polymerase II Transcription	1335	1065
R-HSA-212436	3	Generic Transcription Pathway	1195	944	Monocytes (p-value = 0.0166, Up = 201, Down = 307); Myeloid Phagocytes (p-value = 0.0143, Up = 216, Down = 344); Phagocytes (p-value = 0.0164, Up = 233, Down = 420)
R-HSA-350054	4	Notch-HLH transcription pathway	16	12	Myeloid (p-value = 0.013, Up = 8, Down = 4); Adaptive (p-value = 0.0193, Up = 4, Down = 7); Innate (p-value = 0.00215, Up = 8, Down = 4)
R-HSA-383280	4	Nuclear Receptor transcription pathway	56	33	Th1/Th17 (p-value = 0.00895, Up = NA, Down = 2); Th17 (p-value = 0.00231, Up = NA, Down = 3); MAIT (p-value = 0.00039, Up = NA, Down = 5); Tfh+Th1-17 (p-value = 0.0424, Up = 10, Down = 3); T CD4 Memory (p-value = 0.00234, Up = 13, Down = 10); T CD4 (p-value = 0.00632, Up = 14, Down = 10); T Innate (p-value = 0.000293, Up = 11, Down = 1); T Memory (p-value = 0.00647, Up = 13, Down = 12); T cells (…
R-HSA-2173795	5	Downregulation of SMAD2/3:SMAD4 transcriptional activity	23	23
R-HSA-2173796	5	SMAD2/SMAD3:SMAD4 heterotrimer regulates transcription	32	31
R-HSA-8878171	4	Transcriptional regulation by RUNX1	271	190	Progenitors (p-value = 0.00998, Up = 33, Down = 22); Plasmablasts (p-value = 0.0138, Up = 55, Down = 9); Tregs (p-value = 0.0201, Up = NA, Down = 4)
R-HSA-8934593	5	Regulation of RUNX1 Expression and Activity	19	17	B Ex+SM (p-value = 0.0252, Up = 1, Down = 5); B Memory (p-value = 0.0301, Up = 2, Down = 6); APC (p-value = 0.038, Up = 4, Down = 10)
R-HSA-8877330	5	RUNX1 and FOXP3 control the development of regulatory T lymphocytes (Tregs)	10	9	Tregs (p-value = 9.89e-08, Up = NA, Down = 4); Tfh (p-value = 0.0452, Up = NA, Down = 1); Th1/Th17 (p-value = 0.0386, Up = NA, Down = 1); Th17 (p-value = 0.00223, Up = NA, Down = 2); NK (p-value = 0.0028, Up = NA, Down = 3); T CD4 Naive+Tregs (p-value = 0.0189, Up = NA, Down = 3); Tfh+Th1-17 (p-value = 0.0456, Up = NA, Down = 5); B Memory (p-value = 0.0398, Up = 2, Down = 3)
R-HSA-8939243	5	RUNX1 interacts with co-factors whose precise effect on RUNX1 targets is not known	49	36
R-HSA-8931987	5	RUNX1 regulates estrogen receptor mediated transcription	6	6	Tfh (p-value = 0.0304, Up = NA, Down = 1)
R-HSA-8935964	5	RUNX1 regulates expression of components of tight junctions	6	4
R-HSA-8936459	5	RUNX1 regulates genes involved in megakaryocyte differentiation and platelet function	98	60	Progenitors (p-value = 0.000128, Up = 19, Down = 7); Tfh+Th1-17 (p-value = 0.0123, Up = 8, Down = 15); Tfh+Th (p-value = 0.0117, Up = 8, Down = 22); T CD4 (p-value = 0.0432, Up = 11, Down = 26)
R-HSA-8939245	5	RUNX1 regulates transcription of genes involved in BCR signaling	6	6	B NSM (p-value = 0.0484, Up = NA, Down = 2); B SM (p-value = 0.0382, Up = NA, Down = 2); B Ex (p-value = 0.0354, Up = NA, Down = 2); B Ex+SM (p-value = 0.00485, Up = 2, Down = 2); B Memory (p-value = 0.0314, Up = 2, Down = 2); B Naive+Memory (p-value = 0.0137, Up = 2, Down = 3); B cells (p-value = 0.0216, Up = 2, Down = 3)
R-HSA-8939236	5	RUNX1 regulates transcription of genes involved in differentiation of HSCs	147	91	Plasmablasts (p-value = 2.04e-07, Up = 46, Down = 1); Granulocytes LD (p-value = 0.0327, Up = 34, Down = 32)
R-HSA-8939242	5	RUNX1 regulates transcription of genes involved in differentiation of keratinocytes	8	7
R-HSA-8939246	5	RUNX1 regulates transcription of genes involved in differentiation of myeloid cells	7	6
R-HSA-8939247	5	RUNX1 regulates transcription of genes involved in interleukin signaling	5	3
R-HSA-8939256	5	RUNX1 regulates transcription of genes involved in WNT signaling	6	5	Tregs (p-value = 0.0273, Up = NA, Down = 1); Tfh (p-value = 0.0254, Up = NA, Down = 1)
R-HSA-8878159	4	Transcriptional regulation by RUNX3	131	103	Plasmablasts (p-value = 0.0115, Up = 32, Down = 6)
R-HSA-8941858	5	Regulation of RUNX3 expression and activity	71	54	Plasmablasts (p-value = 4.76e-06, Up = 28, Down = 2)
R-HSA-8952158	5	RUNX3 regulates BCL2L11 (BIM) transcription	5	5
R-HSA-8941855	5	RUNX3 regulates CDKN1A transcription	7	7	T CD8 Naive (p-value = 0.0398, Up = NA, Down = 2); T gd non-Vd2 (p-value = 0.00439, Up = NA, Down = 2); T gd (p-value = 0.0353, Up = NA, Down = 2); T CD8 Memory (p-value = 0.016, Up = 2, Down = 1); T Innate (p-value = 0.0427, Up = 2, Down = 1)
R-HSA-8949275	5	RUNX3 Regulates Immune Response and Cell Migration	6	6	Th1/Th17 (p-value = 0.0259, Up = NA, Down = 1); Th17 (p-value = 0.0475, Up = NA, Down = 1); T CD8 EM+TE (p-value = 0.0371, Up = NA, Down = 2); T gd (p-value = 0.026, Up = NA, Down = 2); T Innate (p-value = 0.0268, Up = NA, Down = 3)
R-HSA-8941856	5	RUNX3 regulates NOTCH signaling	14	13	Basophils LD (p-value = 0.0495, Up = 4, Down = 4); Myeloid (p-value = 0.00904, Up = 8, Down = 5); Innate (p-value = 0.0125, Up = 8, Down = 4)
R-HSA-8951936	5	RUNX3 regulates p14-ARF	15	9	T gd non-Vd2 (p-value = 0.00737, Up = NA, Down = 2)
R-HSA-8951911	5	RUNX3 regulates RUNX1-mediated transcription	4	3	T gd non-Vd2 (p-value = 0.044, Up = NA, Down = 1)
R-HSA-8951430	5	RUNX3 regulates WNT signaling	9	9	T CD4 Naive+Tregs (p-value = 0.0189, Up = NA, Down = 3)
R-HSA-8951671	5	RUNX3 regulates YAP1-mediated transcription	22	18
R-HSA-8864260	4	Transcriptional regulation by the AP-2 (TFAP2) family of transcription factors	38	23	Basophils LD (p-value = 0.0311, Up = 7, Down = 6)
R-HSA-8866907	5	Activation of the TFAP2 (AP-2) family of transcription factors	12	5
R-HSA-8866904	5	Negative regulation of activity of TFAP2 (AP-2) family transcription factors	10	4
R-HSA-8866911	5	TFAP2 (AP-2) family regulates transcription of cell cycle factors	5	3	DCs (p-value = 0.0389, Up = 1, Down = 2)
R-HSA-8866910	5	TFAP2 (AP-2) family regulates transcription of growth factors and their receptors	15	7	Tfh (p-value = 0.0354, Up = NA, Down = 1)
R-HSA-8866906	5	TFAP2 (AP-2) family regulates transcription of other transcription factors	4	1
R-HSA-8869496	5	TFAP2A acts as a transcriptional repressor during retinoic acid induced cell differentiation	5	4
R-HSA-3700989	4	Transcriptional Regulation by TP53	428	348	Neutrophils LD (p-value = 0.0407, Up = 98, Down = 125); Phagocytes (p-value = 0.0259, Up = 112, Down = 135)
R-HSA-5633007	5	Regulation of TP53 Activity	179	149
R-HSA-6804758	6	Regulation of TP53 Activity through Acetylation	33	30
R-HSA-6811555	7	PI5P Regulates TP53 Acetylation	10	9	B Naive+Memory (p-value = 0.00582, Up = 2, Down = 5)
R-HSA-6804759	6	Regulation of TP53 Activity through Association with Co-factors	15	12	mDCs (p-value = 0.00348, Up = 4, Down = 3); T CD8 Memory (p-value = 0.0141, Up = 2, Down = 2); T Innate (p-value = 0.0479, Up = 3, Down = 1)
R-HSA-6804760	6	Regulation of TP53 Activity through Methylation	24	19	Progenitors (p-value = 0.0359, Up = 5, Down = 3); T Naive (p-value = 0.0192, Up = 5, Down = 3); Lymphoid (p-value = 0.0403, Up = 10, Down = 7)
R-HSA-6804756	6	Regulation of TP53 Activity through Phosphorylation	99	85	T CD8 EM (p-value = 0.0208, Up = NA, Down = 3)
R-HSA-6806003	6	Regulation of TP53 Expression and Degradation	42	35	Myeloid Phagocytes (p-value = 0.0199, Up = 9, Down = 17)
R-HSA-6804757	7	Regulation of TP53 Degradation	41	34	Monocytes (p-value = 0.0327, Up = 8, Down = 15); Myeloid Phagocytes (p-value = 0.0109, Up = 9, Down = 17)
R-HSA-6804754	7	Regulation of TP53 Expression	2	2
R-HSA-5628897	5	TP53 Regulates Metabolic Genes	92	84	mDCs (p-value = 0.0306, Up = 17, Down = 7); Monocytes I (p-value = 0.0343, Up = 19, Down = 6); DCs (p-value = 0.0196, Up = 24, Down = 14); T Naive (p-value = 0.0263, Up = 5, Down = 19); Phagocytes (p-value = 0.0495, Up = 38, Down = 25); Myeloid (p-value = 0.0444, Up = 37, Down = 29); Innate (p-value = 0.0328, Up = 37, Down = 22)
R-HSA-6791312	5	TP53 Regulates Transcription of Cell Cycle Genes	59	48	T CD8 EM+TE (p-value = 0.0413, Up = 5, Down = 1); B cells (p-value = 0.0406, Up = 15, Down = 8)
R-HSA-6804115	6	TP53 regulates transcription of additional cell cycle genes whose exact role in the p53 pathway remain uncertain	30	21
R-HSA-6804116	6	TP53 Regulates Transcription of Genes Involved in G1 Cell Cycle Arrest	15	14	Plasmablasts (p-value = 0.0142, Up = NA, Down = 8); T CD8 EM+TE (p-value = 0.00525, Up = 3, Down = 1); B cells (p-value = 0.0231, Up = 8, Down = 1)
R-HSA-6804114	6	TP53 Regulates Transcription of Genes Involved in G2 Cell Cycle Arrest	18	17	Plasmablasts (p-value = 0.0174, Up = 8, Down = 1); T CD8 Memory (p-value = 0.0486, Up = 2, Down = 2)
R-HSA-5633008	5	TP53 Regulates Transcription of Cell Death Genes	45	42	T CD8 Naive (p-value = 0.0462, Up = 1, Down = 4); mDCs (p-value = 0.00421, Up = 13, Down = 3); Monocytes C (p-value = 0.0149, Up = 16, Down = 1); Monocytes I (p-value = 0.0413, Up = NA, Down = 14); Tfh+Th1-17 (p-value = 0.00699, Up = 8, Down = 10); Monocytes NC+I (p-value = 0.0154, Up = 16, Down = 8); Tfh+Th (p-value = 0.032, Up = 8, Down = 13); T CD8 (p-value = 0.0307, Up = 3, Down = 10); T Inna…
R-HSA-6803207	6	TP53 Regulates Transcription of Caspase Activators and Caspases	12	12	mDCs (p-value = 0.0177, Up = 4, Down = 2)
R-HSA-6803211	6	TP53 Regulates Transcription of Death Receptors and Ligands	12	12	pDCs (p-value = 0.0345, Up = 1, Down = 5); T Innate (p-value = 0.0479, Up = 2, Down = 2)
R-HSA-6803204	6	TP53 Regulates Transcription of Genes Involved in Cytochrome C Release	20	19	T CD8 Naive (p-value = 0.0108, Up = 1, Down = 3); Monocytes NC+I (p-value = 0.0317, Up = 7, Down = 5); T CD8 (p-value = 0.0425, Up = 2, Down = 5); Myeloid Phagocytes (p-value = 0.0336, Up = 9, Down = 6)
R-HSA-6803205	6	TP53 regulates transcription of several additional cell death genes whose specific roles in p53-dependent apoptosis remain uncertain	15	13
R-HSA-6796648	5	TP53 Regulates Transcription of DNA Repair Genes	93	61
R-HSA-2032785	4	YAP1- and WWTR1 (TAZ)-stimulated gene expression	29	21	Innate (p-value = 0.0366, Up = 11, Down = 6)
R-HSA-77075	3	RNA Pol II CTD phosphorylation and interaction with CE	35	27
R-HSA-674695	3	RNA Polymerase II Pre-transcription Events	97	77
R-HSA-6807505	3	RNA polymerase II transcribes snRNA genes	87	74	Neutrophils LD (p-value = 0.0107, Up = 20, Down = 34)
R-HSA-75955	3	RNA Polymerase II Transcription Elongation	74	57
R-HSA-112382	4	Formation of RNA Pol II elongation complex	74	57
R-HSA-113418	4	Formation of the Early Elongation Complex	46	33
R-HSA-76042	3	RNA Polymerase II Transcription Initiation And Promoter Clearance	55	44
R-HSA-73776	4	RNA Polymerase II Promoter Escape	55	44
R-HSA-75953	4	RNA Polymerase II Transcription Initiation	55	44
R-HSA-73779	3	RNA Polymerase II Transcription Pre-Initiation And Promoter Opening	55	44
R-HSA-73856	3	RNA Polymerase II Transcription Termination	73	65	Neutrophils LD (p-value = 0.0216, Up = 14, Down = 33)
R-HSA-109688	4	Cleavage of Growing Transcript in the Termination Region	73	65	Neutrophils LD (p-value = 0.0216, Up = 14, Down = 33)
R-HSA-74158	2	RNA Polymerase III Transcription	42	39	Neutrophils LD (p-value = 0.00675, Up = 4, Down = 27)
R-HSA-749476	3	RNA Polymerase III Abortive And Retractive Initiation	42	39	Neutrophils LD (p-value = 0.00675, Up = 4, Down = 27)
R-HSA-73780	3	RNA Polymerase III Chain Elongation	18	18	Neutrophils LD (p-value = 0.0295, Up = 1, Down = 14)
R-HSA-76046	3	RNA Polymerase III Transcription Initiation	37	36	Neutrophils LD (p-value = 0.0166, Up = 3, Down = 25)
R-HSA-76061	4	RNA Polymerase III Transcription Initiation From Type 1 Promoter	29	28	Neutrophils LD (p-value = 0.00954, Up = 2, Down = 21)
R-HSA-76066	4	RNA Polymerase III Transcription Initiation From Type 2 Promoter	28	27	Neutrophils LD (p-value = 0.0134, Up = 2, Down = 20)
R-HSA-76071	4	RNA Polymerase III Transcription Initiation From Type 3 Promoter	29	28	Neutrophils LD (p-value = 0.0275, Up = 2, Down = 20)
R-HSA-73980	3	RNA Polymerase III Transcription Termination	23	21	Neutrophils LD (p-value = 0.00965, Up = 2, Down = 16)
R-HSA-75944	2	Transcription from mitochondrial promoters	4	4
R-HSA-163282	3	Mitochondrial transcription initiation	3	3
R-HSA-163316	3	Mitochondrial transcription termination	1	1
R-HSA-109582	1	Hemostasis	764	552	Progenitors (p-value = 7.11e-09, Up = 109, Down = 66); B Naive (p-value = 3.29e-20, Up = 88, Down = 19); B NSM (p-value = 2.49e-21, Up = 81, Down = 14); B SM (p-value = 3.72e-20, Up = 80, Down = 6); B Ex (p-value = 1.3e-19, Up = 77, Down = 6); Plasmablasts (p-value = 0.00148, Up = 150, Down = 26); T CD8 Naive (p-value = 0.00229, Up = 18, Down = 23); Monocytes NC (p-value = 0.00493, Up = 113, Down…
R-HSA-202733	2	Cell surface interactions at the vascular wall	234	161	B Naive (p-value = 1.5e-28, Up = 56, Down = 6); B NSM (p-value = 2.52e-34, Up = 57, Down = 5); B SM (p-value = 1.61e-35, Up = 57, Down = 3); B Ex (p-value = 1.77e-35, Up = 55, Down = 4); Plasmablasts (p-value = 1.64e-12, Up = 77, Down = 7); T CD8 Naive (p-value = 0.0405, Up = 4, Down = 9); B Naive+NSM (p-value = 2.39e-23, Up = 70, Down = 15); B Ex+SM (p-value = 7.09e-25, Up = 67, Down = 10); Tfh+…
R-HSA-210991	3	Basigin interactions	26	20	T CD8 Naive (p-value = 0.0129, Up = 2, Down = 2)
R-HSA-210990	3	PECAM1 interactions	12	11	B Naive+NSM (p-value = 0.0359, Up = 3, Down = 2); B Ex+SM (p-value = 0.00201, Up = 4, Down = 2); Tfh+Th1-17 (p-value = 0.00104, Up = 3, Down = 5); Monocytes NC+I (p-value = 0.027, Up = 4, Down = 4); B Memory (p-value = 8.09e-05, Up = 5, Down = 4); Tfh+Th (p-value = 0.0122, Up = 3, Down = 5); B Naive+Memory (p-value = 0.000859, Up = 5, Down = 4); B cells (p-value = 0.00191, Up = 4, Down = 5); T CD…
R-HSA-210993	3	Tie2 Signaling	19	15	B cells (p-value = 0.0402, Up = 4, Down = 5); Myeloid Phagocytes (p-value = 0.0494, Up = 7, Down = 5)
R-HSA-75205	2	Dissolution of Fibrin Clot	14	11	T CD4 Naive (p-value = 0.0273, Up = 1, Down = 1); mDCs (p-value = 0.00174, Up = NA, Down = 7); Monocytes C (p-value = 0.00639, Up = NA, Down = 7)
R-HSA-983231	2	Factors involved in megakaryocyte development and platelet production	177	126	Progenitors (p-value = 0.000183, Up = 24, Down = 21); T CD8 Memory (p-value = 0.0176, Up = 12, Down = 6); T CD8 (p-value = 0.0412, Up = 16, Down = 15)
R-HSA-983189	3	Kinesins	63	46	Plasmablasts (p-value = 0.0191, Up = 18, Down = 1); T CD8 EM (p-value = 0.0401, Up = NA, Down = 2); T gd non-Vd2 (p-value = 0.0306, Up = NA, Down = 3); T CD8 Memory (p-value = 0.0129, Up = 8, Down = 1); B cells (p-value = 0.0234, Up = 16, Down = 7); T Innate (p-value = 0.0457, Up = 6, Down = 4); T Naive (p-value = 0.0484, Up = NA, Down = 14)
R-HSA-140877	2	Formation of Fibrin Clot (Clotting Cascade)	40	24	Progenitors (p-value = 0.00702, Up = NA, Down = 11); T CD8 EM (p-value = 0.0118, Up = NA, Down = 2); T CD8 TE (p-value = 0.0296, Up = NA, Down = 2); MAIT (p-value = 0.0107, Up = NA, Down = 3); Tfh+Th1-17 (p-value = 0.049, Up = 2, Down = 8); T gd (p-value = 0.0198, Up = 3, Down = 1); T CD4 Memory (p-value = 0.0202, Up = 2, Down = 14); T CD4 (p-value = 0.0306, Up = 3, Down = 14); T CD8 (p-value = 0…
R-HSA-140875	3	Common Pathway of Fibrin Clot Formation	23	12	T CD8 EM (p-value = 0.00297, Up = NA, Down = 2); T CD8 TE (p-value = 0.00772, Up = NA, Down = 2); MAIT (p-value = 0.0216, Up = NA, Down = 2); pDCs (p-value = 0.0345, Up = 4, Down = 2); T CD4 Naive+Tregs (p-value = 0.0427, Up = 2, Down = 1); T gd (p-value = 0.014, Up = 2, Down = 1); T Innate (p-value = 0.0479, Up = 3, Down = 1)
R-HSA-140834	3	Extrinsic Pathway of Fibrin Clot Formation	5	2
R-HSA-140837	3	Intrinsic Pathway of Fibrin Clot Formation	22	14	MAIT (p-value = 0.0291, Up = NA, Down = 2); T Memory (p-value = 0.0477, Up = 3, Down = 8)
R-HSA-76002	2	Platelet activation, signaling and aggregation	306	227	Progenitors (p-value = 5.87e-08, Up = 50, Down = 34); B Naive (p-value = 0.00505, Up = 20, Down = 9); B NSM (p-value = 0.0234, Up = 14, Down = 8); Tregs (p-value = 0.0356, Up = NA, Down = 4); T CD8 Naive (p-value = 0.0212, Up = 8, Down = 10); pDCs (p-value = 0.0189, Up = 41, Down = 24); mDCs (p-value = 0.0108, Up = 49, Down = 10); Monocytes C (p-value = 0.001, Up = 63, Down = 13); Monocytes I (p-…
R-HSA-114508	3	Effects of PIP2 hydrolysis	28	24	T gd non-Vd2 (p-value = 0.0489, Up = NA, Down = 2); Monocytes I (p-value = 0.0464, Up = 6, Down = 3); Monocytes NC (p-value = 0.016, Up = 7, Down = 3); B Ex+SM (p-value = 0.0041, Up = 5, Down = 4); Tfh+Th1-17 (p-value = 0.0187, Up = 7, Down = 4); T CD8 EM+TE (p-value = 0.0366, Up = NA, Down = 4); Monocytes NC+I (p-value = 0.00646, Up = 9, Down = 7); B Memory (p-value = 0.0396, Up = 6, Down = 4); …
R-HSA-426048	4	Arachidonate production from DAG	5	5	Monocytes I (p-value = 0.00792, Up = NA, Down = 4); Monocytes NC (p-value = 0.00767, Up = NA, Down = 4); Monocytes NC+I (p-value = 0.00961, Up = NA, Down = 5); Monocytes (p-value = 0.0328, Up = NA, Down = 5)
R-HSA-430116	3	GP1b-IX-V activation signalling	12	9	Progenitors (p-value = 0.00052, Up = 5, Down = 2); T CD8 EM+TE (p-value = 0.01, Up = NA, Down = 3)
R-HSA-114604	3	GPVI-mediated activation cascade	72	49	Monocytes C (p-value = 0.0351, Up = 16, Down = 2); Monocytes I (p-value = 3.94e-05, Up = 20, Down = 3); Monocytes NC (p-value = 3.41e-05, Up = 21, Down = 2); B Ex+SM (p-value = 0.0389, Up = 7, Down = 5); Tfh+Th1-17 (p-value = 4.34e-06, Up = 8, Down = 19); Monocytes NC+I (p-value = 2.11e-05, Up = 25, Down = 9); Granulocytes LD (p-value = 0.009, Up = 32, Down = 7); Tfh+Th (p-value = 0.000451, Up = …
R-HSA-76009	3	Platelet Aggregation (Plug Formation)	39	27	Progenitors (p-value = 4.11e-06, Up = 9, Down = 8); B Naive (p-value = 0.0154, Up = 4, Down = 2); Monocytes I (p-value = 0.0398, Up = 9, Down = 1); Tfh+Th1-17 (p-value = 0.0469, Up = 2, Down = 9); B Naive+Memory (p-value = 0.00813, Up = 12, Down = 3); T CD4 Memory (p-value = 0.00476, Up = 3, Down = 16); T CD4 (p-value = 0.0249, Up = 3, Down = 16); T CD8 (p-value = 0.0429, Up = 1, Down = 8); Lymph…
R-HSA-392023	4	Adrenaline signalling through Alpha-2 adrenergic receptor	3	1
R-HSA-354194	5	GRB2:SOS provides linkage to MAPK signaling for Integrins	15	12	Progenitors (p-value = 0.00616, Up = 4, Down = 3); Tfh+Th1-17 (p-value = 0.0129, Up = 1, Down = 6); B Memory (p-value = 0.0432, Up = 5, Down = 1); Tfh+Th (p-value = 0.00558, Up = 2, Down = 7); B Naive+Memory (p-value = 0.013, Up = 6, Down = 2); T CD4 Memory (p-value = 0.0293, Up = 2, Down = 7); B cells (p-value = 0.0243, Up = 5, Down = 3); T CD8 (p-value = 0.012, Up = NA, Down = 6)
R-HSA-372708	5	p130Cas linkage to MAPK signaling for integrins	15	11	Progenitors (p-value = 0.0171, Up = 4, Down = 2); B Naive (p-value = 0.0479, Up = 2, Down = 1); Tfh+Th1-17 (p-value = 0.0316, Up = 1, Down = 5); B Naive+Memory (p-value = 0.0283, Up = 5, Down = 2); B cells (p-value = 0.0482, Up = 4, Down = 3); T CD8 (p-value = 0.0343, Up = NA, Down = 5)
R-HSA-76005	3	Response to elevated platelet cytosolic Ca2+	142	106	Progenitors (p-value = 0.000518, Up = 26, Down = 12); T CD4 Naive (p-value = 0.0416, Up = 2, Down = 4); Tregs (p-value = 0.0203, Up = NA, Down = 3); T CD8 Naive (p-value = 0.000123, Up = 7, Down = 8); pDCs (p-value = 0.0424, Up = 18, Down = 14); Monocytes C (p-value = 0.0261, Up = 30, Down = 5); B Naive+NSM (p-value = 0.0076, Up = 14, Down = 16); B Ex+SM (p-value = 0.0419, Up = 13, Down = 9); T C…
R-HSA-114516	4	Disinhibition of SNARE formation	5	4	B NSM (p-value = 0.021, Up = 1, Down = 1); T CD4 Naive (p-value = 0.00332, Up = 1, Down = 1); Th2 (p-value = 0.0329, Up = NA, Down = 1); B Ex+SM (p-value = 0.0103, Up = 1, Down = 2); T CD4 Naive+Tregs (p-value = 0.0249, Up = 1, Down = 1); Tfh+Th1-17 (p-value = 0.0484, Up = 1, Down = 2); Th (p-value = 0.0329, Up = NA, Down = 1); B Memory (p-value = 0.044, Up = 1, Down = 2); T Naive (p-value = 0.02…
R-HSA-114608	4	Platelet degranulation	137	102	Progenitors (p-value = 0.00047, Up = 26, Down = 11); Tregs (p-value = 0.0184, Up = NA, Down = 3); T CD8 Naive (p-value = 0.000285, Up = 6, Down = 8); pDCs (p-value = 0.0252, Up = 18, Down = 14); Monocytes C (p-value = 0.0144, Up = 30, Down = 5); B Naive+NSM (p-value = 0.0148, Up = 13, Down = 15); T CD4 Naive+Tregs (p-value = 0.00334, Up = 9, Down = 6); Tfh+Th1-17 (p-value = 0.00531, Up = 10, Down…
R-HSA-392518	3	Signal amplification	33	24	Progenitors (p-value = 0.00198, Up = 9, Down = 3); pDCs (p-value = 0.0288, Up = 9, Down = 1); mDCs (p-value = 0.000174, Up = 12, Down = 1); Monocytes C (p-value = 0.0459, Up = 9, Down = 1); Monocytes I (p-value = 0.00144, Up = 11, Down = 1); Monocytes NC (p-value = 0.00133, Up = 11, Down = 1); Monocytes NC+I (p-value = 0.019, Up = 13, Down = 2); DCs (p-value = 0.00104, Up = 14, Down = 2); Monocyt…
R-HSA-418592	4	ADP signalling through P2Y purinoceptor 1	26	18	Progenitors (p-value = 0.0255, Up = 6, Down = 2); pDCs (p-value = 0.00244, Up = 9, Down = 1); mDCs (p-value = 0.0037, Up = NA, Down = 9); Monocytes I (p-value = 0.00573, Up = 8, Down = 1); Monocytes NC (p-value = 0.0054, Up = 8, Down = 1); DCs (p-value = 0.00453, Up = 11, Down = 1); T CD4 (p-value = 0.0465, Up = 1, Down = 12); T CD8 (p-value = 0.0316, Up = NA, Down = 7); T Innate (p-value = 0.016…
R-HSA-392170	4	ADP signalling through P2Y purinoceptor 12	23	14	mDCs (p-value = 0.0021, Up = NA, Down = 8); Monocytes C (p-value = 0.0331, Up = 6, Down = 1); Monocytes I (p-value = 0.00319, Up = 7, Down = 1); Monocytes NC (p-value = 0.014, Up = 6, Down = 1); DCs (p-value = 0.00459, Up = 9, Down = 1); T CD4 Memory (p-value = 0.0348, Up = 1, Down = 9); T CD4 (p-value = 0.0278, Up = 1, Down = 10); T Memory (p-value = 0.0477, Up = 1, Down = 10); T cells (p-value …
R-HSA-428930	4	Thromboxane signalling through TP receptor	24	16	Progenitors (p-value = 0.0395, Up = 4, Down = 3); pDCs (p-value = 0.0149, Up = 7, Down = 1); mDCs (p-value = 0.00619, Up = 7, Down = 1); Monocytes NC (p-value = 0.0318, Up = 6, Down = 1); DCs (p-value = 0.00463, Up = 9, Down = 2); Innate (p-value = 0.0182, Up = 11, Down = 3)
R-HSA-456926	3	Thrombin signalling through proteinase activated receptors (PARs)	33	24	Progenitors (p-value = 0.0214, Up = 7, Down = 3); T CD8 TE (p-value = 0.0296, Up = NA, Down = 2); T gd non-Vd2 (p-value = 0.0489, Up = NA, Down = 2); NK (p-value = 0.0464, Up = NA, Down = 3); pDCs (p-value = 0.0288, Up = 8, Down = 2); mDCs (p-value = 0.011, Up = NA, Down = 10); Monocytes I (p-value = 0.0464, Up = 8, Down = 1); Monocytes NC (p-value = 0.016, Up = 9, Down = 1); B Ex+SM (p-value = 0…
R-HSA-75892	2	Platelet Adhesion to exposed collagen	24	12	Progenitors (p-value = 0.028, Up = 4, Down = 2); T CD8 CM (p-value = 0.0259, Up = NA, Down = 1); Granulocytes LD (p-value = 0.0306, Up = 9, Down = 2)
R-HSA-418346	2	Platelet homeostasis	90	69	B Naive (p-value = 0.039, Up = 7, Down = 3); pDCs (p-value = 0.00695, Up = 16, Down = 9); Monocytes I (p-value = 0.0395, Up = 18, Down = 3); Monocytes NC (p-value = 0.00969, Up = 20, Down = 3); B Naive+NSM (p-value = 0.0203, Up = 11, Down = 9); B Ex+SM (p-value = 0.0307, Up = 9, Down = 7); B Memory (p-value = 0.00308, Up = 13, Down = 14); Tfh+Th (p-value = 0.0186, Up = 10, Down = 23); T CD8 Memor…
R-HSA-392154	3	Nitric oxide stimulates guanylate cyclase	24	19	Progenitors (p-value = 0.00291, Up = 7, Down = 3); T CD4 (p-value = 0.00917, Up = 4, Down = 11)
R-HSA-418457	4	cGMP effects	18	15	Progenitors (p-value = 0.0272, Up = 5, Down = 2); B SM (p-value = 0.0446, Up = NA, Down = 3)
R-HSA-418360	3	Platelet calcium homeostasis	30	23	B Naive (p-value = 0.0288, Up = 4, Down = 1); B SM (p-value = 0.0335, Up = NA, Down = 4); B Naive+NSM (p-value = 0.0159, Up = 6, Down = 3); B Ex+SM (p-value = 0.0361, Up = 4, Down = 3); B Memory (p-value = 0.00995, Up = 6, Down = 5); T CD8 Memory (p-value = 0.01, Up = 4, Down = 2); B Naive+Memory (p-value = 0.00345, Up = 7, Down = 7); B cells (p-value = 0.00929, Up = 7, Down = 7); APC (p-value = …
R-HSA-139853	4	Elevation of cytosolic Ca2+ levels	16	13	B Naive (p-value = 0.0146, Up = NA, Down = 4); B NSM (p-value = 0.0422, Up = NA, Down = 3); B SM (p-value = 0.0303, Up = NA, Down = 3); B Ex (p-value = 0.0273, Up = NA, Down = 3); Basophils LD (p-value = 0.0495, Up = 6, Down = 2); T CD8 Memory (p-value = 0.0191, Up = 2, Down = 2); B Naive+Memory (p-value = 0.0246, Up = 5, Down = 3); B cells (p-value = 0.0442, Up = 5, Down = 3)
R-HSA-418359	4	Reduction of cytosolic Ca++ levels	14	10	T Naive (p-value = 0.0287, Up = 1, Down = 4)
R-HSA-432142	3	Platelet sensitization by LDL	16	15
R-HSA-392851	3	Prostacyclin signalling through prostacyclin receptor	20	12	pDCs (p-value = 0.00799, Up = 6, Down = 1); mDCs (p-value = 0.0177, Up = NA, Down = 6); Monocytes I (p-value = 0.0238, Up = 5, Down = 1); Monocytes NC (p-value = 0.0229, Up = 5, Down = 1); DCs (p-value = 0.00435, Up = 8, Down = 1); T Innate (p-value = 0.00988, Up = 2, Down = 3)
R-HSA-168256	1	Immune System	2771	1888	B Naive (p-value = 9.2e-10, Up = 170, Down = 40); B NSM (p-value = 5.19e-12, Up = 159, Down = 23); B SM (p-value = 6.78e-12, Up = 147, Down = 17); B Ex (p-value = 1.07e-10, Up = 145, Down = 10); T CD8 TE (p-value = 0.00692, Up = 31, Down = 1); T gd Vd2 (p-value = 0.00496, Up = NA, Down = 23); NK (p-value = 0.0376, Up = 66, Down = 11); pDCs (p-value = 0.0038, Up = 295, Down = 175); mDCs (p-value =…
R-HSA-1280218	2	Adaptive Immune System	1316	858	B Naive (p-value = 9.06e-12, Up = 105, Down = 16); B NSM (p-value = 7.11e-14, Up = 99, Down = 9); B SM (p-value = 2.84e-15, Up = 95, Down = 7); B Ex (p-value = 5.43e-13, Up = 92, Down = 2); T CD8 TE (p-value = 0.0142, Up = NA, Down = 17); T gd Vd2 (p-value = 0.00774, Up = NA, Down = 13); T gd non-Vd2 (p-value = 0.0144, Up = NA, Down = 21); mDCs (p-value = 0.000351, Up = 156, Down = 51); B Naive+N…
R-HSA-8851680	3	Butyrophilin (BTN) family interactions	19	10	B SM (p-value = 0.0144, Up = NA, Down = 3); B Ex (p-value = 0.0129, Up = NA, Down = 3); mDCs (p-value = 0.0304, Up = 2, Down = 3); T CD8 Memory (p-value = 0.0453, Up = NA, Down = 3); T CD4 Memory (p-value = 0.0228, Up = 2, Down = 6); T Memory (p-value = 0.0176, Up = 3, Down = 6)
R-HSA-983169	3	Class I MHC mediated antigen processing & presentation	445	344	Neutrophils LD (p-value = 0.00899, Up = 111, Down = 115)
R-HSA-983170	4	Antigen Presentation: Folding, assembly and peptide loading of class I MHC	73	24	Progenitors (p-value = 0.00198, Up = NA, Down = 12); Plasmablasts (p-value = 0.011, Up = 11, Down = 1); B Naive+NSM (p-value = 0.0214, Up = NA, Down = 9); B Naive+Memory (p-value = 0.0451, Up = 1, Down = 11)
R-HSA-1236975	4	Antigen processing-Cross presentation	164	97	Plasmablasts (p-value = 0.000937, Up = 37, Down = 3); Neutrophils LD (p-value = 0.00324, Up = 41, Down = 30); T Naive (p-value = 0.0454, Up = 3, Down = 23)
R-HSA-1236973	5	Cross-presentation of particulate exogenous antigens (phagosomes)	9	8	Monocytes C (p-value = 0.0242, Up = NA, Down = 5); B Naive+NSM (p-value = 0.00707, Up = 4, Down = 1); B Ex+SM (p-value = 0.0178, Up = NA, Down = 4); B Memory (p-value = 0.0219, Up = 4, Down = 1); DCs (p-value = 0.00287, Up = NA, Down = 7); B Naive+Memory (p-value = 0.0146, Up = 5, Down = 1); B cells (p-value = 0.0034, Up = 6, Down = 1); T CD8 (p-value = 0.00672, Up = NA, Down = 5); Myeloid Phagoc…
R-HSA-1236978	5	Cross-presentation of soluble exogenous antigens (endosomes)	66	49	Plasmablasts (p-value = 1.18e-06, Up = NA, Down = 29)
R-HSA-1236977	5	Endosomal/Vacuolar pathway	42	10	Progenitors (p-value = 0.00948, Up = NA, Down = 6)
R-HSA-1236974	5	ER-Phagosome pathway	147	81	Plasmablasts (p-value = 5.07e-05, Up = 36, Down = 2); Neutrophils LD (p-value = 0.002, Up = 33, Down = 28); Granulocytes LD (p-value = 0.0214, Up = 30, Down = 30)
R-HSA-983168	4	Antigen processing: Ubiquitination & Proteasome degradation	334	283	Granulocytes LD (p-value = 0.0422, Up = 88, Down = 104)
R-HSA-388841	3	Costimulation by the CD28 family	116	66	Tfh (p-value = 0.00034, Up = NA, Down = 4); Th1 (p-value = 0.0169, Up = NA, Down = 1); Th17 (p-value = 0.00192, Up = NA, Down = 4); mDCs (p-value = 0.0251, Up = 12, Down = 8); B Naive+NSM (p-value = 0.000142, Up = 15, Down = 10); B Ex+SM (p-value = 6.84e-05, Up = 16, Down = 6); Tfh+Th1-17 (p-value = 5.82e-07, Up = 18, Down = 17); T CD8 EM+TE (p-value = 0.00805, Up = 8, Down = 1); T gd (p-value = …
R-HSA-389356	4	CD28 co-stimulation	36	33	Th17 (p-value = 0.0289, Up = NA, Down = 2); MAIT (p-value = 0.0254, Up = NA, Down = 3); Tfh+Th1-17 (p-value = 0.00243, Up = 8, Down = 8); Monocytes NC+I (p-value = 0.0269, Up = 12, Down = 7); Tfh+Th (p-value = 0.0165, Up = 9, Down = 9); T CD8 Memory (p-value = 0.0177, Up = NA, Down = 7); DCs (p-value = 0.0273, Up = 8, Down = 9); Monocytes C+I (p-value = 0.0218, Up = 12, Down = 8); T CD8 (p-value …
R-HSA-389357	5	CD28 dependent PI3K/Akt signaling	23	22	B Ex+SM (p-value = 0.0285, Up = 4, Down = 3); Tfh+Th1-17 (p-value = 0.0262, Up = 6, Down = 4); T CD8 EM+TE (p-value = 0.0274, Up = NA, Down = 4); Tfh+Th (p-value = 0.0471, Up = 7, Down = 5); T CD8 Memory (p-value = 0.00795, Up = NA, Down = 6); T CD8 (p-value = 0.0333, Up = 6, Down = 2); T Innate (p-value = 0.00304, Up = 7, Down = 1)
R-HSA-389359	5	CD28 dependent Vav1 pathway	14	12	Th17 (p-value = 0.00402, Up = NA, Down = 2); Monocytes NC (p-value = 0.0229, Up = NA, Down = 6); Tfh+Th1-17 (p-value = 0.00245, Up = 4, Down = 4); Tfh+Th (p-value = 0.0254, Up = 4, Down = 4); T Innate (p-value = 0.0479, Up = 2, Down = 2); T Memory (p-value = 0.0319, Up = 4, Down = 6)
R-HSA-389513	4	CTLA4 inhibitory signaling	23	22	Monocytes NC+I (p-value = 0.0497, Up = 7, Down = 6); B Memory (p-value = 0.00658, Up = 4, Down = 7); Tfh+Th (p-value = 0.0471, Up = 6, Down = 6); B Naive+Memory (p-value = 0.00683, Up = 5, Down = 8); T CD4 Memory (p-value = 0.0487, Up = 7, Down = 7); Monocytes (p-value = 0.0291, Up = 8, Down = 8); B cells (p-value = 0.0168, Up = 5, Down = 8); T CD8 (p-value = 0.0333, Up = 5, Down = 3); T Innate (…
R-HSA-389948	4	PD-1 signaling	66	20	Th1 (p-value = 0.00512, Up = NA, Down = 1); mDCs (p-value = 0.00222, Up = 8, Down = 2); B Naive+NSM (p-value = 0.0055, Up = 8, Down = 1); B Ex+SM (p-value = 0.000157, Up = 9, Down = 1); Tfh+Th1-17 (p-value = 2.14e-08, Up = 8, Down = 9); Monocytes NC+I (p-value = 0.00563, Up = 11, Down = 3); B Memory (p-value = 0.000103, Up = 9, Down = 4); Tfh+Th (p-value = 5.92e-06, Up = 8, Down = 9); T CD8 Memor…
R-HSA-198933	3	Immunoregulatory interactions between a Lymphoid and a non-Lymphoid cell	378	159	B Naive (p-value = 6.55e-29, Up = 61, Down = 1); B NSM (p-value = 1.06e-34, Up = 60, Down = 2); B SM (p-value = 8.34e-35, Up = 58, Down = 1); B Ex (p-value = 9.51e-35, Up = 57, Down = 1); Plasmablasts (p-value = 0.000287, Up = 58, Down = 4); T CD8 CM (p-value = 0.00458, Up = NA, Down = 3); T CD8 EM (p-value = 0.00467, Up = NA, Down = 5); T CD8 TE (p-value = 1.48e-06, Up = NA, Down = 11); T gd Vd2…
R-HSA-2132295	3	MHC class II antigen presentation	194	106	B Ex (p-value = 0.0493, Up = NA, Down = 10); pDCs (p-value = 0.000619, Up = 32, Down = 7); mDCs (p-value = 0.000151, Up = 32, Down = 5); B Naive+NSM (p-value = 3.37e-05, Up = 21, Down = 16); B Ex+SM (p-value = 0.000679, Up = 22, Down = 6); Monocytes NC+I (p-value = 0.00192, Up = 47, Down = 10); B Memory (p-value = 3.53e-05, Up = 25, Down = 19); DCs (p-value = 0.000199, Up = 44, Down = 10); Monocy…
R-HSA-392517	3	Rap1 signalling	16	13	Progenitors (p-value = 0.0427, Up = 2, Down = 4)
R-HSA-983705	3	Signaling by the B Cell Receptor (BCR)	438	324	B Naive (p-value = 3.61e-18, Up = 71, Down = 3); B NSM (p-value = 9.03e-23, Up = 69, Down = 3); B SM (p-value = 2.8e-23, Up = 66, Down = 2); B Ex (p-value = 3.95e-22, Up = NA, Down = 65); Plasmablasts (p-value = 5.66e-07, Up = 112, Down = 13); B Naive+NSM (p-value = 1.27e-11, Up = 81, Down = 28); B Ex+SM (p-value = 3.09e-14, Up = 80, Down = 18); B Memory (p-value = 3.77e-09, Up = 88, Down = 35); …
R-HSA-983695	4	Antigen activates B Cell Receptor (BCR) leading to generation of second messengers	123	88	B Naive (p-value = 5.11e-51, Up = 62, Down = 1); B NSM (p-value = 1.92e-57, Up = 61, Down = 2); B SM (p-value = 1.93e-59, Up = 61, Down = 1); B Ex (p-value = 2.99e-57, Up = NA, Down = 60); Plasmablasts (p-value = 6.18e-19, Up = 60, Down = 3); B Naive+NSM (p-value = 6.83e-40, Up = 67, Down = 6); B Ex+SM (p-value = 2.41e-46, Up = 66, Down = 6); Tfh+Th1-17 (p-value = 0.0011, Up = 5, Down = 30); B Me…
R-HSA-5690714	4	CD22 mediated BCR regulation	89	57	B Naive (p-value = 1.13e-59, Up = NA, Down = 55); B NSM (p-value = 1.61e-60, Up = NA, Down = 53); B SM (p-value = 1.22e-63, Up = NA, Down = 53); B Ex (p-value = 1.21e-64, Up = NA, Down = 53); Plasmablasts (p-value = 1.1e-23, Up = NA, Down = 51); B Naive+NSM (p-value = 1.11e-40, Up = NA, Down = 56); B Ex+SM (p-value = 6.2e-47, Up = NA, Down = 56); Tfh+Th1-17 (p-value = 0.026, Up = NA, Down = 21); …
R-HSA-1168372	4	Downstream signaling events of B Cell Receptor (BCR)	322	243	Myeloid Phagocytes (p-value = 0.0278, Up = 102, Down = 49); APC (p-value = 0.0489, Up = 97, Down = 59)
R-HSA-1169091	5	Activation of NF-kappaB in B cells	84	66	Plasmablasts (p-value = 0.000238, Up = 29, Down = 2); T Naive (p-value = 0.0416, Up = 2, Down = 17)
R-HSA-1169092	5	Activation of RAS in B cells	6	5
R-HSA-198323	6	AKT phosphorylates targets in the cytosol	15	14
R-HSA-198693	6	AKT phosphorylates targets in the nucleus	10	9
R-HSA-199418	6	Negative regulation of the PI3K/AKT network	108	73	B Ex+SM (p-value = 0.0491, Up = 8, Down = 8); Tfh+Th1-17 (p-value = 0.00605, Up = 14, Down = 14); T CD8 EM+TE (p-value = 0.00158, Up = 9, Down = 2); T gd (p-value = 0.0417, Up = NA, Down = 7); B Memory (p-value = 0.0273, Up = 11, Down = 14); Tfh+Th (p-value = 0.00197, Up = 15, Down = 23); T CD8 Memory (p-value = 0.00264, Up = 12, Down = 2); B Naive+Memory (p-value = 0.0311, Up = 13, Down = 18); T…
R-HSA-6811558	7	PI5P, PP2A and IER3 Regulate PI3K/AKT Signaling	100	66	Tfh (p-value = 0.0448, Up = NA, Down = 2); Tfh+Th1-17 (p-value = 0.00533, Up = 12, Down = 14); T CD8 EM+TE (p-value = 0.000667, Up = 9, Down = 2); T gd (p-value = 0.0259, Up = NA, Down = 7); B Memory (p-value = 0.0272, Up = 9, Down = 14); Tfh+Th (p-value = 0.00415, Up = 13, Down = 21); T CD8 Memory (p-value = 0.0029, Up = 11, Down = 2); B Naive+Memory (p-value = 0.0223, Up = 11, Down = 18); T CD4…
R-HSA-6807070	6	PTEN Regulation	177	134	Neutrophils LD (p-value = 0.00378, Up = 41, Down = 54); Granulocytes LD (p-value = 0.0194, Up = 39, Down = 57); Myeloid Phagocytes (p-value = 0.0467, Up = 59, Down = 26)
R-HSA-8943724	7	Regulation of PTEN gene transcription	68	57	mDCs (p-value = 0.0428, Up = 14, Down = 3); Neutrophils LD (p-value = 0.00371, Up = 19, Down = 25)
R-HSA-8948747	7	Regulation of PTEN localization	9	9
R-HSA-8943723	7	Regulation of PTEN mRNA translation	14	9	Monocytes C (p-value = 0.0437, Up = 2, Down = 3)
R-HSA-8948700	8	Competing endogenous RNAs (ceRNAs) regulate PTEN translation	11	8	Monocytes C (p-value = 0.0242, Up = 2, Down = 3)
R-HSA-8948751	7	Regulation of PTEN stability and activity	96	68	Plasmablasts (p-value = 6.79e-05, Up = 31, Down = 2); Granulocytes LD (p-value = 0.0415, Up = 20, Down = 30)
R-HSA-202403	3	TCR signaling	177	113	Tfh+Th1-17 (p-value = 0.0473, Up = 21, Down = 15); Monocytes NC+I (p-value = 0.0441, Up = 42, Down = 12); B Memory (p-value = 0.0471, Up = 13, Down = 22); T CD8 Memory (p-value = 0.00588, Up = NA, Down = 18); Monocytes (p-value = 0.0053, Up = 47, Down = 24); Myeloid Phagocytes (p-value = 0.00154, Up = 55, Down = 24); T Naive (p-value = 0.00204, Up = 11, Down = 24); APC (p-value = 0.00555, Up = 51…
R-HSA-202424	4	Downstream TCR signaling	156	93	Myeloid Phagocytes (p-value = 0.00738, Up = 47, Down = 17); T Naive (p-value = 0.00833, Up = 7, Down = 21); APC (p-value = 0.0488, Up = 46, Down = 17)
R-HSA-202433	4	Generation of second messenger molecules	75	30	B Naive (p-value = 0.0254, Up = 4, Down = 2); B NSM (p-value = 0.00899, Up = 3, Down = 3); B SM (p-value = 0.0214, Up = 3, Down = 2); B Ex (p-value = 0.0183, Up = 4, Down = 1); mDCs (p-value = 0.00808, Up = 11, Down = 1); B Naive+NSM (p-value = 0.00135, Up = 9, Down = 4); B Ex+SM (p-value = 0.000478, Up = 8, Down = 4); Tfh+Th1-17 (p-value = 2.55e-10, Up = 14, Down = 10); T gd (p-value = 0.0416, U…
R-HSA-202427	4	Phosphorylation of CD3 and TCR zeta chains	64	18	B Naive (p-value = 0.0458, Up = 3, Down = 1); mDCs (p-value = 0.0037, Up = 8, Down = 1); B Naive+NSM (p-value = 0.00226, Up = 8, Down = 1); B Ex+SM (p-value = 0.00192, Up = NA, Down = 8); Tfh+Th1-17 (p-value = 2.59e-07, Up = 7, Down = 8); T gd (p-value = 0.00703, Up = NA, Down = 4); Monocytes NC+I (p-value = 0.0011, Up = 12, Down = 2); B Memory (p-value = 0.000134, Up = 8, Down = 4); Tfh+Th (p-va…
R-HSA-202430	4	Translocation of ZAP-70 to Immunological synapse	61	16	B Ex (p-value = 0.0476, Up = NA, Down = 3); mDCs (p-value = 0.00127, Up = 8, Down = 1); B Naive+NSM (p-value = 0.00399, Up = NA, Down = 8); B Ex+SM (p-value = 0.000737, Up = NA, Down = 8); Tfh+Th1-17 (p-value = 8.53e-09, Up = 7, Down = 8); T gd (p-value = 0.00448, Up = NA, Down = 4); Monocytes NC+I (p-value = 0.0172, Up = 9, Down = 2); B Memory (p-value = 2.14e-05, Up = 8, Down = 4); Tfh+Th (p-va…
R-HSA-1280215	2	Cytokine Signaling in Immune system	1098	758	Tregs (p-value = 0.00698, Up = NA, Down = 10); Th1/Th17 (p-value = 0.0419, Up = NA, Down = 7); Th17 (p-value = 0.000809, Up = NA, Down = 15); Th2 (p-value = 0.00329, Up = NA, Down = 14); T gd Vd2 (p-value = 0.046, Up = NA, Down = 10); pDCs (p-value = 0.0281, Up = 108, Down = 85); mDCs (p-value = 0.000767, Up = 146, Down = 37); Monocytes C (p-value = 9.27e-06, Up = 183, Down = 51); Monocytes I (p-…
R-HSA-982772	3	Growth hormone receptor signaling	24	19	Monocytes NC+I (p-value = 0.0317, Up = 8, Down = 4); Tfh+Th (p-value = 0.0345, Up = 5, Down = 6); B Naive+Memory (p-value = 0.0155, Up = 4, Down = 7); B cells (p-value = 0.00285, Up = 5, Down = 8)
R-HSA-913531	3	Interferon Signaling	298	170	pDCs (p-value = 0.0337, Up = 25, Down = 24); Neutrophils LD (p-value = 0.00028, Up = 83, Down = 40); Monocytes NC+I (p-value = 0.002, Up = 70, Down = 16); Granulocytes LD (p-value = 0.00188, Up = 75, Down = 50); DCs (p-value = 0.0269, Up = 43, Down = 27); Monocytes C+I (p-value = 0.0073, Up = 69, Down = 18); Monocytes (p-value = 0.000371, Up = 84, Down = 24); B cells (p-value = 0.00664, Up = 38, …
R-HSA-1169410	4	Antiviral mechanism by IFN-stimulated genes	72	70	Neutrophils LD (p-value = 6.33e-06, Up = 27, Down = 32); Granulocytes LD (p-value = 0.00147, Up = 24, Down = 32)
R-HSA-1169408	5	ISG15 antiviral mechanism	72	70	Neutrophils LD (p-value = 6.33e-06, Up = 27, Down = 32); Granulocytes LD (p-value = 0.00147, Up = 24, Down = 32)
R-HSA-909733	4	Interferon alpha/beta signaling	107	54	Progenitors (p-value = 0.0311, Up = 1, Down = 17); Monocytes C (p-value = 0.0121, Up = 18, Down = 3); Neutrophils LD (p-value = 0.0358, Up = 37, Down = 2); Monocytes NC+I (p-value = 0.00105, Up = 28, Down = 5); Monocytes C+I (p-value = 0.00676, Up = 27, Down = 5); Monocytes (p-value = 0.00236, Up = 32, Down = 6); Myeloid Phagocytes (p-value = 0.0212, Up = 31, Down = 7); Phagocytes (p-value = 0.02…
R-HSA-912694	5	Regulation of IFNA signaling	26	12
R-HSA-877300	4	Interferon gamma signaling	186	81	B Ex (p-value = 0.0246, Up = 8, Down = 1); B Naive+NSM (p-value = 0.000858, Up = 20, Down = 7); B Ex+SM (p-value = 0.000679, Up = 18, Down = 5); Tfh+Th1-17 (p-value = 2.6e-05, Up = 10, Down = 27); Monocytes NC+I (p-value = 0.000541, Up = 40, Down = 7); B Memory (p-value = 0.0011, Up = 22, Down = 10); Tfh+Th (p-value = 0.00266, Up = 11, Down = 30); DCs (p-value = 0.0178, Up = 24, Down = 13); Monoc…
R-HSA-877312	5	Regulation of IFNG signaling	15	14
R-HSA-1170546	3	Prolactin receptor signaling	15	10
R-HSA-449147	3	Signaling by Interleukins	775	575	Th17 (p-value = 0.0161, Up = NA, Down = 10); T gd Vd2 (p-value = 0.00806, Up = NA, Down = 10); MAIT (p-value = 0.0149, Up = NA, Down = 19); mDCs (p-value = 0.000186, Up = 119, Down = 28); Monocytes C (p-value = 0.000147, Up = 141, Down = 36); Monocytes I (p-value = 0.000387, Up = 132, Down = 21); Monocytes NC (p-value = 0.00107, Up = 123, Down = 26); Tfh+Th1-17 (p-value = 0.00263, Up = 71, Down =…
R-HSA-446652	4	Interleukin-1 family signaling	111	94	Neutrophils LD (p-value = 0.0199, Up = 35, Down = 31); Granulocytes LD (p-value = 0.0331, Up = 35, Down = 33); Myeloid Phagocytes (p-value = 0.0484, Up = 53, Down = 8)
R-HSA-448706	5	Interleukin-1 processing	7	7	Progenitors (p-value = 0.00058, Up = 2, Down = 4); mDCs (p-value = 0.0313, Up = NA, Down = 4); Monocytes C (p-value = 0.00114, Up = NA, Down = 6); Monocytes I (p-value = 0.000475, Up = NA, Down = 6); Monocytes NC+I (p-value = 0.0176, Up = NA, Down = 6); Monocytes C+I (p-value = 0.0236, Up = NA, Down = 6)
R-HSA-5684264	5	MAP3K8 (TPL2)-dependent MAPK1/3 activation	16	16
R-HSA-6783783	4	Interleukin-10 signaling	61	42	mDCs (p-value = 9.5e-06, Up = 20, Down = 1); Monocytes C (p-value = 4.35e-08, Up = NA, Down = 27); Monocytes I (p-value = 6.29e-06, Up = NA, Down = 22); Monocytes NC (p-value = 0.000944, Up = 17, Down = 1); B Naive+NSM (p-value = 0.0334, Up = 10, Down = 3); B Ex+SM (p-value = 0.0298, Up = 8, Down = 3); Tfh+Th1-17 (p-value = 0.000967, Up = 2, Down = 18); Monocytes NC+I (p-value = 0.00674, Up = 24,…
R-HSA-447115	4	Interleukin-12 family signaling	59	54	T gd Vd2 (p-value = 0.000618, Up = NA, Down = 4); NK (p-value = 0.00957, Up = 4, Down = 2); Basophils LD (p-value = 0.00955, Up = 12, Down = 16); T CD4 Naive+Tregs (p-value = 0.0274, Up = 2, Down = 6); Granulocytes LD (p-value = 0.00239, Up = 21, Down = 23); Monocytes C+I (p-value = 0.0273, Up = 23, Down = 7); T Naive (p-value = 0.0229, Up = 2, Down = 15); Myeloid (p-value = 0.0359, Up = 24, Down…
R-HSA-8950505	5	Gene and protein expression by JAK-STAT signaling after Interleukin-12 stimulation	40	38	T gd Vd2 (p-value = 0.0312, Up = NA, Down = 2); Neutrophils LD (p-value = 0.0497, Up = 12, Down = 16); Basophils LD (p-value = 0.0219, Up = 8, Down = 12); Granulocytes LD (p-value = 0.00023, Up = 16, Down = 18); Monocytes C+I (p-value = 0.0061, Up = 19, Down = 5); Monocytes (p-value = 0.0414, Up = 20, Down = 5); Myeloid (p-value = 0.0323, Up = 18, Down = 14)
R-HSA-8984722	5	Interleukin-35 Signalling	7	7	B Ex (p-value = 0.0479, Up = NA, Down = 2); Th1/Th17 (p-value = 0.0301, Up = NA, Down = 1); NK (p-value = 0.0216, Up = NA, Down = 2); Tfh+Th1-17 (p-value = 0.0119, Up = 2, Down = 3)
R-HSA-448424	4	Interleukin-17 signaling	328	241	Tregs (p-value = 0.00998, Up = NA, Down = 5); Th17 (p-value = 0.0445, Up = NA, Down = 5); Monocytes NC (p-value = 0.0234, Up = 51, Down = 12); Monocytes (p-value = 0.0194, Up = 97, Down = 41); Myeloid Phagocytes (p-value = 0.0067, Up = 105, Down = 49)
R-HSA-450294	5	MAP kinase activation in TLR cascade	64	61	Monocytes NC (p-value = 0.0359, Up = 16, Down = 3)
R-HSA-450302	6	activated TAK1 mediates p38 MAPK activation	23	22	Monocytes NC (p-value = 0.0249, Up = 6, Down = 3); T Naive (p-value = 0.0473, Up = 1, Down = 7)
R-HSA-450321	6	JNK (c-Jun kinases) phosphorylation and activation mediated by activated human TAK1	22	21
R-HSA-450282	6	MAPK targets/ Nuclear events mediated by MAP kinases	32	29
R-HSA-450341	7	Activation of the AP-1 family of transcription factors	10	8
R-HSA-202670	8	ERKs are inactivated	13	13	Monocytes NC (p-value = 0.0352, Up = NA, Down = 6); Myeloid Phagocytes (p-value = 0.0313, Up = 7, Down = 4)
R-HSA-112409	6	RAF-independent MAPK1/3 activation	26	21	Tregs (p-value = 0.00583, Up = NA, Down = 2); Th17 (p-value = 0.0122, Up = NA, Down = 2); Monocytes C (p-value = 0.0169, Up = 8, Down = 2); T CD4 Naive+Tregs (p-value = 0.0492, Up = 2, Down = 2); Monocytes (p-value = 0.0431, Up = 11, Down = 4); Myeloid Phagocytes (p-value = 0.0156, Up = 12, Down = 5); T Naive (p-value = 0.0361, Up = 1, Down = 7)
R-HSA-112411	7	MAPK1 (ERK2) activation	9	9	NK (p-value = 0.0354, Up = NA, Down = 2); Monocytes C (p-value = 0.0437, Up = 4, Down = 1); Tfh+Th1-17 (p-value = 0.00911, Up = 2, Down = 4); Myeloid Phagocytes (p-value = 0.0434, Up = 5, Down = 3)
R-HSA-110056	7	MAPK3 (ERK1) activation	10	10
R-HSA-8854691	4	Interleukin-19,20,22,24,26,28 and 29 signaling	283	196	Tregs (p-value = 0.0222, Up = NA, Down = 4); Monocytes NC (p-value = 0.0125, Up = 41, Down = 13); DCs (p-value = 0.0166, Up = 47, Down = 34); B Naive+Memory (p-value = 0.0487, Up = 25, Down = 48); Monocytes (p-value = 0.00363, Up = 79, Down = 39); Myeloid Phagocytes (p-value = 0.000379, Up = 85, Down = 48)
R-HSA-451927	4	Interleukin-2 family signaling	287	205	Tregs (p-value = 0.0257, Up = NA, Down = 4); Monocytes I (p-value = 0.0343, Up = 45, Down = 9); Monocytes NC (p-value = 0.02, Up = 45, Down = 10); Monocytes NC+I (p-value = 0.0185, Up = 68, Down = 28); DCs (p-value = 0.00393, Up = 49, Down = 39); Monocytes C+I (p-value = 0.0225, Up = 72, Down = 28); B Naive+Memory (p-value = 0.0498, Up = 28, Down = 48); Monocytes (p-value = 0.000905, Up = 86, Dow…
R-HSA-912526	5	Interleukin receptor SHC signaling	276	195	Tregs (p-value = 0.0219, Up = NA, Down = 4); Monocytes NC (p-value = 0.038, Up = 41, Down = 10); DCs (p-value = 0.0209, Up = 46, Down = 34); Monocytes (p-value = 0.00671, Up = 79, Down = 37); Myeloid Phagocytes (p-value = 0.000791, Up = 85, Down = 46); T Naive (p-value = 0.018, Up = 12, Down = 38)
R-HSA-8983432	5	Interleukin-15 signaling	6	6	NK (p-value = 0.0158, Up = NA, Down = 2); Monocytes C (p-value = 0.0341, Up = 2, Down = 2); T CD8 EM+TE (p-value = 0.0371, Up = NA, Down = 2); T Innate (p-value = 0.0268, Up = NA, Down = 3); Myeloid Phagocytes (p-value = 0.0307, Up = 2, Down = 4)
R-HSA-8985947	5	Interleukin-9 signaling	3	2	Th2 (p-value = 0.0166, Up = NA, Down = 1); Th (p-value = 0.0166, Up = NA, Down = 1)
R-HSA-512988	4	Interleukin-3, 5 and GM-CSF signaling	292	211	Tregs (p-value = 0.0282, Up = NA, Down = 4); Monocytes I (p-value = 0.0275, Up = 47, Down = 9); Monocytes NC (p-value = 0.0104, Up = 48, Down = 10); Monocytes NC+I (p-value = 0.0111, Up = 71, Down = 29); DCs (p-value = 0.0205, Up = 50, Down = 36); Monocytes C+I (p-value = 0.0386, Up = 74, Down = 27); B Naive+Memory (p-value = 0.037, Up = 29, Down = 50); Monocytes (p-value = 0.00264, Up = 87, Down…
R-HSA-912631	5	Regulation of signaling by CBL	22	22	B Ex (p-value = 0.0253, Up = NA, Down = 4); T gd non-Vd2 (p-value = 0.0417, Up = NA, Down = 2); Monocytes NC (p-value = 0.0249, Up = 8, Down = 1); B Ex+SM (p-value = 0.0285, Up = 5, Down = 2); B cells (p-value = 0.00532, Up = 7, Down = 7); T CD8 (p-value = 0.0333, Up = 3, Down = 5)
R-HSA-6785807	4	Interleukin-4 and 13 signaling	122	92	B Ex (p-value = 0.0499, Up = 7, Down = 2); mDCs (p-value = 7.69e-05, Up = 31, Down = 3); Monocytes C (p-value = 0.00109, Up = 31, Down = 5); Monocytes I (p-value = 0.0195, Up = 24, Down = 4); B Naive+NSM (p-value = 0.0232, Up = 17, Down = 8); B Ex+SM (p-value = 0.00192, Up = 20, Down = 4); Tfh+Th1-17 (p-value = 5.08e-05, Up = 19, Down = 21); B Memory (p-value = 0.00297, Up = 22, Down = 12); Tfh+T…
R-HSA-6783589	4	Interleukin-6 family signaling	24	18	B cells (p-value = 0.02, Up = 2, Down = 9)
R-HSA-6788467	5	IL-6-type cytokine receptor ligand interactions	17	11	T CD4 Naive+Tregs (p-value = 0.0336, Up = 2, Down = 1); T Naive (p-value = 0.0444, Up = 2, Down = 3); APC (p-value = 0.0255, Up = 5, Down = 5)
R-HSA-1266695	4	Interleukin-7 signaling	326	235	DCs (p-value = 0.0272, Up = 55, Down = 39); Myeloid Phagocytes (p-value = 0.016, Up = 95, Down = 53); APC (p-value = 0.0376, Up = 89, Down = 63)
R-HSA-449836	4	Other interleukin signaling	35	22	Progenitors (p-value = 0.0108, Up = 5, Down = 5); NK (p-value = 0.00588, Up = NA, Down = 4); pDCs (p-value = 0.0421, Up = 8, Down = 1); Monocytes C (p-value = 0.0022, Up = 8, Down = 4); Tfh+Th1-17 (p-value = 0.00863, Up = 3, Down = 8); T gd (p-value = 0.0146, Up = NA, Down = 4); Tfh+Th (p-value = 0.0178, Up = 4, Down = 9); DCs (p-value = 0.0369, Up = 9, Down = 3); Monocytes C+I (p-value = 0.0313,…
R-HSA-5668541	3	TNFR2 non-canonical NF-kB pathway	132	93	B NSM (p-value = 0.0277, Up = 10, Down = 1); Plasmablasts (p-value = 0.0106, Up = 34, Down = 1); Tregs (p-value = 0.0144, Up = NA, Down = 3); Tfh (p-value = 0.0118, Up = NA, Down = 3); Th1/Th17 (p-value = 0.00752, Up = NA, Down = 3); Th17 (p-value = 0.039, Up = NA, Down = 3); Th2 (p-value = 0.00737, Up = NA, Down = 4); B Naive+NSM (p-value = 0.00766, Up = 14, Down = 13); Th (p-value = 0.00737, Up…
R-HSA-5676590	4	NIK-->noncanonical NF-kB signaling	75	57	Plasmablasts (p-value = 6.27e-05, Up = NA, Down = 29)
R-HSA-5676594	4	TNF receptor superfamily (TNFSF) members mediating non-canonical NF-kB pathway	26	16	B Naive (p-value = 0.00587, Up = NA, Down = 5); B NSM (p-value = 0.00218, Up = NA, Down = 5); B Ex (p-value = 0.0476, Up = NA, Down = 3); Th2 (p-value = 0.000286, Up = NA, Down = 3); MAIT (p-value = 0.0374, Up = NA, Down = 2); pDCs (p-value = 0.0149, Up = 4, Down = 4); B Naive+NSM (p-value = 0.00399, Up = 6, Down = 2); B Ex+SM (p-value = 0.000737, Up = 6, Down = 2); Th (p-value = 0.000286, Up = N…
R-HSA-5669034	4	TNFs bind their physiological receptors	31	24	Tregs (p-value = 0.000291, Up = NA, Down = 3); Tfh (p-value = 0.00659, Up = NA, Down = 2); Th1/Th17 (p-value = 0.00479, Up = NA, Down = 2); Th17 (p-value = 0.0158, Up = NA, Down = 2); Th2 (p-value = 0.0168, Up = NA, Down = 2); T CD8 EM (p-value = 0.0118, Up = NA, Down = 2); B Ex+SM (p-value = 0.0147, Up = 3, Down = 5); Tfh+Th1-17 (p-value = 0.00174, Up = 9, Down = 4); Th (p-value = 0.0168, Up = N…
R-HSA-168249	2	Innate Immune System	1636	1166	B Naive (p-value = 5.79e-08, Up = 110, Down = 28); B NSM (p-value = 2.71e-10, Up = 104, Down = 19); B SM (p-value = 9.32e-10, Up = 99, Down = 11); B Ex (p-value = 2.21e-07, Up = 93, Down = 6); pDCs (p-value = 0.0362, Up = 185, Down = 103); mDCs (p-value = 1.45e-09, Up = 262, Down = 44); Monocytes C (p-value = 5.25e-22, Up = 362, Down = 56); Monocytes I (p-value = 1.48e-23, Up = 348, Down = 29); M…
R-HSA-879415	3	Advanced glycosylation endproduct receptor signaling	19	12
R-HSA-6803157	3	Antimicrobial peptides	108	32	B Naive+NSM (p-value = 0.0227, Up = NA, Down = 11); B Ex+SM (p-value = 0.0306, Up = 8, Down = 1); B Naive+Memory (p-value = 0.0492, Up = 14, Down = 1); B cells (p-value = 0.0249, Up = 16, Down = 1); T Memory (p-value = 0.000213, Up = 5, Down = 22); T cells (p-value = 0.0102, Up = 2, Down = 26)
R-HSA-1461973	4	Defensins	58	9	Th1/Th17 (p-value = 0.0386, Up = NA, Down = 1)
R-HSA-1462054	5	Alpha-defensins	11	5
R-HSA-1461957	5	Beta defensins	47	4	Th1/Th17 (p-value = 0.0173, Up = NA, Down = 1); Th17 (p-value = 0.0319, Up = NA, Down = 1); mDCs (p-value = 0.00148, Up = NA, Down = 4); Monocytes C (p-value = 0.047, Up = NA, Down = 3); Monocytes C+I (p-value = 0.0302, Up = 3, Down = 1); T CD8 (p-value = 0.0206, Up = NA, Down = 3)
R-HSA-6803544	4	Ion influx/efflux at host-pathogen interface	4	4
R-HSA-6799990	4	Metal sequestration by antimicrobial proteins	6	4	B Naive+NSM (p-value = 0.0213, Up = NA, Down = 3); B Ex+SM (p-value = 0.000411, Up = NA, Down = 4); B Memory (p-value = 0.00318, Up = NA, Down = 4); B Naive+Memory (p-value = 0.00985, Up = NA, Down = 4); T CD4 Memory (p-value = 0.0368, Up = NA, Down = 4); B cells (p-value = 0.0146, Up = NA, Down = 4)
R-HSA-5621481	3	C-type lectin receptors (CLRs)	168	125	Neutrophils LD (p-value = 0.00708, Up = 49, Down = 39); Granulocytes LD (p-value = 0.019, Up = 48, Down = 42); APC (p-value = 0.00481, Up = 68, Down = 20)
R-HSA-5621575	4	CD209 (DC-SIGN) signaling	22	20	Neutrophils LD (p-value = 0.0141, Up = 12, Down = 5)
R-HSA-5607764	4	CLEC7A (Dectin-1) signaling	121	99	Plasmablasts (p-value = 0.0467, Up = 32, Down = 2); APC (p-value = 0.0278, Up = 54, Down = 14)
R-HSA-5607763	5	CLEC7A (Dectin-1) induces NFAT activation	13	13	B Naive+NSM (p-value = 0.02, Up = 4, Down = 2); B Ex+SM (p-value = 0.0279, Up = 3, Down = 2); Tfh+Th1-17 (p-value = 0.0221, Up = 3, Down = 4); T CD8 EM+TE (p-value = 0.0291, Up = NA, Down = 3); T gd (p-value = 0.0176, Up = NA, Down = 3); B Memory (p-value = 0.0183, Up = 4, Down = 3); Tfh+Th (p-value = 0.0461, Up = 4, Down = 4); T CD8 Memory (p-value = 0.0191, Up = NA, Down = 4); T CD4 (p-value = …
R-HSA-5660668	5	CLEC7A/inflammasome pathway	7	6	Progenitors (p-value = 0.00232, Up = 1, Down = 4)
R-HSA-5607761	5	Dectin-1 mediated noncanonical NF-kB signaling	80	59	Plasmablasts (p-value = 4.77e-05, Up = NA, Down = 30)
R-HSA-5621480	4	Dectin-2 family	32	13	B SM (p-value = 0.0303, Up = NA, Down = 3); mDCs (p-value = 0.0275, Up = NA, Down = 6); Monocytes C (p-value = 0.00467, Up = NA, Down = 8); Monocytes I (p-value = 0.0366, Up = NA, Down = 6); B Ex+SM (p-value = 0.0279, Up = 4, Down = 1); Tfh+Th1-17 (p-value = 0.000856, Up = 1, Down = 8); Tfh+Th (p-value = 0.000344, Up = 1, Down = 10); Monocytes C+I (p-value = 0.0423, Up = NA, Down = 9); T CD4 Memo…
R-HSA-166658	3	Complement cascade	163	85	B Naive (p-value = 3.21e-42, Up = NA, Down = 56); B NSM (p-value = 7.42e-45, Up = NA, Down = 54); B SM (p-value = 4.55e-51, Up = NA, Down = 56); B Ex (p-value = 1.63e-50, Up = NA, Down = 55); Plasmablasts (p-value = 3.31e-15, Up = 56, Down = 1); B Naive+NSM (p-value = 3.09e-28, Up = 60, Down = 2); B Ex+SM (p-value = 3.81e-31, Up = 57, Down = 2); B Memory (p-value = 8.94e-23, Up = 59, Down = 4); T…
R-HSA-174577	4	Activation of C3 and C5	24	6	Monocytes I (p-value = 0.0198, Up = NA, Down = 4); APC (p-value = 0.0416, Up = NA, Down = 6)
R-HSA-166663	4	Initial triggering of complement	127	67	B Naive (p-value = 2.64e-45, Up = NA, Down = 52); B NSM (p-value = 7.57e-49, Up = NA, Down = 51); B SM (p-value = 1.3e-53, Up = NA, Down = 52); B Ex (p-value = 9.4e-53, Up = NA, Down = 51); Plasmablasts (p-value = 1.96e-18, Up = NA, Down = 52); B Naive+NSM (p-value = 1.56e-28, Up = NA, Down = 54); B Ex+SM (p-value = 6.41e-33, Up = NA, Down = 53); B Memory (p-value = 4.34e-25, Up = 54, Down = 2); …
R-HSA-173736	5	Alternative complement activation	11	5	Monocytes I (p-value = 0.00792, Up = NA, Down = 4); T CD8 EM+TE (p-value = 0.0256, Up = 1, Down = 1); Monocytes C+I (p-value = 0.0126, Up = 4, Down = 1); Monocytes (p-value = 0.0328, Up = 4, Down = 1); T CD8 (p-value = 0.000195, Up = 1, Down = 4)
R-HSA-166786	5	Creation of C4 and C2 activators	101	60	B Naive (p-value = 3.25e-50, Up = NA, Down = 52); B NSM (p-value = 1.48e-53, Up = NA, Down = 51); B SM (p-value = 1.35e-58, Up = NA, Down = 52); B Ex (p-value = 1.71e-57, Up = NA, Down = 51); Plasmablasts (p-value = 1.12e-22, Up = NA, Down = 52); B Naive+NSM (p-value = 1.18e-33, Up = NA, Down = 54); B Ex+SM (p-value = 6.94e-38, Up = NA, Down = 53); B Memory (p-value = 3.76e-29, Up = 54, Down = 1)…
R-HSA-173623	6	Classical antibody-mediated complement activation	93	58	B Naive (p-value = 5.95e-52, Up = NA, Down = 52); B NSM (p-value = 3.36e-55, Up = NA, Down = 51); B SM (p-value = 2.36e-60, Up = NA, Down = 52); B Ex (p-value = 3.81e-59, Up = NA, Down = 51); Plasmablasts (p-value = 3.18e-24, Up = NA, Down = 52); B Naive+NSM (p-value = 7.34e-34, Up = NA, Down = 53); B Ex+SM (p-value = 6.14e-38, Up = NA, Down = 52); B Memory (p-value = 1.63e-29, Up = 53, Down = 1)…
R-HSA-166662	6	Lectin pathway of complement activation	8	2	Monocytes I (p-value = 0.0436, Up = 1, Down = 1)
R-HSA-2855086	7	Ficolins bind to repetitive carbohydrate structures on the target cell surface	5	2	Monocytes I (p-value = 0.0436, Up = 1, Down = 1)
R-HSA-977606	4	Regulation of Complement cascade	151	81	B Naive (p-value = 5.03e-44, Up = NA, Down = 56); B NSM (p-value = 1.44e-46, Up = NA, Down = 54); B SM (p-value = 6.47e-53, Up = NA, Down = 56); B Ex (p-value = 2.65e-52, Up = NA, Down = 55); Plasmablasts (p-value = 1.08e-16, Up = 56, Down = 1); B Naive+NSM (p-value = 4.2e-29, Up = 59, Down = 2); B Ex+SM (p-value = 8.14e-32, Up = 56, Down = 2); B Memory (p-value = 1.04e-22, Up = 58, Down = 3); Tf…
R-HSA-166665	4	Terminal pathway of complement	8	3	T CD8 TE (p-value = 0.0335, Up = NA, Down = 1); T gd non-Vd2 (p-value = 0.044, Up = NA, Down = 1); T gd (p-value = 0.00568, Up = 1, Down = 1); T Innate (p-value = 0.0405, Up = 1, Down = 1)
R-HSA-1834949	3	Cytosolic sensors of pathogen-associated DNA	77	67	T CD8 Naive (p-value = 0.013, Up = 1, Down = 7); Neutrophils LD (p-value = 0.00132, Up = 27, Down = 25)
R-HSA-3134963	4	DEx/H-box helicases activate type I IFN and inflammatory cytokines production	20	12	Monocytes C (p-value = 0.048, Up = 5, Down = 1)
R-HSA-3134973	4	LRR FLII-interacting protein 1 (LRRFIP1) activates type I IFN production	5	5
R-HSA-3134975	4	Regulation of innate immune responses to cytosolic DNA	15	14	Neutrophils LD (p-value = 0.0365, Up = 7, Down = 5)
R-HSA-3248023	5	Regulation by TREX1	1	1
R-HSA-1834941	4	STING mediated induction of host immune responses	16	15	T CD4 Naive (p-value = 0.0489, Up = NA, Down = 2); T CD8 Naive (p-value = 0.0311, Up = NA, Down = 3); Neutrophils LD (p-value = 0.0246, Up = 8, Down = 5); Monocytes NC+I (p-value = 0.0308, Up = 7, Down = 3); Myeloid Phagocytes (p-value = 0.0494, Up = 9, Down = 3)
R-HSA-3270619	5	IRF3-mediated induction of type I IFN	13	12	Neutrophils LD (p-value = 0.0179, Up = 6, Down = 5)
R-HSA-3249367	5	STAT6-mediated induction of chemokines	3	3
R-HSA-1606322	4	ZBP1(DAI) mediated induction of type I IFNs	34	25	T CD8 Naive (p-value = 0.00553, Up = 1, Down = 4); mDCs (p-value = 0.0419, Up = NA, Down = 9); Monocytes C (p-value = 0.0242, Up = 10, Down = 1); T CD8 Memory (p-value = 0.0152, Up = 4, Down = 2); T Naive (p-value = 0.0138, Up = 1, Down = 9)
R-HSA-1606341	5	IRF3 mediated activation of type 1 IFN	5	4	pDCs (p-value = 0.0384, Up = 1, Down = 2); T CD8 Memory (p-value = 0.0377, Up = 1, Down = 1)
R-HSA-1810476	5	RIP-mediated NFkB activation via ZBP1	30	22	T CD8 Naive (p-value = 0.0182, Up = 1, Down = 3); Monocytes C (p-value = 0.0244, Up = 9, Down = 1); T Naive (p-value = 0.0473, Up = 1, Down = 7)
R-HSA-2172127	3	DAP12 interactions	519	366	Tregs (p-value = 0.0494, Up = NA, Down = 5); mDCs (p-value = 0.0194, Up = 66, Down = 22); Monocytes I (p-value = 0.0258, Up = 76, Down = 16); Monocytes NC (p-value = 0.0209, Up = 73, Down = 19); Monocytes NC+I (p-value = 0.0198, Up = 116, Down = 48); T CD8 Memory (p-value = 0.0492, Up = 31, Down = 9); DCs (p-value = 0.000339, Up = 91, Down = 64); Monocytes C+I (p-value = 0.000901, Up = 125, Down …
R-HSA-2424491	4	DAP12 signaling	485	359	Tregs (p-value = 0.0461, Up = NA, Down = 5); Monocytes NC (p-value = 0.042, Up = 69, Down = 19); Monocytes NC+I (p-value = 0.0334, Up = 111, Down = 48); DCs (p-value = 0.000391, Up = 88, Down = 64); Monocytes C+I (p-value = 0.0034, Up = 118, Down = 57); T CD4 Memory (p-value = 0.0389, Up = 66, Down = 108); Monocytes (p-value = 0.000542, Up = 140, Down = 72); T CD4 (p-value = 0.0222, Up = 72, Down…
R-HSA-111997	6	CaM pathway	28	22	T CD4 Naive+Tregs (p-value = 0.0139, Up = 4, Down = 1); B cells (p-value = 0.0447, Up = 5, Down = 7); T Innate (p-value = 0.0423, Up = 4, Down = 2); T cells (p-value = 0.00227, Up = 8, Down = 13)
R-HSA-111933	7	Calmodulin induced events	28	22	T CD4 Naive+Tregs (p-value = 0.0139, Up = 4, Down = 1); B cells (p-value = 0.0447, Up = 5, Down = 7); T Innate (p-value = 0.0423, Up = 4, Down = 2); T cells (p-value = 0.00227, Up = 8, Down = 13)
R-HSA-111957	8	Cam-PDE 1 activation	6	4
R-HSA-111932	8	CaMK IV-mediated phosphorylation of CREB	5	5	T CD4 Naive+Tregs (p-value = 0.0397, Up = NA, Down = 2); T Memory (p-value = 0.0424, Up = 3, Down = 2)
R-HSA-111931	8	PKA-mediated phosphorylation of CREB	20	17	T gd (p-value = 0.0368, Up = 2, Down = 1); B Memory (p-value = 0.0301, Up = 3, Down = 5); B cells (p-value = 0.0364, Up = 4, Down = 6); T Innate (p-value = 0.0462, Up = 3, Down = 2); T cells (p-value = 0.0125, Up = 6, Down = 10)
R-HSA-163615	9	PKA activation	19	16	Progenitors (p-value = 0.0395, Up = 3, Down = 4); T gd (p-value = 0.0313, Up = 2, Down = 1); T Innate (p-value = 0.0361, Up = 3, Down = 2); T cells (p-value = 0.0175, Up = 6, Down = 9)
R-HSA-168928	3	DDX58/IFIH1-mediated induction of interferon-alpha/beta	91	68	Progenitors (p-value = 0.026, Up = 2, Down = 20); Granulocytes LD (p-value = 0.0415, Up = 36, Down = 14); T CD8 Memory (p-value = 0.0251, Up = 8, Down = 3); Monocytes (p-value = 0.0403, Up = 30, Down = 12); T Naive (p-value = 0.03, Up = 5, Down = 15)
R-HSA-936440	4	Negative regulators of DDX58/IFIH1 signaling	34	34	Progenitors (p-value = 0.0472, Up = 2, Down = 10)
R-HSA-933543	4	NF-kB activation through FADD/RIP-1 pathway mediated by caspase-8 and -10	12	12
R-HSA-918233	4	TRAF3-dependent IRF activation pathway	15	13	Basophils LD (p-value = 0.0495, Up = 5, Down = 3); Granulocytes LD (p-value = 0.0206, Up = 8, Down = 4)
R-HSA-933541	4	TRAF6 mediated IRF7 activation	34	19	Granulocytes LD (p-value = 0.0105, Up = 13, Down = 4); T CD8 (p-value = 0.0425, Up = 4, Down = 3); Myeloid (p-value = 0.0431, Up = 12, Down = 5); Innate (p-value = 0.0227, Up = 12, Down = 4)
R-HSA-933542	4	TRAF6 mediated NF-kB activation	33	25	mDCs (p-value = 0.0419, Up = 8, Down = 1); Monocytes C (p-value = 0.00844, Up = 10, Down = 2); Monocytes I (p-value = 0.00775, Up = 9, Down = 2)
R-HSA-2454202	3	Fc epsilon receptor (FCERI) signaling	579	432	B Naive (p-value = 3.64e-12, Up = 69, Down = 7); B NSM (p-value = 2.39e-14, Up = 65, Down = 5); B SM (p-value = 1.69e-14, Up = 63, Down = 2); B Ex (p-value = 3.41e-13, Up = 60, Down = 1); Plasmablasts (p-value = 0.00433, Up = 120, Down = 18); B Naive+NSM (p-value = 7.68e-08, Up = 84, Down = 39); B Ex+SM (p-value = 3.59e-09, Up = 81, Down = 25); Tfh+Th1-17 (p-value = 0.0316, Up = 46, Down = 77); B…
R-HSA-2871809	4	FCERI mediated Ca+2 mobilization	116	84	B Naive (p-value = 1.57e-45, Up = 56, Down = 2); B NSM (p-value = 9.16e-47, Up = 53, Down = 2); B SM (p-value = 1.63e-51, Up = 55, Down = 1); B Ex (p-value = 8.36e-48, Up = NA, Down = 53); Plasmablasts (p-value = 1.46e-15, Up = 55, Down = 2); B Naive+NSM (p-value = 2.17e-33, Up = 61, Down = 5); B Ex+SM (p-value = 1.74e-36, Up = 59, Down = 4); Tfh+Th1-17 (p-value = 3.47e-06, Up = 8, Down = 32); B …
R-HSA-2871796	4	FCERI mediated MAPK activation	371	258	B Naive (p-value = 1.13e-19, Up = 60, Down = 7); B NSM (p-value = 1.55e-21, Up = 57, Down = 5); B SM (p-value = 1.05e-20, Up = 56, Down = 1); B Ex (p-value = 4.48e-20, Up = 54, Down = 1); Plasmablasts (p-value = 1.27e-08, Up = 102, Down = 7); B Naive+NSM (p-value = 7.86e-13, Up = 67, Down = 28); B Ex+SM (p-value = 7.76e-10, Up = 61, Down = 13); B Memory (p-value = 3.37e-08, Up = 70, Down = 30); T…
R-HSA-2871837	4	FCERI mediated NF-kB activation	180	131	B Naive (p-value = 7.06e-24, Up = NA, Down = 51); B NSM (p-value = 1.39e-28, Up = 50, Down = 1); B SM (p-value = 2.53e-31, Up = NA, Down = 51); B Ex (p-value = 5.31e-30, Up = NA, Down = 49); Plasmablasts (p-value = 1.64e-16, Up = 78, Down = 1); B Naive+NSM (p-value = 2.06e-14, Up = 54, Down = 8); B Ex+SM (p-value = 5.08e-17, Up = 54, Down = 4); B Memory (p-value = 7.07e-12, Up = 57, Down = 10); T…
R-HSA-2730905	4	Role of LAT2/NTAL/LAB on calcium mobilization	390	281	B Naive (p-value = 6.11e-13, Up = 57, Down = 2); B NSM (p-value = 1.45e-15, Up = 55, Down = 1); B SM (p-value = 3.98e-18, Up = 55, Down = 1); B Ex (p-value = 1.43e-17, Up = NA, Down = 54); Plasmablasts (p-value = 1.7e-07, Up = 103, Down = 10); B Naive+NSM (p-value = 2.92e-08, Up = 66, Down = 23); B Ex+SM (p-value = 3.47e-09, Up = 64, Down = 13); B Memory (p-value = 1.23e-05, Up = 70, Down = 28); …
R-HSA-2029480	3	Fcgamma receptor (FCGR) dependent phagocytosis	173	135	B Naive (p-value = 5.48e-36, Up = 63, Down = 1); B NSM (p-value = 1.31e-44, Up = 63, Down = 3); B SM (p-value = 7.53e-41, Up = 59, Down = 1); B Ex (p-value = 6.31e-42, Up = 59, Down = 1); Plasmablasts (p-value = 6.14e-07, Up = 59, Down = 3); Monocytes I (p-value = 0.0266, Up = 36, Down = 2); B Naive+NSM (p-value = 1.09e-25, Up = 69, Down = 10); B Ex+SM (p-value = 5.99e-28, Up = 67, Down = 6); Tfh…
R-HSA-2029481	4	FCGR activation	99	65	B Naive (p-value = 2.73e-48, Up = NA, Down = 53); B NSM (p-value = 1.05e-53, Up = NA, Down = 53); B SM (p-value = 8.45e-57, Up = NA, Down = 53); B Ex (p-value = 8.55e-58, Up = NA, Down = 53); Plasmablasts (p-value = 1.09e-21, Up = 53, Down = 1); B Naive+NSM (p-value = 1.35e-35, Up = 57, Down = 1); B Ex+SM (p-value = 2.73e-40, Up = 56, Down = 1); Tfh+Th1-17 (p-value = 0.000788, Up = 3, Down = 25);…
R-HSA-2029482	4	Regulation of actin dynamics for phagocytic cup formation	148	111	B Naive (p-value = 5.07e-38, Up = 59, Down = 1); B NSM (p-value = 6.34e-44, Up = 57, Down = 3); B SM (p-value = 2.75e-43, Up = 56, Down = 1); B Ex (p-value = 5.52e-43, Up = 55, Down = 1); Plasmablasts (p-value = 4.41e-09, Up = 57, Down = 1); B Naive+NSM (p-value = 9.37e-25, Up = 61, Down = 8); B Ex+SM (p-value = 9.29e-27, Up = 60, Down = 4); Tfh+Th1-17 (p-value = 0.0228, Up = 3, Down = 34); B Mem…
R-HSA-2029485	4	Role of phospholipids in phagocytosis	112	77	B Naive (p-value = 1.44e-47, Up = NA, Down = 57); B NSM (p-value = 2.3e-53, Up = NA, Down = 57); B SM (p-value = 5.96e-55, Up = NA, Down = 56); B Ex (p-value = 2.85e-54, Up = NA, Down = 55); Plasmablasts (p-value = 1.74e-17, Up = 55, Down = 1); B Naive+NSM (p-value = 1.46e-32, Up = 61, Down = 1); B Ex+SM (p-value = 1.84e-36, Up = 59, Down = 1); Tfh+Th1-17 (p-value = 0.00164, Up = 5, Down = 26); B…
R-HSA-6798695	3	Neutrophil degranulation	557	452	T CD8 Naive (p-value = 0.0221, Up = 4, Down = 27); mDCs (p-value = 8.18e-09, Up = 129, Down = 9); Monocytes C (p-value = 4.14e-31, Up = 204, Down = 16); Monocytes I (p-value = 2.36e-30, Up = 190, Down = 9); Monocytes NC (p-value = 1.67e-20, Up = 162, Down = 15); Neutrophils LD (p-value = 3.47e-13, Up = 259, Down = 81); B Naive+NSM (p-value = 0.0113, Up = 46, Down = 56); Tfh+Th1-17 (p-value = 2.29…
R-HSA-168643	3	Nucleotide-binding domain, leucine rich repeat containing receptor (NLR) signaling pathways	51	50	pDCs (p-value = 0.0217, Up = 7, Down = 11); Monocytes NC (p-value = 0.0198, Up = 12, Down = 5); Neutrophils LD (p-value = 0.0457, Up = 25, Down = 11); Basophils LD (p-value = 0.0117, Up = 14, Down = 12); T Naive (p-value = 0.0472, Up = 2, Down = 13)
R-HSA-622312	4	Inflammasomes	17	17	pDCs (p-value = 0.00616, Up = 4, Down = 5); mDCs (p-value = 0.0342, Up = NA, Down = 7); Monocytes C (p-value = 0.0102, Up = 8, Down = 1); Monocytes I (p-value = 0.0465, Up = 6, Down = 1); Monocytes NC (p-value = 0.0446, Up = 6, Down = 1); Neutrophils LD (p-value = 0.011, Up = 10, Down = 5); T Innate (p-value = 0.0462, Up = 2, Down = 3)
R-HSA-844615	5	The AIM2 inflammasome	3	3	T Naive (p-value = 0.00726, Up = NA, Down = 3)
R-HSA-844623	5	The IPAF inflammasome	2	2	mDCs (p-value = 0.0386, Up = NA, Down = 2); Monocytes I (p-value = 0.0436, Up = NA, Down = 2); Monocytes NC (p-value = 0.0429, Up = NA, Down = 2)
R-HSA-844455	5	The NLRP1 inflammasome	3	3	T CD4 Naive+Tregs (p-value = 0.0131, Up = 1, Down = 1); DCs (p-value = 0.0389, Up = NA, Down = 3)
R-HSA-844456	5	The NLRP3 inflammasome	12	12	pDCs (p-value = 0.00799, Up = 4, Down = 3); mDCs (p-value = 0.0177, Up = NA, Down = 6); Monocytes C (p-value = 0.0121, Up = NA, Down = 7); Neutrophils LD (p-value = 0.0179, Up = 7, Down = 4); Granulocytes LD (p-value = 0.0306, Up = 6, Down = 5)
R-HSA-168638	4	NOD1/2 Signaling Pathway	35	34	Progenitors (p-value = 0.0472, Up = 3, Down = 9); Basophils LD (p-value = 0.00446, Up = 13, Down = 7)
R-HSA-1222556	3	ROS, RNS production in phagocytes	40	26	Monocytes C (p-value = 5.82e-05, Up = 15, Down = 1); Monocytes I (p-value = 0.0109, Up = NA, Down = 11); Neutrophils LD (p-value = 0.00133, Up = 19, Down = 4); Tfh+Th1-17 (p-value = 0.000311, Up = 2, Down = 13); Monocytes NC+I (p-value = 0.00673, Up = 15, Down = 2); Tfh+Th (p-value = 0.0148, Up = 2, Down = 13); DCs (p-value = 0.00353, Up = NA, Down = 16); Monocytes C+I (p-value = 0.000277, Up = 1…
R-HSA-168898	3	Toll-Like Receptors Cascades	164	144	B SM (p-value = 0.0491, Up = NA, Down = 13); mDCs (p-value = 0.00108, Up = 40, Down = 4); Monocytes C (p-value = 6.42e-05, Up = 54, Down = 2); Monocytes I (p-value = 0.000609, Up = 46, Down = 1); Monocytes NC (p-value = 5.32e-06, Up = 48, Down = 5); Neutrophils LD (p-value = 0.0303, Up = 72, Down = 25); B Ex+SM (p-value = 0.000186, Up = 26, Down = 11); Monocytes NC+I (p-value = 0.000231, Up = 68,…
R-HSA-5686938	4	Regulation of TLR by endogenous ligand	19	11	mDCs (p-value = 0.000203, Up = NA, Down = 8); Monocytes C (p-value = 6.1e-06, Up = 9, Down = 1); Monocytes I (p-value = 1.39e-06, Up = 9, Down = 1); Monocytes NC (p-value = 0.00242, Up = 6, Down = 1); B Naive+NSM (p-value = 0.0359, Up = NA, Down = 5); B Ex+SM (p-value = 0.0128, Up = NA, Down = 5); Monocytes NC+I (p-value = 3.63e-05, Up = 10, Down = 1); T CD8 Memory (p-value = 0.00124, Up = NA, Do…
R-HSA-168142	4	Toll Like Receptor 10 (TLR10) Cascade	93	82	Monocytes C (p-value = 0.0482, Up = 25, Down = 2); Monocytes I (p-value = 0.0451, Up = 23, Down = 1); Monocytes NC (p-value = 0.00643, Up = 23, Down = 4); Neutrophils LD (p-value = 0.0226, Up = 40, Down = 18)
R-HSA-975871	5	MyD88 cascade initiated on plasma membrane	93	82	Monocytes C (p-value = 0.0482, Up = 25, Down = 2); Monocytes I (p-value = 0.0451, Up = 23, Down = 1); Monocytes NC (p-value = 0.00643, Up = 23, Down = 4); Neutrophils LD (p-value = 0.0226, Up = 40, Down = 18)
R-HSA-937039	6	IRAK1 recruits IKK complex	14	14
R-HSA-937042	6	IRAK2 mediated activation of TAK1 complex	10	10
R-HSA-445989	6	TAK1 activates NFkB by phosphorylation and activation of IKKs complex	41	33	Basophils LD (p-value = 0.0421, Up = 7, Down = 10)
R-HSA-181438	4	Toll Like Receptor 2 (TLR2) Cascade	106	93	mDCs (p-value = 0.0185, Up = 25, Down = 2); Monocytes C (p-value = 0.00277, Up = 33, Down = 2); Monocytes I (p-value = 0.00166, Up = 31, Down = 1); Monocytes NC (p-value = 0.000123, Up = 31, Down = 4); Neutrophils LD (p-value = 0.014, Up = 47, Down = 19); Monocytes NC+I (p-value = 0.0115, Up = 43, Down = 5); Granulocytes LD (p-value = 0.0389, Up = 42, Down = 25); T CD8 Memory (p-value = 0.0225, U…
R-HSA-168179	5	Toll Like Receptor TLR1:TLR2 Cascade	106	93	mDCs (p-value = 0.0185, Up = 25, Down = 2); Monocytes C (p-value = 0.00277, Up = 33, Down = 2); Monocytes I (p-value = 0.00166, Up = 31, Down = 1); Monocytes NC (p-value = 0.000123, Up = 31, Down = 4); Neutrophils LD (p-value = 0.014, Up = 47, Down = 19); Monocytes NC+I (p-value = 0.0115, Up = 43, Down = 5); Granulocytes LD (p-value = 0.0389, Up = 42, Down = 25); T CD8 Memory (p-value = 0.0225, U…
R-HSA-166058	6	MyD88:Mal cascade initiated on plasma membrane	103	92	mDCs (p-value = 0.0161, Up = 25, Down = 2); Monocytes C (p-value = 0.00224, Up = 33, Down = 2); Monocytes I (p-value = 0.00282, Up = 30, Down = 1); Monocytes NC (p-value = 0.000229, Up = 30, Down = 4); Neutrophils LD (p-value = 0.00956, Up = 47, Down = 19); Monocytes NC+I (p-value = 0.0155, Up = 42, Down = 5); Granulocytes LD (p-value = 0.0277, Up = 42, Down = 25); T CD8 Memory (p-value = 0.0206,…
R-HSA-168188	5	Toll Like Receptor TLR6:TLR2 Cascade	103	92	mDCs (p-value = 0.0161, Up = 25, Down = 2); Monocytes C (p-value = 0.00224, Up = 33, Down = 2); Monocytes I (p-value = 0.00282, Up = 30, Down = 1); Monocytes NC (p-value = 0.000229, Up = 30, Down = 4); Neutrophils LD (p-value = 0.00956, Up = 47, Down = 19); Monocytes NC+I (p-value = 0.0155, Up = 42, Down = 5); Granulocytes LD (p-value = 0.0277, Up = 42, Down = 25); T CD8 Memory (p-value = 0.0206,…
R-HSA-168164	4	Toll Like Receptor 3 (TLR3) Cascade	109	97	T CD8 Naive (p-value = 0.0157, Up = 1, Down = 9); Monocytes NC (p-value = 0.0202, Up = 25, Down = 4); B Ex+SM (p-value = 0.0305, Up = 11, Down = 10); T CD8 (p-value = 0.0119, Up = 6, Down = 21)
R-HSA-166166	5	MyD88-independent TLR3/TLR4 cascade	109	97	T CD8 Naive (p-value = 0.0157, Up = 1, Down = 9); Monocytes NC (p-value = 0.0202, Up = 25, Down = 4); B Ex+SM (p-value = 0.0305, Up = 11, Down = 10); T CD8 (p-value = 0.0119, Up = 6, Down = 21)
R-HSA-937061	6	TRIF-mediated TLR3/TLR4 signaling	109	97	T CD8 Naive (p-value = 0.0157, Up = 1, Down = 9); Monocytes NC (p-value = 0.0202, Up = 25, Down = 4); B Ex+SM (p-value = 0.0305, Up = 11, Down = 10); T CD8 (p-value = 0.0119, Up = 6, Down = 21)
R-HSA-936964	7	Activation of IRF3/IRF7 mediated by TBK1/IKK epsilon	19	18	T CD8 Naive (p-value = 0.00881, Up = NA, Down = 4); B Ex+SM (p-value = 0.0334, Up = 4, Down = 2); T CD8 Memory (p-value = 0.014, Up = 2, Down = 3); Monocytes (p-value = 0.0171, Up = 9, Down = 5); T CD4 (p-value = 0.0465, Up = 5, Down = 8); T CD8 (p-value = 0.000396, Up = 3, Down = 7)
R-HSA-937041	7	IKK complex recruitment mediated by RIP1	24	24	Monocytes NC (p-value = 0.0441, Up = 8, Down = 1); B Ex+SM (p-value = 0.0147, Up = 5, Down = 3); T CD8 EM+TE (p-value = 0.0366, Up = 3, Down = 1); B Memory (p-value = 0.0396, Up = 5, Down = 5); T CD8 Memory (p-value = 0.00278, Up = 4, Down = 3); B Naive+Memory (p-value = 0.0451, Up = 6, Down = 6); B cells (p-value = 0.0397, Up = 7, Down = 6); Innate (p-value = 0.0395, Up = 13, Down = 6)
R-HSA-937072	7	TRAF6 mediated induction of TAK1 complex	17	17	NK (p-value = 0.0185, Up = 2, Down = 1); Monocytes NC (p-value = 0.0446, Up = 5, Down = 2); T CD8 Memory (p-value = 0.0108, Up = 2, Down = 3); T CD8 (p-value = 0.0228, Up = 2, Down = 5)
R-HSA-2562578	7	TRIF-mediated programmed cell death	10	10	B Naive (p-value = 0.0369, Up = 1, Down = 2); NK (p-value = 0.0432, Up = 1, Down = 1); mDCs (p-value = 0.0304, Up = NA, Down = 5); Monocytes I (p-value = 0.039, Up = NA, Down = 5); B Ex+SM (p-value = 0.0423, Up = 3, Down = 1); T CD8 EM+TE (p-value = 0.0137, Up = 2, Down = 1); T CD8 Memory (p-value = 5.37e-05, Up = 3, Down = 3); B Naive+Memory (p-value = 0.0141, Up = 4, Down = 3); B cells (p-value…
R-HSA-166016	4	Toll Like Receptor 4 (TLR4) Cascade	138	123	T CD8 Naive (p-value = 0.0303, Up = 1, Down = 10); Monocytes C (p-value = 0.00148, Up = 43, Down = 2); Monocytes I (p-value = 0.00561, Up = 37, Down = 1); Monocytes NC (p-value = 0.000159, Up = 39, Down = 4); Neutrophils LD (p-value = 0.0168, Up = 63, Down = 22); B Ex+SM (p-value = 0.00704, Up = 18, Down = 10); Monocytes NC+I (p-value = 0.00306, Up = 55, Down = 9); Granulocytes LD (p-value = 0.03…
R-HSA-166054	5	Activated TLR4 signalling	124	112	T CD8 Naive (p-value = 0.0382, Up = 1, Down = 9); Monocytes C (p-value = 0.00432, Up = 38, Down = 2); Monocytes I (p-value = 0.0113, Up = 33, Down = 1); Monocytes NC (p-value = 0.000346, Up = 35, Down = 4); Neutrophils LD (p-value = 0.00965, Up = 58, Down = 21); B Ex+SM (p-value = 0.0135, Up = 15, Down = 10); Monocytes NC+I (p-value = 0.00909, Up = 49, Down = 8); Granulocytes LD (p-value = 0.0128…
R-HSA-166020	5	Transfer of LPS from LBP carrier to CD14	2	1
R-HSA-168176	4	Toll Like Receptor 5 (TLR5) Cascade	93	82	Monocytes C (p-value = 0.0482, Up = 25, Down = 2); Monocytes I (p-value = 0.0451, Up = 23, Down = 1); Monocytes NC (p-value = 0.00643, Up = 23, Down = 4); Neutrophils LD (p-value = 0.0226, Up = 40, Down = 18)
R-HSA-168181	4	Toll Like Receptor 7/8 (TLR7/8) Cascade	103	91	mDCs (p-value = 0.0251, Up = 24, Down = 2); Monocytes C (p-value = 0.00697, Up = 31, Down = 2); Monocytes I (p-value = 0.00471, Up = 29, Down = 1); Monocytes NC (p-value = 0.000421, Up = 28, Down = 5); Neutrophils LD (p-value = 0.0345, Up = 44, Down = 19); B Ex+SM (p-value = 0.0295, Up = 12, Down = 8); T CD8 Memory (p-value = 0.0397, Up = 4, Down = 9); T CD8 (p-value = 0.00046, Up = 5, Down = 25)
R-HSA-975155	5	MyD88 dependent cascade initiated on endosome	103	91	mDCs (p-value = 0.0251, Up = 24, Down = 2); Monocytes C (p-value = 0.00697, Up = 31, Down = 2); Monocytes I (p-value = 0.00471, Up = 29, Down = 1); Monocytes NC (p-value = 0.000421, Up = 28, Down = 5); Neutrophils LD (p-value = 0.0345, Up = 44, Down = 19); B Ex+SM (p-value = 0.0295, Up = 12, Down = 8); T CD8 Memory (p-value = 0.0397, Up = 4, Down = 9); T CD8 (p-value = 0.00046, Up = 5, Down = 25)
R-HSA-975138	6	TRAF6 mediated induction of NFkB and MAP kinases upon TLR7/8 or 9 activation	100	89	mDCs (p-value = 0.019, Up = 24, Down = 2); Monocytes C (p-value = 0.00472, Up = 31, Down = 2); Monocytes I (p-value = 0.00325, Up = 29, Down = 1); Monocytes NC (p-value = 0.000608, Up = 28, Down = 4); Neutrophils LD (p-value = 0.0487, Up = 43, Down = 18); B Ex+SM (p-value = 0.0236, Up = 12, Down = 8); T CD8 Memory (p-value = 0.0339, Up = 4, Down = 9); T CD8 (p-value = 0.00159, Up = 4, Down = 24)
R-HSA-975144	7	IRAK1 recruits IKK complex upon TLR7/8 or 9 stimulation	14	14
R-HSA-975163	7	IRAK2 mediated activation of TAK1 complex upon TLR7/8 or 9 stimulation	16	16	NK (p-value = 0.0156, Up = 2, Down = 1); Monocytes NC (p-value = 0.0318, Up = 5, Down = 2); T CD8 Memory (p-value = 0.00822, Up = 2, Down = 3); T CD8 (p-value = 0.0159, Up = 2, Down = 5)
R-HSA-975110	6	TRAF6 mediated IRF7 activation in TLR7/8 or 9 signaling	16	15	B SM (p-value = 0.0446, Up = NA, Down = 3); T CD8 EM+TE (p-value = 0.0427, Up = 2, Down = 1); T CD8 Memory (p-value = 0.0318, Up = 2, Down = 2); T CD8 (p-value = 0.0399, Up = 2, Down = 4)
R-HSA-168138	4	Toll Like Receptor 9 (TLR9) Cascade	107	95	mDCs (p-value = 0.0243, Up = 24, Down = 3); Monocytes C (p-value = 0.0141, Up = 31, Down = 2); Monocytes I (p-value = 0.0093, Up = 29, Down = 1); Monocytes NC (p-value = 2e-04, Up = 30, Down = 5); Neutrophils LD (p-value = 0.0448, Up = 45, Down = 20); B Ex+SM (p-value = 0.0129, Up = 13, Down = 9); Monocytes NC+I (p-value = 0.0302, Up = 42, Down = 5); Monocytes (p-value = 0.0391, Up = 46, Down = 1…
R-HSA-1679131	4	Trafficking and processing of endosomal TLR	13	13	B SM (p-value = 0.0303, Up = NA, Down = 3); pDCs (p-value = 0.000442, Up = 8, Down = 1); mDCs (p-value = 0.00109, Up = NA, Down = 8); Monocytes C (p-value = 0.00467, Up = NA, Down = 8); Monocytes I (p-value = 0.0366, Up = NA, Down = 6); Monocytes NC (p-value = 0.0352, Up = NA, Down = 6); B Ex+SM (p-value = 0.0279, Up = 4, Down = 1); T CD8 EM+TE (p-value = 0.0291, Up = 1, Down = 2); B Memory (p-va…
R-HSA-1430728	1	Metabolism	2221	1683	mDCs (p-value = 0.000313, Up = 331, Down = 50); Neutrophils LD (p-value = 0.000329, Up = 413, Down = 649); Basophils LD (p-value = 3.87e-09, Up = 276, Down = 422); Granulocytes LD (p-value = 2.36e-05, Up = 448, Down = 681)
R-HSA-2161522	2	Abacavir transport and metabolism	10	6	T gd Vd2 (p-value = 0.0431, Up = NA, Down = 1); MAIT (p-value = 0.00531, Up = NA, Down = 2); T gd (p-value = 0.026, Up = NA, Down = 2); T Innate (p-value = 0.0268, Up = NA, Down = 3)
R-HSA-2161541	3	Abacavir metabolism	5	3
R-HSA-2161517	3	Abacavir transmembrane transport	5	3	T gd Vd2 (p-value = 0.0218, Up = NA, Down = 1); MAIT (p-value = 0.0011, Up = NA, Down = 2); T Innate (p-value = 0.0405, Up = NA, Down = 2)
R-HSA-211859	2	Biological oxidations	233	133	Basophils LD (p-value = 0.0446, Up = 33, Down = 24); Granulocytes LD (p-value = 0.0225, Up = 47, Down = 48)
R-HSA-5423646	3	Aflatoxin activation and detoxification	19	15
R-HSA-211945	3	Phase I - Functionalization of compounds	114	61	Basophils LD (p-value = 0.0339, Up = 16, Down = 13); Granulocytes LD (p-value = 0.0478, Up = 25, Down = 20)
R-HSA-140179	4	Amine Oxidase reactions	4	2
R-HSA-141333	5	Biogenic amines are oxidatively deaminated to aldehydes by MAOA and MAOB	2	0
R-HSA-141334	5	PAOs oxidise polyamines to amines	2	2
R-HSA-8937144	4	Aryl hydrocarbon receptor signalling	7	5
R-HSA-140180	4	COX reactions	1	1
R-HSA-211897	4	Cytochrome P450 - arranged by substrate type	72	35	MAIT (p-value = 0.0296, Up = NA, Down = 3); Basophils LD (p-value = 0.0377, Up = 12, Down = 6)
R-HSA-211979	5	Eicosanoids	12	8	Basophils LD (p-value = 0.0269, Up = NA, Down = 6)
R-HSA-211976	5	Endogenous sterols	32	16	Granulocytes LD (p-value = 0.00614, Up = 9, Down = 6)
R-HSA-211994	6	Sterols are 12-hydroxylated by CYP8B1	2	0
R-HSA-211935	5	Fatty acids	16	9	Lymphoid (p-value = 0.0368, Up = 2, Down = 7); Myeloid (p-value = 0.0385, Up = 7, Down = 2)
R-HSA-211958	5	Miscellaneous substrates	13	8
R-HSA-211916	5	Vitamins	6	3	T gd non-Vd2 (p-value = 0.044, Up = NA, Down = 1)
R-HSA-211981	5	Xenobiotics	25	8
R-HSA-211957	6	Aromatic amines can be N-hydroxylated or N-dealkylated by CYP1A2	1	1
R-HSA-211999	6	CYP2E1 reactions	12	3	Th17 (p-value = 0.024, Up = NA, Down = 1); Tfh+Th (p-value = 0.0428, Up = 2, Down = 1)
R-HSA-71384	4	Ethanol oxidation	12	6
R-HSA-217271	4	FMO oxidises nucleophiles	3	0
R-HSA-156580	3	Phase II - Conjugation of compounds	112	66	T CD4 Naive (p-value = 0.0206, Up = NA, Down = 5)
R-HSA-156582	4	Acetylation	2	1
R-HSA-156587	4	Amino Acid conjugation	9	3	B Naive (p-value = 0.0171, Up = NA, Down = 2); B NSM (p-value = 0.011, Up = NA, Down = 2); Tregs (p-value = 0.0164, Up = NA, Down = 1)
R-HSA-159424	5	Conjugation of carboxylic acids	9	3	B Naive (p-value = 0.0171, Up = NA, Down = 2); B NSM (p-value = 0.011, Up = NA, Down = 2); Tregs (p-value = 0.0164, Up = NA, Down = 1)
R-HSA-177135	6	Conjugation of benzoate with glycine	6	2	Progenitors (p-value = 0.0468, Up = NA, Down = 2); B Naive (p-value = 0.00601, Up = NA, Down = 2); B NSM (p-value = 0.00381, Up = NA, Down = 2); Tregs (p-value = 0.011, Up = NA, Down = 1); B Naive+NSM (p-value = 0.0336, Up = NA, Down = 2)
R-HSA-177162	6	Conjugation of phenylacetate with glutamine	2	1
R-HSA-177128	6	Conjugation of salicylate with glycine	8	2	Tregs (p-value = 0.011, Up = NA, Down = 1)
R-HSA-156584	4	Cytosolic sulfonation of small molecules	24	18
R-HSA-156588	4	Glucuronidation	27	6
R-HSA-173599	5	Formation of the active cofactor, UDP-glucuronate	3	3
R-HSA-156590	4	Glutathione conjugation	37	27	T CD4 Naive (p-value = 0.026, Up = NA, Down = 3); pDCs (p-value = 0.00964, Up = 9, Down = 3); mDCs (p-value = 0.0269, Up = 9, Down = 1)
R-HSA-174403	5	Glutathione synthesis and recycling	12	11
R-HSA-156581	4	Methylation	14	12
R-HSA-2564830	2	Cytosolic iron-sulfur cluster assembly	13	13
R-HSA-1483249	2	Inositol phosphate metabolism	53	45	Progenitors (p-value = 0.0466, Up = 12, Down = 3); B Ex+SM (p-value = 0.0474, Up = 4, Down = 7); B Memory (p-value = 0.0499, Up = 7, Down = 9); Tfh+Th (p-value = 0.0378, Up = 7, Down = 15); T Memory (p-value = 0.0232, Up = 10, Down = 21); Adaptive (p-value = 0.0434, Up = 8, Down = 25)
R-HSA-1855167	3	Synthesis of pyrophosphates in the cytosol	11	9	NK (p-value = 0.0354, Up = NA, Down = 2)
R-HSA-1855183	3	Synthesis of IP2, IP, and Ins in the cytosol	14	12	Progenitors (p-value = 0.028, Up = 4, Down = 2); Basophils LD (p-value = 0.0275, Up = 6, Down = 2)
R-HSA-1855191	3	Synthesis of IPs in the nucleus	4	4
R-HSA-1855204	3	Synthesis of IP3 and IP4 in the cytosol	31	25	B NSM (p-value = 0.00348, Up = 3, Down = 3); B Naive+NSM (p-value = 0.00941, Up = 4, Down = 6); B Ex+SM (p-value = 0.019, Up = 3, Down = 5); T CD4 Naive+Tregs (p-value = 0.0238, Up = 3, Down = 2); Tfh+Th1-17 (p-value = 0.00282, Up = 4, Down = 9); T CD8 EM+TE (p-value = 0.0418, Up = 2, Down = 2); B Memory (p-value = 0.00203, Up = 6, Down = 7); Tfh+Th (p-value = 0.000778, Up = 5, Down = 12); T CD4 …
R-HSA-1855231	3	Synthesis of IPs in the ER lumen	1	1
R-HSA-163685	2	Integration of energy metabolism	119	80	Progenitors (p-value = 0.0155, Up = 15, Down = 11); T gd non-Vd2 (p-value = 0.0309, Up = NA, Down = 4); mDCs (p-value = 0.00432, Up = 23, Down = 3); Monocytes I (p-value = 0.0343, Up = 18, Down = 6); B Naive+NSM (p-value = 0.0499, Up = 10, Down = 11); B Ex+SM (p-value = 0.0304, Up = 9, Down = 9); B Memory (p-value = 0.00189, Up = 15, Down = 16); Monocytes C+I (p-value = 0.0324, Up = 30, Down = 12…
R-HSA-163680	3	AMPK inhibits chREBP transcriptional activation activity	8	5
R-HSA-163765	3	ChREBP activates metabolic gene expression	16	6
R-HSA-163359	3	Glucagon signaling in metabolic regulation	34	22	pDCs (p-value = 0.0148, Up = 8, Down = 2); mDCs (p-value = 0.0053, Up = NA, Down = 10); DCs (p-value = 0.0133, Up = 12, Down = 1); T Innate (p-value = 0.0124, Up = 3, Down = 4); T cells (p-value = 0.0126, Up = 5, Down = 15)
R-HSA-164378	4	PKA activation in glucagon signalling	17	14
R-HSA-163754	3	Insulin effects increased synthesis of Xylulose-5-Phosphate	2	2	T CD8 (p-value = 0.0329, Up = NA, Down = 2)
R-HSA-163358	3	PKA-mediated phosphorylation of key metabolic factors	5	2
R-HSA-163767	3	PP2A-mediated dephosphorylation of key metabolic factors	7	5
R-HSA-422356	3	Regulation of insulin secretion	81	56	Progenitors (p-value = 0.00482, Up = 13, Down = 8); mDCs (p-value = 0.000521, Up = 19, Down = 3); Monocytes I (p-value = 0.00734, Up = 14, Down = 6); Monocytes NC (p-value = 0.0299, Up = 11, Down = 7); B Naive+NSM (p-value = 0.0403, Up = 9, Down = 7); B Ex+SM (p-value = 0.0228, Up = 7, Down = 7); B Memory (p-value = 0.000458, Up = 13, Down = 12); DCs (p-value = 0.0343, Up = 20, Down = 6); Monocyt…
R-HSA-399997	4	Acetylcholine regulates insulin secretion	10	10	B NSM (p-value = 0.0203, Up = 1, Down = 2); mDCs (p-value = 0.0304, Up = NA, Down = 5); B Naive+NSM (p-value = 0.023, Up = 1, Down = 4); B Ex+SM (p-value = 0.0423, Up = 1, Down = 3); B Memory (p-value = 0.0153, Up = 1, Down = 5)
R-HSA-400042	4	Adrenaline,noradrenaline inhibits insulin secretion	29	18	Progenitors (p-value = 0.0255, Up = 6, Down = 2); T CD8 TE (p-value = 0.0171, Up = NA, Down = 2); T gd non-Vd2 (p-value = 0.0287, Up = NA, Down = 2); mDCs (p-value = 0.0037, Up = 8, Down = 1); B Memory (p-value = 0.0137, Up = 4, Down = 5); DCs (p-value = 0.00453, Up = 9, Down = 3)
R-HSA-400451	4	Free fatty acids regulate insulin secretion	8	8	B Naive+NSM (p-value = 0.0423, Up = 1, Down = 3)
R-HSA-434316	5	Fatty Acids bound to GPR40 (FFAR1) regulate insulin secretion	8	8	B Naive+NSM (p-value = 0.0423, Up = 1, Down = 3)
R-HSA-381676	4	Glucagon-like Peptide-1 (GLP1) regulates insulin secretion	43	26	Progenitors (p-value = 0.0142, Up = 5, Down = 6); pDCs (p-value = 0.0197, Up = 8, Down = 3); mDCs (p-value = 0.00678, Up = 10, Down = 1); Monocytes (p-value = 0.042, Up = 12, Down = 6); T CD4 (p-value = 0.0361, Up = 4, Down = 14); T Innate (p-value = 0.0312, Up = 4, Down = 3); T Memory (p-value = 0.0309, Up = 4, Down = 15); T cells (p-value = 0.0471, Up = 6, Down = 16)
R-HSA-71291	2	Metabolism of amino acids and derivatives	391	301	Neutrophils LD (p-value = 0.00017, Up = 45, Down = 164); Basophils LD (p-value = 4.42e-09, Up = 31, Down = 124); Granulocytes LD (p-value = 8.09e-05, Up = 45, Down = 175); Tfh+Th (p-value = 0.00496, Up = 82, Down = 45); T Naive (p-value = 0.00428, Up = 49, Down = 28); Phagocytes (p-value = 0.00658, Up = 88, Down = 131)
R-HSA-209776	3	Amine-derived hormones	18	7	Th17 (p-value = 0.00131, Up = NA, Down = 2)
R-HSA-209905	4	Catecholamine biosynthesis	4	0
R-HSA-209931	4	Serotonin and melatonin biosynthesis	5	3
R-HSA-209968	4	Thyroxine biosynthesis	10	4	Th17 (p-value = 0.000381, Up = NA, Down = 2)
R-HSA-350864	5	Regulation of thyroid hormone activity	3	0
R-HSA-70614	3	Amino acid synthesis and interconversion (transamination)	33	27	Plasmablasts (p-value = 0.000303, Up = 14, Down = 2); Basophils LD (p-value = 0.0255, Up = 4, Down = 11)
R-HSA-977347	4	Serine biosynthesis	8	8	Tfh (p-value = 0.0403, Up = NA, Down = 1); T CD8 (p-value = 0.0407, Up = 3, Down = 1)
R-HSA-70895	3	Branched-chain amino acid catabolism	23	22	Plasmablasts (p-value = 0.0412, Up = NA, Down = 10); Neutrophils LD (p-value = 0.0236, Up = 3, Down = 15)
R-HSA-71262	4	Carnitine synthesis	4	3
R-HSA-6798163	3	Choline catabolism	6	4	Tregs (p-value = 0.000177, Up = NA, Down = 2); Tfh (p-value = 0.0204, Up = NA, Down = 1); Th2 (p-value = 0.000406, Up = NA, Down = 2); Th (p-value = 0.000406, Up = NA, Down = 2)
R-HSA-389661	3	Glyoxylate metabolism and glycine degradation	31	23	pDCs (p-value = 0.00675, Up = 10, Down = 1)
R-HSA-6783984	4	Glycine degradation	4	4
R-HSA-6788656	3	Histidine, lysine, phenylalanine, tyrosine, proline and tryptophan catabolism	47	37	Progenitors (p-value = 0.0412, Up = 12, Down = 1); mDCs (p-value = 0.000876, Up = 15, Down = 1); DCs (p-value = 0.00902, Up = 18, Down = 2)
R-HSA-70921	4	Histidine catabolism	8	6
R-HSA-71064	4	Lysine catabolism	12	11
R-HSA-71182	4	Phenylalanine and tyrosine catabolism	11	8	Th1/Th17 (p-value = 0.0344, Up = NA, Down = 1); mDCs (p-value = 0.00957, Up = NA, Down = 5); Basophils LD (p-value = 0.0269, Up = 2, Down = 4)
R-HSA-70688	4	Proline catabolism	3	2	Progenitors (p-value = 0.0468, Up = NA, Down = 2); mDCs (p-value = 0.0386, Up = NA, Down = 2)
R-HSA-71240	4	Tryptophan catabolism	15	12	B SM (p-value = 0.0243, Up = NA, Down = 3); mDCs (p-value = 0.0177, Up = NA, Down = 6); Monocytes C (p-value = 0.048, Up = NA, Down = 6); DCs (p-value = 0.00435, Up = NA, Down = 9); Myeloid Phagocytes (p-value = 0.0483, Up = 9, Down = 1)
R-HSA-5662702	3	Melanin biosynthesis	5	0
R-HSA-351202	3	Metabolism of polyamines	103	72	Plasmablasts (p-value = 1.48e-06, Up = NA, Down = 38); APC (p-value = 0.0128, Up = 42, Down = 10)
R-HSA-351143	4	Agmatine biosynthesis	2	2	T CD4 Naive (p-value = 0.0474, Up = NA, Down = 1); mDCs (p-value = 0.0386, Up = NA, Down = 2); Monocytes NC (p-value = 0.0429, Up = NA, Down = 2); T Naive (p-value = 0.0375, Up = NA, Down = 2)
R-HSA-71288	4	Creatine metabolism	11	4	Monocytes I (p-value = 0.0307, Up = 2, Down = 1); Monocytes NC (p-value = 0.03, Up = 2, Down = 1); Tfh+Th (p-value = 0.015, Up = 1, Down = 3); T CD4 Memory (p-value = 0.0368, Up = 1, Down = 3)
R-HSA-351200	4	Interconversion of polyamines	3	3	Tfh+Th1-17 (p-value = 0.0148, Up = NA, Down = 3); Tfh+Th (p-value = 0.0428, Up = NA, Down = 3)
R-HSA-1237112	4	Methionine salvage pathway	6	6
R-HSA-350562	4	Regulation of ornithine decarboxylase (ODC)	67	49	Plasmablasts (p-value = 2.71e-07, Up = NA, Down = 30)
R-HSA-70635	4	Urea cycle	11	5
R-HSA-2408522	3	Selenoamino acid metabolism	128	112	Neutrophils LD (p-value = 3.53e-13, Up = 10, Down = 91); Basophils LD (p-value = 9.17e-22, Up = 5, Down = 84); Granulocytes LD (p-value = 9.34e-10, Up = 6, Down = 93); Tfh+Th (p-value = 3e-06, Up = 60, Down = 3); T CD4 Memory (p-value = 0.000102, Up = 65, Down = 4); T CD4 (p-value = 1.13e-07, Up = 77, Down = 6); T Naive (p-value = 0.00636, Up = 30, Down = 3); Phagocytes (p-value = 0.00011, Up = 1…
R-HSA-2408550	4	Metabolism of ingested H2SeO4 and H2SeO3 into H2Se	4	4	Monocytes NC (p-value = 0.03, Up = NA, Down = 3); Monocytes C+I (p-value = 0.0302, Up = NA, Down = 4); T Naive (p-value = 0.0248, Up = NA, Down = 3)
R-HSA-5263617	4	Metabolism of ingested MeSeO2H into MeSeH	1	1
R-HSA-2408508	4	Metabolism of ingested SeMet, Sec, MeSec into H2Se	8	6
R-HSA-2408552	4	Methylation of MeSeH for excretion	1	1	Th2 (p-value = 0.00833, Up = NA, Down = 1); Th (p-value = 0.00833, Up = NA, Down = 1)
R-HSA-2408557	4	Selenocysteine synthesis	104	90	Neutrophils LD (p-value = 2.65e-13, Up = 4, Down = 80); Basophils LD (p-value = 6.2e-24, Up = NA, Down = 78); Granulocytes LD (p-value = 4.45e-09, Up = NA, Down = 81); Tfh+Th (p-value = 2.89e-09, Up = 58, Down = 1); T CD4 Memory (p-value = 1.27e-07, Up = NA, Down = 64); T CD4 (p-value = 2.97e-11, Up = NA, Down = 75); T Naive (p-value = 0.00116, Up = NA, Down = 30); Phagocytes (p-value = 6.98e-05,…
R-HSA-2408517	4	SeMet incorporation into proteins	11	11	Neutrophils LD (p-value = 0.00328, Up = 1, Down = 10); Granulocytes LD (p-value = 0.0451, Up = NA, Down = 10)
R-HSA-1614635	3	Sulfur amino acid metabolism	22	19	Granulocytes LD (p-value = 0.0397, Up = 6, Down = 10)
R-HSA-1614603	4	Cysteine formation from homocysteine	2	2
R-HSA-1614558	4	Degradation of cysteine and homocysteine	9	9	Tfh (p-value = 0.0452, Up = NA, Down = 1)
R-HSA-1614517	5	Sulfide oxidation to sulfate	5	5
R-HSA-8849175	3	Threonine catabolism	1	1
R-HSA-71387	2	Metabolism of carbohydrates	278	219	mDCs (p-value = 0.00109, Up = 57, Down = 5); Monocytes C (p-value = 4.02e-06, Up = 71, Down = 12); Monocytes I (p-value = 0.000125, Up = 60, Down = 9); Monocytes NC (p-value = 0.000925, Up = 50, Down = 15); Basophils LD (p-value = 0.0452, Up = 38, Down = 52); Monocytes NC+I (p-value = 9.25e-05, Up = 86, Down = 28); Tfh+Th (p-value = 0.0242, Up = 28, Down = 63); Monocytes C+I (p-value = 0.000254, …
R-HSA-5661270	3	Catabolism of glucuronate to xylulose-5-phosphate	5	5
R-HSA-5652084	3	Fructose metabolism	7	6	Adaptive (p-value = 0.0463, Up = 4, Down = 2)
R-HSA-5652227	4	Fructose biosynthesis	2	2
R-HSA-70350	4	Fructose catabolism	5	4
R-HSA-70370	3	Galactose catabolism	6	6	Th2 (p-value = 0.049, Up = NA, Down = 1); mDCs (p-value = 0.00146, Up = 4, Down = 1); Th (p-value = 0.049, Up = NA, Down = 1); Monocytes NC+I (p-value = 0.0387, Up = 3, Down = 2); APC (p-value = 0.0416, Up = 3, Down = 3); Adaptive (p-value = 0.0463, Up = 2, Down = 4); Innate (p-value = 0.0465, Up = 4, Down = 2)
R-HSA-70326	3	Glucose metabolism	92	76	Monocytes C (p-value = 0.00234, Up = 24, Down = 6); Monocytes I (p-value = 0.00967, Up = 20, Down = 5); Neutrophils LD (p-value = 0.00326, Up = 17, Down = 40); Monocytes NC+I (p-value = 0.00376, Up = 29, Down = 13); Granulocytes LD (p-value = 0.00853, Up = 14, Down = 44); Monocytes C+I (p-value = 0.0114, Up = 29, Down = 13); Monocytes (p-value = 0.00243, Up = 33, Down = 18); Phagocytes (p-value =…
R-HSA-70263	4	Gluconeogenesis	35	25	mDCs (p-value = 0.00128, Up = 11, Down = 1); Monocytes C (p-value = 0.000667, Up = 12, Down = 2); Monocytes I (p-value = 0.00775, Up = 10, Down = 1); Monocytes NC+I (p-value = 0.0114, Up = 12, Down = 4); DCs (p-value = 0.0469, Up = 10, Down = 3); Monocytes C+I (p-value = 0.0202, Up = 13, Down = 3); Monocytes (p-value = 0.0242, Up = 14, Down = 4)
R-HSA-70171	4	Glycolysis	71	61	Monocytes C (p-value = 0.00644, Up = 18, Down = 6); Monocytes I (p-value = 0.0389, Up = 14, Down = 5); Neutrophils LD (p-value = 0.000144, Up = 17, Down = 33); Monocytes NC+I (p-value = 0.00347, Up = 23, Down = 12); Granulocytes LD (p-value = 0.0258, Up = 13, Down = 33); Monocytes C+I (p-value = 0.00948, Up = 22, Down = 13); Monocytes (p-value = 0.00117, Up = 26, Down = 17); Myeloid Phagocytes (p…
R-HSA-170822	5	Regulation of Glucokinase by Glucokinase Regulatory Protein	30	28	Neutrophils LD (p-value = 9.18e-05, Up = 6, Down = 20); Granulocytes LD (p-value = 0.00737, Up = 5, Down = 19)
R-HSA-8982491	3	Glycogen metabolism	29	25	mDCs (p-value = 0.0419, Up = 8, Down = 1); Monocytes I (p-value = 0.0231, Up = 7, Down = 3); B Naive+NSM (p-value = 0.0281, Up = 2, Down = 7); Monocytes NC+I (p-value = 0.0114, Up = 12, Down = 4); Monocytes (p-value = 0.0242, Up = 13, Down = 5)
R-HSA-70221	4	Glycogen breakdown (glycogenolysis)	18	16	mDCs (p-value = 0.0241, Up = 6, Down = 1); Monocytes I (p-value = 0.00915, Up = 5, Down = 3); B Naive+NSM (p-value = 0.0168, Up = 1, Down = 6); Monocytes NC+I (p-value = 0.000808, Up = 9, Down = 4); Monocytes C+I (p-value = 0.0266, Up = 8, Down = 3); B Naive+Memory (p-value = 0.0351, Up = 2, Down = 7); T CD4 Memory (p-value = 0.0116, Up = 4, Down = 8); Monocytes (p-value = 0.0118, Up = 10, Down =…
R-HSA-5357572	5	Lysosomal glycogen catabolism	3	2	T CD4 Naive (p-value = 0.0474, Up = NA, Down = 1); MAIT (p-value = 0.0383, Up = NA, Down = 1); Monocytes I (p-value = 0.0436, Up = NA, Down = 2); Monocytes NC (p-value = 0.0429, Up = NA, Down = 2)
R-HSA-3322077	4	Glycogen synthesis	16	13	T CD8 Naive (p-value = 0.0209, Up = 1, Down = 2)
R-HSA-1630316	3	Glycosaminoglycan metabolism	125	89	Monocytes C (p-value = 0.0285, Up = 27, Down = 3); Monocytes NC (p-value = 0.0202, Up = 21, Down = 6); Tfh+Th (p-value = 0.00339, Up = 11, Down = 33); T CD4 Memory (p-value = 0.00689, Up = 13, Down = 38); T CD4 (p-value = 0.015, Up = 12, Down = 43); T Memory (p-value = 0.0393, Up = 16, Down = 40)
R-HSA-1793185	4	Chondroitin sulfate/dermatan sulfate metabolism	51	38	mDCs (p-value = 0.0248, Up = 11, Down = 2); T CD8 Memory (p-value = 0.0364, Up = 2, Down = 5); T CD8 (p-value = 0.0319, Up = 2, Down = 10)
R-HSA-1971475	5	A tetrasaccharide linker sequence is required for GAG synthesis	26	18
R-HSA-2022870	5	Chondroitin sulfate biosynthesis	20	12	B NSM (p-value = 0.00479, Up = 2, Down = 2); Monocytes NC (p-value = 0.00074, Up = 5, Down = 3); B Naive+NSM (p-value = 0.0127, Up = 3, Down = 3); B Ex+SM (p-value = 0.0194, Up = 3, Down = 2); B Memory (p-value = 0.0432, Up = 3, Down = 3); T CD8 Memory (p-value = 0.0141, Up = 1, Down = 3); B Naive+Memory (p-value = 0.0498, Up = 3, Down = 4); T Innate (p-value = 0.0479, Up = 1, Down = 3); Myeloid …
R-HSA-2024101	5	CS/DS degradation	14	8	mDCs (p-value = 0.00957, Up = NA, Down = 5)
R-HSA-2022923	5	Dermatan sulfate biosynthesis	12	6	T CD8 (p-value = 0.0119, Up = 1, Down = 3)
R-HSA-1638091	4	Heparan sulfate/heparin (HS-GAG) metabolism	56	37
R-HSA-2022928	5	HS-GAG biosynthesis	32	19	Tfh+Th (p-value = 0.0345, Up = 2, Down = 9); T CD4 Memory (p-value = 0.0268, Up = 2, Down = 11)
R-HSA-2024096	5	HS-GAG degradation	22	18	Plasmablasts (p-value = 0.0268, Up = 7, Down = 2); Monocytes C (p-value = 0.0161, Up = NA, Down = 9); T CD4 Memory (p-value = 0.014, Up = 2, Down = 11); T CD4 (p-value = 0.0148, Up = 2, Down = 12); T Memory (p-value = 0.029, Up = 3, Down = 11)
R-HSA-2142845	4	Hyaluronan metabolism	17	12	Monocytes C (p-value = 0.048, Up = NA, Down = 6)
R-HSA-2142850	5	Hyaluronan biosynthesis and export	5	2
R-HSA-2160916	5	Hyaluronan uptake and degradation	12	10	Monocytes C (p-value = 0.0171, Up = NA, Down = 6)
R-HSA-1638074	4	Keratan sulfate/keratin metabolism	33	25	Tfh+Th (p-value = 0.00922, Up = 2, Down = 13); T CD4 Memory (p-value = 0.0336, Up = 3, Down = 13); T CD4 (p-value = 0.0206, Up = 3, Down = 15)
R-HSA-2022854	5	Keratan sulfate biosynthesis	27	19	NK (p-value = 0.0251, Up = NA, Down = 3); Tfh+Th (p-value = 0.0114, Up = 2, Down = 10); T CD4 Memory (p-value = 0.0268, Up = 3, Down = 10); T CD4 (p-value = 0.0306, Up = 3, Down = 11)
R-HSA-2022857	5	Keratan sulfate degradation	12	7	mDCs (p-value = 0.0313, Up = NA, Down = 4); Monocytes C (p-value = 0.00114, Up = NA, Down = 6); Monocytes NC (p-value = 0.0376, Up = 3, Down = 1)
R-HSA-174362	4	Transport and synthesis of PAPS	6	6
R-HSA-5653890	3	Lactose synthesis	3	2
R-HSA-8853383	3	Lysosomal oligosaccharide catabolism	4	4	Monocytes NC (p-value = 0.03, Up = NA, Down = 3); Monocytes NC+I (p-value = 0.0243, Up = NA, Down = 4); Monocytes C+I (p-value = 0.0302, Up = NA, Down = 4)
R-HSA-71336	3	Pentose phosphate pathway (hexose monophosphate shunt)	15	13	Monocytes C (p-value = 0.00467, Up = 7, Down = 1); Neutrophils LD (p-value = 0.0114, Up = 7, Down = 5); Basophils LD (p-value = 0.0137, Up = 5, Down = 4); Monocytes NC+I (p-value = 0.0294, Up = 8, Down = 1); DCs (p-value = 0.0381, Up = NA, Down = 8); Monocytes C+I (p-value = 0.0109, Up = 9, Down = 1); Monocytes (p-value = 0.0497, Up = 9, Down = 1); T CD8 (p-value = 0.0189, Up = 1, Down = 5); Adap…
R-HSA-73843	4	5-Phosphoribose 1-diphosphate biosynthesis	3	2
R-HSA-556833	2	Metabolism of lipids	800	599	MAIT (p-value = 0.00255, Up = NA, Down = 22); Monocytes C (p-value = 0.00988, Up = 134, Down = 36); Monocytes I (p-value = 0.0453, Up = 122, Down = 20); Monocytes NC (p-value = 0.0103, Up = 119, Down = 28); Basophils LD (p-value = 0.0129, Up = 138, Down = 100); Monocytes NC+I (p-value = 0.0158, Up = 184, Down = 78); Monocytes C+I (p-value = 0.0134, Up = 195, Down = 81); Monocytes (p-value = 0.025…
R-HSA-8978868	3	Fatty acid metabolism	196	153	pDCs (p-value = 0.0293, Up = 33, Down = 12); Basophils LD (p-value = 2.49e-05, Up = 45, Down = 34)
R-HSA-2046104	4	alpha-linolenic (omega3) and linoleic (omega6) acid metabolism	13	12	T CD4 Naive+Tregs (p-value = 0.0427, Up = NA, Down = 3); DCs (p-value = 0.0207, Up = NA, Down = 8)
R-HSA-2046106	5	alpha-linolenic acid (ALA) metabolism	13	12	T CD4 Naive+Tregs (p-value = 0.0427, Up = NA, Down = 3); DCs (p-value = 0.0207, Up = NA, Down = 8)
R-HSA-2046105	5	Linoleic acid (LA) metabolism	8	7	T CD8 Naive (p-value = 0.0398, Up = NA, Down = 2); mDCs (p-value = 0.0313, Up = NA, Down = 4); Monocytes I (p-value = 0.0387, Up = NA, Down = 4); T CD4 Naive+Tregs (p-value = 0.00874, Up = NA, Down = 3); DCs (p-value = 0.0484, Up = NA, Down = 5); T CD4 Memory (p-value = 0.0308, Up = NA, Down = 6); T Naive (p-value = 0.0298, Up = NA, Down = 4)
R-HSA-2142753	4	Arachidonic acid metabolism	63	46	pDCs (p-value = 0.0404, Up = 13, Down = 3); Monocytes NC (p-value = 0.0399, Up = 13, Down = 2); Basophils LD (p-value = 0.00105, Up = 21, Down = 6)
R-HSA-2142816	5	Synthesis of (16-20)-hydroxyeicosatetraenoic acids (HETE)	9	4	B Naive+NSM (p-value = 0.0213, Up = NA, Down = 3); B Memory (p-value = 0.044, Up = NA, Down = 3)
R-HSA-2142712	5	Synthesis of 12-eicosatetraenoic acid derivatives	7	6	T CD8 EM+TE (p-value = 0.0371, Up = NA, Down = 2); T CD8 (p-value = 0.0119, Up = NA, Down = 4)
R-HSA-2142770	5	Synthesis of 15-eicosatetraenoic acid derivatives	6	6	mDCs (p-value = 0.0158, Up = NA, Down = 4); Monocytes C (p-value = 0.0341, Up = NA, Down = 4); T CD8 (p-value = 0.0119, Up = NA, Down = 4); APC (p-value = 0.0416, Up = 5, Down = 1)
R-HSA-2142688	5	Synthesis of 5-eicosatetraenoic acids	10	6
R-HSA-2142670	5	Synthesis of epoxy (EET) and dihydroxyeicosatrienoic acids (DHET)	8	4	T CD8 Naive (p-value = 0.0125, Up = NA, Down = 2); B Memory (p-value = 0.044, Up = NA, Down = 3); B Naive+Memory (p-value = 0.00985, Up = 3, Down = 1); B cells (p-value = 0.0146, Up = 3, Down = 1); T CD8 (p-value = 0.0206, Up = 1, Down = 2)
R-HSA-2142696	5	Synthesis of Hepoxilins (HX) and Trioxilins (TrX)	1	1
R-HSA-2142691	5	Synthesis of Leukotrienes (LT) and Eoxins (EX)	23	18	Basophils LD (p-value = 0.0232, Up = 10, Down = 1)
R-HSA-2142700	5	Synthesis of Lipoxins (LX)	7	5
R-HSA-2162123	5	Synthesis of Prostaglandins (PG) and Thromboxanes (TX)	17	13	Monocytes I (p-value = 0.0366, Up = NA, Down = 6); Monocytes NC (p-value = 0.0352, Up = NA, Down = 6); Basophils LD (p-value = 0.00278, Up = 7, Down = 3); Granulocytes LD (p-value = 0.0206, Up = 7, Down = 5)
R-HSA-75105	4	Fatty acyl-CoA biosynthesis	51	33	T CD4 Naive (p-value = 0.0437, Up = 1, Down = 2); MAIT (p-value = 0.0254, Up = NA, Down = 3); Basophils LD (p-value = 0.00274, Up = 10, Down = 10); T CD4 Naive+Tregs (p-value = 0.000244, Up = 5, Down = 4); T CD4 Memory (p-value = 0.0386, Up = 9, Down = 11); T Memory (p-value = 0.00647, Up = 11, Down = 14); T cells (p-value = 0.00775, Up = 13, Down = 16)
R-HSA-75876	5	Synthesis of very long-chain fatty acyl-CoAs	25	21	Basophils LD (p-value = 0.0343, Up = 9, Down = 3); T CD4 Naive+Tregs (p-value = 0.00209, Up = 3, Down = 3); Tfh+Th (p-value = 0.0312, Up = 4, Down = 8); T CD8 Memory (p-value = 0.027, Up = NA, Down = 5); T CD4 Memory (p-value = 0.0294, Up = 5, Down = 9); T CD4 (p-value = 0.0377, Up = 5, Down = 10); T Memory (p-value = 0.00804, Up = 6, Down = 11); Phagocytes (p-value = 0.0407, Up = 12, Down = 6); …
R-HSA-200425	4	Import of palmitoyl-CoA into the mitochondrial matrix	15	12	Phagocytes (p-value = 0.0493, Up = 6, Down = 5); Lymphoid (p-value = 0.0122, Up = 5, Down = 7); Adaptive (p-value = 0.0193, Up = 5, Down = 6); Innate (p-value = 0.0194, Up = 6, Down = 5)
R-HSA-77289	4	Mitochondrial Fatty Acid Beta-Oxidation	37	34	Basophils LD (p-value = 0.0116, Up = 5, Down = 14); Granulocytes LD (p-value = 0.0115, Up = 6, Down = 22)
R-HSA-77286	5	mitochondrial fatty acid beta-oxidation of saturated fatty acids	11	9
R-HSA-77352	6	Beta oxidation of butanoyl-CoA to acetyl-CoA	5	4
R-HSA-77346	6	Beta oxidation of decanoyl-CoA to octanoyl-CoA-CoA	6	6	DCs (p-value = 0.0192, Up = NA, Down = 5)
R-HSA-77350	6	Beta oxidation of hexanoyl-CoA to butanoyl-CoA	5	5	DCs (p-value = 0.048, Up = NA, Down = 4)
R-HSA-77310	6	Beta oxidation of lauroyl-CoA to decanoyl-CoA-CoA	5	4	mDCs (p-value = 0.0258, Up = NA, Down = 3); DCs (p-value = 0.0132, Up = NA, Down = 4)
R-HSA-77285	6	Beta oxidation of myristoyl-CoA to lauroyl-CoA	3	2	mDCs (p-value = 0.0386, Up = NA, Down = 2); Monocytes I (p-value = 0.0436, Up = NA, Down = 2); Monocytes NC (p-value = 0.0429, Up = NA, Down = 2)
R-HSA-77348	6	Beta oxidation of octanoyl-CoA to hexanoyl-CoA	5	5	DCs (p-value = 0.00446, Up = NA, Down = 5)
R-HSA-77305	6	Beta oxidation of palmitoyl-CoA to myristoyl-CoA	3	3
R-HSA-77288	5	mitochondrial fatty acid beta-oxidation of unsaturated fatty acids	6	5	DCs (p-value = 0.048, Up = NA, Down = 4)
R-HSA-71032	5	Propionyl-CoA catabolism	5	5	Plasmablasts (p-value = 0.0189, Up = NA, Down = 4)
R-HSA-390918	4	Peroxisomal lipid metabolism	30	27
R-HSA-389599	5	Alpha-oxidation of phytanate	6	6
R-HSA-389887	5	Beta-oxidation of pristanoyl-CoA	9	9
R-HSA-390247	5	Beta-oxidation of very long chain fatty acids	12	10	DCs (p-value = 0.0215, Up = 6, Down = 1)
R-HSA-74182	3	Ketone body metabolism	11	8
R-HSA-77111	4	Synthesis of Ketone Bodies	9	6	Monocytes NC (p-value = 0.0192, Up = 1, Down = 3)
R-HSA-77108	4	Utilization of Ketone Bodies	5	4
R-HSA-8964572	3	Lipid particle organization	6	3
R-HSA-8957322	3	Metabolism of steroids	154	111	T gd non-Vd2 (p-value = 0.0246, Up = NA, Down = 5)
R-HSA-194068	4	Bile acid and bile salt metabolism	44	25
R-HSA-159418	5	Recycling of bile acids and salts	17	6
R-HSA-192105	5	Synthesis of bile acids and bile salts	35	23	Progenitors (p-value = 0.0432, Up = 8, Down = 1)
R-HSA-193775	6	Synthesis of bile acids and bile salts via 24-hydroxycholesterol	14	9	Progenitors (p-value = 0.0271, Up = NA, Down = 5)
R-HSA-193807	6	Synthesis of bile acids and bile salts via 27-hydroxycholesterol	15	9	Progenitors (p-value = 0.00464, Up = 5, Down = 1); Granulocytes LD (p-value = 0.0152, Up = NA, Down = 9)
R-HSA-193368	6	Synthesis of bile acids and bile salts via 7alpha-hydroxycholesterol	25	16	Progenitors (p-value = 0.0113, Up = 7, Down = 1)
R-HSA-191273	4	Cholesterol biosynthesis	25	24	T gd non-Vd2 (p-value = 0.00517, Up = NA, Down = 3); Neutrophils LD (p-value = 0.00298, Up = 3, Down = 18)
R-HSA-6807047	5	Cholesterol biosynthesis via desmosterol	4	4
R-HSA-6807062	5	Cholesterol biosynthesis via lathosterol	4	4
R-HSA-196071	4	Metabolism of steroid hormones	39	20
R-HSA-193048	5	Androgen biosynthesis	11	4	mDCs (p-value = 0.0258, Up = NA, Down = 3); Tfh+Th1-17 (p-value = 0.0484, Up = NA, Down = 3); Tfh+Th (p-value = 0.015, Up = NA, Down = 4); T CD4 Memory (p-value = 0.0368, Up = NA, Down = 4)
R-HSA-193144	5	Estrogen biosynthesis	6	4
R-HSA-194002	5	Glucocorticoid biosynthesis	14	2	Th1/Th17 (p-value = 0.0087, Up = NA, Down = 1); Th17 (p-value = 0.0161, Up = NA, Down = 1); T CD8 (p-value = 0.0329, Up = NA, Down = 2)
R-HSA-193993	5	Mineralocorticoid biosynthesis	11	0
R-HSA-196108	5	Pregnenolone biosynthesis	12	11
R-HSA-1655829	4	Regulation of cholesterol biosynthesis by SREBP (SREBF)	57	55	Neutrophils LD (p-value = 0.0141, Up = 19, Down = 22)
R-HSA-2426168	5	Activation of gene expression by SREBF (SREBP)	44	42	Neutrophils LD (p-value = 0.0026, Up = 15, Down = 19); T CD8 Memory (p-value = 0.0217, Up = 6, Down = 2)
R-HSA-196791	4	Vitamin D (calciferol) metabolism	7	5
R-HSA-1483257	3	Phospholipid metabolism	243	180	B Naive (p-value = 0.0383, Up = 16, Down = 5); Monocytes NC (p-value = 0.00528, Up = 43, Down = 9); Basophils LD (p-value = 0.0235, Up = 44, Down = 33); T gd (p-value = 0.0282, Up = 11, Down = 3); B Memory (p-value = 0.00883, Up = 30, Down = 27); Monocytes C+I (p-value = 0.0289, Up = 63, Down = 25); B cells (p-value = 0.0213, Up = 41, Down = 35); T Innate (p-value = 0.0053, Up = 21, Down = 13); M…
R-HSA-1483206	4	Glycerophospholipid biosynthesis	157	103	MAIT (p-value = 0.0492, Up = NA, Down = 5); Monocytes C (p-value = 0.0282, Up = 26, Down = 8); Monocytes I (p-value = 0.0292, Up = 26, Down = 4); Monocytes NC (p-value = 0.00449, Up = 27, Down = 6); Basophils LD (p-value = 0.0203, Up = 22, Down = 25); Monocytes C+I (p-value = 0.0433, Up = 40, Down = 12); Myeloid Phagocytes (p-value = 0.00461, Up = 49, Down = 22); T Memory (p-value = 0.00929, Up =…
R-HSA-1482788	5	Acyl chain remodelling of PC	28	16	Progenitors (p-value = 0.0395, Up = 4, Down = 3); Monocytes C (p-value = 0.0061, Up = 7, Down = 2); Monocytes I (p-value = 0.0332, Up = 6, Down = 1); Monocytes NC (p-value = 0.0318, Up = 6, Down = 1); Tfh+Th1-17 (p-value = 0.00657, Up = 3, Down = 6); Tfh+Th (p-value = 0.0227, Up = 3, Down = 7); T CD8 Memory (p-value = 0.00822, Up = NA, Down = 5); T CD4 Memory (p-value = 0.0394, Up = 3, Down = 8);…
R-HSA-1482798	5	Acyl chain remodeling of CL	6	6	Monocytes C (p-value = 0.00406, Up = 3, Down = 2); Monocytes I (p-value = 0.0198, Up = 3, Down = 1); Monocytes NC (p-value = 0.0192, Up = 3, Down = 1); Monocytes NC+I (p-value = 0.0387, Up = 3, Down = 2); Monocytes C+I (p-value = 0.0493, Up = 3, Down = 2); Innate (p-value = 0.0465, Up = 3, Down = 3)
R-HSA-1482801	5	Acyl chain remodelling of PS	23	12	Tfh+Th (p-value = 0.0254, Up = 3, Down = 5); T CD4 Memory (p-value = 0.0293, Up = 3, Down = 6); T CD4 (p-value = 0.0187, Up = 3, Down = 7); T Innate (p-value = 0.0479, Up = 3, Down = 1); Adaptive (p-value = 0.0193, Up = 4, Down = 7); Innate (p-value = 0.0194, Up = 7, Down = 4)
R-HSA-1482839	5	Acyl chain remodelling of PE	30	17	Monocytes C (p-value = 0.0343, Up = 6, Down = 2); Tfh+Th1-17 (p-value = 0.0364, Up = 3, Down = 5); B Memory (p-value = 0.0301, Up = 5, Down = 3); Tfh+Th (p-value = 0.00299, Up = 4, Down = 8); T CD8 Memory (p-value = 0.0486, Up = 1, Down = 3); T CD4 Memory (p-value = 0.0237, Up = 4, Down = 8); T CD4 (p-value = 0.000129, Up = 5, Down = 11); T Innate (p-value = 0.0462, Up = 3, Down = 2); T Memory (p…
R-HSA-1482883	5	Acyl chain remodeling of DAG and TAG	7	4	Monocytes C+I (p-value = 0.0302, Up = NA, Down = 4)
R-HSA-1482922	5	Acyl chain remodelling of PI	27	7	T CD8 Memory (p-value = 0.016, Up = NA, Down = 3); T CD4 Memory (p-value = 0.0308, Up = 1, Down = 5); T CD4 (p-value = 0.00761, Up = 1, Down = 6); T CD8 (p-value = 0.0237, Up = NA, Down = 4); T Innate (p-value = 0.0427, Up = 1, Down = 2)
R-HSA-1482925	5	Acyl chain remodelling of PG	19	8	Tfh+Th1-17 (p-value = 0.00383, Up = 3, Down = 3); Tfh+Th (p-value = 0.0253, Up = 3, Down = 3); T CD4 Memory (p-value = 0.0152, Up = 3, Down = 4); T CD4 (p-value = 0.0344, Up = 3, Down = 4)
R-HSA-1483076	5	Synthesis of CL	1	1
R-HSA-1483101	5	Synthesis of PS	2	2
R-HSA-1483115	5	Hydrolysis of LPC	9	6	Monocytes C (p-value = 0.00406, Up = NA, Down = 5); Monocytes NC (p-value = 0.0192, Up = NA, Down = 4); Monocytes NC+I (p-value = 0.0387, Up = NA, Down = 5); Monocytes C+I (p-value = 0.0493, Up = NA, Down = 5); APC (p-value = 0.0416, Up = 5, Down = 1)
R-HSA-1483148	5	Synthesis of PG	8	8
R-HSA-1483152	5	Hydrolysis of LPE	2	2
R-HSA-1483166	5	Synthesis of PA	46	28	MAIT (p-value = 0.00192, Up = NA, Down = 4); Tfh+Th1-17 (p-value = 0.0257, Up = 7, Down = 5); T Memory (p-value = 0.00497, Up = 12, Down = 10)
R-HSA-1483196	5	PI and PC transport between ER and Golgi membranes	1	1
R-HSA-1483191	5	Synthesis of PC	40	23	Progenitors (p-value = 0.0154, Up = 5, Down = 5)
R-HSA-1483213	5	Synthesis of PE	13	13	Monocytes NC (p-value = 0.0352, Up = 4, Down = 2)
R-HSA-1483226	5	Synthesis of PI	5	4	Tregs (p-value = 0.0219, Up = NA, Down = 1)
R-HSA-1483255	4	PI Metabolism	87	78	B Naive (p-value = 0.00653, Up = 10, Down = 3); B NSM (p-value = 0.0212, Up = 7, Down = 3); B Naive+NSM (p-value = 0.00529, Up = 11, Down = 13); B Ex+SM (p-value = 0.0239, Up = 10, Down = 8); T CD8 EM+TE (p-value = 0.000812, Up = 8, Down = 4); T gd (p-value = 0.0072, Up = 6, Down = 3); B Memory (p-value = 0.000212, Up = 16, Down = 17); B Naive+Memory (p-value = 0.0161, Up = 16, Down = 18); B cell…
R-HSA-1483248	5	Synthesis of PIPs at the ER membrane	5	5	NK (p-value = 0.0107, Up = NA, Down = 2); T gd (p-value = 0.0178, Up = NA, Down = 2); T Innate (p-value = 0.0147, Up = NA, Down = 3)
R-HSA-1660499	5	Synthesis of PIPs at the plasma membrane	55	51	T CD8 EM+TE (p-value = 6.1e-05, Up = 8, Down = 3); T gd (p-value = 0.00674, Up = 5, Down = 2); B Memory (p-value = 0.00984, Up = 7, Down = 13); T CD8 Memory (p-value = 0.0245, Up = 7, Down = 2); T CD4 Memory (p-value = 0.0411, Up = 11, Down = 18); B cells (p-value = 0.0463, Up = 7, Down = 17); T Innate (p-value = 0.0168, Up = 8, Down = 4); T Naive (p-value = 0.0277, Up = 3, Down = 13)
R-HSA-1660514	5	Synthesis of PIPs at the Golgi membrane	18	15	B Memory (p-value = 0.0439, Up = 3, Down = 4)
R-HSA-1660516	5	Synthesis of PIPs at the early endosome membrane	17	16	B Naive (p-value = 0.00587, Up = 4, Down = 1); B Naive+NSM (p-value = 0.00399, Up = 5, Down = 3); B Ex+SM (p-value = 0.0185, Up = 3, Down = 3); T gd (p-value = 0.0313, Up = 1, Down = 2); B Memory (p-value = 0.02, Up = 4, Down = 4); T Innate (p-value = 0.0361, Up = 3, Down = 2)
R-HSA-1660517	5	Synthesis of PIPs at the late endosome membrane	11	11	B NSM (p-value = 0.0267, Up = NA, Down = 3); T gd (p-value = 0.0109, Up = 1, Down = 2)
R-HSA-6814848	5	Glycerophospholipid catabolism	7	6
R-HSA-8847453	5	Synthesis of PIPs in the nucleus	5	4	B Naive+NSM (p-value = 0.0213, Up = 1, Down = 2); T CD8 EM+TE (p-value = 0.0159, Up = NA, Down = 2); T gd (p-value = 0.011, Up = NA, Down = 2); B Memory (p-value = 0.044, Up = 1, Down = 2); B Naive+Memory (p-value = 0.00985, Up = 1, Down = 3); B cells (p-value = 0.0146, Up = 1, Down = 3)
R-HSA-75896	3	Plasmalogen biosynthesis	2	2
R-HSA-400206	3	Regulation of lipid metabolism by Peroxisome proliferator-activated receptor alpha (PPARalpha)	124	101
R-HSA-1989781	4	PPARA activates gene expression	121	98
R-HSA-428157	3	Sphingolipid metabolism	96	77	B NSM (p-value = 0.000781, Up = 9, Down = 4); MAIT (p-value = 0.0165, Up = NA, Down = 5); Monocytes C (p-value = 0.000253, Up = 30, Down = 3); Monocytes I (p-value = 2.96e-05, Up = 28, Down = 4); Monocytes NC (p-value = 0.00512, Up = 21, Down = 5); B Ex+SM (p-value = 0.0409, Up = 13, Down = 4); Tfh+Th1-17 (p-value = 0.00164, Up = 10, Down = 21); Monocytes NC+I (p-value = 0.0026, Up = 33, Down = 1…
R-HSA-1660662	4	Glycosphingolipid metabolism	53	38	MAIT (p-value = 0.0366, Up = NA, Down = 3); Monocytes C (p-value = 0.000153, Up = 18, Down = 2); Monocytes I (p-value = 0.0395, Up = 12, Down = 1); Tfh+Th1-17 (p-value = 0.0299, Up = 4, Down = 11); Tfh+Th (p-value = 0.0403, Up = 4, Down = 15); Monocytes C+I (p-value = 0.0319, Up = 18, Down = 4); T CD4 (p-value = 0.0345, Up = 5, Down = 20); T Naive (p-value = 0.00893, Up = 3, Down = 11); APC (p-va…
R-HSA-1660661	4	Sphingolipid de novo biosynthesis	43	39	B NSM (p-value = 0.000487, Up = 7, Down = 2); T gd Vd2 (p-value = 0.0327, Up = NA, Down = 2); Monocytes I (p-value = 9.85e-05, Up = 16, Down = 3); Monocytes NC (p-value = 0.00308, Up = 12, Down = 4); Tfh+Th1-17 (p-value = 0.0171, Up = 6, Down = 10); Monocytes NC+I (p-value = 0.00436, Up = 17, Down = 7); DCs (p-value = 0.0389, Up = 13, Down = 6); Monocytes C+I (p-value = 0.0218, Up = 17, Down = 6)…
R-HSA-8979227	3	Triglyceride metabolism	38	23	Monocytes C (p-value = 0.034, Up = 7, Down = 3); Monocytes C+I (p-value = 0.0498, Up = 10, Down = 4); T CD8 (p-value = 0.0148, Up = 4, Down = 5); Myeloid Phagocytes (p-value = 0.023, Up = 12, Down = 6); Phagocytes (p-value = 0.0229, Up = 14, Down = 6)
R-HSA-75109	4	Triglyceride biosynthesis	14	9	T CD8 (p-value = 0.00179, Up = 3, Down = 3); Myeloid Phagocytes (p-value = 0.0434, Up = 4, Down = 4)
R-HSA-163560	4	Triglyceride catabolism	24	14
R-HSA-8848584	3	Wax biosynthesis	4	2	T Naive (p-value = 0.0375, Up = NA, Down = 2)
R-HSA-202131	2	Metabolism of nitric oxide	28	20	Progenitors (p-value = 0.0165, Up = 2, Down = 7); B NSM (p-value = 0.0316, Up = 2, Down = 2); B Naive+NSM (p-value = 0.0196, Up = 2, Down = 6); T CD4 Naive+Tregs (p-value = 0.042, Up = 3, Down = 1); B Memory (p-value = 0.0095, Up = 4, Down = 6); Tfh+Th (p-value = 0.0194, Up = 4, Down = 8); B Naive+Memory (p-value = 0.0248, Up = 4, Down = 7); T CD4 Memory (p-value = 0.0163, Up = 5, Down = 9); B ce…
R-HSA-203765	3	eNOS activation and regulation	28	20	Progenitors (p-value = 0.0165, Up = 2, Down = 7); B NSM (p-value = 0.0316, Up = 2, Down = 2); B Naive+NSM (p-value = 0.0196, Up = 2, Down = 6); T CD4 Naive+Tregs (p-value = 0.042, Up = 3, Down = 1); B Memory (p-value = 0.0095, Up = 4, Down = 6); Tfh+Th (p-value = 0.0194, Up = 4, Down = 8); B Naive+Memory (p-value = 0.0248, Up = 4, Down = 7); T CD4 Memory (p-value = 0.0163, Up = 5, Down = 9); B ce…
R-HSA-203615	4	eNOS activation	18	11	B NSM (p-value = 0.00335, Up = 2, Down = 2); B Ex (p-value = 0.017, Up = NA, Down = 3); B Naive+NSM (p-value = 0.0075, Up = 2, Down = 4); B Ex+SM (p-value = 0.0128, Up = 4, Down = 1); B Memory (p-value = 0.000816, Up = 4, Down = 4); Tfh+Th (p-value = 0.0122, Up = 2, Down = 6); B Naive+Memory (p-value = 0.00599, Up = 4, Down = 4); T CD4 Memory (p-value = 0.00171, Up = 3, Down = 7); B cells (p-valu…
R-HSA-203754	4	NOSIP mediated eNOS trafficking	2	2	Progenitors (p-value = 0.0468, Up = NA, Down = 2); T CD4 Naive (p-value = 0.0474, Up = NA, Down = 1); Th2 (p-value = 0.0166, Up = NA, Down = 1); B Naive+NSM (p-value = 0.0336, Up = NA, Down = 2); T CD4 Naive+Tregs (p-value = 0.00456, Up = NA, Down = 2); Th (p-value = 0.0166, Up = NA, Down = 1)
R-HSA-203641	4	NOSTRIN mediated eNOS trafficking	5	4	Th2 (p-value = 0.0329, Up = NA, Down = 1); T CD4 Naive+Tregs (p-value = 0.0249, Up = 1, Down = 1); Th (p-value = 0.0329, Up = NA, Down = 1); B Memory (p-value = 0.044, Up = 1, Down = 2)
R-HSA-1474151	4	Tetrahydrobiopterin (BH4) synthesis, recycling, salvage and regulation	12	12	Progenitors (p-value = 0.028, Up = 1, Down = 5); T Innate (p-value = 0.00988, Up = NA, Down = 5)
R-HSA-15869	2	Metabolism of nucleotides	103	92	Neutrophils LD (p-value = 0.00956, Up = 20, Down = 46); Basophils LD (p-value = 6.4e-05, Up = 13, Down = 38)
R-HSA-499943	3	Interconversion of nucleotide di- and triphosphates	32	31	T CD8 EM (p-value = 0.0192, Up = NA, Down = 2)
R-HSA-8956320	3	Nucleobase biosynthesis	16	14	Neutrophils LD (p-value = 0.00726, Up = 1, Down = 12); Basophils LD (p-value = 0.00123, Up = NA, Down = 11); Lymphoid (p-value = 0.00586, Up = 12, Down = 2); Myeloid (p-value = 0.0063, Up = 2, Down = 12); Adaptive (p-value = 0.0393, Up = 10, Down = 2); Innate (p-value = 0.0395, Up = 2, Down = 10)
R-HSA-73817	4	Purine ribonucleoside monophosphate biosynthesis	13	11	Neutrophils LD (p-value = 0.0279, Up = 1, Down = 9); Basophils LD (p-value = 0.0132, Up = NA, Down = 8); Lymphoid (p-value = 0.0176, Up = 9, Down = 2); Myeloid (p-value = 0.0187, Up = 2, Down = 9)
R-HSA-500753	4	Pyrimidine biosynthesis	3	3	Basophils LD (p-value = 0.0445, Up = NA, Down = 3)
R-HSA-8956319	3	Nucleobase catabolism	36	28	DCs (p-value = 0.0249, Up = 9, Down = 6); T cells (p-value = 0.0287, Up = 12, Down = 12)
R-HSA-8850843	4	Phosphate bond hydrolysis by NTPDase proteins	8	6	DCs (p-value = 0.0192, Up = 4, Down = 1)
R-HSA-74259	4	Purine catabolism	18	15	T CD8 CM (p-value = 0.0322, Up = NA, Down = 1); Basophils LD (p-value = 0.0455, Up = 3, Down = 6)
R-HSA-2393930	5	Phosphate bond hydrolysis by NUDT proteins	7	7
R-HSA-73621	4	Pyrimidine catabolism	12	8	T CD8 CM (p-value = 0.0173, Up = NA, Down = 1); B Ex+SM (p-value = 0.0178, Up = 2, Down = 2); T cells (p-value = 0.0452, Up = 3, Down = 5)
R-HSA-8956321	3	Nucleotide salvage	23	22	B Memory (p-value = 0.00658, Up = 6, Down = 5)
R-HSA-74217	4	Purine salvage	13	13	Basophils LD (p-value = 0.0137, Up = 1, Down = 8)
R-HSA-73614	4	Pyrimidine salvage	11	10	B Memory (p-value = 0.0153, Up = 3, Down = 3); APC (p-value = 0.0398, Up = 8, Down = 1)
R-HSA-189445	2	Metabolism of porphyrins	19	15
R-HSA-189451	3	Heme biosynthesis	12	11
R-HSA-189483	3	Heme degradation	7	4	Monocytes C (p-value = 0.00349, Up = 3, Down = 1); Monocytes I (p-value = 0.0307, Up = NA, Down = 3); Monocytes NC (p-value = 0.00184, Up = 3, Down = 1); Tfh+Th1-17 (p-value = 0.0484, Up = 1, Down = 2); Monocytes NC+I (p-value = 0.0243, Up = 3, Down = 1); Monocytes C+I (p-value = 0.0302, Up = 3, Down = 1)
R-HSA-196854	2	Metabolism of vitamins and cofactors	192	139	Monocytes NC (p-value = 0.0361, Up = 31, Down = 7); Granulocytes LD (p-value = 0.0144, Up = 38, Down = 62)
R-HSA-8978934	3	Metabolism of cofactors	9	9
R-HSA-389542	4	NADPH regeneration	1	1
R-HSA-2142789	4	Ubiquinol biosynthesis	8	8
R-HSA-6806667	3	Metabolism of fat-soluble vitamins	54	25
R-HSA-6806664	4	Metabolism of vitamin K	3	3
R-HSA-8877627	4	Vitamin E	1	0
R-HSA-196849	3	Metabolism of water-soluble vitamins and cofactors	129	105	pDCs (p-value = 0.0133, Up = 18, Down = 16); Monocytes NC (p-value = 0.00623, Up = 26, Down = 7); Granulocytes LD (p-value = 0.00236, Up = 28, Down = 52)
R-HSA-196780	4	Biotin transport and metabolism	12	11	Basophils LD (p-value = 0.00224, Up = 2, Down = 7); Granulocytes LD (p-value = 0.006, Up = 2, Down = 9)
R-HSA-196741	4	Cobalamin (Cbl, vitamin B12) transport and metabolism	23	15	Granulocytes LD (p-value = 0.0436, Up = 5, Down = 8)
R-HSA-196757	4	Metabolism of folate and pterines	17	16	Plasmablasts (p-value = 0.0364, Up = NA, Down = 8)
R-HSA-947581	4	Molybdenum cofactor biosynthesis	6	5
R-HSA-196807	4	Nicotinate metabolism	33	24	Monocytes I (p-value = 0.0464, Up = 6, Down = 3); Monocytes NC (p-value = 0.00498, Up = 9, Down = 2); Monocytes NC+I (p-value = 0.00646, Up = 12, Down = 4); T CD8 (p-value = 0.0199, Up = 3, Down = 6); T Naive (p-value = 0.00997, Up = 5, Down = 5); T cells (p-value = 0.0265, Up = 6, Down = 15)
R-HSA-197264	5	Nicotinamide salvaging	21	14
R-HSA-196819	4	Vitamin B1 (thiamin) metabolism	5	5	pDCs (p-value = 0.0107, Up = 2, Down = 2)
R-HSA-196843	4	Vitamin B2 (riboflavin) metabolism	7	5
R-HSA-199220	4	Vitamin B5 (pantothenate) metabolism	18	17
R-HSA-196783	5	Coenzyme A biosynthesis	9	8
R-HSA-196836	4	Vitamin C (ascorbate) metabolism	8	8	pDCs (p-value = 0.0177, Up = 4, Down = 1); DCs (p-value = 0.0214, Up = 5, Down = 1)
R-HSA-964975	4	Vitamins B6 activation to pyridoxal phosphate	3	2
R-HSA-1362409	2	Mitochondrial iron-sulfur cluster biogenesis	13	13
R-HSA-2395516	3	Electron transport from NADPH to Ferredoxin	3	3
R-HSA-71737	2	Pyrophosphate hydrolysis	2	2	mDCs (p-value = 0.0386, Up = NA, Down = 2)
R-HSA-1475029	2	Reversible hydration of carbon dioxide	12	8	T CD8 (p-value = 0.0407, Up = 2, Down = 2)
R-HSA-1428517	2	The citric acid (TCA) cycle and respiratory electron transport	180	163	Plasmablasts (p-value = 9.16e-08, Up = 73, Down = 1); mDCs (p-value = 0.0028, Up = 46, Down = 1); Neutrophils LD (p-value = 9.42e-07, Up = 20, Down = 106); Granulocytes LD (p-value = 9.57e-05, Up = 16, Down = 109); DCs (p-value = 0.031, Up = 61, Down = 6)
R-HSA-71406	3	Pyruvate metabolism and Citric Acid (TCA) cycle	51	45	mDCs (p-value = 0.00906, Up = 15, Down = 1); Neutrophils LD (p-value = 0.0179, Up = 7, Down = 27); Monocytes NC+I (p-value = 0.021, Up = 20, Down = 5); Monocytes (p-value = 0.0416, Up = 24, Down = 5)
R-HSA-71403	4	Citric acid cycle (TCA cycle)	20	19	Plasmablasts (p-value = 0.0393, Up = NA, Down = 9); mDCs (p-value = 0.00582, Up = NA, Down = 9); Monocytes NC+I (p-value = 0.0317, Up = NA, Down = 12); Monocytes C+I (p-value = 0.0487, Up = NA, Down = 12); Monocytes (p-value = 0.0349, Up = NA, Down = 14)
R-HSA-880009	4	Interconversion of 2-oxoglutarate and 2-hydroxyglutarate	3	3
R-HSA-70268	4	Pyruvate metabolism	29	24	Monocytes NC (p-value = 0.0441, Up = 7, Down = 2)
R-HSA-204174	5	Regulation of pyruvate dehydrogenase (PDH) complex	15	14
R-HSA-163200	3	Respiratory electron transport, ATP synthesis by chemiosmotic coupling, and heat production by uncoupling proteins.	134	122	Plasmablasts (p-value = 4.54e-08, Up = 59, Down = 1); mDCs (p-value = 0.017, Up = NA, Down = 34); Neutrophils LD (p-value = 1.19e-05, Up = 14, Down = 81); Granulocytes LD (p-value = 0.000518, Up = 9, Down = 85); DCs (p-value = 0.0105, Up = 51, Down = 3)
R-HSA-163210	4	Formation of ATP by chemiosmotic coupling	18	18	Plasmablasts (p-value = 0.00195, Up = NA, Down = 11); mDCs (p-value = 0.0145, Up = NA, Down = 8); DCs (p-value = 0.0163, Up = NA, Down = 11); APC (p-value = 0.0263, Up = NA, Down = 15)
R-HSA-166187	4	Mitochondrial Uncoupling Proteins	5	4
R-HSA-167826	5	The fatty acid cycling model	5	4
R-HSA-167827	5	The proton buffering model	5	4
R-HSA-611105	4	Respiratory electron transport	111	100	Plasmablasts (p-value = 8.88e-07, Up = 48, Down = 1); Neutrophils LD (p-value = 3.23e-06, Up = 13, Down = 68); Granulocytes LD (p-value = 0.000149, Up = 9, Down = 71)
R-HSA-6799198	5	Complex I biogenesis	62	54	Plasmablasts (p-value = 0.00297, Up = NA, Down = 24); Neutrophils LD (p-value = 9.34e-06, Up = 6, Down = 41); Granulocytes LD (p-value = 1.65e-05, Up = 6, Down = 42)
R-HSA-392499	1	Metabolism of proteins	2195	1659	Plasmablasts (p-value = 2.4e-10, Up = 494, Down = 44); Neutrophils LD (p-value = 4.87e-12, Up = 400, Down = 707); Basophils LD (p-value = 0.000241, Up = 241, Down = 408); Granulocytes LD (p-value = 7.54e-06, Up = 408, Down = 710)
R-HSA-977225	2	Amyloid fiber formation	101	50	Tfh+Th (p-value = 0.0203, Up = 4, Down = 21); T CD4 (p-value = 0.0152, Up = 6, Down = 27); T CD8 (p-value = 0.028, Up = 1, Down = 14)
R-HSA-1268020	2	Mitochondrial protein import	68	62	Neutrophils LD (p-value = 0.00221, Up = 3, Down = 45); Basophils LD (p-value = 0.00299, Up = 4, Down = 29); Granulocytes LD (p-value = 0.00189, Up = 3, Down = 47)
R-HSA-2980736	2	Peptide hormone metabolism	91	49	Th1/Th17 (p-value = 0.00122, Up = NA, Down = 3); Th17 (p-value = 0.0071, Up = NA, Down = 3)
R-HSA-400508	3	Incretin synthesis, secretion, and inactivation	23	11	Th1/Th17 (p-value = 0.0469, Up = NA, Down = 1); B cells (p-value = 0.0116, Up = 5, Down = 3)
R-HSA-381771	4	Synthesis, secretion, and inactivation of Glucagon-like Peptide-1 (GLP-1)	20	11	Th1/Th17 (p-value = 0.0469, Up = NA, Down = 1); B cells (p-value = 0.0116, Up = 5, Down = 3)
R-HSA-400511	4	Synthesis, secretion, and inactivation of Glucose-dependent Insulinotropic Polypeptide (GIP)	13	8	Th1/Th17 (p-value = 0.0344, Up = NA, Down = 1)
R-HSA-264876	3	Insulin processing	29	20
R-HSA-2022377	3	Metabolism of Angiotensinogen to Angiotensins	17	12	Progenitors (p-value = 0.028, Up = NA, Down = 6); Tfh+Th (p-value = 0.0254, Up = 1, Down = 7); T CD4 Memory (p-value = 0.00621, Up = 1, Down = 9); T CD4 (p-value = 0.0187, Up = 1, Down = 9); T Memory (p-value = 0.00586, Up = 2, Down = 9)
R-HSA-209952	3	Peptide hormone biosynthesis	14	0
R-HSA-209822	4	Glycoprotein hormones	12	0
R-HSA-422085	3	Synthesis, secretion, and deacylation of Ghrelin	19	11
R-HSA-597592	2	Post-translational protein modification	1472	1108	Plasmablasts (p-value = 1.03e-05, Up = 316, Down = 35); Neutrophils LD (p-value = 0.0132, Up = 318, Down = 375)
R-HSA-446203	3	Asparagine N-linked glycosylation	323	275	Plasmablasts (p-value = 2.69e-14, Up = 128, Down = 2); pDCs (p-value = 5.79e-05, Up = 75, Down = 15); DCs (p-value = 0.018, Up = 86, Down = 24); B Naive+Memory (p-value = 0.00997, Up = 30, Down = 75); T Naive (p-value = 0.0221, Up = 12, Down = 55)
R-HSA-446193	4	Biosynthesis of the N-glycan precursor (dolichol lipid-linked oligosaccharide, LLO) and transfer to a nascent protein	87	73	Plasmablasts (p-value = 5.68e-05, Up = 34, Down = 1)
R-HSA-446219	5	Synthesis of substrates in N-glycan biosythesis	72	58	Plasmablasts (p-value = 0.00882, Up = 23, Down = 1); Tfh (p-value = 0.0354, Up = NA, Down = 2)
R-HSA-6787639	6	GDP-fucose biosynthesis	7	6
R-HSA-4085001	6	Sialic acid metabolism	41	29	Tfh (p-value = 0.00954, Up = NA, Down = 2); Monocytes C (p-value = 0.0124, Up = 12, Down = 1); Monocytes I (p-value = 0.0266, Up = NA, Down = 11); Monocytes C+I (p-value = 0.0491, Up = 15, Down = 2)
R-HSA-446199	6	Synthesis of Dolichyl-phosphate	6	6	Plasmablasts (p-value = 0.00591, Up = NA, Down = 5)
R-HSA-480985	6	Synthesis of dolichyl-phosphate-glucose	2	2
R-HSA-446205	6	Synthesis of GDP-mannose	5	5	T CD4 Naive+Tregs (p-value = 0.0397, Up = NA, Down = 2)
R-HSA-446210	6	Synthesis of UDP-N-acetyl-glucosamine	8	8	T CD8 Memory (p-value = 0.024, Up = 1, Down = 2)
R-HSA-532668	4	N-glycan trimming in the ER and Calnexin/Calreticulin cycle	41	35	Plasmablasts (p-value = 0.000399, Up = NA, Down = 19)
R-HSA-901042	5	Calnexin/calreticulin cycle	32	26	Plasmablasts (p-value = 0.00825, Up = NA, Down = 13)
R-HSA-901032	6	ER Quality Control Compartment (ERQC)	27	21
R-HSA-948021	4	Transport to the Golgi and subsequent modification	189	161	Plasmablasts (p-value = 1.5e-06, Up = 69, Down = 1); pDCs (p-value = 0.000889, Up = 45, Down = 9); T CD4 Naive+Tregs (p-value = 0.0437, Up = 3, Down = 14); B Memory (p-value = 0.0299, Up = 17, Down = 32); DCs (p-value = 0.0157, Up = 52, Down = 16); B Naive+Memory (p-value = 0.000839, Up = 18, Down = 52); T Naive (p-value = 0.00828, Up = 5, Down = 39)
R-HSA-5694530	6	Cargo concentration in the ER	33	27	Plasmablasts (p-value = 0.0121, Up = NA, Down = 13); pDCs (p-value = 0.0266, Up = 9, Down = 2); B Naive+NSM (p-value = 0.0171, Up = 4, Down = 6); T CD4 Naive+Tregs (p-value = 0.0323, Up = 1, Down = 4); B Naive+Memory (p-value = 0.00813, Up = 3, Down = 12)
R-HSA-6807878	6	COPI-mediated anterograde transport	103	88	Plasmablasts (p-value = 3.18e-05, Up = 40, Down = 1); pDCs (p-value = 0.0165, Up = 24, Down = 5); DCs (p-value = 0.00124, Up = 34, Down = 10); B Naive+Memory (p-value = 0.00207, Up = 11, Down = 30); T Naive (p-value = 0.0139, Up = 1, Down = 25)
R-HSA-204005	6	COPII (Coat Protein 2) Mediated Vesicle Transport	71	62	Plasmablasts (p-value = 0.00241, Up = NA, Down = 27); pDCs (p-value = 0.00306, Up = 21, Down = 3); T gd (p-value = 0.0189, Up = 5, Down = 2)
R-HSA-975576	5	N-glycan antennae elongation in the medial/trans-Golgi	27	20	Tfh+Th (p-value = 0.0194, Up = 3, Down = 9); T Naive (p-value = 0.00798, Up = 2, Down = 7); Lymphoid (p-value = 0.0306, Up = 9, Down = 9)
R-HSA-975577	6	N-Glycan antennae elongation	16	13	B cells (p-value = 0.0119, Up = 5, Down = 4)
R-HSA-975578	6	Reactions specific to the complex N-glycan synthesis pathway	10	6	T CD8 (p-value = 0.0119, Up = 2, Down = 2); T Naive (p-value = 0.0151, Up = 1, Down = 3)
R-HSA-975574	6	Reactions specific to the hybrid N-glycan synthesis pathway	1	1
R-HSA-964739	5	N-glycan trimming and elongation in the cis-Golgi	5	5	Plasmablasts (p-value = 0.0189, Up = NA, Down = 4); T CD4 Naive+Tregs (p-value = 0.0397, Up = 1, Down = 1)
R-HSA-964827	6	Progressive trimming of alpha-1,2-linked mannose residues from Man9/8/7GlcNAc2 to produce Man5GlcNAc2	3	3	T CD4 Naive+Tregs (p-value = 0.0131, Up = 1, Down = 1); Tfh+Th (p-value = 0.0428, Up = 2, Down = 1)
R-HSA-8955332	3	Carboxyterminal post-translational modifications of tubulin	42	25	B Naive (p-value = 0.0401, Up = 4, Down = 1); T CD8 Naive (p-value = 0.0281, Up = 2, Down = 2); B Naive+NSM (p-value = 0.0281, Up = 4, Down = 5)
R-HSA-5688426	3	Deubiquitination	325	244	T Naive (p-value = 0.0244, Up = 16, Down = 44)
R-HSA-5689877	4	Josephin domain DUBs	12	11
R-HSA-5689901	4	Metalloprotease DUBs	37	24
R-HSA-5689896	4	Ovarian tumor domain proteases	39	36	T CD8 Naive (p-value = 0.0257, Up = NA, Down = 5); T Naive (p-value = 0.0337, Up = 1, Down = 11)
R-HSA-5689880	4	Ub-specific processing proteases	237	170	Plasmablasts (p-value = 0.014, Up = 51, Down = 7); Granulocytes LD (p-value = 0.0197, Up = 64, Down = 56); T Naive (p-value = 0.0494, Up = 10, Down = 32)
R-HSA-5689603	4	UCH proteinases	128	87	Plasmablasts (p-value = 0.00014, Up = 35, Down = 4)
R-HSA-163841	3	Gamma carboxylation, hypusine formation and arylsulfatase activation	39	28	Granulocytes LD (p-value = 0.0232, Up = 7, Down = 16); Phagocytes (p-value = 0.00501, Up = 13, Down = 12)
R-HSA-159854	4	Gamma-carboxylation, transport, and amino-terminal cleavage of proteins	11	5
R-HSA-159740	5	Gamma-carboxylation of protein precursors	10	4
R-HSA-159782	5	Removal of aminoterminal propeptides from gamma-carboxylated proteins	10	4
R-HSA-159763	5	Transport of gamma-carboxylated protein precursors from the endoplasmic reticulum to the Golgi apparatus	9	3
R-HSA-204626	4	Hypusine synthesis from eIF5A-lysine	4	4
R-HSA-5358493	4	Synthesis of diphthamide-EEF2	8	8	Neutrophils LD (p-value = 0.0156, Up = 1, Down = 7); Granulocytes LD (p-value = 0.0242, Up = 1, Down = 7); Phagocytes (p-value = 0.0362, Up = 1, Down = 7); Adaptive (p-value = 0.0166, Up = 7, Down = 1); Innate (p-value = 0.0167, Up = 1, Down = 7)
R-HSA-1663150	4	The activation of arylsulfatases	13	9	Monocytes C (p-value = 0.00862, Up = 5, Down = 1)
R-HSA-8951664	3	Neddylation	257	212	Neutrophils LD (p-value = 0.0197, Up = 46, Down = 95); Granulocytes LD (p-value = 0.0187, Up = 51, Down = 97)
R-HSA-5173105	3	O-linked glycosylation	119	69	Th2 (p-value = 0.0196, Up = NA, Down = 3); MAIT (p-value = 0.0443, Up = NA, Down = 4); NK (p-value = 0.0292, Up = NA, Down = 6); B Ex+SM (p-value = 0.0307, Up = 9, Down = 7); Th (p-value = 0.0196, Up = NA, Down = 3); B Memory (p-value = 0.0132, Up = 12, Down = 13); T CD4 (p-value = 0.0134, Up = 15, Down = 29); T Innate (p-value = 0.0166, Up = 12, Down = 3); T Memory (p-value = 0.0483, Up = 16, Do…
R-HSA-5173214	4	O-glycosylation of TSR domain-containing proteins	39	20	Th2 (p-value = 0.0118, Up = NA, Down = 2); NK (p-value = 0.0288, Up = NA, Down = 3); Th (p-value = 0.0118, Up = NA, Down = 2); T Innate (p-value = 0.00702, Up = 6, Down = 1); T Memory (p-value = 0.0125, Up = 7, Down = 9)
R-HSA-913709	4	O-linked glycosylation of mucins	69	39	B Memory (p-value = 0.0124, Up = 8, Down = 8); T CD4 (p-value = 0.0111, Up = 7, Down = 20); T Naive (p-value = 0.0276, Up = 4, Down = 9)
R-HSA-977068	5	Termination of O-glycan biosynthesis	29	10
R-HSA-163125	3	Post-translational modification: synthesis of GPI-anchored proteins	108	54
R-HSA-162791	4	Attachment of GPI anchor to uPAR	7	7
R-HSA-162699	4	Synthesis of dolichyl-phosphate mannose	3	2
R-HSA-162710	4	Synthesis of glycosylphosphatidylinositol (GPI)	17	16
R-HSA-8957275	3	Post-translational protein phosphorylation	110	65	pDCs (p-value = 0.0461, Up = 15, Down = 6); mDCs (p-value = 0.0105, Up = 17, Down = 4); Monocytes C (p-value = 0.00769, Up = 24, Down = 1); Monocytes I (p-value = 0.000867, Up = 22, Down = 3); Monocytes NC (p-value = 0.0362, Up = 17, Down = 3); Tfh+Th (p-value = 0.0231, Up = 8, Down = 23); Monocytes C+I (p-value = 0.0316, Up = 28, Down = 7); T CD4 Memory (p-value = 0.0394, Up = 8, Down = 28); T C…
R-HSA-8876725	3	Protein methylation	19	19
R-HSA-8852135	3	Protein ubiquitination	78	68	Neutrophils LD (p-value = 0.00238, Up = 28, Down = 24)
R-HSA-8866654	4	E3 ubiquitin ligases ubiquitinate target proteins	58	48	T CD8 Naive (p-value = 0.0244, Up = NA, Down = 6); Neutrophils LD (p-value = 0.00314, Up = 20, Down = 18)
R-HSA-8866652	4	Synthesis of active ubiquitin: roles of E1 and E2 enzymes	30	30
R-HSA-8873719	3	RAB geranylgeranylation	65	57	Progenitors (p-value = 0.0134, Up = 9, Down = 11); mDCs (p-value = 0.0216, Up = 16, Down = 2); Monocytes C (p-value = 0.0233, Up = 17, Down = 4); Monocytes I (p-value = 0.00165, Up = 18, Down = 4); Monocytes C+I (p-value = 0.0192, Up = 25, Down = 7); T Innate (p-value = 0.038, Up = 6, Down = 6); Phagocytes (p-value = 0.047, Up = 34, Down = 10); Myeloid (p-value = 0.0428, Up = 36, Down = 10)
R-HSA-2990846	3	SUMOylation	144	115	Neutrophils LD (p-value = 0.00039, Up = 31, Down = 55)
R-HSA-3215018	4	Processing and activation of SUMO	10	10
R-HSA-3065676	5	SUMO is conjugated to E1 (UBA2:SAE1)	5	5
R-HSA-3065679	5	SUMO is proteolytically processed	6	6
R-HSA-3065678	5	SUMO is transferred from E1 to E2 (UBE2I, UBC9)	7	7
R-HSA-3108232	4	SUMO E3 ligases SUMOylate target proteins	138	109	Neutrophils LD (p-value = 0.000381, Up = 30, Down = 52)
R-HSA-4551638	5	SUMOylation of chromatin organization proteins	75	59	Neutrophils LD (p-value = 0.00503, Up = 15, Down = 30)
R-HSA-3108214	5	SUMOylation of DNA damage response and repair proteins	89	73	Neutrophils LD (p-value = 2.63e-05, Up = 18, Down = 42); Granulocytes LD (p-value = 0.0159, Up = 15, Down = 40)
R-HSA-4615885	5	SUMOylation of DNA replication proteins	44	44	Neutrophils LD (p-value = 0.0101, Up = 8, Down = 26)
R-HSA-4570464	5	SUMOylation of RNA binding proteins	51	44	Neutrophils LD (p-value = 0.000401, Up = 10, Down = 27)
R-HSA-3232118	5	SUMOylation of transcription factors	20	15
R-HSA-391251	2	Protein folding	119	83	mDCs (p-value = 0.0144, Up = 21, Down = 4); Granulocytes LD (p-value = 0.0146, Up = 26, Down = 36); DCs (p-value = 0.0088, Up = 29, Down = 10)
R-HSA-390466	3	Chaperonin-mediated protein folding	112	77	mDCs (p-value = 0.0105, Up = 20, Down = 4); Granulocytes LD (p-value = 0.0136, Up = 26, Down = 32); DCs (p-value = 0.0127, Up = 27, Down = 9)
R-HSA-390471	4	Association of TriC/CCT with target proteins during biosynthesis	44	37	Neutrophils LD (p-value = 0.00137, Up = 11, Down = 20); Basophils LD (p-value = 0.0154, Up = 6, Down = 14); Granulocytes LD (p-value = 0.00139, Up = 11, Down = 21)
R-HSA-6814122	4	Cooperation of PDCL (PhLP1) and TRiC/CCT in G-protein beta folding	49	31	T CD4 TE (p-value = 0.0352, Up = NA, Down = 1); T CD8 TE (p-value = 0.0474, Up = NA, Down = 2); DCs (p-value = 0.0131, Up = 14, Down = 3)
R-HSA-389958	4	Cooperation of Prefoldin and TriC/CCT in actin and tubulin folding	37	27	Plasmablasts (p-value = 0.0121, Up = 11, Down = 2); B Naive+NSM (p-value = 0.0457, Up = 3, Down = 6); DCs (p-value = 0.0409, Up = 10, Down = 4)
R-HSA-390450	5	Folding of actin by CCT/TriC	10	10	Plasmablasts (p-value = 0.0254, Up = NA, Down = 6); Neutrophils LD (p-value = 0.0432, Up = 1, Down = 8); Basophils LD (p-value = 0.0278, Up = NA, Down = 7)
R-HSA-389960	5	Formation of tubulin folding intermediates by CCT/TriC	26	20	Plasmablasts (p-value = 0.0199, Up = 9, Down = 1); DCs (p-value = 0.0421, Up = 7, Down = 4)
R-HSA-389957	5	Prefoldin mediated transfer of substrate to CCT/TriC	32	25	Plasmablasts (p-value = 0.0162, Up = 10, Down = 2); Basophils LD (p-value = 0.0282, Up = 2, Down = 12); DCs (p-value = 0.0469, Up = 9, Down = 4)
R-HSA-389977	3	Post-chaperonin tubulin folding pathway	24	17	B Naive (p-value = 0.0378, Up = 3, Down = 1); T CD8 Naive (p-value = 0.0433, Up = NA, Down = 3); B Naive+NSM (p-value = 0.0242, Up = 3, Down = 4); T CD8 Memory (p-value = 0.0486, Up = 3, Down = 1); DCs (p-value = 0.0305, Up = 5, Down = 5)
R-HSA-5676934	2	Protein repair	6	6	Tfh+Th1-17 (p-value = 0.0354, Up = NA, Down = 4); DCs (p-value = 0.0192, Up = NA, Down = 5); Adaptive (p-value = 0.0463, Up = NA, Down = 6); Innate (p-value = 0.0465, Up = NA, Down = 6)
R-HSA-381426	2	Regulation of Insulin-like Growth Factor (IGF) transport and uptake by Insulin-like Growth Factor Binding Proteins (IGFBPs)	127	71	mDCs (p-value = 0.0288, Up = 17, Down = 4); Monocytes C (p-value = 0.0254, Up = 24, Down = 1); Monocytes I (p-value = 0.00361, Up = 22, Down = 3); Tfh+Th (p-value = 0.0296, Up = 8, Down = 25); T CD4 Memory (p-value = 0.0383, Up = 8, Down = 31); T CD4 (p-value = 0.0261, Up = 9, Down = 35); T CD8 (p-value = 0.0059, Up = 6, Down = 16); T cells (p-value = 0.00689, Up = 12, Down = 46)
R-HSA-5683826	2	Surfactant metabolism	30	16	Monocytes C (p-value = 0.023, Up = NA, Down = 8); Monocytes I (p-value = 0.0332, Up = NA, Down = 7); Monocytes NC (p-value = 0.0318, Up = NA, Down = 7); Monocytes (p-value = 0.0418, Up = 9, Down = 3); APC (p-value = 0.0147, Up = 11, Down = 3)
R-HSA-72766	2	Translation	329	287	Plasmablasts (p-value = 0.00112, Up = NA, Down = 99); Neutrophils LD (p-value = 6.07e-27, Up = 12, Down = 240); Basophils LD (p-value = 2.91e-20, Up = 7, Down = 170); Granulocytes LD (p-value = 1.96e-21, Up = 8, Down = 243); Lymphoid (p-value = 0.00974, Up = 202, Down = 15); Myeloid (p-value = 0.000471, Up = 18, Down = 207)
R-HSA-156842	3	Eukaryotic Translation Elongation	106	89	Neutrophils LD (p-value = 4.19e-13, Up = 2, Down = 81); Basophils LD (p-value = 3.62e-28, Up = NA, Down = 81); Granulocytes LD (p-value = 2.52e-11, Up = NA, Down = 83); Tfh+Th (p-value = 2.29e-11, Up = NA, Down = 62); T CD4 Memory (p-value = 1.31e-09, Up = NA, Down = 67); T CD4 (p-value = 4.08e-14, Up = NA, Down = 78); T Naive (p-value = 0.000411, Up = NA, Down = 31); Phagocytes (p-value = 2.74e-…
R-HSA-156902	4	Peptide chain elongation	100	86	Neutrophils LD (p-value = 1.73e-13, Up = 2, Down = 79); Basophils LD (p-value = 6.47e-27, Up = NA, Down = 78); Granulocytes LD (p-value = 8.41e-11, Up = NA, Down = 80); Tfh+Th (p-value = 1.86e-10, Up = NA, Down = 59); T CD4 Memory (p-value = 6.82e-09, Up = NA, Down = 64); T CD4 (p-value = 2.28e-13, Up = NA, Down = 75); T Naive (p-value = 0.00113, Up = NA, Down = 29); Phagocytes (p-value = 6.53e-0…
R-HSA-72613	3	Eukaryotic Translation Initiation	132	116	Neutrophils LD (p-value = 1.24e-15, Up = 3, Down = 104); Basophils LD (p-value = 5.98e-26, Up = NA, Down = 96); Granulocytes LD (p-value = 3e-14, Up = 1, Down = 107); Tfh+Th (p-value = 3.17e-05, Up = 61, Down = 1); T CD4 Memory (p-value = 0.000451, Up = 67, Down = 2); T CD4 (p-value = 1.87e-07, Up = 82, Down = 3); T Naive (p-value = 0.00619, Up = 32, Down = 2); Phagocytes (p-value = 0.00232, Up =…
R-HSA-72737	4	Cap-dependent Translation Initiation	132	116	Neutrophils LD (p-value = 1.24e-15, Up = 3, Down = 104); Basophils LD (p-value = 5.98e-26, Up = NA, Down = 96); Granulocytes LD (p-value = 3e-14, Up = 1, Down = 107); Tfh+Th (p-value = 3.17e-05, Up = 61, Down = 1); T CD4 Memory (p-value = 0.000451, Up = 67, Down = 2); T CD4 (p-value = 1.87e-07, Up = 82, Down = 3); T Naive (p-value = 0.00619, Up = 32, Down = 2); Phagocytes (p-value = 0.00232, Up =…
R-HSA-72662	5	Activation of the mRNA upon binding of the cap-binding complex and eIFs, and subsequent binding to 43S	71	59	Neutrophils LD (p-value = 2.38e-07, Up = 1, Down = 52); Basophils LD (p-value = 4.99e-13, Up = NA, Down = 48); Granulocytes LD (p-value = 2.72e-06, Up = NA, Down = 53); T CD4 (p-value = 0.00835, Up = 36, Down = 3); T Naive (p-value = 0.0269, Up = 16, Down = 2); Myeloid (p-value = 0.0304, Up = 4, Down = 44); Adaptive (p-value = 0.0133, Up = 40, Down = 4); Innate (p-value = 0.0268, Up = 4, Down = 3…
R-HSA-72649	6	Translation initiation complex formation	70	58	Neutrophils LD (p-value = 5.77e-08, Up = 1, Down = 52); Basophils LD (p-value = 1.42e-13, Up = NA, Down = 48); Granulocytes LD (p-value = 7.15e-07, Up = NA, Down = 53); T CD4 (p-value = 0.0113, Up = 36, Down = 2); T Naive (p-value = 0.0445, Up = 16, Down = 1); Myeloid (p-value = 0.0361, Up = 3, Down = 44); Adaptive (p-value = 0.0169, Up = 40, Down = 3); Innate (p-value = 0.0333, Up = 3, Down = 39)
R-HSA-72689	5	Formation of a pool of free 40S subunits	114	98	Neutrophils LD (p-value = 6e-16, Up = 2, Down = 91); Basophils LD (p-value = 1.9e-29, Up = NA, Down = 88); Granulocytes LD (p-value = 6.53e-13, Up = NA, Down = 92); Tfh+Th (p-value = 7.7e-07, Up = NA, Down = 58); T CD4 Memory (p-value = 1.31e-05, Up = NA, Down = 64); T CD4 (p-value = 2.3e-10, Up = NA, Down = 79); T Naive (p-value = 0.00249, Up = 30, Down = 1); Phagocytes (p-value = 0.00105, Up = …
R-HSA-72695	5	Formation of the ternary complex, and subsequently, the 43S complex	63	51	Neutrophils LD (p-value = 2.06e-08, Up = 1, Down = 47); Basophils LD (p-value = 7.35e-14, Up = NA, Down = 44); Granulocytes LD (p-value = 1.7e-06, Up = NA, Down = 47); T CD4 (p-value = 0.0228, Up = NA, Down = 33); Myeloid (p-value = 0.0295, Up = NA, Down = 42); Adaptive (p-value = 0.0213, Up = NA, Down = 38); Innate (p-value = 0.0427, Up = NA, Down = 37)
R-HSA-72706	5	GTP hydrolysis and joining of the 60S ribosomal subunit	125	109	Neutrophils LD (p-value = 3.54e-15, Up = 3, Down = 98); Basophils LD (p-value = 3.26e-27, Up = NA, Down = 93); Granulocytes LD (p-value = 6.28e-14, Up = 1, Down = 101); Tfh+Th (p-value = 1.29e-05, Up = NA, Down = 60); T CD4 Memory (p-value = 0.000141, Up = 66, Down = 1); T CD4 (p-value = 1.34e-08, Up = 81, Down = 2); T Naive (p-value = 0.00402, Up = 32, Down = 1); Phagocytes (p-value = 0.00108, U…
R-HSA-72731	5	Recycling of eIF2:GDP	8	8	Granulocytes LD (p-value = 0.0242, Up = NA, Down = 8)
R-HSA-72702	5	Ribosomal scanning and start codon recognition	70	58	Neutrophils LD (p-value = 5.77e-08, Up = 2, Down = 51); Basophils LD (p-value = 1.16e-12, Up = NA, Down = 47); Granulocytes LD (p-value = 7.15e-07, Up = 1, Down = 52); T CD4 (p-value = 0.0222, Up = 35, Down = 2); T Naive (p-value = 0.0445, Up = 16, Down = 1); Myeloid (p-value = 0.0173, Up = 4, Down = 44); Adaptive (p-value = 0.0169, Up = 40, Down = 3); Innate (p-value = 0.0171, Up = 4, Down = 39)
R-HSA-156827	4	L13a-mediated translational silencing of Ceruloplasmin expression	124	108	Neutrophils LD (p-value = 5.57e-15, Up = 2, Down = 98); Basophils LD (p-value = 6.15e-29, Up = NA, Down = 94); Granulocytes LD (p-value = 9.43e-14, Up = NA, Down = 101); Tfh+Th (p-value = 3.57e-06, Up = NA, Down = 61); T CD4 Memory (p-value = 4.27e-05, Up = 67, Down = 1); T CD4 (p-value = 1.77e-09, Up = 82, Down = 2); T Naive (p-value = 0.00343, Up = 32, Down = 1); Phagocytes (p-value = 0.00133, …
R-HSA-72764	3	Eukaryotic Translation Termination	104	90	Neutrophils LD (p-value = 2.65e-13, Up = 3, Down = 81); Basophils LD (p-value = 6.2e-24, Up = NA, Down = 78); Granulocytes LD (p-value = 1.24e-10, Up = 1, Down = 82); Tfh+Th (p-value = 2.89e-09, Up = NA, Down = 59); T CD4 Memory (p-value = 1.27e-07, Up = NA, Down = 64); T CD4 (p-value = 5.62e-12, Up = 75, Down = 1); T Naive (p-value = 0.000513, Up = 30, Down = 1); Phagocytes (p-value = 2.35e-05, …
R-HSA-5368287	3	Mitochondrial translation	105	93	Plasmablasts (p-value = 2.59e-05, Up = NA, Down = 43); Neutrophils LD (p-value = 9.42e-10, Up = 3, Down = 79); Basophils LD (p-value = 0.0036, Up = 4, Down = 42); Granulocytes LD (p-value = 7.61e-09, Up = 4, Down = 79)
R-HSA-5389840	4	Mitochondrial translation elongation	99	87	Plasmablasts (p-value = 8.54e-06, Up = NA, Down = 42); Neutrophils LD (p-value = 2.08e-09, Up = 2, Down = 75); Basophils LD (p-value = 0.00897, Up = 2, Down = 40); Granulocytes LD (p-value = 4.01e-10, Up = 3, Down = 77)
R-HSA-5368286	4	Mitochondrial translation initiation	99	87	Plasmablasts (p-value = 2.27e-05, Up = NA, Down = 41); Neutrophils LD (p-value = 2.08e-09, Up = 3, Down = 74); Basophils LD (p-value = 0.00897, Up = 3, Down = 39); Granulocytes LD (p-value = 1.33e-08, Up = 3, Down = 75)
R-HSA-5419276	4	Mitochondrial translation termination	99	87	Plasmablasts (p-value = 5.76e-05, Up = NA, Down = 40); Neutrophils LD (p-value = 1.03e-08, Up = 2, Down = 74); Basophils LD (p-value = 0.00897, Up = 3, Down = 39); Granulocytes LD (p-value = 2.47e-09, Up = 4, Down = 75)
R-HSA-1799339	3	SRP-dependent cotranslational protein targeting to membrane	127	109	Neutrophils LD (p-value = 3.48e-09, Up = 3, Down = 90); Basophils LD (p-value = 4.87e-16, Up = 1, Down = 79); Granulocytes LD (p-value = 4.99e-06, Up = NA, Down = 90); Tfh+Th (p-value = 0.000144, Up = NA, Down = 57); T CD4 Memory (p-value = 0.00215, Up = 62, Down = 1); T CD4 (p-value = 1.77e-05, Up = 73, Down = 3); T Naive (p-value = 0.000476, Up = 29, Down = 7); Phagocytes (p-value = 0.0243, Up …
R-HSA-379724	3	tRNA Aminoacylation	49	42	Plasmablasts (p-value = 0.0147, Up = NA, Down = 18); Neutrophils LD (p-value = 1.35e-07, Up = 4, Down = 36); Basophils LD (p-value = 0.00323, Up = 2, Down = 22); Granulocytes LD (p-value = 5.29e-05, Up = 2, Down = 36); Myeloid (p-value = 0.0338, Up = 5, Down = 30)
R-HSA-379716	4	Cytosolic tRNA aminoacylation	29	24	Plasmablasts (p-value = 0.000205, Up = NA, Down = 15); Neutrophils LD (p-value = 6.53e-05, Up = 2, Down = 21); Granulocytes LD (p-value = 0.00754, Up = NA, Down = 21)
R-HSA-379726	4	Mitochondrial tRNA aminoacylation	23	21	Neutrophils LD (p-value = 0.000275, Up = 2, Down = 18); Basophils LD (p-value = 0.012, Up = 2, Down = 11); Granulocytes LD (p-value = 0.000767, Up = 2, Down = 18)
R-HSA-381119	2	Unfolded Protein Response (UPR)	100	89	Plasmablasts (p-value = 8.43e-08, Up = 46, Down = 1); pDCs (p-value = 0.00281, Up = 26, Down = 6); T CD4 Naive+Tregs (p-value = 0.0366, Up = 3, Down = 8)
R-HSA-381033	3	ATF6 (ATF6-alpha) activates chaperones	12	12
R-HSA-381183	4	ATF6 (ATF6-alpha) activates chaperone genes	10	10
R-HSA-8874211	3	CREB3 factors activate genes	9	6	pDCs (p-value = 0.0263, Up = 3, Down = 1); DCs (p-value = 0.00151, Up = 4, Down = 2)
R-HSA-381070	3	IRE1alpha activates chaperones	60	56	Plasmablasts (p-value = 2.55e-09, Up = 35, Down = 1); pDCs (p-value = 0.00149, Up = 19, Down = 4)
R-HSA-381038	4	XBP1(S) activates chaperone genes	56	54	Plasmablasts (p-value = 3.08e-09, Up = 34, Down = 1); pDCs (p-value = 0.00212, Up = 18, Down = 4)
R-HSA-381042	3	PERK regulates gene expression	30	26
R-HSA-380994	4	ATF4 activates genes	26	23
R-HSA-8953854	1	Metabolism of RNA	818	638	Neutrophils LD (p-value = 2.24e-22, Up = 98, Down = 393); Basophils LD (p-value = 4.35e-11, Up = 42, Down = 261); Granulocytes LD (p-value = 5.63e-18, Up = 83, Down = 415)
R-HSA-429914	2	Deadenylation-dependent mRNA decay	76	56	Neutrophils LD (p-value = 0.0227, Up = 11, Down = 30); Granulocytes LD (p-value = 0.0372, Up = 10, Down = 32)
R-HSA-429947	3	Deadenylation of mRNA	35	25
R-HSA-429958	3	mRNA decay by 3' to 5' exoribonuclease	21	16	Granulocytes LD (p-value = 0.0308, Up = 2, Down = 12)
R-HSA-430039	3	mRNA decay by 5' to 3' exoribonuclease	20	15
R-HSA-428359	2	Insulin-like Growth Factor-2 mRNA Binding Proteins (IGF2BPs/IMPs/VICKZs) bind RNA	13	2	Progenitors (p-value = 0.0468, Up = NA, Down = 2); T CD8 Memory (p-value = 0.00704, Up = NA, Down = 2); T CD8 (p-value = 0.0329, Up = NA, Down = 2); T Innate (p-value = 0.0147, Up = NA, Down = 2)
R-HSA-72086	2	mRNA Capping	37	29
R-HSA-75072	2	mRNA Editing	11	7	T CD8 EM (p-value = 0.0475, Up = NA, Down = 1); T Innate (p-value = 0.00556, Up = 2, Down = 2)
R-HSA-75064	3	mRNA Editing: A to I Conversion	2	2
R-HSA-75102	4	C6 deamination of adenosine	2	2
R-HSA-77042	4	Formation of editosomes by ADAR proteins	2	2
R-HSA-72200	3	mRNA Editing: C to U Conversion	9	5	T CD8 EM (p-value = 0.0341, Up = NA, Down = 1); T gd Vd2 (p-value = 0.036, Up = NA, Down = 1); T CD8 EM+TE (p-value = 0.0256, Up = NA, Down = 2); T Innate (p-value = 0.000972, Up = 2, Down = 2)
R-HSA-75094	4	Formation of the Editosome	9	5	T CD8 EM (p-value = 0.0341, Up = NA, Down = 1); T gd Vd2 (p-value = 0.036, Up = NA, Down = 1); T CD8 EM+TE (p-value = 0.0256, Up = NA, Down = 2); T Innate (p-value = 0.000972, Up = 2, Down = 2)
R-HSA-927802	2	Nonsense-Mediated Decay (NMD)	126	112	Neutrophils LD (p-value = 2.1e-12, Up = 10, Down = 90); Basophils LD (p-value = 4.27e-20, Up = 3, Down = 84); Granulocytes LD (p-value = 1.63e-08, Up = 5, Down = 92); Tfh+Th (p-value = 3e-06, Up = 61, Down = 2); T CD4 Memory (p-value = 0.000102, Up = 66, Down = 3); T CD4 (p-value = 1.13e-07, Up = 78, Down = 5); T Naive (p-value = 0.00172, Up = 31, Down = 4); Phagocytes (p-value = 4.39e-05, Up = 1…
R-HSA-975957	3	Nonsense Mediated Decay (NMD) enhanced by the Exon Junction Complex (EJC)	126	112	Neutrophils LD (p-value = 2.1e-12, Up = 10, Down = 90); Basophils LD (p-value = 4.27e-20, Up = 3, Down = 84); Granulocytes LD (p-value = 1.63e-08, Up = 5, Down = 92); Tfh+Th (p-value = 3e-06, Up = 61, Down = 2); T CD4 Memory (p-value = 0.000102, Up = 66, Down = 3); T CD4 (p-value = 1.13e-07, Up = 78, Down = 5); T Naive (p-value = 0.00172, Up = 31, Down = 4); Phagocytes (p-value = 4.39e-05, Up = 1…
R-HSA-975956	3	Nonsense Mediated Decay (NMD) independent of the Exon Junction Complex (EJC)	106	92	Neutrophils LD (p-value = 1.06e-13, Up = 4, Down = 82); Basophils LD (p-value = 1.15e-23, Up = NA, Down = 79); Granulocytes LD (p-value = 7.52e-12, Up = 2, Down = 84); Tfh+Th (p-value = 7.84e-10, Up = 60, Down = 1); T CD4 Memory (p-value = 1.35e-08, Up = 65, Down = 2); T CD4 (p-value = 3.24e-13, Up = 76, Down = 3); T Naive (p-value = 0.00171, Up = 29, Down = 1); Phagocytes (p-value = 4.12e-06, Up…
R-HSA-72203	2	Processing of Capped Intron-Containing Pre-mRNA	275	236	Neutrophils LD (p-value = 1.69e-05, Up = 45, Down = 126); Granulocytes LD (p-value = 0.00382, Up = 35, Down = 133)
R-HSA-72187	3	mRNA 3'-end processing	64	56
R-HSA-72172	3	mRNA Splicing	216	186	Neutrophils LD (p-value = 0.00188, Up = 33, Down = 97); Granulocytes LD (p-value = 0.0358, Up = 26, Down = 103)
R-HSA-72163	4	mRNA Splicing - Major Pathway	205	178	Neutrophils LD (p-value = 0.00102, Up = 31, Down = 95); Granulocytes LD (p-value = 0.0324, Up = 24, Down = 100)
R-HSA-72165	4	mRNA Splicing - Minor Pathway	61	52	Neutrophils LD (p-value = 0.00623, Up = 8, Down = 32); Basophils LD (p-value = 0.0405, Up = 4, Down = 21)
R-HSA-72202	3	Transport of Mature Transcript to Cytoplasm	89	79	Neutrophils LD (p-value = 0.00152, Up = 16, Down = 44)
R-HSA-159236	4	Transport of Mature mRNA derived from an Intron-Containing Transcript	80	70	Neutrophils LD (p-value = 0.00317, Up = 15, Down = 38)
R-HSA-159234	4	Transport of Mature mRNAs Derived from Intronless Transcripts	41	40	Neutrophils LD (p-value = 0.000109, Up = 7, Down = 28); Granulocytes LD (p-value = 0.0155, Up = 5, Down = 27)
R-HSA-159231	5	Transport of Mature mRNA Derived from an Intronless Transcript	40	39	Neutrophils LD (p-value = 0.000162, Up = 6, Down = 28); Granulocytes LD (p-value = 0.00774, Up = 5, Down = 27)
R-HSA-159230	5	Transport of the SLBP Dependant Mature mRNA	34	33	Neutrophils LD (p-value = 6.93e-05, Up = 7, Down = 23); Granulocytes LD (p-value = 0.0154, Up = 5, Down = 22)
R-HSA-159227	5	Transport of the SLBP independent Mature mRNA	33	32	Neutrophils LD (p-value = 0.000107, Up = 6, Down = 23); Granulocytes LD (p-value = 0.00695, Up = 5, Down = 22)
R-HSA-75067	2	Processing of Capped Intronless Pre-mRNA	28	28	Neutrophils LD (p-value = 0.00954, Up = 6, Down = 17)
R-HSA-77595	3	Processing of Intronless Pre-mRNAs	19	19
R-HSA-77588	3	SLBP Dependent Processing of Replication-Dependent Histone Pre-mRNAs	11	11	Neutrophils LD (p-value = 0.0279, Up = 2, Down = 8)
R-HSA-111367	3	SLBP independent Processing of Histone Pre-mRNAs	10	10	Neutrophils LD (p-value = 0.0432, Up = 1, Down = 8)
R-HSA-450531	2	Regulation of mRNA stability by proteins that bind AU-rich elements	110	85	Plasmablasts (p-value = 0.00396, Up = 31, Down = 3); Neutrophils LD (p-value = 0.022, Up = 23, Down = 37); Granulocytes LD (p-value = 0.00989, Up = 23, Down = 41)
R-HSA-450408	3	AUF1 (hnRNP D0) binds and destabilizes mRNA	75	54	Plasmablasts (p-value = 1.27e-06, Up = 30, Down = 1)
R-HSA-450385	3	Butyrate Response Factor 1 (BRF1) binds and destabilizes mRNA	17	17	Neutrophils LD (p-value = 0.0422, Up = 7, Down = 7)
R-HSA-450520	3	HuR (ELAVL1) binds and stabilizes mRNA	10	8
R-HSA-450604	3	KSRP (KHSRP) binds and destabilizes mRNA	18	16	Granulocytes LD (p-value = 0.0308, Up = 5, Down = 9)
R-HSA-450513	3	Tristetraprolin (TTP, ZFP36) binds and destabilizes mRNA	17	17
R-HSA-72312	2	rRNA processing	258	201	Neutrophils LD (p-value = 7.98e-17, Up = 7, Down = 166); Basophils LD (p-value = 8.39e-25, Up = 4, Down = 138); Granulocytes LD (p-value = 9.19e-17, Up = 7, Down = 171); T CD4 (p-value = 0.00968, Up = 106, Down = 11); Phagocytes (p-value = 0.0177, Up = 18, Down = 129); T cells (p-value = 0.00392, Up = 139, Down = 15); Lymphoid (p-value = 1.36e-07, Up = 161, Down = 10); Myeloid (p-value = 3.34e-08…
R-HSA-8868766	3	rRNA processing in the mitochondrion	41	12	Basophils LD (p-value = 0.00613, Up = NA, Down = 9); Granulocytes LD (p-value = 0.0306, Up = NA, Down = 11)
R-HSA-6793080	4	rRNA modification in the mitochondrion	11	8	Basophils LD (p-value = 0.00386, Up = NA, Down = 7)
R-HSA-8868773	3	rRNA processing in the nucleus and cytosol	217	189	Neutrophils LD (p-value = 4.24e-16, Up = 7, Down = 156); Basophils LD (p-value = 4.87e-23, Up = 4, Down = 129); Granulocytes LD (p-value = 1.39e-15, Up = 7, Down = 160); T CD4 Memory (p-value = 0.0301, Up = 87, Down = 9); T CD4 (p-value = 0.00343, Up = 103, Down = 10); Phagocytes (p-value = 0.023, Up = 16, Down = 122); T cells (p-value = 0.00741, Up = 132, Down = 12); Lymphoid (p-value = 3.55e-08…
R-HSA-6791226	4	Major pathway of rRNA processing in the nucleolus and cytosol	207	179	Neutrophils LD (p-value = 1.03e-15, Up = 6, Down = 149); Basophils LD (p-value = 6.51e-24, Up = 4, Down = 125); Granulocytes LD (p-value = 2.22e-15, Up = 6, Down = 153); Tfh+Th (p-value = 0.0313, Up = 68, Down = 7); T CD4 Memory (p-value = 0.0234, Up = 84, Down = 8); T CD4 (p-value = 0.00276, Up = 99, Down = 9); Phagocytes (p-value = 0.0102, Up = 15, Down = 118); T cells (p-value = 0.00412, Up = …
R-HSA-6790901	4	rRNA modification in the nucleus and cytosol	70	60	Neutrophils LD (p-value = 6.13e-05, Up = 2, Down = 48); Basophils LD (p-value = 0.000605, Up = 1, Down = 33); Granulocytes LD (p-value = 0.000135, Up = 1, Down = 50); Lymphoid (p-value = 0.00413, Up = 47, Down = 4); Myeloid (p-value = 0.0118, Up = 4, Down = 46); Adaptive (p-value = 0.0398, Up = 39, Down = 4); Innate (p-value = 0.0215, Up = 4, Down = 40)
R-HSA-72306	2	tRNA processing	162	106	Neutrophils LD (p-value = 1.38e-07, Up = 12, Down = 76); Basophils LD (p-value = 0.00811, Up = 6, Down = 44); Granulocytes LD (p-value = 7.48e-09, Up = 11, Down = 82)
R-HSA-6787450	3	tRNA modification in the mitochondrion	8	8	Basophils LD (p-value = 0.0269, Up = NA, Down = 6); Granulocytes LD (p-value = 0.0242, Up = NA, Down = 8)
R-HSA-6782315	3	tRNA modification in the nucleus and cytosol	43	41	Neutrophils LD (p-value = 0.0231, Up = 3, Down = 28); Basophils LD (p-value = 0.0272, Up = 2, Down = 19); Granulocytes LD (p-value = 0.000358, Up = 3, Down = 33)
R-HSA-6782861	4	Synthesis of wybutosine at G37 of tRNA(Phe)	6	6
R-HSA-6785470	3	tRNA processing in the mitochondrion	44	7
R-HSA-6784531	3	tRNA processing in the nucleus	73	56	Neutrophils LD (p-value = 4.26e-06, Up = 9, Down = 40); Granulocytes LD (p-value = 3.6e-05, Up = 8, Down = 41)
R-HSA-5205647	1	Mitophagy	35	29
R-HSA-5205685	2	Pink/Parkin Mediated Mitophagy	22	22	Neutrophils LD (p-value = 0.0236, Up = 7, Down = 11); Granulocytes LD (p-value = 0.0473, Up = 7, Down = 11); T Naive (p-value = 0.0473, Up = 3, Down = 5)
R-HSA-8934903	2	Receptor Mediated Mitophagy	17	11
R-HSA-397014	1	Muscle contraction	207	124	Progenitors (p-value = 0.0488, Up = 26, Down = 9); B Naive (p-value = 0.0297, Up = 11, Down = 5); B Naive+NSM (p-value = 0.0386, Up = 16, Down = 15); DCs (p-value = 0.0364, Up = 32, Down = 20); B Naive+Memory (p-value = 0.00521, Up = 25, Down = 28); T CD4 Memory (p-value = 0.0134, Up = 22, Down = 45); T Memory (p-value = 0.00118, Up = 27, Down = 56); T cells (p-value = 0.00722, Up = 31, Down = 66)
R-HSA-5576891	2	Cardiac conduction	141	83	mDCs (p-value = 0.0266, Up = 18, Down = 6); Tfh+Th (p-value = 0.044, Up = 12, Down = 25); T CD8 Memory (p-value = 0.00868, Up = 9, Down = 5); T CD4 Memory (p-value = 0.00681, Up = 17, Down = 31); T CD8 (p-value = 0.0203, Up = 7, Down = 16); T Memory (p-value = 0.000612, Up = 20, Down = 39); T cells (p-value = 0.00656, Up = 24, Down = 43)
R-HSA-5578775	3	Ion homeostasis	56	38	pDCs (p-value = 0.0144, Up = 4, Down = 11); mDCs (p-value = 0.00372, Up = 10, Down = 5); DCs (p-value = 0.00537, Up = 10, Down = 11); B Naive+Memory (p-value = 0.0132, Up = 8, Down = 11); T Memory (p-value = 0.0187, Up = 11, Down = 16); APC (p-value = 0.0425, Up = 17, Down = 11); T cells (p-value = 0.0465, Up = 14, Down = 17)
R-HSA-5576892	3	Phase 0 - rapid depolarisation	46	26	T CD8 TE (p-value = 0.0343, Up = NA, Down = 2); B Naive+NSM (p-value = 0.0128, Up = 5, Down = 5); T CD8 EM+TE (p-value = 0.0474, Up = NA, Down = 4); B Memory (p-value = 0.028, Up = 3, Down = 8); B Naive+Memory (p-value = 0.0376, Up = 5, Down = 8); T CD4 Memory (p-value = 0.00239, Up = 7, Down = 12); T CD4 (p-value = 0.0361, Up = 6, Down = 12); T CD8 (p-value = 0.0339, Up = 3, Down = 6)
R-HSA-5576894	3	Phase 1 - inactivation of fast Na+ channels	7	3
R-HSA-5576893	3	Phase 2 - plateau phase	27	16	MAIT (p-value = 0.0374, Up = NA, Down = 2); T CD8 Memory (p-value = 0.0397, Up = 2, Down = 2); T Innate (p-value = 0.00855, Up = 3, Down = 3)
R-HSA-5576890	3	Phase 3 - rapid repolarisation	8	6
R-HSA-5576886	3	Phase 4 - resting membrane potential	19	9
R-HSA-5578768	3	Physiological factors	12	6	Plasmablasts (p-value = 0.045, Up = 3, Down = 1); Th1/Th17 (p-value = 0.0259, Up = NA, Down = 1); Adaptive (p-value = 0.0463, Up = 3, Down = 3); Innate (p-value = 0.0465, Up = 3, Down = 3)
R-HSA-445355	2	Smooth Muscle Contraction	38	31	T CD4 Naive (p-value = 0.0373, Up = NA, Down = 3); T CD4 Naive+Tregs (p-value = 0.016, Up = 1, Down = 5); Monocytes NC+I (p-value = 0.0279, Up = 13, Down = 5); DCs (p-value = 0.0312, Up = 12, Down = 4); B cells (p-value = 0.0171, Up = 3, Down = 14); T Naive (p-value = 0.0261, Up = 1, Down = 10); T Memory (p-value = 0.0335, Up = 8, Down = 14); T cells (p-value = 0.0132, Up = 8, Down = 19)
R-HSA-390522	2	Striated Muscle Contraction	36	17	B Naive (p-value = 0.00779, Up = 3, Down = 2); T CD8 Naive (p-value = 0.0433, Up = 2, Down = 1); B Naive+NSM (p-value = 0.0242, Up = 5, Down = 2); T CD4 Naive+Tregs (p-value = 0.0242, Up = 2, Down = 2); Monocytes C+I (p-value = 0.0474, Up = 7, Down = 4); B Naive+Memory (p-value = 0.0181, Up = 7, Down = 3)
R-HSA-112316	1	Neuronal System	375	198	T gd non-Vd2 (p-value = 0.00267, Up = NA, Down = 9); NK (p-value = 0.00111, Up = 14, Down = 2); Monocytes I (p-value = 0.0181, Up = 41, Down = 13); B Ex+SM (p-value = 0.0127, Up = 24, Down = 16); T CD8 EM+TE (p-value = 0.0358, Up = 13, Down = 4); Monocytes NC+I (p-value = 0.0493, Up = 57, Down = 33); B Memory (p-value = 0.0284, Up = 33, Down = 26); B Naive+Memory (p-value = 0.0317, Up = 37, Down …
R-HSA-1296071	2	Potassium Channels	107	45	B Ex (p-value = 0.0283, Up = 5, Down = 1); Plasmablasts (p-value = 0.000957, Up = 19, Down = 3)
R-HSA-1296052	3	Ca2+ activated K+ channels	9	6	B NSM (p-value = 0.0484, Up = NA, Down = 2); B SM (p-value = 0.00282, Up = NA, Down = 3); B Ex (p-value = 0.0354, Up = NA, Down = 2); Plasmablasts (p-value = 0.045, Up = NA, Down = 4); B Ex+SM (p-value = 0.00485, Up = NA, Down = 4); B Memory (p-value = 0.0314, Up = NA, Down = 4)
R-HSA-1296061	3	HCN channels	5	1
R-HSA-1296065	3	Inwardly rectifying K+ channels	38	16
R-HSA-1296025	4	ATP sensitive Potassium channels	4	1
R-HSA-1296053	4	Classical Kir channels	4	2
R-HSA-1296059	4	G protein gated Potassium channels	32	13	T CD4 (p-value = 0.0449, Up = 1, Down = 9); Innate (p-value = 0.0125, Up = 9, Down = 3)
R-HSA-1296041	5	Activation of G protein gated Potassium channels	32	13	T CD4 (p-value = 0.0449, Up = 1, Down = 9); Innate (p-value = 0.0125, Up = 9, Down = 3)
R-HSA-1296067	4	Potassium transport channels	3	1
R-HSA-1296346	3	Tandem pore domain potassium channels	12	5	DCs (p-value = 0.00446, Up = NA, Down = 5); T Memory (p-value = 0.0424, Up = NA, Down = 5)
R-HSA-1299308	4	Tandem of pore domain in a weak inwardly rectifying K+ channels (TWIK)	3	2
R-HSA-1299287	4	Tandem pore domain halothane-inhibited K+ channel (THIK)	1	1
R-HSA-1299503	4	TWIK related potassium channel (TREK)	3	1
R-HSA-1299361	4	TWIK-related alkaline pH activated K+ channel (TALK)	2	1
R-HSA-1299344	4	TWIK-related spinal cord K+ channel (TRESK)	1	0
R-HSA-1299316	4	TWIK-releated acid-sensitive K+ channel (TASK)	2	0
R-HSA-1296072	3	Voltage gated Potassium channels	43	17	Plasmablasts (p-value = 0.0174, Up = 7, Down = 2)
R-HSA-6794362	2	Protein-protein interactions at synapses	94	51	T CD8 (p-value = 0.00262, Up = 6, Down = 12); T cells (p-value = 0.0349, Up = 13, Down = 28)
R-HSA-6794361	3	Neurexins and neuroligins	58	34	Monocytes NC (p-value = 0.035, Up = 6, Down = 6); B Ex+SM (p-value = 0.0442, Up = 6, Down = 3); T CD8 (p-value = 0.00145, Up = 6, Down = 8)
R-HSA-388844	3	Receptor-type tyrosine-protein phosphatases	21	9
R-HSA-8849932	3	Synaptic adhesion-like molecules	26	12
R-HSA-112315	2	Transmission across Chemical Synapses	225	126	T CD8 TE (p-value = 0.0137, Up = NA, Down = 5); T gd non-Vd2 (p-value = 1e-04, Up = NA, Down = 9); MAIT (p-value = 0.0352, Up = NA, Down = 6); NK (p-value = 0.000331, Up = 12, Down = 1); mDCs (p-value = 0.0271, Up = 30, Down = 4); Monocytes C (p-value = 0.0345, Up = 34, Down = 6); Monocytes I (p-value = 0.00267, Up = 30, Down = 10); Monocytes NC (p-value = 0.0215, Up = 25, Down = 11); T CD8 EM+TE…
R-HSA-112311	3	Neurotransmitter clearance	11	5
R-HSA-379401	4	Dopamine clearance from the synaptic cleft	5	2
R-HSA-379397	5	Enzymatic degradation of dopamine by COMT	3	2
R-HSA-379398	5	Enzymatic degradation of Dopamine by monoamine oxidase	2	1
R-HSA-380615	4	Serotonin clearance from the synaptic cleft	3	2
R-HSA-380612	5	Metabolism of serotonin	2	1
R-HSA-112314	3	Neurotransmitter receptors and postsynaptic signal transmission	154	80	T gd non-Vd2 (p-value = 0.00117, Up = NA, Down = 6); NK (p-value = 0.000349, Up = 9, Down = 1); Monocytes I (p-value = 0.0343, Up = 21, Down = 3); B Naive+NSM (p-value = 0.0499, Up = 10, Down = 11); B Ex+SM (p-value = 0.0154, Up = 10, Down = 9); T gd (p-value = 0.00848, Up = 7, Down = 2); B Memory (p-value = 0.015, Up = 12, Down = 16); B Naive+Memory (p-value = 0.0139, Up = 13, Down = 22); B cell…
R-HSA-181431	4	Acetylcholine binding and downstream events	14	2	T gd non-Vd2 (p-value = 0.0295, Up = NA, Down = 1)
R-HSA-629602	5	Activation of Nicotinic Acetylcholine Receptors	14	2	T gd non-Vd2 (p-value = 0.0295, Up = NA, Down = 1)
R-HSA-622327	6	Postsynaptic nicotinic acetylcholine receptors	14	2	T gd non-Vd2 (p-value = 0.0295, Up = NA, Down = 1)
R-HSA-629594	7	Highly calcium permeable postsynaptic nicotinic acetylcholine receptors	11	1
R-HSA-629587	7	Highly sodium permeable acetylcholine nicotinic receptors	7	1	T gd non-Vd2 (p-value = 0.0149, Up = NA, Down = 1); NK (p-value = 0.034, Up = NA, Down = 1); T gd (p-value = 0.0442, Up = NA, Down = 1)
R-HSA-622323	6	Presynaptic nicotinic acetylcholine receptors	12	1	T gd non-Vd2 (p-value = 0.0149, Up = NA, Down = 1); NK (p-value = 0.034, Up = NA, Down = 1); T gd (p-value = 0.0442, Up = NA, Down = 1)
R-HSA-629597	7	Highly calcium permeable nicotinic acetylcholine receptors	9	0
R-HSA-451326	4	Activation of kainate receptors upon glutamate binding	33	21	pDCs (p-value = 0.0101, Up = 7, Down = 3); mDCs (p-value = 0.0389, Up = NA, Down = 8); Monocytes C (p-value = 0.0169, Up = 8, Down = 2); Monocytes I (p-value = 0.0189, Up = 8, Down = 1); B Naive+NSM (p-value = 0.00809, Up = 4, Down = 5); T CD8 EM+TE (p-value = 0.0234, Up = NA, Down = 4); T gd (p-value = 0.00186, Up = 4, Down = 1); Monocytes NC+I (p-value = 0.0108, Up = 10, Down = 4); B Memory (p-…
R-HSA-451306	5	Ionotropic activity of kainate receptors	12	8	T CD8 EM+TE (p-value = 0.00694, Up = NA, Down = 3); T gd (p-value = 0.000229, Up = 3, Down = 1); Monocytes NC+I (p-value = 0.0468, Up = 3, Down = 3); T CD8 Memory (p-value = 0.00262, Up = 3, Down = 1); T CD8 (p-value = 0.0407, Up = 3, Down = 1); T Innate (p-value = 0.0101, Up = 3, Down = 1)
R-HSA-451308	6	Activation of Ca-permeable Kainate Receptor	12	8	T CD8 EM+TE (p-value = 0.00694, Up = NA, Down = 3); T gd (p-value = 0.000229, Up = 3, Down = 1); Monocytes NC+I (p-value = 0.0468, Up = 3, Down = 3); T CD8 Memory (p-value = 0.00262, Up = 3, Down = 1); T CD8 (p-value = 0.0407, Up = 3, Down = 1); T Innate (p-value = 0.0101, Up = 3, Down = 1)
R-HSA-451307	6	Activation of Na-permeable kainate receptors	2	1	T gd (p-value = 0.0442, Up = NA, Down = 1)
R-HSA-500657	5	Presynaptic function of Kainate receptors	22	13	pDCs (p-value = 0.014, Up = 6, Down = 1); mDCs (p-value = 0.00627, Up = NA, Down = 7); Monocytes C (p-value = 0.0208, Up = 6, Down = 1); Monocytes I (p-value = 0.00895, Up = 6, Down = 1); Monocytes NC (p-value = 0.00852, Up = 6, Down = 1); B Naive+NSM (p-value = 0.02, Up = 4, Down = 2); B Memory (p-value = 0.0183, Up = 4, Down = 3); DCs (p-value = 0.0381, Up = 7, Down = 1); Monocytes C+I (p-value…
R-HSA-442755	4	Activation of NMDA receptor and postsynaptic events	43	26	B Ex+SM (p-value = 0.0241, Up = 5, Down = 3); B Naive+Memory (p-value = 0.0148, Up = 6, Down = 8)
R-HSA-438064	5	Post NMDA receptor activation events	39	26	B Ex+SM (p-value = 0.0241, Up = 5, Down = 3); B Naive+Memory (p-value = 0.0148, Up = 6, Down = 8)
R-HSA-442720	6	CREB phosphorylation through the activation of Adenylate Cyclase	7	5	B Ex+SM (p-value = 0.0231, Up = NA, Down = 3)
R-HSA-442729	6	CREB phosphorylation through the activation of CaMKII	17	9	Tregs (p-value = 0.0486, Up = NA, Down = 1); pDCs (p-value = 0.0326, Up = 2, Down = 3); B Naive+Memory (p-value = 0.00582, Up = 2, Down = 5)
R-HSA-442717	6	CREB phosphorylation through the activation of CaMKK	6	6	T CD8 EM+TE (p-value = 0.0371, Up = 1, Down = 1); T CD8 Memory (p-value = 0.00972, Up = 2, Down = 1); T Memory (p-value = 0.0225, Up = 3, Down = 3)
R-HSA-442745	7	Activation of CaMK IV	4	4	T CD4 Naive+Tregs (p-value = 0.0249, Up = NA, Down = 2); T CD8 Memory (p-value = 0.0377, Up = NA, Down = 2); T CD4 Memory (p-value = 0.0368, Up = 3, Down = 1); T Naive (p-value = 0.0248, Up = 2, Down = 1)
R-HSA-442742	6	CREB phosphorylation through the activation of Ras	31	20	B Naive+Memory (p-value = 0.00789, Up = 4, Down = 8)
R-HSA-442982	7	Ras activation uopn Ca2+ infux through NMDA receptor	20	11	Th1/Th17 (p-value = 0.0469, Up = NA, Down = 1); B Naive+NSM (p-value = 0.0359, Up = 2, Down = 3); T CD4 Naive+Tregs (p-value = 0.0336, Up = NA, Down = 3); B Memory (p-value = 0.0269, Up = 2, Down = 4); B Naive+Memory (p-value = 0.000859, Up = 3, Down = 6); B cells (p-value = 0.0116, Up = 3, Down = 5)
R-HSA-444257	7	RSK activation	7	5
R-HSA-438066	5	Unblocking of NMDA receptor, glutamate binding and activation	17	5	Tregs (p-value = 0.0273, Up = NA, Down = 1); Th17 (p-value = 0.0397, Up = NA, Down = 1); Th2 (p-value = 0.041, Up = NA, Down = 1); Th (p-value = 0.041, Up = NA, Down = 1); B Naive+Memory (p-value = 0.0368, Up = 1, Down = 3)
R-HSA-977443	4	GABA receptor activation	62	27	T gd non-Vd2 (p-value = 0.00723, Up = NA, Down = 3); NK (p-value = 0.0019, Up = 4, Down = 1); mDCs (p-value = 0.0269, Up = NA, Down = 10); T Innate (p-value = 0.0379, Up = 4, Down = 3)
R-HSA-977442	5	GABA A (rho) receptor activation	3	1
R-HSA-977441	5	GABA A receptor activation	13	2	T gd non-Vd2 (p-value = 0.0295, Up = NA, Down = 1)
R-HSA-977444	5	GABA B receptor activation	46	24	T gd non-Vd2 (p-value = 0.0489, Up = NA, Down = 2); NK (p-value = 0.00809, Up = 3, Down = 1); mDCs (p-value = 0.011, Up = NA, Down = 10); B Ex+SM (p-value = 0.0449, Up = 4, Down = 3); Adaptive (p-value = 0.0392, Up = 2, Down = 17); Innate (p-value = 0.0395, Up = 15, Down = 4)
R-HSA-991365	6	Activation of GABAB receptors	46	24	T gd non-Vd2 (p-value = 0.0489, Up = NA, Down = 2); NK (p-value = 0.00809, Up = 3, Down = 1); mDCs (p-value = 0.011, Up = NA, Down = 10); B Ex+SM (p-value = 0.0449, Up = 4, Down = 3); Adaptive (p-value = 0.0392, Up = 2, Down = 17); Innate (p-value = 0.0395, Up = 15, Down = 4)
R-HSA-997272	7	Inhibition of voltage gated Ca2+ channels via Gbeta/gamma subunits	32	13	T CD4 (p-value = 0.0449, Up = 1, Down = 9); Innate (p-value = 0.0125, Up = 9, Down = 3)
R-HSA-997269	7	Inhibition of adenylate cyclase pathway	14	11	mDCs (p-value = 0.0469, Up = NA, Down = 5); B cells (p-value = 0.0482, Up = 3, Down = 4)
R-HSA-399721	4	Glutamate binding, activation of AMPA receptors and synaptic plasticity	32	20	T CD4 TE (p-value = 0.0229, Up = NA, Down = 1); T gd non-Vd2 (p-value = 0.035, Up = NA, Down = 2)
R-HSA-399710	5	Activation of AMPA receptors	4	0
R-HSA-399719	5	Trafficking of AMPA receptors	32	20	T CD4 TE (p-value = 0.0229, Up = NA, Down = 1); T gd non-Vd2 (p-value = 0.035, Up = NA, Down = 2)
R-HSA-416993	6	Trafficking of GluR2-containing AMPA receptors	18	11	B NSM (p-value = 0.0267, Up = 2, Down = 1); T CD4 Naive (p-value = 0.0273, Up = 1, Down = 1); T CD4 Naive+Tregs (p-value = 0.0336, Up = 1, Down = 2); Tfh+Th1-17 (p-value = 0.0316, Up = 4, Down = 2); B Memory (p-value = 0.0269, Up = 2, Down = 4)
R-HSA-112310	3	Neurotransmitter release cycle	50	31	T CD8 TE (p-value = 0.0474, Up = NA, Down = 2); Monocytes I (p-value = 0.00639, Up = 7, Down = 6); Monocytes NC (p-value = 0.041, Up = 4, Down = 7); Monocytes NC+I (p-value = 0.0115, Up = 10, Down = 9); Monocytes C+I (p-value = 0.0217, Up = 12, Down = 7); Monocytes (p-value = 0.0398, Up = 13, Down = 8); T CD8 (p-value = 0.0419, Up = 5, Down = 5)
R-HSA-264642	4	Acetylcholine Neurotransmitter Release Cycle	17	9	T CD8 CM (p-value = 0.0195, Up = NA, Down = 1); NK (p-value = 0.0354, Up = NA, Down = 2); T CD8 Memory (p-value = 0.0337, Up = NA, Down = 3); T CD8 (p-value = 0.00179, Up = 4, Down = 2); T Memory (p-value = 0.0302, Up = 4, Down = 4)
R-HSA-212676	4	Dopamine Neurotransmitter Release Cycle	22	16	T CD8 CM (p-value = 0.0343, Up = NA, Down = 1); T CD8 (p-value = 0.0159, Up = 4, Down = 3); T Memory (p-value = 0.0199, Up = 6, Down = 7)
R-HSA-888590	4	GABA synthesis, release, reuptake and degradation	19	10	T CD8 CM (p-value = 0.0216, Up = NA, Down = 1); Monocytes I (p-value = 0.00795, Up = 3, Down = 3); T CD8 (p-value = 0.0219, Up = 3, Down = 2)
R-HSA-916853	5	Degradation of GABA	2	2	Monocytes I (p-value = 0.0436, Up = 1, Down = 1); T Naive (p-value = 0.0375, Up = 1, Down = 1)
R-HSA-888568	5	GABA synthesis	2	0
R-HSA-888593	5	Reuptake of GABA	4	1
R-HSA-210500	4	Glutamate Neurotransmitter Release Cycle	24	17	T CD8 CM (p-value = 0.0364, Up = NA, Down = 1); T CD8 TE (p-value = 0.0153, Up = NA, Down = 2); T gd non-Vd2 (p-value = 0.0258, Up = NA, Down = 2); NK (p-value = 0.0185, Up = NA, Down = 3); Monocytes I (p-value = 0.0142, Up = 3, Down = 5); Tfh+Th1-17 (p-value = 0.0364, Up = 3, Down = 5); T CD8 EM+TE (p-value = 0.011, Up = NA, Down = 4); T gd (p-value = 0.0368, Up = NA, Down = 3); Monocytes NC+I (…
R-HSA-181430	4	Norepinephrine Neurotransmitter Release Cycle	18	11	T CD8 CM (p-value = 0.0237, Up = NA, Down = 1); T CD8 (p-value = 0.00708, Up = 4, Down = 2)
R-HSA-181429	4	Serotonin Neurotransmitter Release Cycle	17	11	T CD8 CM (p-value = 0.0237, Up = NA, Down = 1); T CD8 (p-value = 0.00708, Up = 4, Down = 2); T Memory (p-value = 0.0102, Up = 4, Down = 6)
R-HSA-112313	3	Neurotransmitter uptake and metabolism In glial cells	4	4	Monocytes C (p-value = 0.047, Up = 2, Down = 1); Monocytes I (p-value = 0.0307, Up = 2, Down = 1); Monocytes NC+I (p-value = 0.0243, Up = 3, Down = 1); Monocytes C+I (p-value = 0.0302, Up = 3, Down = 1); T CD8 (p-value = 0.0206, Up = 1, Down = 2)
R-HSA-210455	4	Astrocytic Glutamate-Glutamine Uptake And Metabolism	4	4	Monocytes C (p-value = 0.047, Up = 2, Down = 1); Monocytes I (p-value = 0.0307, Up = 2, Down = 1); Monocytes NC+I (p-value = 0.0243, Up = 3, Down = 1); Monocytes C+I (p-value = 0.0302, Up = 3, Down = 1); T CD8 (p-value = 0.0206, Up = 1, Down = 2)
R-HSA-112308	3	Presynaptic depolarization and calcium channel opening	13	9	B Ex+SM (p-value = 0.0285, Up = 2, Down = 2); B Memory (p-value = 0.0398, Up = 2, Down = 3)
R-HSA-112307	2	Transmission across Electrical Synapses	5	3
R-HSA-112303	3	Electric Transmission Across Gap Junctions	5	3
R-HSA-1852241	1	Organelle biogenesis and maintenance	317	275	Neutrophils LD (p-value = 0.0118, Up = 59, Down = 123)
R-HSA-5617833	2	Cilium Assembly	220	186	Progenitors (p-value = 0.00136, Up = 44, Down = 14)
R-HSA-5620912	3	Anchoring of the basal body to the plasma membrane	108	97
R-HSA-5620920	3	Cargo trafficking to the periciliary membrane	52	44	Basophils LD (p-value = 0.016, Up = 9, Down = 14); Granulocytes LD (p-value = 0.0304, Up = 13, Down = 21); Lymphoid (p-value = 0.02, Up = 21, Down = 16); Myeloid (p-value = 0.00864, Up = 15, Down = 23)
R-HSA-5624958	4	ARL13B-mediated ciliary trafficking of INPP5E	3	3
R-HSA-5620922	4	BBSome-mediated cargo-targeting to cilium	23	21	T CD4 Naive+Tregs (p-value = 0.0492, Up = NA, Down = 4)
R-HSA-5624138	4	Trafficking of myristoylated proteins to the cilium	5	4
R-HSA-5620916	4	VxPx cargo-targeting to cilium	22	17	Lymphoid (p-value = 0.0166, Up = 6, Down = 10)
R-HSA-5620924	3	Intraflagellar transport	55	50	Progenitors (p-value = 8.49e-06, Up = 21, Down = 4); B Naive (p-value = 0.037, Up = 7, Down = 1)
R-HSA-1592230	2	Mitochondrial biogenesis	97	89	Neutrophils LD (p-value = 0.000559, Up = 23, Down = 45); Basophils LD (p-value = 0.0395, Up = 12, Down = 28); Granulocytes LD (p-value = 0.0156, Up = 20, Down = 46)
R-HSA-2151209	3	Activation of PPARGC1A (PGC-1alpha) by phosphorylation	10	6	T Memory (p-value = 0.0225, Up = 1, Down = 5); Innate (p-value = 0.0465, Up = 4, Down = 2)
R-HSA-8949613	3	Cristae formation	31	31	Plasmablasts (p-value = 0.00683, Up = NA, Down = 15); Neutrophils LD (p-value = 0.0107, Up = 3, Down = 22); Granulocytes LD (p-value = 0.0268, Up = 1, Down = 24)
R-HSA-2151201	3	Transcriptional activation of mitochondrial biogenesis	58	53	Neutrophils LD (p-value = 0.00471, Up = 18, Down = 23)
R-HSA-5357801	1	Programmed Cell Death	192	159	Plasmablasts (p-value = 0.0286, Up = 51, Down = 2); T CD8 Naive (p-value = 0.0372, Up = 1, Down = 12); NK (p-value = 0.0441, Up = 7, Down = 3); pDCs (p-value = 0.0156, Up = 26, Down = 22); DCs (p-value = 0.0258, Up = 45, Down = 21); Myeloid Phagocytes (p-value = 0.014, Up = 77, Down = 26); T Naive (p-value = 0.0276, Up = 7, Down = 34)
R-HSA-109581	2	Apoptosis	189	156	Plasmablasts (p-value = 0.0199, Up = 51, Down = 2); NK (p-value = 0.0395, Up = 7, Down = 3); pDCs (p-value = 0.0266, Up = 26, Down = 20); Myeloid Phagocytes (p-value = 0.00983, Up = 76, Down = 26); T Naive (p-value = 0.0318, Up = 7, Down = 33)
R-HSA-75153	3	Apoptotic execution phase	55	44	pDCs (p-value = 0.012, Up = 8, Down = 9); B Naive+NSM (p-value = 0.0477, Up = 3, Down = 10)
R-HSA-140342	4	Apoptosis induced DNA fragmentation	13	9
R-HSA-211227	5	Activation of DNA fragmentation factor	13	9
R-HSA-111465	4	Apoptotic cleavage of cellular proteins	41	34	pDCs (p-value = 0.0118, Up = 7, Down = 7); B Naive+NSM (p-value = 0.0142, Up = 3, Down = 9)
R-HSA-351906	5	Apoptotic cleavage of cell adhesion proteins	12	8
R-HSA-352238	5	Breakdown of the nuclear lamina	3	3	Tfh+Th (p-value = 0.0428, Up = 2, Down = 1)
R-HSA-264870	5	Caspase-mediated cleavage of cytoskeletal proteins	14	11	B Naive (p-value = 0.0479, Up = 1, Down = 2); pDCs (p-value = 0.0212, Up = 3, Down = 3); Monocytes C (p-value = 0.0301, Up = 4, Down = 2); B Naive+NSM (p-value = 0.0359, Up = 1, Down = 4); Tfh+Th1-17 (p-value = 0.0068, Up = 3, Down = 4); Tfh+Th (p-value = 0.0122, Up = 4, Down = 4); T CD4 Memory (p-value = 0.012, Up = 5, Down = 4)
R-HSA-211736	4	Stimulation of the cell death response by PAK-2p34	2	2	T Naive (p-value = 0.0375, Up = NA, Down = 2)
R-HSA-5357769	3	Caspase activation via extrinsic apoptotic signalling pathway	27	25	B Naive (p-value = 0.0401, Up = 2, Down = 3); T CD8 Naive (p-value = 0.00553, Up = NA, Down = 5); T CD8 TE (p-value = 0.0319, Up = NA, Down = 2); pDCs (p-value = 0.0385, Up = 4, Down = 6); mDCs (p-value = 0.0152, Up = 9, Down = 1); Monocytes C (p-value = 0.0242, Up = 10, Down = 1); Tfh+Th1-17 (p-value = 0.0261, Up = 3, Down = 8); T CD8 EM+TE (p-value = 0.0418, Up = 3, Down = 1); Tfh+Th (p-value =…
R-HSA-140534	4	Ligand-dependent caspase activation	17	17	B Naive (p-value = 0.0378, Up = 1, Down = 3); T CD8 Naive (p-value = 0.00711, Up = NA, Down = 4); T CD8 TE (p-value = 0.0153, Up = NA, Down = 2); T gd non-Vd2 (p-value = 0.0258, Up = NA, Down = 2); NK (p-value = 0.0185, Up = 2, Down = 1); mDCs (p-value = 0.0342, Up = 6, Down = 1); Monocytes C (p-value = 0.0343, Up = 7, Down = 1); Monocytes I (p-value = 0.0465, Up = 6, Down = 1); T CD8 EM+TE (p-va…
R-HSA-69416	5	Dimerization of procaspase-8	11	11	B Naive (p-value = 0.0479, Up = NA, Down = 3); T CD8 Naive (p-value = 0.0129, Up = NA, Down = 3); pDCs (p-value = 0.0212, Up = NA, Down = 6); T Naive (p-value = 0.0444, Up = NA, Down = 5)
R-HSA-3371378	5	Regulation by c-FLIP	11	11	B Naive (p-value = 0.0479, Up = NA, Down = 3); T CD8 Naive (p-value = 0.0129, Up = NA, Down = 3); pDCs (p-value = 0.0212, Up = NA, Down = 6); T Naive (p-value = 0.0444, Up = NA, Down = 5)
R-HSA-418889	4	Ligand-independent caspase activation via DCC	10	8	Tfh+Th1-17 (p-value = 0.00383, Up = NA, Down = 6); Granulocytes LD (p-value = 0.0242, Up = 6, Down = 2); Tfh+Th (p-value = 0.00356, Up = NA, Down = 7); T CD4 Memory (p-value = 0.0152, Up = NA, Down = 7); T CD4 (p-value = 0.0344, Up = NA, Down = 7); T cells (p-value = 0.0452, Up = 1, Down = 7)
R-HSA-109606	3	Intrinsic Pathway for Apoptosis	45	42	Progenitors (p-value = 0.0254, Up = 5, Down = 10); T CD4 Naive (p-value = 0.0176, Up = NA, Down = 4); T CD8 Naive (p-value = 0.0462, Up = NA, Down = 5); Monocytes NC+I (p-value = 0.0154, Up = 18, Down = 6); Myeloid Phagocytes (p-value = 0.0291, Up = 21, Down = 9); T Naive (p-value = 0.0494, Up = 1, Down = 12)
R-HSA-111452	4	Activation and oligomerization of BAK protein	2	2
R-HSA-114452	4	Activation of BH3-only proteins	32	29	Progenitors (p-value = 0.0337, Up = 4, Down = 7); T CD4 Naive (p-value = 0.0314, Up = NA, Down = 3); mDCs (p-value = 0.0439, Up = 7, Down = 3); Monocytes I (p-value = 0.0266, Up = 9, Down = 2); Monocytes NC+I (p-value = 0.00407, Up = 13, Down = 6); Monocytes C+I (p-value = 0.0491, Up = 11, Down = 6); Myeloid Phagocytes (p-value = 0.0219, Up = 14, Down = 8)
R-HSA-111447	5	Activation of BAD and translocation to mitochondria	17	14	T CD4 Naive (p-value = 0.0431, Up = NA, Down = 2); mDCs (p-value = 0.0104, Up = 5, Down = 2); T Naive (p-value = 0.0379, Up = 1, Down = 5); Phagocytes (p-value = 0.0246, Up = 8, Down = 5); Myeloid (p-value = 0.0448, Up = 8, Down = 5); Innate (p-value = 0.0395, Up = 8, Down = 4)
R-HSA-111446	5	Activation of BIM and translocation to mitochondria	3	3
R-HSA-139910	5	Activation of BMF and translocation to mitochondria	3	3
R-HSA-111448	5	Activation of NOXA and translocation to mitochondria	5	5
R-HSA-139915	5	Activation of PUMA and translocation to mitochondria	9	9
R-HSA-75108	4	Activation, myristolyation of BID and translocation to mitochondria	4	4	T CD8 TE (p-value = 0.0444, Up = NA, Down = 1); pDCs (p-value = 0.0384, Up = 2, Down = 1); T CD8 EM+TE (p-value = 0.0159, Up = NA, Down = 2); T CD8 Memory (p-value = 0.0377, Up = NA, Down = 2)
R-HSA-114294	4	Activation, translocation and oligomerization of BAX	2	2	Monocytes I (p-value = 0.0436, Up = NA, Down = 2); Monocytes NC (p-value = 0.0429, Up = NA, Down = 2)
R-HSA-111471	4	Apoptotic factor-mediated response	7	7
R-HSA-111461	5	Cytochrome c-mediated apoptotic response	5	5	DCs (p-value = 0.048, Up = 3, Down = 1)
R-HSA-111459	6	Activation of caspases through apoptosome-mediated cleavage	5	5	DCs (p-value = 0.048, Up = 3, Down = 1)
R-HSA-111458	6	Formation of apoptosome	3	3	Basophils LD (p-value = 0.0445, Up = 2, Down = 1); DCs (p-value = 0.0389, Up = NA, Down = 3)
R-HSA-111469	5	SMAC-mediated apoptotic response	5	5
R-HSA-111463	6	SMAC binds to IAPs	5	5
R-HSA-111464	6	SMAC-mediated dissociation of IAP:caspase complexes	5	5
R-HSA-111453	4	BH3-only proteins associate with and inactivate anti-apoptotic BCL-2 members	8	8	T CD4 Naive (p-value = 0.0146, Up = NA, Down = 2); Monocytes I (p-value = 0.00156, Up = 5, Down = 1); Monocytes NC (p-value = 0.0121, Up = 3, Down = 2); Tfh+Th1-17 (p-value = 0.0253, Up = 1, Down = 4); Monocytes NC+I (p-value = 0.0468, Up = 5, Down = 1); Tfh+Th (p-value = 0.0253, Up = 1, Down = 5); T CD4 (p-value = 0.0344, Up = 1, Down = 6)
R-HSA-111457	4	Release of apoptotic factors from the mitochondria	2	2
R-HSA-169911	3	Regulation of Apoptosis	69	52	Plasmablasts (p-value = 6.19e-06, Up = NA, Down = 29)
R-HSA-211733	4	Regulation of activated PAK-2p34 by proteasome mediated degradation	66	49	Plasmablasts (p-value = 4.71e-06, Up = NA, Down = 28)
R-HSA-211728	4	Regulation of PAK-2p34 activity by PS-GAP/RHG10	2	2	MAIT (p-value = 0.0383, Up = NA, Down = 1)
R-HSA-5218859	2	Regulated Necrosis	20	20	Progenitors (p-value = 0.0488, Up = NA, Down = 8); T CD8 Naive (p-value = 0.00196, Up = NA, Down = 5); pDCs (p-value = 0.00659, Up = 1, Down = 9); T Naive (p-value = 0.0268, Up = 1, Down = 7)
R-HSA-5213460	3	RIPK1-mediated regulated necrosis	20	20	Progenitors (p-value = 0.0488, Up = NA, Down = 8); T CD8 Naive (p-value = 0.00196, Up = NA, Down = 5); pDCs (p-value = 0.00659, Up = 1, Down = 9); T Naive (p-value = 0.0268, Up = 1, Down = 7)
R-HSA-5675482	4	Regulation of necroptotic cell death	18	18	B Naive (p-value = 0.0458, Up = 1, Down = 3); T CD8 Naive (p-value = 0.00881, Up = NA, Down = 4); pDCs (p-value = 0.00988, Up = 1, Down = 8); T Naive (p-value = 0.0438, Up = 1, Down = 6)
R-HSA-5218900	5	CASP8 activity is inhibited	11	11	B Naive (p-value = 0.0479, Up = NA, Down = 3); T CD8 Naive (p-value = 0.0129, Up = NA, Down = 3); pDCs (p-value = 0.0212, Up = NA, Down = 6); T Naive (p-value = 0.0444, Up = NA, Down = 5)
R-HSA-1474165	1	Reproduction	29	11	Tfh+Th1-17 (p-value = 0.0316, Up = 3, Down = 3); T Innate (p-value = 0.00639, Up = 2, Down = 3)
R-HSA-1187000	2	Fertilization	29	11	Tfh+Th1-17 (p-value = 0.0316, Up = 3, Down = 3); T Innate (p-value = 0.00639, Up = 2, Down = 3)
R-HSA-1300645	3	Acrosome Reaction	2	0
R-HSA-2534343	3	Interaction With Cumulus Cells	1	0
R-HSA-1300644	3	Interaction With The Zona Pellucida	11	4	Progenitors (p-value = 0.0339, Up = 1, Down = 2)
R-HSA-1300642	3	Sperm Motility And Taxes	10	5	T CD8 (p-value = 0.0446, Up = 1, Down = 2)
R-HSA-1300652	3	Sperm:Oocyte Membrane Binding	5	2
R-HSA-162582	1	Signal Transduction	2916	1622	Progenitors (p-value = 2.27e-07, Up = 224, Down = 203); B Naive (p-value = 0.0339, Up = 111, Down = 33); B NSM (p-value = 0.00414, Up = 100, Down = 24); T CD4 Naive (p-value = 0.0126, Up = 33, Down = 19); Tregs (p-value = 0.0226, Up = NA, Down = 15); Th17 (p-value = 0.0271, Up = NA, Down = 20); Th2 (p-value = 0.0375, Up = NA, Down = 20); T CD8 CM (p-value = 0.0454, Up = NA, Down = 7); T CD8 EM (p…
R-HSA-1489509	2	DAG and IP3 signaling	34	28	B NSM (p-value = 0.0266, Up = 3, Down = 2); B Ex+SM (p-value = 0.0371, Up = 5, Down = 3); T CD4 Naive+Tregs (p-value = 0.0097, Up = 5, Down = 1); Tfh+Th1-17 (p-value = 0.0257, Up = 4, Down = 8); Monocytes NC+I (p-value = 0.0443, Up = 11, Down = 5); B Memory (p-value = 0.0198, Up = 6, Down = 6); B cells (p-value = 0.0314, Up = 8, Down = 7); T CD4 (p-value = 0.0417, Up = 8, Down = 11); T CD8 (p-val…
R-HSA-73887	2	Death Receptor Signalling	56	49	Progenitors (p-value = 0.0111, Up = 2, Down = 16); T CD8 Naive (p-value = 0.0267, Up = NA, Down = 6)
R-HSA-75157	3	FasL/ CD95L signaling	5	5	T CD8 EM (p-value = 0.0341, Up = NA, Down = 1); T gd Vd2 (p-value = 0.036, Up = NA, Down = 1); T CD8 EM+TE (p-value = 0.0014, Up = 2, Down = 1); T CD8 Memory (p-value = 0.00518, Up = 2, Down = 1)
R-HSA-75893	3	TNF signaling	49	42	Progenitors (p-value = 0.0111, Up = 2, Down = 14)
R-HSA-5357905	4	Regulation of TNFR1 signaling	39	32	Progenitors (p-value = 0.000362, Up = 2, Down = 14)
R-HSA-5357956	4	TNFR1-induced NFkappaB signaling pathway	36	29
R-HSA-5357786	4	TNFR1-induced proapoptotic signaling	19	12	B Naive+Memory (p-value = 0.0498, Up = 1, Down = 6)
R-HSA-5626978	4	TNFR1-mediated ceramide production	12	6
R-HSA-75158	3	TRAIL signaling	7	7	pDCs (p-value = 0.00817, Up = NA, Down = 5)
R-HSA-354192	2	Integrin alphaIIb beta3 signaling	27	22	Progenitors (p-value = 0.000148, Up = 5, Down = 8); B Naive (p-value = 0.024, Up = 3, Down = 2); B NSM (p-value = 0.0434, Up = 3, Down = 1); Monocytes I (p-value = 0.00839, Up = 9, Down = 1); Tfh+Th1-17 (p-value = 0.0262, Up = 2, Down = 8); Monocytes NC+I (p-value = 0.0497, Up = 11, Down = 2); B Memory (p-value = 0.0208, Up = 9, Down = 1); Tfh+Th (p-value = 0.0178, Up = 3, Down = 10); B Naive+Mem…
R-HSA-5683057	2	MAPK family signaling cascades	319	224	Tregs (p-value = 0.00739, Up = NA, Down = 5); Monocytes NC (p-value = 0.0108, Up = 48, Down = 13); Monocytes NC+I (p-value = 0.0365, Up = 70, Down = 32); DCs (p-value = 0.0136, Up = 49, Down = 43); Monocytes C+I (p-value = 0.0362, Up = 76, Down = 31); Monocytes (p-value = 0.00282, Up = 91, Down = 43); T CD4 (p-value = 0.0218, Up = 54, Down = 73); Myeloid Phagocytes (p-value = 0.000425, Up = 96, D…
R-HSA-5684996	3	MAPK1/MAPK3 signaling	271	191	Tregs (p-value = 0.0204, Up = NA, Down = 4); Monocytes NC (p-value = 0.039, Up = 40, Down = 10); DCs (p-value = 0.0175, Up = 47, Down = 32); Monocytes (p-value = 0.00404, Up = 78, Down = 37); Myeloid Phagocytes (p-value = 0.000621, Up = 84, Down = 45)
R-HSA-5687128	3	MAPK6/MAPK4 signaling	114	82	Plasmablasts (p-value = 2.75e-05, Up = 32, Down = 7)
R-HSA-1257604	2	PIP3 activates AKT signaling	298	221	DCs (p-value = 0.0356, Up = 53, Down = 35); Myeloid Phagocytes (p-value = 0.0203, Up = 93, Down = 46)
R-HSA-1502540	2	Signaling by Activin	13	9	T CD4 Naive (p-value = 0.0184, Up = NA, Down = 2); B Ex+SM (p-value = 0.0285, Up = NA, Down = 4); B Memory (p-value = 0.00762, Up = NA, Down = 6); Monocytes C+I (p-value = 0.0319, Up = 5, Down = 2); B Naive+Memory (p-value = 0.0322, Up = NA, Down = 6)
R-HSA-2473224	3	Antagonism of Activin by Follistatin	4	1
R-HSA-201451	2	Signaling by BMP	28	23	T CD4 Naive (p-value = 0.0169, Up = 2, Down = 1); T cells (p-value = 0.0347, Up = 8, Down = 12)
R-HSA-177929	2	Signaling by EGFR	492	368	Tregs (p-value = 0.0147, Up = NA, Down = 6); Th17 (p-value = 0.028, Up = NA, Down = 7); Monocytes NC (p-value = 0.032, Up = 72, Down = 19); T CD4 Naive+Tregs (p-value = 0.0374, Up = 20, Down = 14); Monocytes NC+I (p-value = 0.0399, Up = 112, Down = 50); DCs (p-value = 0.00141, Up = 87, Down = 65); Monocytes C+I (p-value = 0.00865, Up = 118, Down = 58); Monocytes (p-value = 0.00156, Up = 141, Down…
R-HSA-182971	3	EGFR downregulation	26	22
R-HSA-212718	3	EGFR interacts with phospholipase C-gamma	36	29	B NSM (p-value = 0.0306, Up = 3, Down = 2); B Ex+SM (p-value = 0.045, Up = 5, Down = 3); T CD4 Naive+Tregs (p-value = 0.0115, Up = 5, Down = 1); Tfh+Th1-17 (p-value = 0.0343, Up = 4, Down = 8); B Memory (p-value = 0.0267, Up = 6, Down = 6); T CD4 Memory (p-value = 0.0365, Up = 7, Down = 11); B cells (p-value = 0.0191, Up = 9, Down = 7); T CD4 (p-value = 0.0293, Up = 8, Down = 12); T CD8 (p-value …
R-HSA-180292	3	GAB1 signalosome	301	224	DCs (p-value = 0.0367, Up = 53, Down = 36); Myeloid Phagocytes (p-value = 0.0261, Up = 94, Down = 46); APC (p-value = 0.0401, Up = 88, Down = 57)
R-HSA-179812	3	GRB2 events in EGFR signaling	265	185	Tregs (p-value = 0.0184, Up = NA, Down = 4); Monocytes NC (p-value = 0.0336, Up = 39, Down = 10); DCs (p-value = 0.0159, Up = 45, Down = 32); Monocytes (p-value = 0.00546, Up = 75, Down = 36); Myeloid Phagocytes (p-value = 0.000731, Up = 81, Down = 44)
R-HSA-180336	3	SHC1 events in EGFR signaling	265	185	Tregs (p-value = 0.0184, Up = NA, Down = 4); Monocytes NC (p-value = 0.0336, Up = 39, Down = 10); DCs (p-value = 0.0159, Up = 45, Down = 32); Monocytes (p-value = 0.00546, Up = 75, Down = 36); Myeloid Phagocytes (p-value = 0.000731, Up = 81, Down = 44)
R-HSA-1227986	2	Signaling by ERBB2	52	44	T gd non-Vd2 (p-value = 0.0273, Up = NA, Down = 3); NK (p-value = 0.016, Up = 4, Down = 1); Tfh+Th1-17 (p-value = 0.0122, Up = 7, Down = 11); T gd (p-value = 0.0435, Up = NA, Down = 5); Tfh+Th (p-value = 0.0137, Up = 8, Down = 15); T CD8 (p-value = 0.00109, Up = 8, Down = 9); T Innate (p-value = 0.00493, Up = 10, Down = 2); Myeloid Phagocytes (p-value = 0.00708, Up = 21, Down = 12); Phagocytes (p…
R-HSA-8863795	3	Downregulation of ERBB2 signaling	30	24	T CD8 TE (p-value = 0.0296, Up = NA, Down = 2); T gd non-Vd2 (p-value = 0.0489, Up = NA, Down = 2); NK (p-value = 0.00809, Up = 3, Down = 1); Lymphoid (p-value = 0.0361, Up = 11, Down = 10)
R-HSA-1358803	4	Downregulation of ERBB2:ERBB3 signaling	14	12	Myeloid Phagocytes (p-value = 0.0483, Up = 5, Down = 5); Phagocytes (p-value = 0.0493, Up = 5, Down = 6)
R-HSA-8847993	3	ERBB2 Activates PTK6 Signaling	13	8	NK (p-value = 0.0281, Up = 1, Down = 1); mDCs (p-value = 0.00957, Up = NA, Down = 5); Phagocytes (p-value = 0.0362, Up = 6, Down = 2)
R-HSA-6785631	3	ERBB2 Regulates Cell Motility	15	10	NK (p-value = 0.0432, Up = 1, Down = 1); mDCs (p-value = 0.0304, Up = NA, Down = 5); Monocytes I (p-value = 0.039, Up = NA, Down = 5); T Memory (p-value = 0.0176, Up = 3, Down = 6); APC (p-value = 0.0398, Up = 6, Down = 3)
R-HSA-1963640	3	GRB2 events in ERBB2 signaling	17	11	B cells (p-value = 0.0482, Up = 5, Down = 2)
R-HSA-1306955	3	GRB7 events in ERBB2 signaling	5	3	T CD8 TE (p-value = 0.0335, Up = NA, Down = 1); T gd non-Vd2 (p-value = 0.044, Up = NA, Down = 1)
R-HSA-1963642	3	PI3K events in ERBB2 signaling	16	11	T CD8 (p-value = 0.00708, Up = 2, Down = 4); Phagocytes (p-value = 0.0104, Up = 7, Down = 4); APC (p-value = 0.0255, Up = 6, Down = 4)
R-HSA-1251932	3	PLCG1 events in ERBB2 signaling	4	3	T CD8 TE (p-value = 0.0335, Up = NA, Down = 1); T gd non-Vd2 (p-value = 0.044, Up = NA, Down = 1)
R-HSA-1250196	3	SHC1 events in ERBB2 signaling	23	17	T CD8 Naive (p-value = 0.0433, Up = 2, Down = 1); NK (p-value = 0.0185, Up = 2, Down = 1); Monocytes I (p-value = 0.0465, Up = NA, Down = 7); Tfh+Th (p-value = 0.0382, Up = 3, Down = 7); B cells (p-value = 0.0364, Up = 7, Down = 3)
R-HSA-1236394	2	Signaling by ERBB4	45	33	T CD8 Naive (p-value = 0.0182, Up = 2, Down = 3); Tfh+Th (p-value = 0.0374, Up = 7, Down = 10); Myeloid Phagocytes (p-value = 0.00544, Up = 15, Down = 11)
R-HSA-1253288	3	Downregulation of ERBB4 signaling	8	7
R-HSA-1251985	3	Nuclear signaling by ERBB4	26	16	Tfh+Th (p-value = 0.0227, Up = 3, Down = 7); Monocytes (p-value = 0.0418, Up = 10, Down = 2); T CD4 (p-value = 0.0372, Up = 3, Down = 9); Myeloid Phagocytes (p-value = 0.00808, Up = 11, Down = 3)
R-HSA-1250342	3	PI3K events in ERBB4 signaling	10	6	mDCs (p-value = 0.0158, Up = NA, Down = 4); Myeloid Phagocytes (p-value = 0.0307, Up = 4, Down = 2)
R-HSA-1250347	3	SHC1 events in ERBB4 signaling	15	10	Monocytes I (p-value = 0.00795, Up = NA, Down = 6)
R-HSA-190236	2	Signaling by FGFR	91	63
R-HSA-5654736	3	Signaling by FGFR1	51	34	Monocytes NC (p-value = 0.0144, Up = 12, Down = 1); Monocytes (p-value = 0.014, Up = 16, Down = 8); Myeloid Phagocytes (p-value = 0.027, Up = 15, Down = 10)
R-HSA-5654687	4	Downstream signaling of activated FGFR1	32	17	T CD8 CM (p-value = 0.0364, Up = NA, Down = 1)
R-HSA-5654693	5	FRS-mediated FGFR1 signaling	24	11	T CD8 CM (p-value = 0.0237, Up = NA, Down = 1)
R-HSA-5654219	5	Phospholipase C-mediated cascade: FGFR1	16	4	T CD8 CM (p-value = 0.00869, Up = NA, Down = 1); T gd Vd2 (p-value = 0.0289, Up = NA, Down = 1); Tfh+Th1-17 (p-value = 0.0484, Up = NA, Down = 3); T CD4 Memory (p-value = 0.0368, Up = 3, Down = 1); T CD8 (p-value = 0.0206, Up = NA, Down = 3)
R-HSA-5654689	5	PI-3K cascade:FGFR1	21	9	T CD8 CM (p-value = 0.0195, Up = NA, Down = 1); Tfh+Th1-17 (p-value = 0.0456, Up = 3, Down = 2); DCs (p-value = 0.0458, Up = 1, Down = 5); T CD8 (p-value = 0.0129, Up = 3, Down = 2); Myeloid Phagocytes (p-value = 0.0434, Up = 3, Down = 5)
R-HSA-5654688	5	SHC-mediated cascade:FGFR1	22	9	T CD8 CM (p-value = 0.0195, Up = NA, Down = 1)
R-HSA-190242	4	FGFR1 ligand binding and activation	16	3	T CD8 CM (p-value = 0.00653, Up = NA, Down = 1); T gd Vd2 (p-value = 0.0218, Up = NA, Down = 1)
R-HSA-190370	5	FGFR1b ligand binding and activation	6	1	T gd Vd2 (p-value = 0.00731, Up = NA, Down = 1); MAIT (p-value = 0.0194, Up = NA, Down = 1)
R-HSA-190374	5	FGFR1c and Klotho ligand binding and activation	3	2	T gd Vd2 (p-value = 0.0146, Up = NA, Down = 1); MAIT (p-value = 0.0383, Up = NA, Down = 1)
R-HSA-190373	5	FGFR1c ligand binding and activation	12	2	T CD8 CM (p-value = 0.00435, Up = NA, Down = 1); T gd Vd2 (p-value = 0.0146, Up = NA, Down = 1); MAIT (p-value = 0.0383, Up = NA, Down = 1); T CD8 (p-value = 0.0329, Up = NA, Down = 2)
R-HSA-5658623	4	FGFRL1 modulation of FGFR1 signaling	13	3
R-HSA-5654726	4	Negative regulation of FGFR1 signaling	33	20	T CD8 CM (p-value = 0.0427, Up = NA, Down = 1); Monocytes NC (p-value = 0.0388, Up = 7, Down = 1); Monocytes (p-value = 0.0229, Up = 9, Down = 6)
R-HSA-1295596	5	Spry regulation of FGF signaling	16	16	Monocytes NC (p-value = 0.0318, Up = 6, Down = 1); Monocytes (p-value = 0.0418, Up = 8, Down = 4)
R-HSA-5654738	3	Signaling by FGFR2	77	55
R-HSA-5654696	4	Downstream signaling of activated FGFR2	31	15	T CD8 CM (p-value = 0.0322, Up = NA, Down = 1)
R-HSA-5654700	5	FRS-mediated FGFR2 signaling	26	10	T CD8 CM (p-value = 0.0216, Up = NA, Down = 1)
R-HSA-5654221	5	Phospholipase C-mediated cascade; FGFR2	18	3	T CD8 CM (p-value = 0.00653, Up = NA, Down = 1); Basophils LD (p-value = 0.0445, Up = 1, Down = 2)
R-HSA-5654695	5	PI-3K cascade:FGFR2	23	8	T CD8 CM (p-value = 0.0173, Up = NA, Down = 1); T CD8 (p-value = 0.0407, Up = 2, Down = 2)
R-HSA-5654699	5	SHC-mediated cascade:FGFR2	24	8	T CD8 CM (p-value = 0.0173, Up = NA, Down = 1)
R-HSA-6803529	4	FGFR2 alternative splicing	30	26
R-HSA-190241	4	FGFR2 ligand binding and activation	20	3	T CD8 CM (p-value = 0.00653, Up = NA, Down = 1); T CD8 EM (p-value = 0.0206, Up = NA, Down = 1); T CD8 TE (p-value = 0.0335, Up = NA, Down = 1); T gd Vd2 (p-value = 0.0218, Up = NA, Down = 1); T gd non-Vd2 (p-value = 0.044, Up = NA, Down = 1)
R-HSA-190377	5	FGFR2b ligand binding and activation	10	2	T CD8 EM (p-value = 0.0138, Up = NA, Down = 1); T CD8 TE (p-value = 0.0224, Up = NA, Down = 1); T gd Vd2 (p-value = 0.0146, Up = NA, Down = 1); T gd non-Vd2 (p-value = 0.0295, Up = NA, Down = 1)
R-HSA-190375	5	FGFR2c ligand binding and activation	13	2	T CD8 CM (p-value = 0.00435, Up = NA, Down = 1)
R-HSA-5654727	4	Negative regulation of FGFR2 signaling	34	19	T CD8 CM (p-value = 0.0407, Up = NA, Down = 1); Monocytes NC (p-value = 0.0283, Up = 7, Down = 1)
R-HSA-5654741	3	Signaling by FGFR3	41	29	Monocytes NC (p-value = 0.025, Up = 10, Down = 1); Monocytes (p-value = 0.0345, Up = 13, Down = 7)
R-HSA-5654708	4	Downstream signaling of activated FGFR3	26	14	T CD8 CM (p-value = 0.0301, Up = NA, Down = 1)
R-HSA-5654706	5	FRS-mediated FGFR3 signaling	21	9	T CD8 CM (p-value = 0.0195, Up = NA, Down = 1)
R-HSA-5654227	5	Phospholipase C-mediated cascade; FGFR3	13	2	T CD8 CM (p-value = 0.00435, Up = NA, Down = 1); T CD8 (p-value = 0.0329, Up = NA, Down = 2)
R-HSA-5654710	5	PI-3K cascade:FGFR3	18	7	T CD8 CM (p-value = 0.0152, Up = NA, Down = 1); DCs (p-value = 0.0484, Up = 1, Down = 4); T CD8 (p-value = 0.0237, Up = 2, Down = 2)
R-HSA-5654704	5	SHC-mediated cascade:FGFR3	19	7	T CD8 CM (p-value = 0.0152, Up = NA, Down = 1)
R-HSA-190239	4	FGFR3 ligand binding and activation	13	2	T CD8 CM (p-value = 0.00435, Up = NA, Down = 1)
R-HSA-190371	5	FGFR3b ligand binding and activation	7	1	T CD8 CM (p-value = 0.00218, Up = NA, Down = 1)
R-HSA-190372	5	FGFR3c ligand binding and activation	13	2	T CD8 CM (p-value = 0.00435, Up = NA, Down = 1)
R-HSA-5654732	4	Negative regulation of FGFR3 signaling	29	18	T CD8 CM (p-value = 0.0386, Up = NA, Down = 1); Monocytes NC (p-value = 0.0199, Up = 7, Down = 1)
R-HSA-5654743	3	Signaling by FGFR4	42	29	Monocytes NC (p-value = 0.025, Up = 10, Down = 1); Monocytes (p-value = 0.0345, Up = 13, Down = 7)
R-HSA-5654716	4	Downstream signaling of activated FGFR4	28	15	T CD8 CM (p-value = 0.0322, Up = NA, Down = 1)
R-HSA-5654712	5	FRS-mediated FGFR4 signaling	23	10	T CD8 CM (p-value = 0.0216, Up = NA, Down = 1)
R-HSA-5654228	5	Phospholipase C-mediated cascade; FGFR4	15	3	T CD8 CM (p-value = 0.00653, Up = NA, Down = 1); Tfh+Th (p-value = 0.0428, Up = 2, Down = 1)
R-HSA-5654720	5	PI-3K cascade:FGFR4	20	8	T CD8 CM (p-value = 0.0173, Up = NA, Down = 1); T CD8 (p-value = 0.0407, Up = 2, Down = 2)
R-HSA-5654719	5	SHC-mediated cascade:FGFR4	21	8	T CD8 CM (p-value = 0.0173, Up = NA, Down = 1)
R-HSA-190322	4	FGFR4 ligand binding and activation	14	2	T CD8 CM (p-value = 0.00435, Up = NA, Down = 1)
R-HSA-1307965	5	betaKlotho-mediated ligand binding	3	1
R-HSA-5654733	4	Negative regulation of FGFR4 signaling	31	19	T CD8 CM (p-value = 0.0407, Up = NA, Down = 1); Monocytes NC (p-value = 0.0283, Up = 7, Down = 1); Monocytes (p-value = 0.0349, Up = 9, Down = 5)
R-HSA-372790	2	Signaling by GPCR	1478	564	Progenitors (p-value = 0.00702, Up = 67, Down = 79); B Naive (p-value = 0.0304, Up = 42, Down = 14); B NSM (p-value = 0.0203, Up = 37, Down = 10); Tregs (p-value = 0.000781, Up = NA, Down = 10); Th17 (p-value = 0.0361, Up = NA, Down = 9); Th2 (p-value = 0.00638, Up = NA, Down = 11); T CD8 CM (p-value = 0.000864, Up = NA, Down = 6); T CD8 EM (p-value = 0.00475, Up = NA, Down = 10); T CD8 TE (p-val…
R-HSA-881907	3	Gastrin-CREB signalling pathway via PKC and MAPK	466	288	Tregs (p-value = 0.0203, Up = NA, Down = 5); T CD8 TE (p-value = 8.5e-05, Up = NA, Down = 12); T gd Vd2 (p-value = 0.00472, Up = NA, Down = 7); T gd non-Vd2 (p-value = 0.00113, Up = NA, Down = 12); MAIT (p-value = 0.00987, Up = NA, Down = 12); NK (p-value = 0.00184, Up = 18, Down = 2); Monocytes I (p-value = 0.00181, Up = 67, Down = 14); Monocytes NC (p-value = 0.000118, Up = 72, Down = 14); B Na…
R-HSA-2179392	4	EGFR Transactivation by Gastrin	10	7
R-HSA-416476	4	G alpha (q) signalling events	194	98	B Naive (p-value = 0.0184, Up = 10, Down = 4); B NSM (p-value = 0.0172, Up = 9, Down = 3); B Ex (p-value = 0.0312, Up = 7, Down = 3); T CD8 EM (p-value = 0.0301, Up = NA, Down = 3); T CD8 TE (p-value = 1.31e-05, Up = NA, Down = 8); T gd Vd2 (p-value = 0.00556, Up = NA, Down = 4); T gd non-Vd2 (p-value = 9.7e-05, Up = NA, Down = 8); MAIT (p-value = 0.0411, Up = NA, Down = 5); NK (p-value = 0.00174…
R-HSA-388396	3	GPCR downstream signaling	1127	335	Progenitors (p-value = 0.00578, Up = 44, Down = 48); B Naive (p-value = 0.00379, Up = 33, Down = 7); B NSM (p-value = 0.00145, Up = 29, Down = 6); B SM (p-value = 0.0414, Up = 22, Down = 4); B Ex (p-value = 0.0269, Up = 22, Down = 4); Tregs (p-value = 0.00215, Up = NA, Down = 7); Th2 (p-value = 0.0017, Up = NA, Down = 9); T CD8 CM (p-value = 0.000572, Up = NA, Down = 5); T CD8 EM (p-value = 0.000…
R-HSA-416482	4	G alpha (12/13) signalling events	92	70	MAIT (p-value = 0.0463, Up = 3, Down = 1); Monocytes I (p-value = 0.0129, Up = 19, Down = 4); Monocytes NC (p-value = 0.00045, Up = 23, Down = 4); B Naive+NSM (p-value = 0.0444, Up = 14, Down = 5); T CD4 Naive+Tregs (p-value = 0.00683, Up = 7, Down = 4); Monocytes NC+I (p-value = 0.0158, Up = 27, Down = 10); DCs (p-value = 0.026, Up = 16, Down = 16); B Naive+Memory (p-value = 0.0163, Up = 16, Dow…
R-HSA-418594	4	G alpha (i) signalling events	282	119	B Naive (p-value = 0.00449, Up = 16, Down = 2); B NSM (p-value = 0.00634, Up = 14, Down = 1); B SM (p-value = 0.0278, Up = 10, Down = 2); B Ex (p-value = 0.00889, Up = 11, Down = 2); Tregs (p-value = 0.00402, Up = NA, Down = 4); Th17 (p-value = 0.0154, Up = NA, Down = 4); Th2 (p-value = 0.0171, Up = NA, Down = 4); T CD8 CM (p-value = 0.00201, Up = NA, Down = 3); T CD8 EM (p-value = 0.000158, Up =…
R-HSA-418555	4	G alpha (s) signalling events	148	70	Progenitors (p-value = 0.0193, Up = 10, Down = 13); T gd non-Vd2 (p-value = 0.00374, Up = NA, Down = 5); MAIT (p-value = 0.0112, Up = NA, Down = 5); NK (p-value = 0.000557, Up = 7, Down = 2); pDCs (p-value = 0.00854, Up = 11, Down = 14); mDCs (p-value = 0.00275, Up = 22, Down = 2); Monocytes I (p-value = 0.00291, Up = 22, Down = 3); Monocytes NC (p-value = 0.00564, Up = 22, Down = 2); B Ex+SM (p-…
R-HSA-418597	4	G alpha (z) signalling events	48	31	B Naive (p-value = 0.0295, Up = NA, Down = 6); B NSM (p-value = 0.00236, Up = 6, Down = 1); NK (p-value = 0.0199, Up = 3, Down = 1); mDCs (p-value = 0.0109, Up = NA, Down = 12); B Naive+NSM (p-value = 0.00624, Up = 8, Down = 4); B Ex+SM (p-value = 0.000158, Up = 7, Down = 6); Tfh+Th1-17 (p-value = 0.025, Up = 3, Down = 10); B Memory (p-value = 0.000701, Up = 9, Down = 7); Tfh+Th (p-value = 0.0421…
R-HSA-397795	4	G-protein beta:gamma signalling	53	40	Progenitors (p-value = 0.016, Up = 6, Down = 9); mDCs (p-value = 0.0164, Up = 12, Down = 2); Monocytes C (p-value = 0.00331, Up = 15, Down = 3); Monocytes I (p-value = 0.000151, Up = 16, Down = 3); Monocytes NC (p-value = 3.53e-05, Up = 17, Down = 3); Tfh+Th1-17 (p-value = 0.00374, Up = 5, Down = 13); Monocytes NC+I (p-value = 0.00269, Up = 19, Down = 6); Tfh+Th (p-value = 0.00293, Up = 6, Down =…
R-HSA-392451	5	G beta:gamma signalling through PI3Kgamma	50	37	Progenitors (p-value = 0.0181, Up = 5, Down = 9); mDCs (p-value = 0.0454, Up = 10, Down = 2); Monocytes C (p-value = 0.0212, Up = 12, Down = 3); Monocytes I (p-value = 0.000546, Up = 14, Down = 3); Monocytes NC (p-value = 0.000137, Up = 15, Down = 3); Tfh+Th1-17 (p-value = 0.00126, Up = 5, Down = 13); T CD8 EM+TE (p-value = 0.0454, Up = NA, Down = 5); Monocytes NC+I (p-value = 0.00436, Up = 17, D…
R-HSA-418217	5	G beta:gamma signalling through PLC beta	21	13	pDCs (p-value = 0.014, Up = 6, Down = 1); mDCs (p-value = 0.00627, Up = NA, Down = 7); Monocytes C (p-value = 0.0208, Up = 6, Down = 1); Monocytes I (p-value = 0.00895, Up = 6, Down = 1); Monocytes NC (p-value = 0.00852, Up = 6, Down = 1); B Naive+NSM (p-value = 0.02, Up = 4, Down = 2); B Memory (p-value = 0.0183, Up = 4, Down = 3); DCs (p-value = 0.0381, Up = 7, Down = 1); Monocytes C+I (p-value…
R-HSA-381753	4	Olfactory Signaling Pathway	498	16
R-HSA-500792	3	GPCR ligand binding	494	192	B Naive (p-value = 0.0411, Up = 18, Down = 4); B Ex (p-value = 0.0225, Up = 13, Down = 4); Tregs (p-value = 0.00386, Up = NA, Down = 5); Th17 (p-value = 0.019, Up = NA, Down = 5); Th2 (p-value = 0.00509, Up = NA, Down = 6); T CD8 CM (p-value = 0.00774, Up = NA, Down = 3); T CD8 EM (p-value = 4.59e-05, Up = NA, Down = 8); T CD8 TE (p-value = 9.25e-06, Up = 10, Down = 1); T gd Vd2 (p-value = 6.85e-…
R-HSA-373076	4	Class A/1 (Rhodopsin-like receptors)	328	146	Tregs (p-value = 0.00116, Up = NA, Down = 5); Th17 (p-value = 0.0299, Up = NA, Down = 4); Th2 (p-value = 0.0072, Up = NA, Down = 5); T CD8 CM (p-value = 0.0036, Up = NA, Down = 3); T CD8 EM (p-value = 6.25e-06, Up = NA, Down = 8); T CD8 TE (p-value = 3.58e-05, Up = NA, Down = 9); T gd Vd2 (p-value = 0.000642, Up = NA, Down = 6); T gd non-Vd2 (p-value = 0.000307, Up = NA, Down = 9); MAIT (p-value …
R-HSA-375280	5	Amine ligand-binding receptors	42	8
R-HSA-390696	6	Adrenoceptors	9	2	MAIT (p-value = 0.0383, Up = NA, Down = 1)
R-HSA-390651	6	Dopamine receptors	5	0
R-HSA-390650	6	Histamine receptors	4	2
R-HSA-390648	6	Muscarinic acetylcholine receptors	5	1
R-HSA-390666	6	Serotonin receptors	12	3
R-HSA-391903	5	Eicosanoid ligand-binding receptors	15	12	B Ex+SM (p-value = 0.0194, Up = 1, Down = 4); T gd (p-value = 0.014, Up = 1, Down = 2); B Memory (p-value = 0.0432, Up = 1, Down = 5); T CD8 Memory (p-value = 0.00198, Up = 2, Down = 3); B Naive+Memory (p-value = 0.013, Up = 2, Down = 6); Monocytes (p-value = 0.0209, Up = 8, Down = 2); B cells (p-value = 0.0243, Up = 2, Down = 6); T Innate (p-value = 0.00151, Up = 2, Down = 4); Myeloid Phagocytes…
R-HSA-391906	6	Leukotriene receptors	5	4	B Ex+SM (p-value = 0.0103, Up = 1, Down = 2); B Memory (p-value = 0.044, Up = 1, Down = 2); Monocytes C+I (p-value = 0.0302, Up = NA, Down = 4); B Naive+Memory (p-value = 0.00985, Up = 1, Down = 3); B cells (p-value = 0.0146, Up = 1, Down = 3)
R-HSA-391908	6	Prostanoid ligand receptors	9	7	T CD8 EM (p-value = 0.0475, Up = NA, Down = 1); T gd (p-value = 0.0353, Up = 1, Down = 1); T CD8 Memory (p-value = 0.016, Up = 2, Down = 1); DCs (p-value = 0.0484, Up = 1, Down = 4); T Innate (p-value = 0.00556, Up = 2, Down = 2)
R-HSA-444209	5	Free fatty acid receptors	5	4
R-HSA-375281	5	Hormone ligand-binding receptors	12	2	Tregs (p-value = 0.011, Up = NA, Down = 1)
R-HSA-3296197	5	Hydroxycarboxylic acid-binding receptors	3	3	Basophils LD (p-value = 0.0445, Up = NA, Down = 3)
R-HSA-419408	5	Lysosphingolipid and LPA receptors	15	10
R-HSA-418038	5	Nucleotide-like (purinergic) receptors	16	12	MAIT (p-value = 0.0216, Up = NA, Down = 2); mDCs (p-value = 0.000505, Up = 7, Down = 1); Monocytes C (p-value = 0.0121, Up = 6, Down = 1); Monocytes I (p-value = 0.00503, Up = 6, Down = 1); Monocytes NC (p-value = 0.0229, Up = NA, Down = 6); Basophils LD (p-value = 0.0275, Up = 5, Down = 3); Tfh+Th1-17 (p-value = 0.00245, Up = 2, Down = 6); Monocytes NC+I (p-value = 0.0025, Up = 8, Down = 2); Tfh…
R-HSA-417973	6	Adenosine P1 receptors	4	3	mDCs (p-value = 0.00756, Up = 2, Down = 1); Basophils LD (p-value = 0.0445, Up = 2, Down = 1)
R-HSA-417957	6	P2Y receptors	12	9	MAIT (p-value = 0.0123, Up = NA, Down = 2); mDCs (p-value = 0.0181, Up = NA, Down = 5); Monocytes C (p-value = 0.0437, Up = 4, Down = 1); Monocytes I (p-value = 0.00386, Up = 5, Down = 1); Tfh+Th1-17 (p-value = 0.00911, Up = 1, Down = 5); Monocytes NC+I (p-value = 0.00345, Up = 6, Down = 2); Tfh+Th (p-value = 0.0111, Up = 2, Down = 5); T CD8 Memory (p-value = 0.0337, Up = NA, Down = 3); Monocytes…
R-HSA-419771	5	Opsins	9	1
R-HSA-375276	5	Peptide ligand-binding receptors	194	79	Tregs (p-value = 0.000891, Up = NA, Down = 4); Th17 (p-value = 0.00369, Up = NA, Down = 4); Th2 (p-value = 0.00413, Up = NA, Down = 4); T CD8 CM (p-value = 0.0125, Up = NA, Down = 2); T CD8 EM (p-value = 0.000201, Up = NA, Down = 5); T CD8 TE (p-value = 0.00191, Up = NA, Down = 5); T gd Vd2 (p-value = 0.00256, Up = NA, Down = 4); T gd non-Vd2 (p-value = 0.00627, Up = NA, Down = 5); MAIT (p-value …
R-HSA-380108	6	Chemokine receptors bind chemokines	50	35	Tregs (p-value = 0.000903, Up = NA, Down = 3); Tfh (p-value = 0.0137, Up = NA, Down = 2); Th17 (p-value = 0.000168, Up = NA, Down = 4); Th2 (p-value = 0.00299, Up = NA, Down = 3); T CD8 CM (p-value = 0.00255, Up = NA, Down = 2); T CD8 EM (p-value = 0.00176, Up = NA, Down = 3); T gd Vd2 (p-value = 0.000113, Up = NA, Down = 4); T gd non-Vd2 (p-value = 0.0148, Up = NA, Down = 3); MAIT (p-value = 0.0…
R-HSA-444473	6	Formyl peptide receptors bind formyl peptides and many other ligands	9	6	mDCs (p-value = 0.0158, Up = NA, Down = 4); Monocytes C (p-value = 0.00406, Up = NA, Down = 5); Monocytes I (p-value = 0.0198, Up = NA, Down = 4); Monocytes C+I (p-value = 0.0493, Up = NA, Down = 5); Monocytes (p-value = 0.0166, Up = NA, Down = 6); Myeloid Phagocytes (p-value = 0.0307, Up = NA, Down = 6); APC (p-value = 0.0416, Up = 5, Down = 1)
R-HSA-389397	6	Orexin and neuropeptides FF and QRFP bind to their respective receptors	8	1
R-HSA-444821	6	Relaxin receptors	9	4
R-HSA-380095	6	Tachykinin receptors bind tachykinins	5	1
R-HSA-388479	6	Vasopressin-like receptors	6	1
R-HSA-373080	4	Class B/2 (Secretin family receptors)	101	41	Progenitors (p-value = 0.0441, Up = 8, Down = 6); T gd Vd2 (p-value = 0.0359, Up = NA, Down = 2); T gd non-Vd2 (p-value = 0.0227, Up = NA, Down = 3); NK (p-value = 0.012, Up = 4, Down = 1); mDCs (p-value = 0.0454, Up = 11, Down = 2); Monocytes C (p-value = 0.0114, Up = 12, Down = 5); Monocytes NC (p-value = 0.0139, Up = 10, Down = 5); Tfh+Th1-17 (p-value = 0.00516, Up = 5, Down = 13); T CD8 EM+TE…
R-HSA-419812	5	Calcitonin-like ligand receptors	10	3
R-HSA-420092	5	Glucagon-type ligand receptors	35	15	T gd non-Vd2 (p-value = 0.0203, Up = NA, Down = 2); pDCs (p-value = 0.00198, Up = 8, Down = 1); T gd (p-value = 0.0263, Up = NA, Down = 3); DCs (p-value = 0.00961, Up = 9, Down = 1); T Innate (p-value = 0.00594, Up = 4, Down = 2)
R-HSA-420499	4	Class C/3 (Metabotropic glutamate/pheromone receptors)	65	5
[truncated: 282 more rows]

## Sheet: Co-expression modules 
Gene name	Connectivity	module
LINC01128	256	1
NADK	167	1
TNFRSF25	301	1
NOL9	167	1
RP3-477M7.5	22	1
MINOS1	54	1
TCEA3	89	1
NIPAL3	369	1
RCAN3	207	1
RP4-594I10.3	72	1
LDLRAP1	342	1
EPB41	267	1
MFSD2A	225	1
FOXJ3	168	1
TOE1	215	1
ECHDC2	357	1
PATJ	286	1
SRSF11	355	1
ANKRD13C	151	1
AK5	51	1
ZZZ3	259	1
ODF2L	311	1
FLJ27354	92	1
[truncated: 6,205 more rows]

## Sheet: Co-expression modules enrich.
module	module size	GO term	ModGenesInTerm	p value	FDR	GO name
[truncated: 2,721 more rows]

[truncated: 1 more sheets: Immune-housekeeping genes]
