# Supplementary material for: RNA-Seq Signatures Normalized by mRNA Abundance Allow Absolute Deconvolution of Human Immune Cell Types
Source: Cell Rep. 2019 Feb 5;26(6):1627–1640.e7. doi: 10.1016/j.celrep.2019.01.041 (PMC6367568; doi:10.1016/j.celrep.2019.01.041)
Supplement: Table S4. DEGs of PBMC of the Vaccine Cohort between Day 0 and Day 2, Day 7, and Day 28, Related to Figures S3 and S4 and STAR Methods — The genes overlapping with the ones of the modules of the co-expression heatmap in Figure S4 are indicated. [file mmc5.xlsx]

## Sheet: D2vsD0
Gene symbol	Cell Type	logFC	FDR	Co-expression module
HLA-DPA1	APC	0.231189	2.10807e-29	13
CSF1R	Phagocytes	0.260384	3.52451e-28	4
C1QB	Monocytes NC+I	0.447746	8.09182e-26	no
CLEC12A	Myeloid	0.301798	1.39241e-24	4
KCNMB1	Myeloid Phagocytes	0.241736	1.39241e-24	no
LRRC25	Phagocytes	0.302898	1.39241e-24	4
MYOF	Myeloid Phagocytes	0.391164	5.02461e-24	4
ECGF1	NA	0.346174	6.46446e-24	no
HSPA6	Myeloid	0.348914	6.46446e-24	22
ABI3	Myeloid Phagocytes	0.254724	8.44667e-24	no
IL8	NA	-1.19448	8.44667e-24	no
CECR1	Myeloid Phagocytes	0.184795	9.8175e-24	no
FER1L3	NA	0.396467	9.8175e-24	no
GPBAR1	Myeloid Phagocytes	0.314616	1.72211e-23	4
SIGLEC16	Myeloid Phagocytes	0.262104	5.39916e-23	no
NPC2	Phagocytes	0.181075	1.40436e-22	no
PSMB10	Phagocytes	0.168215	2.60929e-22	6
EBI2	NA	-0.661006	1.1155e-21	no
LMO2	Myeloid	0.266434	1.58466e-21	4
FGL2	Myeloid Phagocytes	0.302872	1.65419e-21	22
PSAP	Phagocytes	0.156596	2.0809e-21	4
ATP6V1B2	Phagocytes	0.242565	2.0809e-21	16
EPSTI1	Myeloid	0.429597	2.15249e-21	23
TPP1	Myeloid Phagocytes	0.143711	5.28136e-21	no
ATG3	Phagocytes	0.183596	5.54735e-21	no
STAT2	Phagocytes	0.256945	6.25779e-21	23
SLC7A7	Myeloid Phagocytes	0.22209	9.33279e-21	4
NAGK	Phagocytes	0.252193	1.42925e-20	4
STAT1	Phagocytes	0.375145	1.42925e-20	23
PLEKHO2	Myeloid	0.275793	1.42925e-20	10
CASP1	Myeloid	0.207027	2.26221e-20	10
GBP2	Myeloid	0.251481	2.26221e-20	9
FCN1	Myeloid Phagocytes	0.214403	2.93643e-20	4
FCGR1A	Myeloid Phagocytes	0.479043	3.78201e-20	4
NLRC4	Myeloid Phagocytes	0.297212	3.81794e-20	4
CD33	Myeloid	0.199884	3.9106e-20	4
FLJ38717	NA	-0.234875	3.9106e-20	no
PYCARD	Phagocytes	0.195336	3.93035e-20	1
PSMB9	Neutrophils LD	0.229658	4.10409e-20	6
CST3	Phagocytes	0.190989	4.82022e-20	1
DHRS9	Granulocytes LD	0.395105	5.49139e-20	4
CALML4	Monocytes	0.192651	5.49139e-20	no
IFI30	APC	0.258558	7.10948e-20	4
GBP1	Myeloid Phagocytes	0.513495	1.08785e-19	9
APOL3	T cells	0.22772	1.13124e-19	no
ANXA2	APC	0.170612	1.2807e-19	no
CYP4B1	Granulocytes LD	-0.414583	2.05862e-19	no
PSME2	Myeloid Phagocytes	0.235432	2.25989e-19	6
RAB24	Myeloid	0.177721	2.40214e-19	22
TICAM2	APC	0.239018	2.40214e-19	no
FCER1G	Phagocytes	0.203781	3.25304e-19	4
LOC100130520	NA	0.25025	3.43626e-19	no
FCGR1B	Myeloid	0.515349	3.51737e-19	4
SIGLEC10	Myeloid	0.22188	3.61665e-19	1
HOXA5	Progenitors	-0.456398	3.93487e-19	no
MTMR11	Myeloid Phagocytes	0.196561	3.93487e-19	4
PLXNB2	Myeloid Phagocytes	0.277176	3.93487e-19	4
ARRB1	Myeloid	0.192722	4.08702e-19	10
AIF1	Phagocytes	0.197994	4.80772e-19	4
AP1S2	Phagocytes	0.155456	5.09787e-19	13
DPYSL2	Myeloid Phagocytes	0.183177	5.28643e-19	no
LST1	Myeloid	0.199172	5.74407e-19	18
GBP4	T cells	0.323948	5.74407e-19	no
LOC284837	NA	0.289819	6.16899e-19	no
SERPINA1	Myeloid Phagocytes	0.248898	6.72275e-19	4
JUN	Monocytes C+I	-0.584943	6.72475e-19	5
NR4A2	T cells	-1.22578	7.78925e-19	2
CHST7	Monocytes NC+I	0.186619	7.80846e-19	no
CCR2	APC	0.457294	7.94456e-19	no
HSPA7	Myeloid Phagocytes	0.253412	8.7491e-19	22
SLC1A5	APC	0.2303	1.01733e-18	19
IFITM3	Myeloid	0.465781	1.01733e-18	10
G0S2	Phagocytes	-1.03761	1.0385e-18	4
MIR302C	NA	-0.421027	1.6913e-18	no
SIGLEC9	Phagocytes	0.23385	1.74554e-18	22
PARP9	Myeloid	0.379445	1.74554e-18	23
ETV3	Basophils LD	-0.360308	1.74554e-18	9
ACP2	Monocytes NC+I	0.195898	1.78566e-18	no
GPR183	T CD4	-0.395375	2.05248e-18	no
HK3	Myeloid	0.22125	2.24637e-18	4
TNFSF10	Myeloid	0.499888	2.31356e-18	no
PPP1R15A	Myeloid	-0.457353	2.53776e-18	no
CHMP1B	Myeloid	-0.322283	2.79626e-18	no
WARS	Phagocytes	0.328322	3.01059e-18	1
TMEM137	NA	-0.240033	3.01059e-18	no
VAMP5	Monocytes	0.269628	3.01059e-18	no
CTSC	Innate	0.156853	3.08086e-18	no
CSK	Myeloid	0.129129	3.08086e-18	22
OAS1	APC	0.358001	3.08086e-18	no
GLB1	Myeloid Phagocytes	0.173181	3.47592e-18	no
CX3CR1	Myeloid Phagocytes	0.448741	3.88558e-18	22
TMEM51	Myeloid Phagocytes	0.200852	4.67466e-18	no
C17orf87	NA	0.271962	4.88357e-18	no
TLR7	APC	0.329338	5.07442e-18	4
AKR1A1	APC	0.134549	5.53902e-18	6
GNS	Phagocytes	0.166789	5.80746e-18	10
PTGS2	Myeloid	-0.970587	6.73617e-18	4
MGAT4A	T cells	-0.293164	6.73617e-18	1
NXT1	Lymphoid	-0.323077	7.35653e-18	15
EMD	T cells	-0.201484	7.58765e-18	2
GRN	Phagocytes	0.25058	9.03568e-18	4
CXCL2	Myeloid Phagocytes	-0.789108	1.09413e-17	4
RAB10	Phagocytes	0.24651	1.17099e-17	16
TNFAIP8L2	Myeloid	0.325189	1.18552e-17	no
P2RX7	Myeloid Phagocytes	0.221694	1.21266e-17	no
RASD1	pDCs	-0.280462	1.47047e-17	no
LOXL3	Myeloid Phagocytes	0.174064	1.51806e-17	4
CFD	Myeloid	0.174583	1.51806e-17	4
GLRX	Phagocytes	0.17787	1.5808e-17	no
FGR	Myeloid	0.164808	1.62639e-17	22
PSME1	Neutrophils LD	0.13371	1.62639e-17	6
AIM2	B cells	0.335045	1.72867e-17	no
PLAGL2	Monocytes	0.161924	1.88213e-17	20
LOC731486	NA	0.169623	2.14382e-17	no
SBDS	T cells	-0.310893	2.39055e-17	1
FOSB	Myeloid	-1.30705	2.62412e-17	no
NCF1C	APC	0.259749	2.70136e-17	2
EPB41L3	Myeloid Phagocytes	0.252598	3.40291e-17	no
MS4A7	Myeloid Phagocytes	0.243799	3.40291e-17	4
UBE2L6	Phagocytes	0.231962	3.52288e-17	23
CD68	APC	0.169288	4.08634e-17	4
BEX2	Lymphoid	-0.189861	4.20418e-17	17
PMAIP1	Myeloid	-0.397	4.44261e-17	22
PNPO	Myeloid Phagocytes	0.151276	4.46941e-17	no
SORT1	Phagocytes	0.243515	4.6299e-17	16
SIDT2	Monocytes NC+I	0.141641	4.73082e-17	13
HLA-DRA	APC	0.135251	4.75772e-17	13
TRIM21	Neutrophils LD	0.229543	5.09476e-17	10
REM2	Neutrophils LD	-0.204161	5.42939e-17	no
C11orf75	NA	0.253365	5.99878e-17	no
PAK1	Phagocytes	0.185816	6.20107e-17	4
NAP1L5	T cells	-0.322806	7.02227e-17	no
PRKCD	Myeloid	0.172556	8.0957e-17	1
PANK2	Phagocytes	0.135159	8.80896e-17	no
NR4A3	Innate	-0.946233	9.27084e-17	no
HIC2	T Naive	-0.196215	1.01136e-16	no
HHEX	APC	0.207213	1.09451e-16	1
C1orf162	Myeloid	0.151762	1.15546e-16	no
LOC641825	NA	-0.265744	1.28793e-16	no
OSM	Granulocytes LD	-0.824626	1.36626e-16	no
CPVL	Myeloid Phagocytes	0.165581	1.48141e-16	4
RGS1	T cells	-0.96399	1.51836e-16	no
GADD45A	T Innate	-0.381774	1.89175e-16	no
DUSP2	Myeloid Phagocytes	-0.522012	1.92432e-16	7
PLAC8	pDCs	0.212808	1.99311e-16	no
TAP1	Neutrophils LD	0.220479	2.06964e-16	9
CEBPA	Myeloid	0.302171	2.23308e-16	no
PLA2G4C	APC	0.148744	2.44594e-16	18
SLC6A12	Myeloid Phagocytes	0.220539	2.44841e-16	no
OAS2	Myeloid Phagocytes	0.301748	2.53242e-16	23
PPPDE2	NA	0.153519	2.53909e-16	no
LOC643995	NA	-0.329974	2.66044e-16	no
GABARAPL1	Innate	-0.443692	2.90479e-16	9
LOC392437	NA	0.144675	2.96601e-16	no
LILRB2	Myeloid	0.192169	3.15329e-16	1
LOC730525	NA	-0.229747	3.19269e-16	no
PEA15	APC	0.120243	3.19269e-16	13
HLA-DRB3	NA	0.175789	3.2603e-16	no
TSPYL2	Lymphoid	-0.350932	3.44256e-16	1
HCK	Phagocytes	0.211353	3.71386e-16	4
FCGR1C	Phagocytes	0.369191	3.87923e-16	no
PSMA4	Myeloid Phagocytes	0.151477	3.8997e-16	6
CALM2	Phagocytes	0.103386	4.44446e-16	6
ATP6V1D	Phagocytes	0.171133	4.61668e-16	10
CD69	T cells	-0.528655	4.72239e-16	1
FGD2	APC	0.195773	4.75858e-16	1
SNHG9	NA	-0.214656	5.02007e-16	no
LILRA1	Phagocytes	0.200551	5.02007e-16	4
SNRK	T cells	-0.164323	5.28317e-16	no
GIMAP4	T cells	0.348697	5.71985e-16	5
MEF2D	Phagocytes	-0.239197	6.9528e-16	20
C14orf106	NA	0.158146	7.28944e-16	no
RENBP	Granulocytes LD	0.158167	7.29089e-16	no
CD300A	Innate	0.198009	7.34355e-16	10
ERN1	Basophils LD	-0.207073	8.23504e-16	no
PRO0628	NA	-0.316433	9.567e-16	no
SCO2	Myeloid	0.327728	9.91831e-16	no
PSMA5	Plasmablasts	0.1923	1.08e-15	15
MS4A14	Myeloid Phagocytes	0.234505	1.18634e-15	4
PCK2	APC	0.163955	1.41401e-15	13
CTSS	Phagocytes	0.165655	1.45225e-15	no
S100Z	Myeloid Phagocytes	0.166812	1.46177e-15	4
SLC2A3	Granulocytes LD	-0.403277	1.47767e-15	19
RUNDC2A	NA	-0.249514	1.48685e-15	no
FKBP15	Phagocytes	0.258758	1.52072e-15	no
LOC730415	NA	0.178668	1.90469e-15	no
HBEGF	Myeloid Phagocytes	-1.11499	1.91464e-15	18
FBXO33	Neutrophils LD	-0.28465	1.93183e-15	no
THBS1	Monocytes C	-0.790494	1.95062e-15	no
UNC93B1	APC	0.164548	2.0297e-15	4
FAM26F	APC	0.256319	2.07924e-15	4
ELF4	Myeloid	0.125314	2.10485e-15	10
SNORD49A	NA	-0.195164	2.17066e-15	no
LOC338758	NA	-0.443735	2.2218e-15	no
CLTA	Myeloid Phagocytes	0.131441	2.2218e-15	6
DOK2	Myeloid Phagocytes	0.146951	2.36751e-15	no
IER3	Myeloid	-0.466913	2.36751e-15	no
IRF9	Granulocytes LD	0.17454	3.31391e-15	23
KCTD12	Phagocytes	0.227536	3.3876e-15	4
ARL4C	T cells	-0.266764	3.3876e-15	2
GPR18	B Naive+Memory	-0.447279	3.43749e-15	11
TSPAN14	Monocytes	0.14862	3.71451e-15	no
CXCR4	T cells	-0.498644	3.7659e-15	no
GBA2	Myeloid	0.150784	3.78657e-15	9
IRF5	APC	0.190923	3.89426e-15	4
TRAFD1	Myeloid	0.234813	4.10633e-15	18
MYD88	Myeloid	0.178728	4.21116e-15	10
DUSP18	Myeloid	0.147758	4.32472e-15	16
TCEAL3	DCs	-0.110272	4.36312e-15	no
LOC400759	NA	0.301585	4.53726e-15	no
BEXL1	NA	-0.156263	4.69182e-15	no
LAP3	Phagocytes	0.292213	4.9203e-15	no
DDIT4	T cells	-0.554548	5.27843e-15	2
RTN1	Myeloid Phagocytes	0.179465	5.53932e-15	no
SNORA24	NA	-0.200423	5.8521e-15	no
MTP18	NA	-0.351531	6.0528e-15	no
NFIL3	Granulocytes LD	-0.470596	6.14022e-15	22
IFIT1	Myeloid	0.518137	6.24589e-15	23
TMEM179B	Phagocytes	0.111716	6.38451e-15	6
SH2D3C	Phagocytes	0.234666	6.49485e-15	4
GIMAP8	Monocytes	0.401863	6.54529e-15	no
APEX2	APC	0.164712	6.66765e-15	no
SKP1	T cells	-0.218469	6.66765e-15	15
CTSH	APC	0.136903	7.43826e-15	13
SERPING1	Phagocytes	0.37904	7.53478e-15	4
CNDP2	APC	0.139638	8.04096e-15	13
CYBB	APC	0.210535	8.63328e-15	4
USP36	T cells	-0.284757	8.63328e-15	1
PARP14	Neutrophils LD	0.195376	8.90179e-15	22
KIAA0513	Myeloid	0.190385	9.12194e-15	no
DNAJB9	Plasmablasts	-0.373462	9.13516e-15	no
CTSL1	NA	0.268955	9.84055e-15	no
SLC25A24	Myeloid Phagocytes	-0.484923	1.00679e-14	no
PARP12	Myeloid	0.192282	1.01491e-14	7
NDNL2	NA	-0.234272	1.04097e-14	no
CTLA4	T CD4	-0.371268	1.05097e-14	1
POTEF	NA	0.149645	1.07267e-14	no
CD300C	Myeloid Phagocytes	0.175395	1.15478e-14	1
SETDB1	Myeloid	0.160711	1.18562e-14	no
EIF4E2	Myeloid	0.128777	1.19481e-14	no
ZFAND2A	Granulocytes LD	-0.232872	1.19481e-14	9
CD83	APC	-0.815267	1.19481e-14	no
AP2S1	Myeloid Phagocytes	0.103866	1.22377e-14	no
SIGLEC7	Phagocytes	0.178036	1.30568e-14	1
DNAJB1	T cells	-0.352751	1.34445e-14	1
LOC643384	NA	0.159396	1.38043e-14	no
HK1	Myeloid Phagocytes	0.108336	1.406e-14	no
TLR8	Myeloid Phagocytes	0.26246	1.42093e-14	4
CYP4F22	Monocytes NC+I	0.175725	1.47824e-14	no
CLEC12B	Myeloid Phagocytes	0.152263	1.47824e-14	no
CDR2	T cells	-0.191147	1.53434e-14	1
TOB1	T cells	-0.273735	1.55377e-14	5
SAMD9L	APC	0.277924	1.55377e-14	23
EMR2	NA	0.147805	1.68737e-14	no
AXIN2	T CD4	-0.186838	1.72047e-14	no
IFI35	Phagocytes	0.225742	1.78924e-14	23
NR1H3	Progenitors	0.14401	1.80484e-14	no
FLJ43663	NA	-0.257343	1.80663e-14	no
SEMA4A	Phagocytes	0.168364	1.82693e-14	1
SLC2A11	B cells	-0.263371	1.90792e-14	no
SNORA70	Monocytes NC+I	-0.260699	2.02469e-14	no
SLC2A14	Neutrophils LD	-0.367561	2.11681e-14	no
LOC650114	NA	-0.182917	2.56333e-14	no
LOC25845	NA	-0.176894	2.63541e-14	no
AXUD1	NA	-0.570322	2.71148e-14	no
SLC27A3	Myeloid	0.158329	2.8511e-14	22
ALDH1A1	Monocytes C+I	0.19444	2.96274e-14	4
PSTPIP2	Myeloid	0.19456	2.96274e-14	10
PQLC3	Myeloid Phagocytes	0.117991	2.96693e-14	no
YPEL5	Neutrophils LD	-0.253038	3.04775e-14	no
LCP1	Myeloid	0.142614	3.13035e-14	10
GIMAP6	T cells	0.270771	3.22896e-14	2
NECAP1	Granulocytes LD	-0.184819	3.39764e-14	9
PRCP	Phagocytes	0.108327	3.43705e-14	4
LOC728014	NA	-0.175163	3.44294e-14	no
RRAS	Monocytes	0.177364	3.44294e-14	no
CD74	APC	0.202893	3.51716e-14	13
PHLDA1	T Innate	-0.456945	3.74677e-14	no
SIK1	B Naive+Memory	-0.756553	3.80792e-14	14
LOC646513	NA	-0.242011	3.81655e-14	no
LY9	Lymphoid	-0.240724	4.05132e-14	11
CXCL1	Neutrophils LD	-0.387823	4.42954e-14	4
P2RY10	Adaptive	-0.233631	4.89862e-14	11
JUNB	Myeloid	-0.550166	4.89862e-14	5
MLKL	Myeloid	0.161935	4.92803e-14	10
P2RY5	NA	0.207848	5.09919e-14	no
IFIH1	Myeloid	0.243912	5.39625e-14	20
ZNF213	Progenitors	0.138364	5.84288e-14	no
DYNLL2	T cells	-0.255231	5.96893e-14	no
TIPARP	T cells	-0.345336	5.98497e-14	9
VEGFA	Myeloid	-0.32131	6.20595e-14	no
TYROBP	Phagocytes	0.145392	6.34103e-14	1
SPTLC2	Myeloid	0.192809	6.6719e-14	4
FAM102A	Adaptive	-0.158661	6.95865e-14	1
AMICA1	NA	0.168824	6.99769e-14	no
IFRD1	Neutrophils LD	-0.233944	7.1319e-14	10
CLK1	Granulocytes LD	-0.289763	7.21258e-14	2
DUSP3	Phagocytes	0.165658	7.45979e-14	no
PTS	Innate	-0.326316	7.45979e-14	no
RTP4	Monocytes NC+I	0.219665	7.52319e-14	no
FZD2	Phagocytes	0.233545	7.62024e-14	no
CYFIP1	Myeloid Phagocytes	0.21874	7.85685e-14	13
CSTB	Myeloid Phagocytes	0.106026	8.07288e-14	10
ARPC5	Phagocytes	0.128562	8.56682e-14	10
SNHG1	Lymphoid	-0.198555	8.56682e-14	1
GSTK1	T Memory	0.0945115	8.58363e-14	1
C3orf14	Phagocytes	0.153092	8.92889e-14	no
CCDC59	T cells	-0.234582	9.24814e-14	1
CAP1	Myeloid	0.115228	1.05487e-13	10
TNFAIP3	T cells	-0.575934	1.06949e-13	5
LGALS3BP	T CD4	0.218917	1.09769e-13	1
C20orf111	NA	-0.271508	1.19577e-13	no
KLHDC8B	Monocytes C+I	0.157996	1.23699e-13	no
LAT1-3TM	NA	-0.281525	1.2593e-13	no
LILRA6	Myeloid	0.210921	1.26687e-13	4
PDE4B	Neutrophils LD	-0.437533	1.26687e-13	no
TNFAIP2	Myeloid	0.251738	1.27075e-13	4
ALDH3B1	Myeloid	0.160802	1.2996e-13	4
LTBR	Phagocytes	0.226906	1.43646e-13	4
MOAP1	T cells	-0.228797	1.44491e-13	1
TFRC	APC	-0.228285	1.45774e-13	no
PSMB8	Neutrophils LD	0.139366	1.52968e-13	6
BATF3	Myeloid Phagocytes	0.159519	1.6057e-13	no
LOC654126	NA	-0.183217	1.60878e-13	no
SPRY1	MAIT	-0.297155	1.7094e-13	no
DCAF7	Myeloid Phagocytes	0.219318	1.78088e-13	no
HNMT	Myeloid Phagocytes	0.172701	1.78763e-13	18
IGSF6	Phagocytes	0.293644	1.78763e-13	4
FAM156A	Myeloid Phagocytes	0.13691	1.83166e-13	no
IFIT3	Myeloid	0.44223	1.92004e-13	23
PLK2	Myeloid	-0.241114	1.93799e-13	4
DUSP6	Myeloid	0.323893	2.0822e-13	4
CD300LF	Myeloid	0.171903	2.16005e-13	4
SNHG8	Lymphoid	-0.14039	2.19651e-13	17
BRI3	Phagocytes	0.144366	2.19651e-13	16
C2	Monocytes	0.199146	2.22431e-13	18
BTN3A3	T cells	0.146263	2.23529e-13	2
MAP3K8	Innate	-0.353408	2.23529e-13	1
IRS2	Granulocytes LD	-0.361774	2.23529e-13	no
CLIC1	Myeloid	0.117567	2.26211e-13	no
BTN3A2	T cells	0.213296	2.29451e-13	2
SS18L2	Lymphoid	-0.102399	2.38837e-13	15
IL1B	Myeloid Phagocytes	-0.998766	2.40995e-13	4
KIAA1147	Lymphoid	-0.127558	2.40995e-13	no
GNG7	B cells	-0.155044	2.46291e-13	no
FUCA1	Myeloid Phagocytes	0.149555	2.60337e-13	13
SLAMF8	mDCs	0.174453	2.62236e-13	no
LOC645381	NA	-0.22644	2.62921e-13	no
CARD9	Myeloid Phagocytes	0.154684	2.66942e-13	4
BTG3	T cells	-0.302017	2.66942e-13	2
ZNF281	Neutrophils LD	-0.158851	2.66942e-13	9
CAMK1	Myeloid Phagocytes	0.155689	2.66942e-13	no
PISD	Myeloid	0.16416	2.67002e-13	16
IFI44	Myeloid	0.297395	2.67644e-13	23
TGIF1	T cells	-0.258239	2.7198e-13	no
MAFF	Granulocytes LD	-0.349193	2.75239e-13	20
TNFRSF1A	Phagocytes	0.236036	2.93333e-13	10
IFI44L	Phagocytes	0.428866	2.99112e-13	23
CXCR5	B Naive+Memory	-0.28837	3.04328e-13	11
CASP4	Neutrophils LD	0.128217	3.21135e-13	10
WAS	Phagocytes	0.0957254	3.36883e-13	10
PIK3R6	Myeloid	0.136886	3.55468e-13	no
S100A11	Myeloid	0.165874	3.68172e-13	10
RAB8A	Phagocytes	0.111416	3.68172e-13	16
TMBIM4	Myeloid	0.0950819	3.69064e-13	no
SGK	NA	-0.543637	3.9336e-13	no
NEU1	Phagocytes	0.140565	4.11133e-13	11
CGRRF1	T cells	-0.152319	4.15688e-13	no
C7orf40	NA	-0.282465	4.16254e-13	no
COQ9	APC	0.13085	4.50952e-13	no
NADK	Myeloid	0.223586	5.07601e-13	1
INADL	NA	-0.156931	5.44026e-13	no
SERPINB2	Basophils LD	-0.574507	5.44655e-13	4
ZFP36	Myeloid	-0.330058	5.46162e-13	10
SH3BP5L	Granulocytes LD	0.211108	5.47513e-13	no
IFIT2	Myeloid	0.416904	5.8228e-13	4
C17orf91	NA	-0.359951	5.89318e-13	no
C14orf159	Neutrophils LD	0.128801	5.97065e-13	10
SNORD68	NA	-0.209784	6.01277e-13	no
FBXO6	Innate	0.202035	6.08904e-13	22
ICAM2	T cells	0.149976	6.13652e-13	no
ARSD	Myeloid	0.143495	6.32858e-13	no
KCNK6	Myeloid	0.164903	6.65188e-13	20
JAK2	Myeloid	0.206759	6.72346e-13	4
TBC1D2	Monocytes	0.162346	6.94021e-13	no
CHST15	APC	0.192239	7.20387e-13	2
SLC35A1	Myeloid Phagocytes	0.141948	7.20387e-13	no
ARPC2	Myeloid	0.0862988	7.34481e-13	10
SNORD11	NA	-0.259337	7.61197e-13	no
ASH2L	Phagocytes	0.125422	7.96263e-13	no
MIS12	Lymphoid	-0.1432	7.99569e-13	3
JOSD1	T cells	-0.299331	8.4624e-13	no
HIP1R	Adaptive	-0.177685	8.50942e-13	11
GDI2	APC	0.103625	8.61111e-13	13
LOC391045	NA	-0.38835	8.64164e-13	no
LOC728666	NA	0.158538	8.91473e-13	no
SNORD31	NA	-0.213419	8.9292e-13	no
CTNNA1	Myeloid	0.134463	8.99427e-13	4
IDH1	Phagocytes	0.159582	9.00681e-13	13
CECR6	Neutrophils LD	0.172514	9.37176e-13	no
LGALS2	Myeloid Phagocytes	0.17673	9.37176e-13	4
LOC152195	NA	0.138026	9.54054e-13	no
MS4A6A	Phagocytes	0.16368	9.81878e-13	4
PROSC	Myeloid Phagocytes	0.145843	9.99514e-13	no
CASP5	Monocytes NC+I	0.176991	1.07319e-12	no
HMOX1	Myeloid Phagocytes	0.176104	1.0849e-12	1
HLA-DMB	APC	0.135266	1.10101e-12	13
SGK1	Myeloid	-0.540469	1.10267e-12	18
KLF9	T cells	-0.242795	1.15444e-12	no
C14orf138	NA	-0.157195	1.15444e-12	no
BAZ1A	Neutrophils LD	0.143489	1.22787e-12	5
ZNF331	Lymphoid	-0.472226	1.32485e-12	1
RAC2	Neutrophils LD	0.0928943	1.35625e-12	6
OAS3	Myeloid Phagocytes	0.394948	1.4361e-12	23
METTL13	Lymphoid	0.281782	1.44553e-12	no
LOC387820	NA	-0.170169	1.45309e-12	no
RMI1	Myeloid	0.190642	1.47697e-12	no
MPV17	APC	0.0982965	1.53236e-12	6
GLE1	Phagocytes	0.134967	1.53542e-12	no
VRK2	APC	0.151076	1.55927e-12	13
RPE	Myeloid Phagocytes	0.152906	1.57776e-12	no
SNORD35B	NA	-0.221868	1.61217e-12	no
HERPUD1	APC	-0.259536	1.63025e-12	1
PTGER4	T cells	-0.329089	1.7268e-12	5
SCARB2	Phagocytes	0.12831	1.77567e-12	no
IFNGR2	Myeloid	0.156062	1.902e-12	2
TNFRSF14	Monocytes	0.0957713	2.06853e-12	no
LGALS9	Phagocytes	0.202215	2.11334e-12	4
MRPS18C	T Naive	0.140678	2.13228e-12	12
GRASP	APC	-0.377275	2.13428e-12	13
NAGA	Myeloid Phagocytes	0.248409	2.188e-12	13
CSNK1E	pDCs	-0.120744	2.32777e-12	no
CD1D	APC	0.198848	2.47823e-12	4
BTG2	Myeloid	-0.39235	2.57125e-12	18
LGALS1	Myeloid Phagocytes	0.135473	2.7219e-12	no
ATOX1	Phagocytes	0.14085	2.75176e-12	no
SBDSP	Lymphoid	-0.28889	2.75407e-12	no
ZBTB25	T cells	-0.153728	2.79208e-12	1
CCL20	Monocytes C+I	-0.590864	2.83661e-12	no
TMEM144	Phagocytes	0.177626	3.04101e-12	no
CCNL1	Neutrophils LD	-0.20901	3.2676e-12	no
SLITRK4	Myeloid	0.139138	3.29811e-12	no
GART	Lymphoid	0.176887	3.39755e-12	3
WWP2	Myeloid	-0.183985	3.54764e-12	10
NFE2L3	Progenitors	0.14202	3.56881e-12	no
IFI16	Phagocytes	0.199688	3.6668e-12	no
TTC9C	APC	0.183317	3.71104e-12	no
CDKN1A	APC	-0.460372	3.84589e-12	13
MVP	Phagocytes	0.14556	4.09972e-12	5
LFNG	Myeloid	0.213715	4.1786e-12	no
CORO1C	APC	0.152028	4.1786e-12	4
COPB2	Plasmablasts	0.170109	4.18921e-12	21
PDE4D	B Ex+SM	-0.354582	4.19191e-12	2
KIAA1949	NA	0.128676	4.22411e-12	no
RNF125	T cells	-0.268002	4.29142e-12	2
TREM1	Myeloid	-0.336757	4.30218e-12	4
LOC399748	NA	0.114799	4.34852e-12	no
GBA	Myeloid	0.111322	4.35092e-12	10
MT2A	Monocytes NC+I	0.269145	4.45323e-12	5
SERTAD1	T Innate	-0.377345	4.67059e-12	6
ZNF256	Lymphoid	-0.199839	4.7589e-12	no
CCDC45	NA	-0.135937	4.76146e-12	no
SELK	NA	-0.23455	5.08443e-12	no
ASCL2	Myeloid	0.162581	5.11968e-12	no
LOC729120	NA	-0.192462	5.11968e-12	no
KEAP1	T Innate	0.152326	5.11968e-12	21
LOC100128163	NA	-0.130984	5.21321e-12	no
LOC285074	NA	-0.122606	5.56893e-12	no
GATS	B Naive+Memory	-0.11729	5.76436e-12	no
EXOSC6	Lymphoid	-0.204404	5.80015e-12	no
LOC648405	NA	-0.143647	5.86345e-12	no
HLA-DRB6	APC	0.144199	5.91839e-12	13
LOC100132510	NA	0.159375	5.9226e-12	no
SNORD1A	NA	-0.14143	5.96167e-12	no
BCL11B	T cells	-0.144124	6.13927e-12	1
LY6E	Monocytes	0.225084	6.21114e-12	23
SNX5	APC	0.150829	6.28894e-12	13
ACTB	Myeloid	0.103239	6.38471e-12	10
KIAA1539	NA	0.170199	6.6479e-12	no
CCL3L3	Myeloid Phagocytes	-0.485555	7.02212e-12	no
TRIM27	Phagocytes	0.158411	7.10981e-12	20
SUOX	Myeloid	0.124254	7.43245e-12	18
CDKN1B	T cells	-0.174144	7.4406e-12	no
MGAT1	Phagocytes	0.142199	7.46453e-12	10
ARL4A	T cells	-0.318659	7.5529e-12	no
RASSF4	Myeloid Phagocytes	0.129217	7.89588e-12	22
LY96	Phagocytes	0.163821	7.89614e-12	2
LTA4H	APC	0.12762	8.22583e-12	13
PLAUR	Myeloid	-0.500907	8.4539e-12	4
FAM153B	T CD4	-0.142852	8.46866e-12	1
PRDX1	APC	0.108672	8.79482e-12	6
PID1	Myeloid Phagocytes	0.167186	9.41993e-12	no
RAB6B	MAIT	-0.297909	9.9194e-12	no
FERMT3	Phagocytes	0.0901139	9.99495e-12	10
TRIB1	Myeloid	-0.39934	1.02453e-11	2
TNFSF13B	Phagocytes	0.182591	1.0603e-11	no
CACNA1I	T CD4	-0.180142	1.07044e-11	no
NOP58	Lymphoid	-0.138573	1.09144e-11	1
CCL28	Lymphoid	-0.151518	1.12876e-11	no
SERF1B	Lymphoid	-0.148404	1.13533e-11	no
GALR2	NA	-0.233542	1.2104e-11	no
RRAS2	Lymphoid	-0.141449	1.21645e-11	no
ME2	Phagocytes	0.131225	1.2193e-11	20
ASPHD2	APC	0.127576	1.22858e-11	no
KCTD6	Myeloid Phagocytes	0.118166	1.26473e-11	no
GIMAP7	T cells	0.289708	1.28306e-11	1
OVGP1	Adaptive	-0.139581	1.28754e-11	no
LACTB	Myeloid	0.141808	1.28754e-11	4
BATF2	Myeloid	0.157398	1.28965e-11	no
ATF3	Myeloid Phagocytes	-0.642487	1.30305e-11	no
ITCH	Innate	-0.149512	1.31613e-11	no
YWHAH	Myeloid Phagocytes	0.118255	1.36357e-11	7
HLA-F	Neutrophils LD	0.143967	1.36357e-11	2
LEP	NA	-0.195087	1.4389e-11	no
RSAD2	Myeloid	0.317714	1.44549e-11	23
BCLAF1	T cells	-0.132301	1.45553e-11	1
PRDM4	B Naive+Memory	-0.129213	1.47538e-11	no
SOCS2	Basophils LD	-0.23694	1.48392e-11	8
GCNT1	Myeloid Phagocytes	0.181651	1.56769e-11	13
TIGA1	NA	-0.144009	1.57852e-11	no
FPR3	Myeloid Phagocytes	0.132818	1.67712e-11	no
RAC1	Phagocytes	0.0903139	1.67921e-11	20
NFKBIZ	Myeloid	-0.282338	1.72281e-11	18
CD79A	B cells	-0.202275	1.72281e-11	5
MARCKS	APC	0.161268	1.79326e-11	4
CBX4	Neutrophils LD	-0.188956	1.81146e-11	no
RSL24D1	Lymphoid	-0.108885	1.84074e-11	1
AVPI1	T cells	-0.461686	1.84346e-11	no
SNORD16	NA	-0.143037	1.8873e-11	no
GTF2E1	Monocytes NC+I	0.163434	1.88991e-11	no
LOC730278	NA	0.177943	1.89364e-11	no
NR3C2	T cells	-0.135638	1.92875e-11	no
NAMPT	Myeloid	-0.479272	1.95192e-11	18
TNFRSF8	Monocytes	0.169332	2.05999e-11	no
SNORA41	NA	-0.1837	2.08501e-11	no
ENC1	T CD8 EM+TE	-0.352858	2.1043e-11	no
GBP5	T cells	0.243598	2.10572e-11	2
EMR1	NA	0.141028	2.10857e-11	no
MGC61598	NA	-0.293122	2.11689e-11	no
HECA	T cells	-0.155736	2.135e-11	1
LOC644423	NA	-0.252444	2.20078e-11	no
DHX16	T cells	0.11687	2.21294e-11	no
PRKAG1	Myeloid	0.121041	2.28181e-11	no
COQ10B	Granulocytes LD	-0.193493	2.28932e-11	9
CLEC4A	Myeloid	0.127648	2.31136e-11	4
ARID5B	Adaptive	-0.139222	2.34553e-11	no
SMS	Myeloid Phagocytes	0.102453	2.39044e-11	no
NUP43	APC	0.266831	2.40963e-11	no
MED6	T cells	-0.120914	2.45593e-11	no
CCDC53	NA	0.12676	2.46318e-11	no
FBXO32	T cells	-0.166579	2.47716e-11	4
NDUFB5	APC	0.110654	2.51796e-11	6
MBNL2	Plasmablasts	-0.14194	2.58791e-11	no
TMEM140	Granulocytes LD	0.185304	2.67434e-11	9
FLJ10246	NA	-0.192975	2.70885e-11	no
LOC650369	NA	-0.107915	2.79386e-11	no
RHOG	Myeloid	0.107	2.81766e-11	10
SRC	APC	0.208397	2.87048e-11	4
CYSLTR1	APC	0.147556	2.87048e-11	2
FLJ33590	NA	-0.182894	2.93974e-11	no
OTUD1	Myeloid Phagocytes	-0.223884	2.94682e-11	no
LILRA2	Myeloid	0.152028	2.94715e-11	4
LOC644670	NA	-0.179293	2.94715e-11	no
PTPN6	Myeloid	0.20659	3.03777e-11	4
SNORA45	NA	-0.256541	3.14821e-11	no
APOBEC3G	T CD8 EM+TE	0.176612	3.23114e-11	no
PTTG1IP	Myeloid	0.0910204	3.30098e-11	16
SLC43A3	Myeloid Phagocytes	0.143906	3.31316e-11	no
TMEM60	Myeloid	0.200633	3.44113e-11	no
LOC729389	NA	-0.168211	3.4487e-11	no
MLEC	DCs	0.166258	3.54408e-11	21
LOC389386	NA	0.257345	3.54985e-11	no
NOD2	Myeloid	0.168529	3.59981e-11	no
LPCAT3	Myeloid	0.0981664	3.61069e-11	10
MX1	Phagocytes	0.26048	3.62035e-11	no
NAPSB	APC	0.166362	3.6313e-11	4
SNORD65	NA	-0.164677	3.77163e-11	no
AGTRAP	Myeloid	0.128427	3.77307e-11	10
NECAP2	Monocytes	0.11513	3.81903e-11	no
LOC100129267	NA	-0.18957	3.90171e-11	no
APOL2	Neutrophils LD	0.133436	3.93636e-11	9
PRKCQ	T cells	-0.143682	4.00429e-11	2
TLR5	Myeloid Phagocytes	0.19252	4.14308e-11	18
STAT6	Myeloid	0.113164	4.17712e-11	20
PFKFB4	Myeloid	0.149292	4.18525e-11	18
SIRPA	Myeloid	0.143573	4.50168e-11	4
OSCAR	Myeloid Phagocytes	0.271933	4.53921e-11	1
FAM96A	APC	0.0948821	4.58111e-11	13
SLC7A5	pDCs	-0.39932	4.6586e-11	21
PIGA	Myeloid	-0.201424	4.69463e-11	5
CHCHD10	NA	0.0999369	4.76367e-11	no
AP3M1	pDCs	0.132817	4.76794e-11	no
ANKRD50	Myeloid Phagocytes	0.148037	4.80502e-11	no
DOK3	APC	0.146772	4.86158e-11	4
PSMB3	Phagocytes	0.0916718	4.86704e-11	6
RNASEL	Neutrophils LD	0.179595	4.93431e-11	no
ADAP2	Myeloid Phagocytes	0.173058	4.96926e-11	4
ICOS	T cells	-0.20137	5.05689e-11	1
TUBA4A	T cells	-0.14443	5.08329e-11	no
CFL1	Phagocytes	0.0784692	5.27231e-11	6
GEMIN6	APC	0.175607	5.32123e-11	no
NOP10	Phagocytes	0.118173	5.34577e-11	no
ARHGAP27	Phagocytes	0.175188	5.73111e-11	no
NEU4	Myeloid Phagocytes	-0.265256	5.8417e-11	no
LOC100129975	NA	-0.184198	5.89798e-11	no
MAPBPIP	NA	0.112168	6.03464e-11	no
MGST2	Phagocytes	0.127473	6.03464e-11	4
SFRS6	NA	-0.140314	6.14011e-11	no
C3AR1	Myeloid	0.18855	6.46765e-11	10
MPZL2	Myeloid	0.184866	6.77841e-11	18
BID	Phagocytes	0.120198	6.77841e-11	no
LIPA	Myeloid Phagocytes	0.112385	6.79015e-11	no
DDX47	Lymphoid	-0.0971774	6.83508e-11	1
HTATIP2	Myeloid	0.111462	6.84413e-11	10
C21orf2	Lymphoid	-0.111246	6.93933e-11	7
RBBP8	APC	0.128701	6.98735e-11	4
HNRNPC	Neutrophils LD	-0.131239	7.06672e-11	no
LBA1	NA	0.16065	7.12974e-11	no
CALHM2	Myeloid Phagocytes	0.15133	7.15313e-11	no
ZFYVE26	pDCs	0.134787	7.34305e-11	no
C20orf55	NA	0.11472	7.34305e-11	no
DYNC1I2	Myeloid Phagocytes	0.124164	7.43004e-11	no
MT1A	NA	0.191019	7.56354e-11	no
GGA2	APC	-0.12019	7.59666e-11	7
MSRB2	Neutrophils LD	0.155336	7.6599e-11	no
ATP6V1A	Phagocytes	0.1142	7.72657e-11	4
LILRB4	Phagocytes	0.173279	7.72657e-11	4
EIF1	Granulocytes LD	-0.206847	7.98281e-11	no
BRWD1	T cells	-0.155366	8.1166e-11	7
SHISA5	Neutrophils LD	0.113447	8.15483e-11	9
LOC642934	NA	-0.109768	8.17497e-11	no
LOC728006	NA	0.179836	8.21289e-11	no
BTG1	Neutrophils LD	-0.134467	8.47117e-11	7
UBAP2L	Monocytes	0.122003	8.5355e-11	3
ITPRIPL2	Myeloid Phagocytes	0.191864	8.55567e-11	no
C9orf69	Myeloid Phagocytes	0.200042	8.65689e-11	no
TMEM116	T cells	-0.107242	8.67913e-11	1
CCL3	Myeloid Phagocytes	-0.526486	8.69876e-11	1
DNCL1	NA	0.163484	8.86269e-11	no
GRPEL1	Myeloid Phagocytes	-0.206913	9.09812e-11	5
ENO1	Myeloid Phagocytes	0.0843878	9.42888e-11	no
SLC24A4	Myeloid Phagocytes	0.137429	9.42888e-11	4
ITGA5	Myeloid	0.132289	9.56415e-11	5
CNTNAP2	B Naive+Memory	-0.149103	9.68572e-11	no
CBLB	Lymphoid	-0.146289	9.68572e-11	2
PCMT1	Myeloid Phagocytes	0.139997	9.76627e-11	no
CISH	T cells	0.25025	9.93068e-11	19
TTYH2	Myeloid Phagocytes	0.124749	1.00717e-10	no
KLF12	Lymphoid	-0.129458	1.03584e-10	2
LOC440043	NA	0.0877531	1.03816e-10	no
C12orf41	NA	-0.178525	1.03816e-10	no
VNN3	Granulocytes LD	-0.250984	1.07422e-10	no
QSOX2	B Naive+Memory	-0.125804	1.1012e-10	no
AIMP2	Myeloid Phagocytes	0.104038	1.12844e-10	6
CCL3L1	NA	-0.478895	1.17529e-10	no
PRELID1	Phagocytes	0.126078	1.20069e-10	6
XAF1	Myeloid	0.251488	1.20232e-10	23
ILK	Myeloid	0.109599	1.20545e-10	10
UBE3A	Lymphoid	-0.0919382	1.21296e-10	7
SNIP1	Granulocytes LD	-0.247167	1.23241e-10	no
TDRD7	Myeloid	0.14628	1.25729e-10	no
ITGAX	Myeloid	0.162384	1.26264e-10	22
LOC100130837	NA	-0.138899	1.27424e-10	no
NGDN	Lymphoid	-0.133951	1.28631e-10	no
TNS3	APC	0.153991	1.29034e-10	4
C6orf211	NA	0.137546	1.3004e-10	no
TM9SF4	Monocytes	0.103433	1.30812e-10	no
KIAA1598	NA	0.156763	1.30812e-10	no
SAMD4A	APC	0.17123	1.30956e-10	no
C12orf57	T cells	-0.120003	1.32265e-10	1
RNF103	Basophils LD	-0.194832	1.32747e-10	no
SPG11	Myeloid	0.12178	1.33168e-10	no
MRPL18	APC	0.132246	1.33349e-10	6
PLCB2	Myeloid	0.117255	1.3493e-10	10
P2RY13	Myeloid Phagocytes	0.302599	1.35105e-10	4
JARID2	Granulocytes LD	-0.127937	1.3565e-10	16
ZFP36L2	T cells	-0.245268	1.40112e-10	7
SLC31A2	Myeloid Phagocytes	0.20046	1.41745e-10	no
KIAA0831	NA	-0.108775	1.43052e-10	no
CD36	APC	0.159396	1.44185e-10	4
LOC100132418	NA	-0.14811	1.48184e-10	no
MRPL35	APC	0.15355	1.48184e-10	no
RGS19	Myeloid	0.164669	1.54297e-10	no
STXBP6	Progenitors	-0.18213	1.6401e-10	no
VIL2	NA	-0.131901	1.65632e-10	no
NAPSA	Plasmablasts	0.16201	1.66344e-10	no
BCOR	B Naive+NSM	0.176928	1.67101e-10	no
HPSE	Monocytes C+I	0.168107	1.70119e-10	no
RNF135	Myeloid	0.132703	1.71041e-10	4
TBC1D8	Monocytes	0.160718	1.72947e-10	no
GLIPR2	Myeloid	0.0953756	1.77222e-10	10
SLC35C1	T CD4 Memory	0.143665	1.77332e-10	no
TRIM22	Phagocytes	0.183902	1.81132e-10	23
SC5DL	NA	-0.290225	1.81972e-10	no
ADAM19	B cells	-0.110908	1.86872e-10	5
MFGE8	T cells	-0.156206	1.88567e-10	1
NUCB1	Phagocytes	0.0882158	1.90957e-10	no
NUPL2	APC	0.154578	1.92943e-10	no
SNORA67	NA	-0.236403	1.96354e-10	no
AK3	Lymphoid	-0.0861676	2.08801e-10	no
TMEM41B	T Naive	-0.0955738	2.14253e-10	3
LRG1	Neutrophils LD	-0.232547	2.14815e-10	4
KRT73	T Naive	-0.176197	2.17722e-10	2
KMO	APC	0.150646	2.19405e-10	no
LOC645464	NA	-0.1818	2.19497e-10	no
PRAM1	Myeloid Phagocytes	0.139431	2.21587e-10	4
COQ2	Phagocytes	0.117264	2.22398e-10	20
GZF1	Phagocytes	-0.244536	2.27605e-10	no
C13orf15	NA	-0.221724	2.45411e-10	no
CXCL10	Myeloid Phagocytes	0.364077	2.48027e-10	4
FAM156B	Myeloid Phagocytes	0.113449	2.53615e-10	no
SNORD14A	Lymphoid	-0.163057	2.56131e-10	no
CYTH4	Phagocytes	0.148515	2.626e-10	no
MOV10	Monocytes NC+I	0.169315	2.62888e-10	no
MCOLN2	Lymphoid	-0.111229	2.8019e-10	no
AFF3	B Naive+Memory	-0.153444	2.84812e-10	no
SNORD25	NA	-0.191693	2.94086e-10	no
ITGB2	Myeloid Phagocytes	0.0983324	2.97364e-10	10
STIP1	APC	0.152014	3.10225e-10	no
TCF7L2	Monocytes NC+I	0.154171	3.10348e-10	10
P2RY11	T cells	-0.140618	3.14905e-10	no
PTGIR	Myeloid Phagocytes	0.140849	3.14905e-10	no
CD96	T cells	-0.124071	3.46119e-10	2
NUDT16	Myeloid Phagocytes	0.135375	3.4616e-10	no
C17orf62	Myeloid	0.17117	3.58362e-10	22
C1orf85	NA	0.107344	3.59881e-10	no
MARCO	Myeloid Phagocytes	0.162929	3.64213e-10	no
UCP2	APC	0.129245	3.65216e-10	no
ZNF827	Lymphoid	-0.119671	3.78845e-10	no
SNX3	APC	0.0824233	3.81228e-10	no
GIMAP1	T cells	0.20451	3.83404e-10	no
CNNM3	Lymphoid	-0.121237	3.87882e-10	2
LOC730092	NA	-0.121697	3.91225e-10	no
TGFBI	Myeloid Phagocytes	0.11533	3.93587e-10	13
LOC146517	NA	-0.139661	3.94761e-10	no
KIAA1683	B Naive+Memory	-0.114666	3.94761e-10	no
M6PR	Myeloid Phagocytes	0.140142	4.05377e-10	no
TXNDC17	Phagocytes	0.111689	4.16361e-10	no
DECR1	Phagocytes	0.10136	4.20979e-10	no
OSBPL11	Myeloid	0.158406	4.28531e-10	4
PSRC1	Myeloid	0.127066	4.49536e-10	no
MIR1275	NA	-0.19484	4.49536e-10	no
AMMECR1	T cells	-0.113207	4.5189e-10	1
EGR2	Monocytes C+I	-0.617459	4.56601e-10	no
FAM53C	Neutrophils LD	-0.178312	4.62165e-10	16
SNORD3A	APC	-0.179212	4.62221e-10	no
NDUFAF1	Plasmablasts	0.168353	4.73799e-10	6
B3GALT4	Innate	0.140526	4.74634e-10	no
IDI1	Granulocytes LD	-0.225623	4.99397e-10	no
LSM14A	Lymphoid	-0.0779367	5.00696e-10	3
COQ10A	Neutrophils LD	0.119855	5.10247e-10	7
DRAM1	Myeloid	0.146358	5.123e-10	16
LOC440354	NA	-0.140584	5.23593e-10	no
PSCDBP	NA	-0.199288	5.23756e-10	no
PRKCZ	Granulocytes LD	-0.0981156	5.27557e-10	no
PDCD4	Basophils LD	-0.110463	5.34521e-10	8
GIMAP2	T cells	0.157632	5.35512e-10	1
FTH1	Myeloid	-0.21581	5.35512e-10	no
C22orf32	NA	-0.113168	5.35708e-10	no
EREG	Myeloid Phagocytes	-0.216966	5.35901e-10	4
HSPA1B	APC	0.206085	5.43534e-10	no
DDX58	Neutrophils LD	0.176882	5.46853e-10	9
LOC729839	NA	0.124254	5.47931e-10	no
FOLR2	Myeloid Phagocytes	0.140008	5.48732e-10	4
PPP1R10	Myeloid	0.179606	5.82311e-10	no
C11orf80	B cells	-0.130565	5.9164e-10	5
MBOAT1	Myeloid	0.116975	5.94038e-10	no
ANKRD11	T cells	-0.105767	6.00106e-10	no
OAF	Myeloid Phagocytes	0.135543	6.10383e-10	no
SEMA4C	T cells	-0.130357	6.34379e-10	no
LOC730167	NA	-0.245217	6.34925e-10	no
IKZF5	T cells	-0.170177	6.35172e-10	1
RGS12	Monocytes NC+I	0.117453	6.41216e-10	no
CCDC56	NA	0.136029	6.46152e-10	no
SNX27	Myeloid	0.125358	6.4824e-10	no
MAF	T Memory	-0.152519	6.52353e-10	9
TSPO	Myeloid	0.0968268	6.84494e-10	no
NR1D2	T cells	-0.180226	6.90755e-10	1
DHRS4	Myeloid Phagocytes	0.093592	6.91208e-10	6
DNAJC13	Phagocytes	0.117037	6.97282e-10	no
PTAFR	Myeloid	0.198284	7.16572e-10	4
ERRFI1	T gd	-0.191428	7.46307e-10	no
EGR1	Monocytes C+I	-0.769287	7.66365e-10	no
IL6	APC	-0.269186	7.88112e-10	13
NPTN	Phagocytes	0.0889741	7.88112e-10	10
LRP5L	Basophils LD	-0.120822	8.20868e-10	no
SULT1A3	Myeloid Phagocytes	0.121143	8.22446e-10	no
RIPK2	Myeloid	-0.323736	8.56895e-10	4
DSE	Phagocytes	0.138655	8.56895e-10	no
DPYD	Myeloid	0.161253	8.65398e-10	no
AOAH	Myeloid Phagocytes	0.107788	8.67088e-10	10
ARHGAP1	Monocytes NC+I	0.0718268	8.75678e-10	9
LOC374395	NA	0.0817569	8.99712e-10	no
HEBP1	Phagocytes	0.108665	9.06055e-10	18
RAB7A	Phagocytes	0.0869616	9.30044e-10	10
LOC652773	NA	-0.209962	9.43162e-10	no
TSR2	Lymphoid	-0.0843339	9.68088e-10	15
CAMKK2	Myeloid	0.124759	9.71878e-10	16
SFRS5	NA	-0.158889	9.75077e-10	no
PPT1	Phagocytes	0.104109	9.75077e-10	no
ZNF275	Lymphoid	-0.100883	9.81713e-10	no
LOC728492	NA	-0.113047	9.9036e-10	no
ITM2A	T cells	-0.115108	9.92632e-10	1
CHCHD4	Myeloid Phagocytes	0.12211	1.00367e-09	no
IKBKE	T cells	0.133341	1.02083e-09	1
TCN2	Myeloid Phagocytes	0.16245	1.04349e-09	no
UTP6	APC	0.140384	1.05193e-09	13
LOC100134868	NA	-0.146146	1.05279e-09	no
RCAN3	T CD4	-0.137936	1.07657e-09	1
MAPKAPK3	Phagocytes	0.0926851	1.09215e-09	10
C19orf48	Lymphoid	-0.145135	1.12106e-09	17
CLEC1A	Phagocytes	0.118884	1.12745e-09	no
DARS2	APC	0.134348	1.1623e-09	no
THBD	Phagocytes	-0.217702	1.19637e-09	4
GSTTP2	NA	-0.175105	1.21834e-09	no
HLA-B	Neutrophils LD	0.120236	1.22184e-09	9
BCL2L13	Myeloid Phagocytes	0.0857499	1.23682e-09	no
RBM15	B cells	-0.130821	1.2424e-09	no
MED20	APC	0.181288	1.25008e-09	13
LOC731878	NA	-0.187146	1.29439e-09	no
FOSL2	Innate	-0.242196	1.31025e-09	10
BEX4	DCs	-0.115706	1.31942e-09	no
OLR1	Myeloid	-0.403809	1.33415e-09	no
PSMA6	DCs	0.0857683	1.33778e-09	6
SLC16A3	Myeloid	0.138522	1.35044e-09	16
TIMM10	Neutrophils LD	0.133608	1.36365e-09	12
SNRNP200	T cells	-0.108108	1.37056e-09	3
LOC647384	NA	-0.17724	1.3799e-09	no
DHX58	Phagocytes	0.148652	1.38963e-09	23
C1orf66	NA	0.101083	1.40657e-09	no
SLC5A8	NA	-0.179454	1.42416e-09	no
KLHDC2	Lymphoid	-0.0997545	1.44303e-09	7
COX8A	Phagocytes	0.0773101	1.45484e-09	12
NCRNA00219	NA	-0.130049	1.49309e-09	no
CBR4	B cells	0.184992	1.49309e-09	no
RAB11FIP1	Phagocytes	0.13104	1.55382e-09	4
ZNF101	T cells	-0.143612	1.56203e-09	1
LOC162073	NA	0.118643	1.57376e-09	no
MYLIP	Granulocytes LD	-0.172425	1.58059e-09	9
TIMP2	Phagocytes	0.170711	1.5902e-09	no
FAM116B	NA	0.120361	1.6027e-09	no
ULK1	Neutrophils LD	-0.110464	1.63683e-09	no
NFE2L1	Monocytes	0.134578	1.66436e-09	no
SNORA64	NA	-0.165056	1.67449e-09	no
TIMM22	Lymphoid	-0.102146	1.68796e-09	no
CDKN1C	Monocytes NC+I	0.172425	1.71433e-09	no
EID3	T cells	-0.140043	1.71888e-09	no
KIAA0114	NA	-0.136103	1.72605e-09	no
NFKBIA	Myeloid	-0.272853	1.72605e-09	22
YES1	Basophils LD	-0.175104	1.79257e-09	2
C14orf142	NA	0.124526	1.81118e-09	no
NUFIP2	Granulocytes LD	-0.116461	1.83434e-09	no
DRD3	NA	-0.20012	1.88652e-09	no
KLHL36	Adaptive	-0.135523	1.91656e-09	7
TOR1A	Phagocytes	0.107214	1.92438e-09	10
ZNF431	Adaptive	-0.106823	1.98985e-09	8
ATG2A	Neutrophils LD	-0.223141	2.01251e-09	9
RAD51C	Basophils LD	-0.108217	2.03101e-09	no
RPS23	Lymphoid	-0.107411	2.04332e-09	12
RGS14	Neutrophils LD	0.169174	2.05001e-09	19
TP53INP2	Neutrophils LD	-0.293941	2.05919e-09	no
ROBLD3	NA	0.102474	2.06347e-09	no
VPS35	Myeloid Phagocytes	0.15712	2.07619e-09	no
LYL1	Progenitors	0.150516	2.10698e-09	no
GNG5	Phagocytes	0.0999735	2.11281e-09	no
CARD11	Lymphoid	-0.149425	2.11281e-09	no
FAM110A	Myeloid	0.100437	2.11507e-09	20
PIM1	T cells	0.194578	2.11507e-09	2
NUP214	Neutrophils LD	0.127004	2.13719e-09	no
PILRA	Myeloid	0.168249	2.15071e-09	4
CARD16	Myeloid	0.138165	2.16211e-09	10
PNRC1	Myeloid	-0.148109	2.17468e-09	20
LMTK3	NA	-0.124136	2.17781e-09	no
RCAN1	Phagocytes	0.0974513	2.23992e-09	no
CD58	Myeloid	0.0978797	2.23992e-09	10
TRA2A	Lymphoid	-0.154009	2.24901e-09	no
C5AR1	Myeloid	-0.297828	2.28245e-09	4
RNF20	Monocytes	0.115491	2.29865e-09	no
PHF23	B cells	0.177933	2.33023e-09	no
AGPAT9	NA	0.125949	2.40098e-09	no
C5orf21	NA	-0.0933149	2.40606e-09	no
ATP5F1	APC	0.0745635	2.41011e-09	6
NUBP1	APC	0.101299	2.53093e-09	6
LOC728744	NA	0.193781	2.54281e-09	no
CDK6	Progenitors	-0.0990801	2.55454e-09	7
STK17B	Myeloid	-0.236447	2.58509e-09	no
STYXL1	Myeloid	0.0895138	2.59534e-09	no
MED12	Neutrophils LD	0.171031	2.66433e-09	8
THUMPD1	T cells	-0.106592	2.67057e-09	2
POLDIP3	Myeloid Phagocytes	0.0885219	2.71654e-09	no
RCBTB2	Myeloid	0.122269	2.76544e-09	10
WDR74	Lymphoid	-0.178108	2.86743e-09	17
MTO1	Lymphoid	0.130263	2.87224e-09	1
MYBPC3	Myeloid	0.122932	2.95139e-09	no
ASGR1	Myeloid Phagocytes	0.144889	2.95139e-09	no
FKBP11	Lymphoid	-0.174906	2.95598e-09	18
EPHA4	T Memory	-0.124175	3.01792e-09	1
IFITM2	Neutrophils LD	0.181681	3.03054e-09	9
TMCO1	Plasmablasts	0.107259	3.03054e-09	6
SULF2	Phagocytes	0.140645	3.03649e-09	2
SHFM1	NA	0.0923371	3.06926e-09	no
RALB	Myeloid	0.109477	3.13632e-09	4
ODF3B	Phagocytes	0.149019	3.19297e-09	2
G6PD	Innate	0.0893611	3.21549e-09	10
ARHGAP17	APC	0.0999527	3.24291e-09	13
TMEM173	T cells	0.102723	3.41367e-09	no
JMJD6	Granulocytes LD	-0.206319	3.41367e-09	9
ITPRIP	Innate	-0.235393	3.44688e-09	10
SAMD9	Neutrophils LD	0.176306	3.46857e-09	no
RIPK3	Granulocytes LD	0.103582	3.46857e-09	9
TTLL12	Progenitors	0.115698	3.50942e-09	no
NSF	APC	0.10392	3.52314e-09	13
LOC648343	NA	-0.129802	3.55026e-09	no
LHFPL2	pDCs	0.148162	3.63181e-09	4
TM9SF1	Plasmablasts	0.0977623	3.64834e-09	21
HADHB	Myeloid Phagocytes	0.0861191	3.69268e-09	no
VIM	Myeloid	0.0929623	3.70767e-09	no
KBTBD8	B Naive+Memory	-0.159877	3.71648e-09	no
CHD7	B cells	-0.157347	3.71648e-09	11
PIAS2	Lymphoid	-0.134794	3.77311e-09	7
ZNF548	Lymphoid	-0.103305	3.78302e-09	3
NCOA4	Myeloid	0.0999491	3.89829e-09	16
NFE2	Myeloid	0.212598	4.08213e-09	4
C1GALT1C1	Phagocytes	0.142148	4.1206e-09	12
KIAA0355	Adaptive	-0.094483	4.1206e-09	11
NPL	Monocytes	0.137614	4.13632e-09	22
RILPL1	Neutrophils LD	-0.0958123	4.14672e-09	no
MS4A4A	Myeloid Phagocytes	0.15331	4.16916e-09	4
GORASP1	APC	0.126965	4.40727e-09	4
SDHD	Phagocytes	0.113355	4.46686e-09	6
DPRXP4	NA	0.129848	4.51537e-09	no
SLC38A1	Lymphoid	-0.114104	4.8162e-09	2
ZNF800	Lymphoid	-0.113278	4.82064e-09	7
PLSCR1	Phagocytes	0.213288	4.91112e-09	no
TMEM93	NA	-0.0977424	5.15785e-09	no
C11orf48	NA	0.115158	5.17058e-09	no
SNORD30	NA	-0.141925	5.30038e-09	no
RNF126	Lymphoid	-0.148328	5.33155e-09	7
NSL1	Phagocytes	0.121163	5.37777e-09	6
PRKAR1A	Phagocytes	0.104909	5.71763e-09	16
TOMM20	T cells	-0.106518	5.89723e-09	1
MRLC2	NA	0.0639595	5.95969e-09	no
WWP1	T cells	-0.102965	5.96925e-09	1
LOC441268	NA	0.14866	6.06429e-09	no
MYL6	Myeloid	0.0669813	6.18343e-09	10
RORA	T cells	-0.17853	6.29207e-09	2
CD53	Innate	0.0998945	6.34955e-09	22
PIK3IP1	T cells	-0.168176	6.34955e-09	1
COPS5	Plasmablasts	0.0957168	6.51277e-09	6
SFT2D2	pDCs	0.10545	7.01391e-09	no
LOC100129094	NA	-0.154014	7.12279e-09	no
ITM2B	Granulocytes LD	0.100181	7.2535e-09	5
FTL	Myeloid	0.0819234	7.2535e-09	no
LOC730256	NA	-0.165708	7.30897e-09	no
MAT2A	APC	-0.150229	7.37462e-09	no
SLC46A2	Myeloid Phagocytes	0.183684	7.58408e-09	4
MPP5	Plasmablasts	-0.113586	7.76382e-09	no
PPIAL4A	NA	0.0731505	7.83818e-09	no
FAM169A	T cells	-0.116313	7.90618e-09	no
RNMTL1	NA	-0.134444	7.91713e-09	no
ZW10	Plasmablasts	0.126853	8.00365e-09	no
C15orf39	Phagocytes	0.166412	8.02515e-09	1
ACO2	APC	0.106302	8.0425e-09	13
LOC100132564	NA	-0.206067	8.08635e-09	no
TRIAP1	Lymphoid	-0.102438	8.12537e-09	6
LOC439953	NA	0.0730055	8.1826e-09	no
DUS3L	Lymphoid	-0.126624	8.35157e-09	no
COX19	T cells	-0.109236	8.35416e-09	1
C14orf104	NA	0.139246	8.39853e-09	no
TJP2	Monocytes	0.13596	8.56333e-09	no
GNPDA1	Myeloid Phagocytes	0.1083	8.68471e-09	5
ARHGEF2	Myeloid	0.124114	8.91206e-09	4
IER2	Myeloid	-0.200429	9.04477e-09	22
PARVG	Phagocytes	0.0941759	9.16998e-09	4
APTX	pDCs	0.107626	9.27767e-09	no
S100A6	Myeloid	0.110032	9.37636e-09	10
LOC653596	NA	-0.157812	9.54732e-09	no
STXBP5	Granulocytes LD	-0.111001	9.54732e-09	19
PRDX3	Phagocytes	0.118677	9.59675e-09	no
MRPS30	Lymphoid	-0.102376	9.69588e-09	3
LOC644250	NA	-0.13356	9.98589e-09	no
OGFR	APC	0.121996	1.00619e-08	20
FAM20C	Myeloid Phagocytes	0.152825	1.01127e-08	no
ANKFY1	Myeloid	0.107924	1.01978e-08	5
RAB32	Myeloid	0.105728	1.04534e-08	4
NDUFB3	Phagocytes	0.0961694	1.06113e-08	no
FCGR2A	Myeloid	0.176845	1.08222e-08	1
FLJ10374	NA	-0.126248	1.08519e-08	no
HSF2	T cells	-0.117621	1.08801e-08	1
MAP1LC3A	Neutrophils LD	-0.138452	1.0892e-08	no
KBTBD2	Granulocytes LD	-0.12843	1.09026e-08	9
RUNDC2C	NA	-0.139752	1.09127e-08	no
RNH1	Myeloid Phagocytes	0.109841	1.0949e-08	no
BTBD7	Basophils LD	-0.103397	1.11454e-08	no
ANXA5	Myeloid Phagocytes	0.0935646	1.12019e-08	no
LOC728532	NA	0.111938	1.12348e-08	no
WDR1	Phagocytes	0.0671124	1.16175e-08	9
TKT	Myeloid	0.09367	1.17434e-08	18
ZDHHC7	Myeloid	0.0941249	1.17434e-08	20
CIRBP	Lymphoid	-0.139495	1.19638e-08	no
LOC653103	NA	-0.11378	1.21765e-08	no
PANX2	Neutrophils LD	-0.168342	1.21765e-08	no
DDX41	APC	0.0941795	1.22084e-08	no
DDX60	T cells	0.179689	1.25172e-08	23
CMKLR1	pDCs	0.122458	1.25172e-08	no
ARRDC2	Monocytes NC+I	-0.161474	1.2659e-08	7
CANX	Plasmablasts	0.0755081	1.26769e-08	21
DTX3L	Myeloid	0.149478	1.27169e-08	23
KCTD21	Myeloid	0.117873	1.28157e-08	no
DDX60L	Myeloid	0.186464	1.29007e-08	10
SNORA3	T cells	-0.198957	1.3101e-08	no
ZSCAN18	Progenitors	-0.103041	1.32086e-08	11
SUCLA2	Myeloid Phagocytes	0.118647	1.33141e-08	no
CD48	Myeloid Phagocytes	0.0775875	1.33623e-08	6
PTBP2	Adaptive	-0.112299	1.33623e-08	8
CTNNB1	Myeloid	-0.216755	1.34044e-08	no
DUSP5	pDCs	-0.270936	1.35101e-08	no
CFP	Myeloid	0.148764	1.39292e-08	18
LARP1	Adaptive	0.152821	1.40266e-08	12
PBX4	T cells	-0.107608	1.41823e-08	1
COMMD10	DCs	0.0927864	1.42789e-08	no
GPR44	NA	0.146485	1.44044e-08	no
SLC7A6OS	T cells	0.10534	1.45962e-08	1
SCPEP1	APC	0.11863	1.51621e-08	no
SON	T cells	0.111106	1.52106e-08	12
PITPNC1	T cells	-0.113279	1.57727e-08	2
FOXJ3	T cells	-0.0908246	1.57821e-08	1
KIAA0194	NA	-0.101665	1.59666e-08	no
ADPRH	APC	0.126281	1.60682e-08	13
C17orf59	NA	0.120863	1.63782e-08	no
THEM2	NA	0.113096	1.63946e-08	no
DENND5A	Myeloid	0.104235	1.65474e-08	no
RSRC2	Adaptive	-0.130429	1.65474e-08	3
HLA-H	Neutrophils LD	0.113242	1.66377e-08	23
LOC100129697	NA	0.10373	1.67022e-08	no
C9orf23	NA	0.131443	1.67022e-08	no
BET1	Lymphoid	0.158607	1.67022e-08	no
RPS6KA1	Phagocytes	0.110454	1.67136e-08	10
EXOSC5	DCs	0.106484	1.6762e-08	17
ZCCHC6	Myeloid	0.173839	1.71729e-08	10
HSPA8	Lymphoid	0.118711	1.73493e-08	3
CTSA	Myeloid	0.12956	1.76842e-08	no
TMEM49	NA	0.144289	1.78288e-08	no
C8orf33	Lymphoid	-0.101135	1.79707e-08	no
ALG13	Lymphoid	-0.165983	1.82188e-08	1
LRIG1	T cells	-0.131763	1.83733e-08	1
VASH1	Myeloid Phagocytes	0.097674	1.83835e-08	no
KIAA0146	NA	0.135247	1.85072e-08	no
BCL2	Adaptive	-0.102454	1.86527e-08	11
LOC643930	NA	-0.214342	1.88161e-08	no
FLJ12355	NA	0.102056	1.88161e-08	no
GLT25D1	NA	0.0960858	1.92405e-08	no
KIAA1143	T CD4	-0.111834	1.93522e-08	no
NDEL1	Granulocytes LD	-0.188893	1.95035e-08	9
HSPA1A	Myeloid	0.294614	1.95106e-08	16
CAMLG	Granulocytes LD	-0.0754319	1.95773e-08	no
ROGDI	Myeloid Phagocytes	0.144942	2.01355e-08	no
FLJ25363	NA	-0.130565	2.05373e-08	no
DAPK1	Phagocytes	0.18302	2.05814e-08	4
ANKRD9	Plasmablasts	-0.193457	2.05814e-08	no
TWISTNB	T cells	-0.131556	2.11992e-08	no
LOC648998	NA	0.107211	2.13953e-08	no
SNORD99	T cells	-0.123159	2.14012e-08	15
ZXDB	Lymphoid	-0.126656	2.16665e-08	no
PGRMC2	T cells	-0.112997	2.18272e-08	no
LOC650128	NA	-0.15721	2.18298e-08	no
COPS7A	Phagocytes	0.0907593	2.19932e-08	no
KLRAQ1	NA	0.1333	2.31608e-08	no
TBC1D15	T cells	-0.103112	2.31643e-08	1
SNORD6	NA	-0.115461	2.35061e-08	no
PHACTR1	APC	-0.220005	2.35642e-08	4
ISG15	Myeloid	0.252606	2.43233e-08	23
RGS2	Myeloid	-0.20812	2.45791e-08	1
LOC100134537	NA	0.0882432	2.48247e-08	no
RHBDD1	APC	0.102373	2.48247e-08	no
TTYH3	Myeloid Phagocytes	0.16718	2.48247e-08	no
LOC100130166	NA	0.128356	2.51547e-08	no
TNFRSF13C	B Naive+Memory	-0.110079	2.51547e-08	11
CD163	Myeloid Phagocytes	0.16896	2.52057e-08	13
BCL7B	Myeloid Phagocytes	-0.138925	2.52835e-08	no
PARP3	Lymphoid	0.0950591	2.53045e-08	no
KRT86	Basophils LD	-0.240685	2.53327e-08	no
ATG7	Myeloid	0.111434	2.55286e-08	no
RG9MTD1	NA	-0.140062	2.5852e-08	no
RBCK1	Neutrophils LD	0.0935756	2.59274e-08	9
HLA-DRB4	NA	0.154951	2.62528e-08	no
PAPD5	T cells	-0.155547	2.62528e-08	no
HMGB1	Lymphoid	-0.125677	2.66289e-08	3
CD4	T CD4	0.133569	2.66662e-08	no
NUBPL	T Naive	-0.139196	2.70698e-08	3
IFNAR1	Phagocytes	0.139266	2.70752e-08	2
SNORA62	NA	-0.157815	2.71424e-08	no
MEFV	Myeloid	0.156875	2.71679e-08	4
SAMSN1	Myeloid	-0.313149	2.71679e-08	9
TMEM79	Lymphoid	0.162234	2.71957e-08	no
LOC143666	NA	-0.108537	2.82615e-08	no
ALDH2	Phagocytes	0.143003	2.84286e-08	4
NUP62	APC	0.125499	2.84442e-08	no
SYK	APC	0.118621	2.88816e-08	4
DCAF16	T cells	-0.119552	2.92292e-08	8
TXNIP	T cells	0.128697	3.00429e-08	no
FAM60A	pDCs	-0.0971369	3.02953e-08	no
FMNL2	Monocytes NC+I	0.117434	3.05663e-08	no
GLIPR1	Phagocytes	0.11468	3.06135e-08	no
MX2	Phagocytes	0.169908	3.20152e-08	no
FAM160A2	Neutrophils LD	0.11538	3.20629e-08	20
ARFIP1	Myeloid	0.136933	3.2263e-08	16
DDIT3	Neutrophils LD	-0.253044	3.26196e-08	9
LOC644935	NA	-0.13004	3.30403e-08	no
LOC100130775	NA	-0.116272	3.34732e-08	no
SERTAD2	Myeloid	-0.120453	3.34732e-08	no
CRIP2	T CD4	-0.134919	3.37278e-08	1
TM2D2	pDCs	0.129591	3.37625e-08	no
SPI1	Myeloid	0.120946	3.39738e-08	4
ARAP1	Myeloid	0.170507	3.41787e-08	18
PNO1	Lymphoid	-0.171504	3.48134e-08	no
GAPT	APC	0.19061	3.52019e-08	1
SOCS1	Basophils LD	-0.218414	3.5658e-08	no
NBEAL2	Neutrophils LD	0.138135	3.58182e-08	10
MAL	T CD4	-0.120821	3.61301e-08	1
SNRPA1	Lymphoid	-0.109578	3.62882e-08	1
TBC1D10B	Neutrophils LD	0.152103	3.67838e-08	no
TMEM185B	Neutrophils LD	-0.130797	3.67855e-08	no
PPP3CC	Lymphoid	-0.10521	3.69213e-08	no
C15orf23	NA	0.0899814	3.69399e-08	no
MMP9	Neutrophils LD	-0.291812	3.70725e-08	no
GCH1	Monocytes	0.137002	3.74678e-08	no
C22orf9	NA	0.107721	3.76012e-08	no
CCNH	T cells	-0.145899	3.76249e-08	no
LOC728098	NA	-0.171112	3.77589e-08	no
MAP3K11	Myeloid	0.137605	3.78275e-08	20
VPS37B	Granulocytes LD	-0.172874	3.80011e-08	no
MAN2B1	APC	0.151955	3.83466e-08	13
TMEM219	Myeloid Phagocytes	0.0894002	3.84353e-08	6
C20orf72	NA	0.12243	3.85816e-08	no
C9orf91	NA	0.0987832	3.86019e-08	no
TALDO1	Myeloid	0.0988904	3.92337e-08	no
TCP11L2	Adaptive	-0.138706	3.94175e-08	no
GALK1	Phagocytes	0.100931	3.96528e-08	no
FLJ21986	NA	0.115121	3.99473e-08	no
RNF181	Plasmablasts	0.0859989	4.01608e-08	12
NDUFB2	Myeloid Phagocytes	0.0687584	4.01608e-08	12
CREG1	Myeloid	0.112621	4.01608e-08	20
KRT10	Lymphoid	-0.111348	4.01861e-08	no
LOC100133477	NA	0.0996641	4.01861e-08	no
FARSA	APC	0.111125	4.0209e-08	no
NAAA	Myeloid Phagocytes	0.0955217	4.02914e-08	no
HNRPA2B1	NA	0.0797006	4.05984e-08	no
ZNF322A	NA	0.189907	4.06481e-08	no
ERMN	Monocytes NC+I	-0.14682	4.10778e-08	no
MAT2B	T cells	0.109035	4.17165e-08	2
PCTP	Myeloid	0.0971194	4.19066e-08	16
LAT2	Myeloid	0.107342	4.23636e-08	4
POM121C	Lymphoid	-0.0942992	4.30853e-08	14
SNORD56	NA	-0.130863	4.33038e-08	no
STRAP	DCs	-0.101377	4.33038e-08	no
LOC649009	NA	-0.113619	4.33114e-08	no
AASDHPPT	Monocytes	0.126806	4.3547e-08	no
TMEM165	Myeloid	0.11813	4.3547e-08	20
TMEM30B	T cells	-0.11136	4.42319e-08	no
CD28	T cells	-0.1431	4.44992e-08	1
ZFP106	NA	0.117848	4.51569e-08	no
DAXX	Lymphoid	0.121743	4.61361e-08	2
GNE	Monocytes NC	-0.104154	4.68573e-08	no
H2AFY	Phagocytes	0.0793079	4.69193e-08	no
PTPRO	APC	0.113561	4.70583e-08	13
GLCE	pDCs	0.131356	4.7237e-08	no
C1QC	Monocytes NC+I	0.159092	4.8629e-08	no
PPM1M	T cells	0.0841219	4.8629e-08	5
LOC440157	NA	-0.12402	4.8629e-08	no
CD55	Granulocytes LD	-0.226404	4.88273e-08	21
LYPD3	T CD4	-0.21446	4.92522e-08	no
CSNK1D	Neutrophils LD	-0.121217	4.9308e-08	20
ADAR	Neutrophils LD	0.104983	4.9524e-08	no
ATP5B	Myeloid Phagocytes	0.0659681	5.04451e-08	no
C12orf76	Progenitors	0.109805	5.05013e-08	no
HPS5	APC	0.119988	5.08458e-08	13
APEH	T cells	0.0885167	5.1389e-08	no
CCDC84	T cells	-0.087165	5.29307e-08	1
ADARB1	Lymphoid	-0.0807448	5.31837e-08	no
ARV1	Lymphoid	0.126109	5.32612e-08	no
NUP93	Myeloid Phagocytes	0.0980304	5.43021e-08	no
SFT2D1	Phagocytes	0.0920091	5.52226e-08	1
CH25H	NA	-0.152067	5.62288e-08	no
FBP1	Myeloid Phagocytes	0.131151	5.67389e-08	no
MEGF9	Neutrophils LD	0.131275	5.675e-08	22
FLJ44124	NA	-0.112197	5.75743e-08	no
PDCD6	Phagocytes	0.0751645	5.8719e-08	6
GATA2	Basophils LD	0.194747	5.89547e-08	no
SRBD1	Monocytes NC+I	0.0916444	5.89996e-08	no
TGM2	APC	0.139801	5.96913e-08	no
CYTIP	Granulocytes LD	-0.162014	5.96913e-08	5
LMAN2L	pDCs	0.119597	6.02801e-08	no
CYCSL1	NA	-0.155223	6.12074e-08	no
LOC400506	NA	0.110593	6.22202e-08	no
MED10	Lymphoid	-0.102996	6.31284e-08	15
SLC39A1	Phagocytes	0.103988	6.31284e-08	no
TFCP2	Myeloid Phagocytes	0.11842	6.39495e-08	no
KCNK12	Plasmablasts	-0.105349	6.39914e-08	no
KYNU	APC	0.135013	6.46411e-08	4
LOC644860	NA	-0.134259	6.49846e-08	no
ZNF341	APC	0.102356	6.49959e-08	no
BASP1	Neutrophils LD	-0.201074	6.53544e-08	4
EXOSC1	Lymphoid	0.0827909	6.63126e-08	15
PCDHB9	NA	-0.129971	6.67385e-08	no
SAC3D1	NA	0.102377	6.80103e-08	no
NMT1	pDCs	0.126072	6.84922e-08	no
CTSZ	APC	0.209387	6.84922e-08	no
LOC158301	NA	-0.111951	6.85153e-08	no
LOC648342	NA	-0.136197	6.89236e-08	no
NKX3-1	Neutrophils LD	-0.100397	7.06422e-08	no
PREI3	NA	-0.108307	7.13262e-08	no
MCTP1	Myeloid	0.120503	7.13878e-08	4
FOXP1	Adaptive	-0.118197	7.22941e-08	11
SNORD84	NA	-0.0979371	7.23966e-08	no
SNAPC1	APC	-0.151689	7.27923e-08	no
TAPBPL	Innate	0.0945777	7.45605e-08	no
FHOD1	Innate	0.157512	7.51648e-08	no
PSCD4	NA	0.0903645	7.54686e-08	no
NET1	T Naive	-0.134533	7.5776e-08	no
TCIRG1	Phagocytes	0.134151	7.5776e-08	20
PPP1R16B	Lymphoid	-0.144269	7.59206e-08	no
TMEM176B	Monocytes	0.141682	7.61759e-08	4
ST3GAL5	Monocytes NC+I	0.0912672	7.68818e-08	no
SNORD22	NA	-0.130554	7.7086e-08	no
LOC401321	NA	-0.141769	7.76027e-08	no
NFKBIB	Innate	-0.123473	7.9453e-08	no
RCN1	Myeloid Phagocytes	0.092706	7.95984e-08	no
C7orf23	NA	-0.0987885	7.98023e-08	no
IL27RA	Lymphoid	0.12563	8.10469e-08	7
FANCL	APC	0.103368	8.16069e-08	13
MITD1	Lymphoid	0.11875	8.16069e-08	1
BAG3	T CD4	-0.117794	8.18262e-08	no
IL1R2	Neutrophils LD	-0.229723	8.19383e-08	no
PARP4	Myeloid	0.0964571	8.21041e-08	no
SNX10	Phagocytes	0.146706	8.22059e-08	4
SNORA10	NA	-0.122508	8.22059e-08	no
FLII	Myeloid	0.148141	8.31526e-08	10
ANKRD37	Lymphoid	-0.172739	8.31526e-08	no
C17orf44	NA	0.132158	8.3521e-08	no
LOC641844	NA	0.107232	8.4475e-08	no
MTHFSD	APC	0.110406	8.44761e-08	no
DCLRE1C	APC	-0.121522	8.45573e-08	no
PPM1B	Neutrophils LD	-0.0878533	8.49154e-08	no
SNORD10	NA	-0.20738	8.49418e-08	no
GSTM3	T cells	-0.0995131	8.5244e-08	no
KIAA0492	NA	-0.144202	8.57312e-08	no
GBP3	T cells	0.116596	8.66737e-08	2
NUDT7	T cells	0.111191	8.68678e-08	no
VPS29	Myeloid Phagocytes	0.0779831	8.80999e-08	6
ABHD3	Neutrophils LD	0.114372	8.9374e-08	9
AHCYL1	Phagocytes	0.0874017	9.09818e-08	no
RNF130	Phagocytes	0.102206	9.13326e-08	4
BEST1	Myeloid	0.133176	9.14639e-08	no
JMY	T cells	-0.137886	9.17378e-08	no
RAD23B	Innate	-0.137205	9.31579e-08	no
MGC15763	NA	-0.128445	9.39923e-08	no
MEN1	Lymphoid	0.109773	9.49197e-08	no
DDX23	T cells	0.103047	9.54766e-08	2
MPEG1	APC	0.173276	9.57513e-08	4
ZNF668	Innate	-0.115899	9.69546e-08	no
SELM	NA	-0.10968	9.74976e-08	no
SIAH1	B Naive+Memory	-0.152229	9.74976e-08	no
ABCC10	T cells	0.109669	9.76883e-08	2
SPATS2L	Myeloid	0.143279	9.78524e-08	23
TLR6	Neutrophils LD	0.147714	9.85611e-08	4
SEPX1	NA	0.166789	9.90086e-08	no
LOC202134	NA	-0.117981	9.96184e-08	no
SEC23IP	Plasmablasts	0.118851	9.96184e-08	no
ATP5EP2	NA	0.0721772	9.9882e-08	no
LOC653489	NA	-0.109362	1.00548e-07	no
VEGFB	pDCs	-0.103133	1.01247e-07	no
C5orf15	APC	0.0873198	1.01457e-07	13
UBE2B	Neutrophils LD	-0.11303	1.01766e-07	19
JMJD1C	Neutrophils LD	-0.126056	1.02622e-07	21
FAM89B	Neutrophils LD	0.0963494	1.03274e-07	no
UQCRC1	Myeloid Phagocytes	0.0837198	1.03325e-07	6
TRAF3IP2	Adaptive	-0.0903099	1.03872e-07	no
C1orf163	NA	0.0862332	1.05459e-07	no
MAP1S	Myeloid	0.140759	1.05746e-07	16
TPM2	pDCs	-0.118895	1.05773e-07	no
LOC729887	NA	-0.102912	1.05953e-07	no
CDK2AP2	Lymphoid	0.12775	1.07577e-07	15
PCBP1	Phagocytes	0.0601644	1.07577e-07	20
ISCA1	T cells	-0.141286	1.07898e-07	2
LOC100127975	NA	-0.149846	1.0815e-07	no
GAPDH	Myeloid	0.0914348	1.0909e-07	6
MAPK6	Monocytes C+I	-0.143557	1.09582e-07	no
HOM-TES-103	NA	0.139226	1.10123e-07	no
SCO1	APC	0.0883157	1.10647e-07	no
LOC441019	NA	0.137416	1.11823e-07	no
PGLS	Phagocytes	0.0786534	1.12558e-07	no
C5orf20	NA	0.0911436	1.12558e-07	no
PIK3AP1	APC	0.132585	1.13692e-07	1
LOC282997	NA	-0.0867037	1.13993e-07	no
LOC440993	NA	-0.0993131	1.15888e-07	no
SLC25A11	Phagocytes	0.108293	1.16301e-07	6
LOC100131718	NA	-0.156658	1.16724e-07	no
ITK	T cells	-0.112324	1.18823e-07	1
BRI3P1	NA	0.113717	1.19929e-07	no
BTN3A1	T cells	0.113567	1.20334e-07	2
C15orf48	NA	-0.280656	1.20665e-07	no
RTN4	Myeloid	0.0758251	1.22389e-07	20
CENPBD1	Myeloid Phagocytes	0.115423	1.22648e-07	no
ANXA2P1	NA	0.120167	1.24999e-07	no
SMUG1	APC	0.0964503	1.25055e-07	no
SIGLEC1	Phagocytes	0.163891	1.25573e-07	4
FAM48A	NA	0.132875	1.2621e-07	no
DENND2D	T cells	0.18181	1.26252e-07	2
MLL5	NA	-0.157007	1.27944e-07	no
CTR9	Basophils LD	0.123045	1.28327e-07	8
CXCL9	NA	0.105443	1.29094e-07	no
POLE3	Lymphoid	-0.0886127	1.29186e-07	no
GNA13	Granulocytes LD	-0.137973	1.2934e-07	9
LRIG2	Lymphoid	-0.0955775	1.295e-07	8
FAR2	Neutrophils LD	0.118132	1.29916e-07	no
PER1	T cells	-0.267624	1.30105e-07	1
MKL1	Myeloid	0.151047	1.30466e-07	no
TWF2	Phagocytes	0.0936546	1.33044e-07	6
ELK4	Lymphoid	-0.118237	1.33222e-07	1
KIAA0907	Lymphoid	0.203313	1.33402e-07	no
MDH1	Lymphoid	0.0722228	1.34165e-07	no
YWHAG	Myeloid Phagocytes	0.109248	1.34648e-07	no
SLC12A6	Granulocytes LD	-0.0986552	1.34984e-07	no
PHTF1	Granulocytes LD	0.0986355	1.35007e-07	no
ARID2	Basophils LD	-0.100373	1.35312e-07	8
MED30	T cells	-0.102075	1.36078e-07	no
ITGAL	T cells	0.0887971	1.37248e-07	no
LOC648921	NA	-0.148163	1.37265e-07	no
DUSP8	NA	-0.145087	1.40518e-07	no
FAM190B	NA	-0.114331	1.4085e-07	no
ARHGAP25	Neutrophils LD	0.12075	1.40882e-07	no
TC2N	T cells	-0.117902	1.42722e-07	1
LRRK1	APC	0.101388	1.45169e-07	2
ZNF786	Lymphoid	-0.111715	1.45493e-07	no
EVI2B	Myeloid	0.103995	1.46405e-07	18
CD6	T cells	-0.107715	1.47104e-07	1
SUPV3L1	Lymphoid	-0.119875	1.48681e-07	3
GSN	Phagocytes	0.154534	1.519e-07	4
SNX11	Myeloid	0.111416	1.52507e-07	10
L3MBTL3	B Naive+Memory	-0.0922311	1.5301e-07	no
PIK3R1	T cells	-0.232799	1.53338e-07	2
RFX7	Progenitors	-0.0920401	1.53857e-07	no
HLA-DQA1	APC	0.132464	1.54285e-07	13
ADNP2	T CD8 Naive	-0.135914	1.54629e-07	no
NAE1	Lymphoid	-0.0830931	1.55969e-07	3
DHRS7B	Myeloid	0.107603	1.56256e-07	18
LOC730316	NA	-0.0962664	1.56748e-07	no
RCCD1	APC	0.106988	1.57729e-07	no
AGFG1	Myeloid Phagocytes	-0.124899	1.58536e-07	no
S100A4	Myeloid	0.0866659	1.59503e-07	10
LOC100129905	NA	-0.160287	1.60981e-07	no
LOC728142	NA	-0.132392	1.61303e-07	no
PROK2	Neutrophils LD	-0.209228	1.62587e-07	10
BLR1	NA	-0.164416	1.62587e-07	no
TTC31	Lymphoid	0.0751767	1.6403e-07	3
CHMP5	Phagocytes	0.127005	1.67179e-07	no
ATP6V0E1	Neutrophils LD	0.090855	1.68346e-07	6
KLHL3	T cells	-0.0987167	1.68533e-07	no
COBLL1	B cells	-0.161929	1.68533e-07	5
ZBTB20	Adaptive	-0.112574	1.69289e-07	11
NOP16	Lymphoid	0.099477	1.69329e-07	17
INTS3	Phagocytes	0.111464	1.70085e-07	no
LOC646916	NA	-0.105586	1.71401e-07	no
TRNT1	Basophils LD	0.126656	1.74098e-07	8
CLCN3	pDCs	0.105924	1.74098e-07	no
LOC728635	NA	0.103364	1.74098e-07	no
HEXB	Phagocytes	0.0642719	1.77649e-07	10
DUSP1	Myeloid	-0.323306	1.79197e-07	20
RTTN	Lymphoid	-0.091484	1.8252e-07	8
SLC2A1	Lymphoid	-0.106993	1.82653e-07	no
RN7SK	NA	-0.108721	1.82653e-07	no
BLVRA	Myeloid Phagocytes	0.127563	1.83499e-07	no
JUND	Neutrophils LD	-0.133365	1.862e-07	no
MNDA	Myeloid	0.216822	1.86637e-07	4
ACSL5	T Memory	0.0869835	1.88782e-07	no
STAB1	Monocytes C+I	0.175181	1.89362e-07	4
ICA1	Progenitors	-0.12814	1.91076e-07	no
LOC401397	NA	0.103812	1.91355e-07	no
ALOX5	Myeloid	0.0969971	1.93126e-07	4
LOC123688	NA	-0.168572	1.94435e-07	no
SLC25A42	Lymphoid	-0.100413	1.96582e-07	no
WDR5B	Myeloid	0.114472	1.99233e-07	no
RARRES3	T cells	0.0952836	2.01691e-07	2
YIPF1	Phagocytes	0.0811965	2.05417e-07	10
UNC50	Myeloid Phagocytes	0.0858933	2.06431e-07	6
RHBDD2	Basophils LD	-0.136923	2.07117e-07	no
ZC3H10	Myeloid	0.134203	2.07838e-07	no
C2CD2L	Myeloid	0.126111	2.11803e-07	no
IFIT5	Neutrophils LD	0.113451	2.11864e-07	23
POP1	Lymphoid	0.0894127	2.12407e-07	no
ANKRD22	Myeloid	0.241107	2.12583e-07	no
ALPL	Neutrophils LD	-0.329124	2.13417e-07	no
TBL2	Plasmablasts	0.124251	2.14641e-07	7
LOC144438	NA	-0.158504	2.16103e-07	no
RYK	Adaptive	-0.0895973	2.18984e-07	no
BHLHB2	NA	-0.179134	2.19633e-07	no
SLFN13	NK	-0.109401	2.19633e-07	2
FBL	Lymphoid	-0.0906591	2.20124e-07	17
TRAPPC1	Innate	0.0664289	2.21876e-07	6
PRKACB	Lymphoid	-0.150788	2.2188e-07	3
ZFC3H1	Myeloid	0.147406	2.23167e-07	14
HIF1AN	Monocytes NC	0.101092	2.25128e-07	8
VPS41	Phagocytes	-0.125258	2.25782e-07	16
HNRNPU	Phagocytes	-0.20342	2.27396e-07	7
LOC100131785	NA	0.0887519	2.28875e-07	no
TBC1D2B	T cells	0.126587	2.29524e-07	1
GOLPH3L	Lymphoid	0.111511	2.33896e-07	no
LPCAT2	Myeloid	0.122186	2.34152e-07	4
LOC729446	NA	-0.0860154	2.34767e-07	no
TNFAIP1	mDCs	0.114643	2.38263e-07	no
SNORD3D	NA	-0.168412	2.40413e-07	no
C9orf167	NA	0.196413	2.43083e-07	no
C5orf53	NA	0.162468	2.4365e-07	no
MED11	Phagocytes	0.111322	2.47601e-07	no
LOC100130053	NA	-0.129554	2.49174e-07	no
EIF4ENIF1	Basophils LD	0.103179	2.50084e-07	no
SLC47A1	pDCs	0.0843505	2.54573e-07	no
MOSPD2	Myeloid	0.127246	2.54786e-07	no
SLC22A15	Myeloid	0.128519	2.56813e-07	1
SLC35B3	Plasmablasts	0.127357	2.64424e-07	no
CLDND1	T Memory	-0.0928694	2.6662e-07	1
SNORD15B	NA	-0.0966696	2.67911e-07	no
MRPL17	Lymphoid	0.0862322	2.69165e-07	no
SYT15	Phagocytes	-0.110026	2.6956e-07	no
LOC400446	NA	-0.112764	2.6956e-07	no
SPSB2	Lymphoid	0.127062	2.69836e-07	no
ETNK1	APC	-0.132418	2.69836e-07	no
RXRA	Myeloid	0.138246	2.69886e-07	10
BST1	Phagocytes	0.116945	2.71208e-07	4
ALAD	Myeloid Phagocytes	0.084437	2.75102e-07	no
SIGLEC5	Phagocytes	0.123888	2.75213e-07	4
GADD45B	Myeloid	-0.169016	2.76287e-07	22
IL15RA	Monocytes	0.0889865	2.7641e-07	no
INTS5	Lymphoid	0.143945	2.84839e-07	3
PFKFB3	Myeloid	-0.405794	2.86019e-07	no
C11orf82	NA	0.117842	2.86112e-07	no
FBXO4	Lymphoid	0.0865013	2.8708e-07	no
GSTO1	Myeloid	0.0811003	2.88421e-07	no
TMEM229B	T cells	0.117767	2.95382e-07	2
ACAA1	Phagocytes	0.0885175	2.95527e-07	10
FLJ35390	NA	-0.10613	2.95647e-07	no
LGMN	DCs	-0.132599	2.96702e-07	no
NFE2L2	Myeloid	-0.204571	2.97504e-07	20
HABP4	T cells	-0.104349	2.98528e-07	no
MRPL53	Plasmablasts	0.0912146	2.99613e-07	no
INPP4B	T cells	-0.102186	3.01641e-07	1
NUP37	Plasmablasts	0.104185	3.04384e-07	no
ASGR2	Myeloid Phagocytes	0.131724	3.05315e-07	no
DSCR3	Innate	0.0725773	3.12665e-07	8
ALG9	Lymphoid	-0.0909706	3.14721e-07	3
RUNX3	T cells	-0.148839	3.15981e-07	2
C11orf68	Neutrophils LD	0.11779	3.1606e-07	no
RNF216	T cells	-0.112438	3.17325e-07	1
CRTC3	Lymphoid	-0.0861955	3.17531e-07	no
METTL3	Lymphoid	0.126379	3.2114e-07	no
PPIL1	Lymphoid	0.112902	3.2114e-07	no
ADAM28	B cells	-0.124942	3.22697e-07	1
LOC100132655	NA	-0.103968	3.2299e-07	no
EIF2B2	Lymphoid	0.081289	3.25526e-07	no
ZMYM6	APC	0.133851	3.29588e-07	no
SQRDL	Myeloid	0.112315	3.31586e-07	5
DPP3	APC	0.0938448	3.36e-07	no
RGL2	Neutrophils LD	0.114418	3.40097e-07	no
BRSK1	NA	0.182877	3.43604e-07	no
LRRC57	Basophils LD	-0.092427	3.46171e-07	9
MTIF3	B cells	0.0990061	3.46354e-07	no
LOC646996	NA	-0.102813	3.47392e-07	no
CLK3	Neutrophils LD	-0.085449	3.49095e-07	9
FGF9	T cells	-0.110179	3.51134e-07	no
LOC653171	NA	-0.159506	3.5458e-07	no
OBFC2A	NA	0.129631	3.58192e-07	no
APBB1IP	Neutrophils LD	0.16154	3.58496e-07	19
RB1CC1	Granulocytes LD	-0.0726015	3.58496e-07	19
PECAM1	Phagocytes	0.120034	3.58496e-07	no
PLAG1	T Naive	-0.0904654	3.59501e-07	no
GTF2B	Myeloid	-0.123898	3.62949e-07	6
CTRL	Neutrophils LD	-0.131586	3.63306e-07	no
BAZ1B	Lymphoid	0.123277	3.63722e-07	no
CDC14A	T cells	-0.122647	3.68289e-07	1
PHC3	Lymphoid	-0.121946	3.6896e-07	1
PGM2	Myeloid	0.0946024	3.72692e-07	10
ANKMY1	T cells	-0.0846186	3.73876e-07	1
CDC42BPB	APC	0.118615	3.75376e-07	no
GTF2H1	T CD4	0.124938	3.75427e-07	no
PMP22	Basophils LD	-0.13763	3.76363e-07	no
LYSMD2	Phagocytes	0.10187	3.81185e-07	no
NHLRC3	Myeloid Phagocytes	0.107324	3.8405e-07	no
POLR1C	Lymphoid	-0.131981	3.84108e-07	1
CCDC88A	Myeloid Phagocytes	0.102174	3.90012e-07	13
MOBKL1B	NA	0.127393	3.93577e-07	no
C4orf18	NA	0.160103	3.93577e-07	no
LPAR1	Phagocytes	0.136285	3.94408e-07	no
CCNB1IP1	Lymphoid	-0.0811905	3.96535e-07	no
CORO1B	Phagocytes	0.0837392	3.97982e-07	2
BYSL	pDCs	0.111337	4.00004e-07	no
HCLS1	Phagocytes	0.0619482	4.01246e-07	10
BLK	B cells	-0.121388	4.04279e-07	5
CRLS1	Lymphoid	0.0869324	4.09192e-07	12
LOC100129541	NA	0.12324	4.12042e-07	no
BST2	Phagocytes	0.125693	4.13906e-07	23
RSHL3	NA	-0.103366	4.15173e-07	no
SNORA21	NA	-0.0907361	4.20114e-07	no
DNAJC9	Lymphoid	-0.0878239	4.25677e-07	no
SYAP1	Innate	-0.124752	4.27507e-07	no
OAZ1	Phagocytes	0.0718004	4.29465e-07	no
IL1RL2	NA	-0.0964927	4.36954e-07	no
ID1	Myeloid	-0.267392	4.40592e-07	no
ZFYVE20	NA	-0.0818617	4.45813e-07	no
KIF23	Plasmablasts	0.10118	4.53485e-07	no
MEX3C	Basophils LD	-0.102498	4.57151e-07	no
RAB30	B cells	-0.12871	4.57371e-07	10
GAMT	Lymphoid	-0.0838845	4.74945e-07	no
CLK2	Lymphoid	0.0996286	4.79453e-07	no
2018-03-01	APC	0.138843	4.87126e-07	4
IPO13	APC	0.110839	4.89432e-07	7
SNORA75	Lymphoid	-0.172334	4.89432e-07	2
ARID3A	Phagocytes	0.109471	4.91171e-07	1
LOC202781	NA	-0.105361	4.9121e-07	no
SNORA31	NA	-0.113476	4.95756e-07	no
GNAI2	Phagocytes	0.0964641	4.97761e-07	10
RNF31	Neutrophils LD	0.107298	5.01326e-07	no
DENND4B	Phagocytes	0.132352	5.03594e-07	22
C7orf20	NA	-0.10706	5.05475e-07	no
HCG27	Neutrophils LD	0.141229	5.05475e-07	no
TRERF1	T cells	-0.0968127	5.07933e-07	9
ZNF641	Myeloid Phagocytes	0.13427	5.0878e-07	no
SIVA	pDCs	-0.111679	5.08942e-07	no
ZBTB43	T Innate	-0.135427	5.08942e-07	no
TAPBP	Neutrophils LD	0.173957	5.09302e-07	no
SPHK1	Phagocytes	0.122069	5.11497e-07	no
GPN3	Phagocytes	0.0998901	5.12295e-07	6
CHST14	mDCs	0.0988265	5.15948e-07	no
CENPV	Lymphoid	-0.0877052	5.32435e-07	11
FTSJ2	NA	0.101947	5.33668e-07	no
LOC100134728	NA	-0.15325	5.40213e-07	no
ZNF385A	Myeloid Phagocytes	0.133876	5.40291e-07	4
C7orf70	NA	0.091291	5.41347e-07	no
SH3BP1	Myeloid Phagocytes	0.128679	5.47727e-07	no
LOC650518	NA	0.0715434	5.48861e-07	no
LOC196752	NA	-0.122434	5.57415e-07	no
ACTR3	Myeloid	0.115947	5.57415e-07	10
LRRC33	NA	0.128699	5.63184e-07	no
SDAD1	Lymphoid	0.0899135	5.63184e-07	1
C9orf130	NA	-0.112424	5.70591e-07	no
SKP1A	NA	-0.0827979	5.70591e-07	no
ATP5J2	APC	0.0716178	5.74306e-07	12
ABCD1	Phagocytes	0.129006	5.76816e-07	no
CISD1	Lymphoid	0.104244	5.82435e-07	no
HLA-DQB1	APC	0.107819	5.8335e-07	13
CLEC4F	Myeloid Phagocytes	0.118487	5.88359e-07	no
TBXAS1	Myeloid	0.106423	5.90649e-07	16
PSMD4	Phagocytes	0.0955041	6.00011e-07	6
SEC24D	Plasmablasts	0.0984012	6.00463e-07	no
ZFYVE21	Phagocytes	0.0884164	6.04551e-07	no
CMPK2	Myeloid	0.157828	6.04916e-07	no
LOC100130633	NA	0.119767	6.1872e-07	no
LOC728105	NA	-0.145774	6.22369e-07	no
INPP1	Myeloid	0.0870548	6.258e-07	no
C17orf97	NA	0.138596	6.26715e-07	no
ELF2	Neutrophils LD	-0.119443	6.31456e-07	5
THUMPD2	Lymphoid	-0.0950291	6.40258e-07	no
TMEM106A	APC	-0.152925	6.41427e-07	13
ELP2	Lymphoid	-0.0821897	6.41427e-07	1
LOC645968	NA	-0.147464	6.46091e-07	no
SASH3	Innate	0.151758	6.51158e-07	no
FH	APC	0.0838349	6.51158e-07	no
NIP7	Lymphoid	-0.0982794	6.56952e-07	2
LOC643870	NA	-0.11047	6.58863e-07	no
LOC399491	NA	-0.123016	6.68538e-07	no
SENP7	Basophils LD	-0.096284	6.69483e-07	8
VPS45	APC	0.0960942	6.71179e-07	no
MOBKL3	NA	-0.0994197	6.75902e-07	no
SH3BGRL3	Phagocytes	0.0719776	6.76524e-07	10
CLDN23	Phagocytes	0.112895	6.81842e-07	no
ZNF655	T cells	-0.125809	6.89318e-07	2
C1orf55	NA	-0.181924	6.93805e-07	no
HLA-A	Granulocytes LD	0.0746469	6.96494e-07	9
C13orf25	NA	-0.11046	6.96494e-07	no
BRD8	Lymphoid	0.12943	7.04818e-07	8
ESRRA	Myeloid	0.115122	7.16623e-07	16
ABHD10	APC	0.0941445	7.18043e-07	no
SUMO3	DCs	-0.0886842	7.20577e-07	6
ENG	Myeloid Phagocytes	0.126735	7.23441e-07	no
C12orf4	APC	0.110165	7.23441e-07	no
GGPS1	T CD4	0.0958377	7.2521e-07	1
YTHDC1	Granulocytes LD	-0.079437	7.2521e-07	14
LOC728310	NA	-0.115313	7.26563e-07	no
FAM40B	NA	-0.128179	7.33938e-07	no
MCM3	Lymphoid	0.0931803	7.39872e-07	3
DYNLL1	APC	0.139582	7.48034e-07	no
C13orf18	NA	-0.122631	7.64031e-07	no
KCTD15	Myeloid	0.0791962	7.7244e-07	no
NUP133	Lymphoid	0.104548	7.7493e-07	8
MYO3B	T CD8 EM+TE	-0.180687	7.95125e-07	no
DCP2	Myeloid	0.0975145	7.97518e-07	9
TOX	T cells	-0.113747	8.02979e-07	2
ACP5	B cells	0.11652	8.03096e-07	10
LOC399988	NA	0.114616	8.03498e-07	no
VCL	Innate	0.0953096	8.07691e-07	10
COPG	NA	0.0953134	8.1552e-07	no
XPO5	T cells	0.0679339	8.18848e-07	3
ACOT2	Lymphoid	-0.143583	8.24781e-07	no
FLJ46906	NA	0.0925767	8.28757e-07	no
CD40	B Naive+Memory	0.104346	8.35237e-07	no
FAM50B	T CD4 Memory	0.110477	8.3572e-07	no
S100P	Neutrophils LD	-0.185282	8.37717e-07	no
GIYD1	NA	0.100104	8.41123e-07	no
UBE2A	Phagocytes	0.0770885	8.42336e-07	no
TCF20	Neutrophils LD	-0.0710422	8.44902e-07	no
CCRN4L	NA	-0.18695	8.45298e-07	no
TMOD2	Neutrophils LD	0.102382	8.46154e-07	no
AP3M2	T CD4	-0.158021	8.46196e-07	1
C14orf133	NA	0.0808465	8.46196e-07	no
ENY2	Myeloid Phagocytes	0.0706384	8.54855e-07	no
CYCS	Lymphoid	-0.0989309	8.72201e-07	6
SERTAD3	Innate	-0.167034	8.81401e-07	22
FNIP1	Granulocytes LD	-0.0935809	8.81877e-07	no
PHCA	NA	0.100906	8.84368e-07	no
C20orf100	NA	-0.100176	8.87061e-07	no
LOC100127982	NA	0.113681	8.92761e-07	no
RPP25	APC	0.0873922	8.99301e-07	no
C21orf33	Lymphoid	0.0798871	9.12503e-07	no
LOC341457	NA	0.0686622	9.1506e-07	no
SDHAF1	B cells	0.0787277	9.16183e-07	no
MTX3	Lymphoid	-0.0878829	9.181e-07	no
POLD3	Myeloid	0.0933058	9.35074e-07	5
STAM	Tregs	-0.0900379	9.35578e-07	no
OASL	Neutrophils LD	0.183831	9.35578e-07	10
DHDDS	Plasmablasts	0.103878	9.41617e-07	no
DLG4	Myeloid Phagocytes	0.134418	9.54705e-07	no
STAT5A	Phagocytes	0.138545	9.57349e-07	20
PPP2R2D	Granulocytes LD	-0.0772142	9.58436e-07	no
MYC	Adaptive	0.152635	9.60716e-07	1
TMEM126B	T cells	0.0860466	9.60716e-07	15
RNPC3	T CD4	0.128896	9.61943e-07	no
RNY3	NA	-0.096979	9.73106e-07	no
C9orf45	NA	-0.0956747	9.79831e-07	no
LOC644852	NA	-0.154524	9.81434e-07	no
HLA-E	Granulocytes LD	0.0812957	9.8569e-07	9
CAMK2N1	T cells	-0.107162	9.88428e-07	no
HIF1A	Myeloid	-0.199277	9.94261e-07	18
KCTD11	APC	0.0781616	9.94895e-07	no
RBBP6	Granulocytes LD	-0.129311	9.98361e-07	8
FAM120B	T cells	0.0974722	1.00888e-06	1
FLVCR2	Myeloid Phagocytes	0.104491	1.01109e-06	no
CCDC49	NA	-0.122007	1.01524e-06	no
IGF2BP3	APC	0.104167	1.02611e-06	no
FAM129C	B Naive+Memory	-0.110118	1.03482e-06	no
WRN	Lymphoid	-0.0769949	1.03489e-06	no
APOL6	T cells	0.115948	1.03842e-06	9
LOC100128062	NA	-0.103257	1.03842e-06	no
RNF14	pDCs	0.102513	1.03844e-06	no
ZNF395	B Naive+Memory	-0.120438	1.04262e-06	11
ADCK4	NA	0.123787	1.04353e-06	no
LOC650152	NA	0.0658483	1.06091e-06	no
C9orf109	NA	0.122636	1.08805e-06	no
SLC11A2	T cells	-0.0959818	1.09301e-06	no
PTPLAD2	NA	-0.106886	1.09771e-06	no
SNORD14B	NA	-0.127044	1.09926e-06	no
COMMD3	APC	0.0964985	1.0994e-06	5
EFTUD2	Myeloid Phagocytes	0.100156	1.10578e-06	no
EMP3	Myeloid	0.067378	1.12085e-06	10
LOC285296	NA	0.113926	1.12212e-06	no
CLASP1	Basophils LD	-0.0832361	1.12325e-06	8
TUBB	pDCs	0.0888741	1.14325e-06	no
C14orf100	NA	0.0860577	1.16034e-06	no
GSTM2	T CD4	-0.0967687	1.16414e-06	3
SLC29A3	DCs	0.10055	1.16688e-06	no
FOXK1	T cells	-0.0891042	1.16688e-06	no
NCAPD2	Lymphoid	0.114953	1.17648e-06	2
WSB2	Innate	0.100573	1.17648e-06	no
ATP5H	Myeloid Phagocytes	0.062712	1.1777e-06	12
KRT72	T Naive	-0.108518	1.18851e-06	1
ACSS2	Myeloid	0.0794649	1.19122e-06	no
NDUFAF3	APC	0.0822112	1.19254e-06	6
EAF1	Innate	-0.133571	1.19945e-06	no
GMEB2	T CD4	-0.101963	1.19957e-06	no
ERICH1	Myeloid	0.0823838	1.21542e-06	18
ZDHHC16	Lymphoid	0.105295	1.22171e-06	7
HGF	Myeloid	0.077037	1.22277e-06	4
MR1	Monocytes	0.0977585	1.226e-06	no
ING3	Monocytes	-0.121133	1.23448e-06	no
RCL1	Lymphoid	-0.0887746	1.24316e-06	11
MAGEE1	T cells	-0.0894593	1.24815e-06	no
ZBTB44	Lymphoid	-0.104753	1.25279e-06	2
MXD4	Basophils LD	-0.0959047	1.26461e-06	no
LOC91664	NA	-0.0896493	1.27583e-06	no
TXNDC14	NA	0.07489	1.29441e-06	no
SOCS3	Neutrophils LD	-0.356122	1.3005e-06	5
MRPL55	Lymphoid	-0.0776443	1.31866e-06	15
PEX11B	APC	0.0954897	1.32271e-06	6
ZNF483	T cells	-0.196045	1.33956e-06	no
PELI1	Myeloid	-0.18181	1.34989e-06	no
RAB5C	Phagocytes	0.123066	1.35646e-06	10
KIAA1370	NA	-0.0951256	1.36124e-06	no
GABBR1	APC	0.158158	1.37301e-06	13
SNX17	Myeloid Phagocytes	0.0699357	1.37883e-06	no
CHN1	T Memory	-0.0874092	1.38006e-06	1
CBR1	Myeloid Phagocytes	0.123157	1.3855e-06	6
SNORD104	NA	-0.0994412	1.38659e-06	no
C13orf27	NA	-0.12676	1.38981e-06	no
BACH2	Adaptive	-0.100007	1.39523e-06	11
SP110	Neutrophils LD	0.0874906	1.39587e-06	no
LOC220433	NA	-0.0790096	1.4067e-06	no
SNORA6	NA	-0.170593	1.42045e-06	no
PGAM4	NA	0.0855258	1.42577e-06	no
ATRN	Myeloid Phagocytes	0.101606	1.43774e-06	no
DRAP1	Monocytes NC+I	0.103393	1.43972e-06	5
CCDC71	Myeloid Phagocytes	0.142124	1.45479e-06	no
PPP1CB	Phagocytes	-0.12389	1.45593e-06	5
TCEA3	T CD4	-0.110605	1.46638e-06	1
DCXR	Lymphoid	-0.0851781	1.46996e-06	17
LOC389765	NA	-0.174363	1.47719e-06	no
USP49	Basophils LD	-0.125443	1.47872e-06	no
STIM2	Lymphoid	-0.0836835	1.48167e-06	no
CYBRD1	Myeloid Phagocytes	0.101234	1.48832e-06	16
DNAJB6	Granulocytes LD	-0.132609	1.48892e-06	9
FIG4	APC	0.0861082	1.49197e-06	13
PPP1R2	T CD4	-0.100118	1.49581e-06	1
KIAA1128	NA	-0.102236	1.49896e-06	no
SNORD36C	NA	-0.104819	1.50393e-06	no
FBXL5	Myeloid	0.110155	1.51025e-06	10
PDGFRB	NK	0.140365	1.5138e-06	no
ATP5A1	APC	0.0684752	1.51865e-06	no
LOC388564	NA	-0.0990294	1.51865e-06	no
SPATA2L	Neutrophils LD	-0.137399	1.5235e-06	no
SLA2	T cells	-0.116858	1.53495e-06	2
MTF1	Myeloid	0.133695	1.54536e-06	16
MIRLET7D	NA	-0.153809	1.55653e-06	no
BEX5	NA	-0.0912172	1.5592e-06	no
NCF2	Myeloid	0.126028	1.56522e-06	2
SIP1	NA	0.0877803	1.57268e-06	no
FLJ43093	NA	0.0964238	1.57907e-06	no
SLC25A20	Innate	0.122662	1.58528e-06	no
TOLLIP	Phagocytes	0.103287	1.59192e-06	no
TNPO2	Lymphoid	-0.073425	1.59249e-06	no
C17orf81	NA	0.0971373	1.6079e-06	no
LOC654053	NA	0.115804	1.60912e-06	no
ZNF319	T Innate	0.0988676	1.61234e-06	2
CBARA1	NA	0.0999551	1.6288e-06	no
DCTN6	DCs	-0.135734	1.63093e-06	no
C1orf21	T gd	-0.124731	1.637e-06	2
SHKBP1	Myeloid	0.110429	1.64479e-06	16
C1orf150	NA	-0.132779	1.65031e-06	no
PTP4A1	Granulocytes LD	-0.16089	1.65974e-06	9
MTR	Lymphoid	-0.0864354	1.67191e-06	1
PLOD3	Monocytes	0.0773716	1.67191e-06	no
ADCY7	Innate	0.155011	1.71643e-06	no
PAF1	T cells	-0.0915389	1.75424e-06	1
CDC42EP2	Monocytes	0.108821	1.76818e-06	no
C4orf41	NA	0.0857302	1.77438e-06	no
KARS	T cells	0.0816811	1.77566e-06	no
PSME4	Granulocytes LD	-0.0767216	1.78098e-06	no
CLIC2	Myeloid Phagocytes	0.0757477	1.80285e-06	no
KLHL6	APC	0.116404	1.80676e-06	no
LEPRE1	NA	0.0767357	1.82402e-06	no
SULT1A4	Myeloid Phagocytes	0.104748	1.82402e-06	no
GOLGA8A	Lymphoid	-0.142331	1.82482e-06	1
TMEM170A	T cells	-0.110645	1.82653e-06	2
LCOR	Granulocytes LD	-0.0826207	1.83104e-06	8
AHNAK	T Memory	0.0721738	1.83433e-06	no
CCDC126	Basophils LD	0.107621	1.83823e-06	9
AFTPH	APC	0.0898129	1.84055e-06	13
CIRH1A	NA	-0.0908484	1.84055e-06	no
ZMYM3	Progenitors	0.126551	1.85506e-06	no
LOC124220	NA	0.0991633	1.87551e-06	no
LOC85389	NA	-0.121838	1.87802e-06	no
WIBG	NA	0.104071	1.891e-06	no
FAM38A	NA	0.0898607	1.89468e-06	no
RNU4ATAC	NA	-0.171739	1.89909e-06	no
BNIP1	Lymphoid	-0.102349	1.8991e-06	no
TRABD	Plasmablasts	-0.0859637	1.8991e-06	no
NUP54	Basophils LD	-0.0909364	1.9007e-06	8
ATG16L1	T cells	-0.101865	1.92137e-06	2
SYN1	NA	-0.10111	1.92204e-06	no
SFRS12	NA	-0.107736	1.92204e-06	no
NIF3L1	Plasmablasts	0.0924428	1.92356e-06	no
RPS7	Lymphoid	-0.0949727	1.9396e-06	12
SLC25A28	Phagocytes	-0.087744	1.94362e-06	no
ORAI3	Myeloid	0.0899988	1.94511e-06	4
ZNF682	Lymphoid	-0.132886	1.97128e-06	no
NCOA1	Neutrophils LD	-0.0961125	1.97605e-06	9
TGFBR3	T cells	-0.136475	1.99164e-06	2
ABHD6	APC	0.086007	2.0108e-06	13
N4BP2L1	APC	0.0993914	2.01881e-06	no
APPL2	Neutrophils LD	-0.0820948	2.03715e-06	no
GYG1	Innate	0.0744743	2.04507e-06	10
MON1A	T cells	0.0884941	2.04752e-06	no
HLA-DPB1	APC	0.0906976	2.06193e-06	13
LOC653853	NA	-0.119977	2.06829e-06	no
TSC22D3	T cells	-0.11721	2.06867e-06	1
SUCLG1	Myeloid Phagocytes	0.0902297	2.08347e-06	6
SNORA42	NA	-0.0917116	2.08546e-06	no
GUCY1A3	Progenitors	0.111758	2.09136e-06	no
TTC39B	T cells	-0.0975127	2.09337e-06	1
NDUFV3	Myeloid Phagocytes	0.0889376	2.11194e-06	6
USP13	MAIT	-0.0771059	2.12463e-06	no
FAM134B	T cells	-0.0865701	2.13533e-06	1
C18orf25	Neutrophils LD	-0.0857938	2.1383e-06	no
GNGT2	Monocytes NC+I	0.0934747	2.14179e-06	no
RING1	pDCs	-0.0513154	2.1546e-06	no
NACAP1	NA	-0.0867043	2.16428e-06	no
C20orf20	Progenitors	-0.0649415	2.16548e-06	no
APAF1	Myeloid	0.181575	2.17034e-06	16
C5orf13	NA	0.0848394	2.18499e-06	no
WNT7A	T CD4	-0.114438	2.2094e-06	no
NAV1	Myeloid	0.0769207	2.22679e-06	no
UBA1	Myeloid	0.122274	2.22766e-06	20
CCDC128	NA	0.112482	2.22766e-06	no
DUSP23	mDCs	0.0782623	2.23323e-06	10
EIF5	Neutrophils LD	-0.124348	2.25204e-06	6
AUTS2	Lymphoid	-0.126463	2.26689e-06	no
SLC29A1	Monocytes	0.114782	2.27223e-06	13
YEATS2	Myeloid Phagocytes	0.0978411	2.32059e-06	no
CBL	Phagocytes	0.0884445	2.35183e-06	no
STXBP2	Myeloid	0.104999	2.35183e-06	10
TTC15	NA	0.0902076	2.38714e-06	no
MRPL27	Lymphoid	0.0968747	2.38727e-06	no
CCDC97	Granulocytes LD	0.123255	2.39664e-06	8
PLXDC2	Myeloid	0.10695	2.39669e-06	4
TKTL1	T cells	-0.120366	2.4238e-06	4
SLC4A5	T Naive	-0.114491	2.4238e-06	no
USP18	Monocytes NC+I	0.134637	2.43152e-06	23
LOC85390	NA	-0.130377	2.43365e-06	no
PRR13	Neutrophils LD	0.0597499	2.44967e-06	6
USP16	Lymphoid	-0.0875187	2.48611e-06	1
CWF19L1	Lymphoid	-0.0699828	2.50097e-06	8
FLJ13197	NA	-0.0982343	2.53517e-06	no
TARS	Plasmablasts	0.0858733	2.58101e-06	no
PLEKHA1	T cells	-0.0889248	2.58101e-06	2
C11orf58	pDCs	-0.0889793	2.58242e-06	no
MGC16384	NA	-0.181756	2.61564e-06	no
C8orf41	NA	0.0995267	2.61564e-06	no
FLJ34047	NA	-0.113777	2.62201e-06	no
SMCR5	Progenitors	-0.110141	2.62924e-06	no
TMEM217	NA	0.0900468	2.62924e-06	no
OSBPL1A	Basophils LD	0.0902957	2.64848e-06	no
WDR40A	NA	0.1964	2.65736e-06	no
LOC100132727	NA	-0.0958568	2.66814e-06	no
SNORD32A	NA	-0.102931	2.68419e-06	no
SLC16A5	Myeloid	0.0880761	2.72647e-06	18
CCR1	Myeloid	0.187603	2.72842e-06	1
ZNF295	NA	-0.171961	2.76907e-06	no
FAM78A	Adaptive	0.114541	2.8188e-06	no
C1orf31	NA	0.0978988	2.86971e-06	no
SH3BGRL	Myeloid Phagocytes	0.074359	2.87812e-06	13
ZNF292	Lymphoid	-0.112991	2.89453e-06	8
SFRS2IP	NA	0.0930348	2.89727e-06	no
SNRNP27	Lymphoid	-0.0810374	2.92208e-06	no
LOC731789	NA	-0.0988285	2.92943e-06	no
ZC3H12A	Myeloid	-0.23308	2.93605e-06	10
STK3	Phagocytes	0.102786	2.93605e-06	16
LOC730993	NA	-0.149727	2.96466e-06	no
DOCK2	Myeloid	0.0689789	2.97309e-06	no
KBTBD7	Neutrophils LD	0.105015	2.98128e-06	no
FEZ2	Phagocytes	0.0848992	2.98825e-06	13
RBM22	Neutrophils LD	-0.0625361	3.00003e-06	9
SENP2	Neutrophils LD	-0.0959835	3.00701e-06	no
SNORD11B	NA	-0.113489	3.03141e-06	no
DENR	Basophils LD	-0.1041	3.03287e-06	8
LOC647000	NA	0.0867479	3.03943e-06	no
TECR	Lymphoid	-0.0721254	3.03947e-06	15
EBF1	B cells	-0.0999444	3.07051e-06	5
BIRC3	B Naive+Memory	-0.11538	3.08364e-06	11
MFSD1	Phagocytes	0.0731771	3.08367e-06	4
COMT	APC	0.0858466	3.1029e-06	6
FTSJD1	NA	0.110618	3.10985e-06	no
MGAT2	Plasmablasts	0.122453	3.12238e-06	21
LOC441089	NA	-0.0710118	3.13372e-06	no
TNFSF12	T cells	0.07702	3.14607e-06	no
INO80D	Adaptive	-0.0778421	3.15936e-06	8
SNORD12C	Neutrophils LD	-0.118927	3.1673e-06	no
ID2	Innate	-0.130837	3.1673e-06	no
SASH1	Monocytes	0.0916137	3.1865e-06	no
PRF1	T cells	0.154071	3.1865e-06	2
BBS10	Monocytes NC+I	0.110772	3.20196e-06	no
SLC30A5	pDCs	-0.0898499	3.22432e-06	7
CEPT1	APC	0.115228	3.23902e-06	13
DENND4A	Lymphoid	-0.107158	3.25436e-06	11
SFRS2B	NA	-0.0822455	3.25493e-06	no
STK40	Neutrophils LD	0.0816593	3.27355e-06	22
LOC654244	NA	-0.112229	3.29109e-06	no
NUDT14	Myeloid Phagocytes	0.0750848	3.31223e-06	6
ACOX1	Granulocytes LD	0.115192	3.3177e-06	no
LOC651697	NA	0.0697267	3.32429e-06	no
LOC644760	NA	-0.0896882	3.3481e-06	no
FTHL11	NA	-0.115044	3.34887e-06	no
DCP1A	T cells	-0.089137	3.37562e-06	no
LYAR	T cells	-0.0874141	3.3936e-06	2
FOXO1	Adaptive	-0.0840693	3.4535e-06	1
LOC100131831	NA	-0.170026	3.49089e-06	no
LYRM2	Lymphoid	-0.0889469	3.50239e-06	15
SNORA7B	NA	-0.0795895	3.53772e-06	no
PHF11	T cells	0.068383	3.53772e-06	1
FAM111A	Myeloid	0.076267	3.53772e-06	9
LPIN2	T cells	0.103146	3.53772e-06	no
PYCR2	Lymphoid	0.116765	3.54796e-06	no
STX10	Myeloid	0.0902641	3.55347e-06	no
DHRS3	T cells	-0.0930472	3.56178e-06	2
GPX3	Neutrophils LD	-0.120857	3.56827e-06	no
RNF34	Lymphoid	0.106094	3.60403e-06	2
ZNF217	Myeloid	0.128317	3.62818e-06	no
SLC25A36	Lymphoid	-0.10736	3.63936e-06	no
ATXN1L	Granulocytes LD	-0.12177	3.75854e-06	no
OXR1	APC	0.0769933	3.78283e-06	no
CA4	Neutrophils LD	-0.142246	3.80321e-06	no
KIAA0564	NA	-0.0750916	3.82794e-06	no
LOC645914	NA	0.0857567	3.87818e-06	no
C20orf7	NA	-0.1116	3.88231e-06	no
RALGAPA1	Lymphoid	-0.078887	3.88432e-06	no
FASTKD5	Basophils LD	-0.114623	3.88591e-06	8
ZCWPW1	Myeloid	-0.0773685	3.9065e-06	no
LOC100131989	NA	-0.137735	3.95037e-06	no
POLD4	B Naive+Memory	0.0834488	4.00574e-06	no
GNB2	Neutrophils LD	0.0886963	4.03372e-06	20
LOC644936	NA	0.15791	4.03372e-06	no
SRD5A1	Myeloid	0.0852798	4.05164e-06	13
ARMC7	Granulocytes LD	0.109185	4.05877e-06	no
MKKS	DCs	0.163858	4.06366e-06	no
N4BP2	Lymphoid	-0.11214	4.07959e-06	3
ERBB2	NK	0.108773	4.11684e-06	no
FTSJ3	Lymphoid	0.0989734	4.11684e-06	3
LOC728408	NA	-0.100637	4.15207e-06	no
CEP27	NA	-0.102874	4.19691e-06	no
DVL1	B cells	-0.0829966	4.23154e-06	no
RAB11FIP3	Lymphoid	-0.0768467	4.23154e-06	no
GAA	Phagocytes	0.199125	4.23154e-06	16
TLR1	Phagocytes	0.136708	4.25668e-06	4
NANS	Phagocytes	0.0915675	4.26831e-06	no
APOB48R	NA	0.10027	4.26876e-06	no
ZNF622	Plasmablasts	-0.0802475	4.27083e-06	no
RUNX2	pDCs	-0.0919983	4.31293e-06	no
LOC100133163	NA	-0.0909154	4.31462e-06	no
TUBGCP5	Lymphoid	-0.0824417	4.34144e-06	1
C20orf199	NA	-0.0657487	4.34387e-06	no
LOC100131787	NA	-0.0881744	4.38288e-06	no
CSNK2B	Phagocytes	0.0668988	4.4178e-06	6
SNORA63	NA	-0.131954	4.43433e-06	no
DYSF	Neutrophils LD	0.208453	4.43433e-06	22
TPI1	Myeloid Phagocytes	0.0732477	4.4728e-06	6
PREPL	Lymphoid	0.108566	4.51154e-06	1
RASSF6	B cells	-0.144382	4.53265e-06	no
FLJ20125	NA	0.11228	4.55632e-06	no
PFN1	Innate	0.0589934	4.56256e-06	6
SLC22A16	Monocytes C	0.0943497	4.60779e-06	no
LOC100131866	NA	-0.0998244	4.61308e-06	no
C11orf21	Myeloid	0.171338	4.63866e-06	no
RGPD8	T cells	-0.158932	4.66937e-06	no
ABR	Myeloid	0.0736011	4.67434e-06	10
SIGLEC14	Myeloid	0.168089	4.67962e-06	4
MICA	T cells	0.0838815	4.72394e-06	no
CENTD2	NA	0.123834	4.72394e-06	no
GRM2	Lymphoid	-0.0931436	4.78385e-06	no
SPC24	Granulocytes LD	-0.106489	4.78647e-06	no
SNORA33	T cells	-0.0916045	4.78956e-06	2
FBXW4	Lymphoid	-0.0846963	4.79503e-06	no
LMNA	T Memory	-0.107257	4.82315e-06	9
TBC1D20	Neutrophils LD	0.0898517	4.85281e-06	no
IL8RBP	NA	0.136059	4.91929e-06	no
LY86	APC	0.0848749	4.93551e-06	13
MRPL13	APC	0.0843047	4.95016e-06	6
IGFBP7	Myeloid Phagocytes	0.0934156	4.95485e-06	16
ARRDC1	Myeloid	0.0966923	4.97085e-06	10
NUP85	Lymphoid	0.0745817	5.00005e-06	no
ARMC10	Phagocytes	0.0813887	5.06793e-06	7
COQ5	Plasmablasts	0.0911098	5.07668e-06	6
UBR3	T cells	-0.079357	5.07841e-06	no
RWDD3	Lymphoid	0.0967723	5.10715e-06	11
WBP11	Lymphoid	-0.0866043	5.12391e-06	8
TAP2	Neutrophils LD	0.106397	5.13011e-06	9
COASY	Plasmablasts	0.0737054	5.13011e-06	3
MARS	Plasmablasts	0.0880493	5.13363e-06	no
SUGT1	APC	0.0988561	5.2666e-06	6
RHOT1	Myeloid	0.0741422	5.2666e-06	20
SMARCD1	Basophils LD	-0.0711138	5.28697e-06	no
LOC100133875	NA	0.162737	5.32057e-06	no
LOC728653	NA	-0.14752	5.3947e-06	no
ZNF594	B Naive+Memory	0.127521	5.40349e-06	no
CHRAC1	Myeloid Phagocytes	-0.0934287	5.47556e-06	no
PTCD2	Adaptive	0.0845171	5.4875e-06	no
FAM116A	NA	-0.0936437	5.48854e-06	no
AZIN1	Phagocytes	-0.0861203	5.48854e-06	no
METTL7A	APC	0.107132	5.54394e-06	1
RPRD2	T cells	-0.075007	5.55081e-06	1
LOC647081	NA	0.0838766	5.59732e-06	no
RANBP10	B Naive+NSM	0.131042	5.59732e-06	no
MANBAL	APC	0.0770626	5.60638e-06	no
ARIH1	T cells	-0.0915351	5.69248e-06	no
GAS6	DCs	0.115596	5.70576e-06	9
ECHDC2	T cells	-0.0748081	5.71972e-06	1
CLN5	Granulocytes LD	0.0906856	5.84787e-06	no
C9orf64	Phagocytes	0.0866994	5.90694e-06	no
TUT1	Lymphoid	0.104939	5.90754e-06	3
RBM7	Basophils LD	-0.145119	5.94855e-06	no
DNTTIP1	Phagocytes	0.0838467	5.9727e-06	no
ITGAM	Myeloid	0.090953	6.04217e-06	22
LOC151162	NA	-0.0812384	6.04972e-06	no
MXD3	Myeloid	0.11413	6.09077e-06	1
[truncated: 4,735 more rows]

## Sheet: D7vsD0
Gene symbol	Cell Type	logFC	FDR	Co-expression module
CD38	Plasmablasts	1.05229	6.08817e-74	5
MGC29506	NA	1.27607	6.83035e-73	no
TXNDC5	Plasmablasts	1.17768	5.5601e-71	5
IGLL1	Progenitors	1.13527	2.36274e-69	no
ITM2C	pDCs	0.878558	1.68364e-63	10
TNFRSF17	B cells	1.26019	9.25161e-59	5
PRDX4	Plasmablasts	0.477071	1.74812e-54	6
IGLL3	NA	1.06714	1.74812e-54	no
HSP90B1	Plasmablasts	0.52515	2.03528e-53	21
IGJ	NA	1.18882	1.67918e-52	no
JSRP1	NA	0.476289	7.88477e-52	no
LOC647506	NA	1.16254	3.81773e-51	no
LOC652694	NA	1.1415	1.33942e-50	no
SEC11C	Plasmablasts	0.538716	6.26403e-50	no
LOC652493	NA	1.20272	3.75817e-47	no
SLC35A5	Phagocytes	0.522536	5.91915e-46	no
LOC647450	NA	1.15026	5.91915e-46	no
POU2AF1	B cells	0.500068	8.3581e-46	5
GLDC	Plasmablasts	0.721868	2.23414e-45	no
TNFRSF13B	B cells	0.542802	4.97201e-45	5
ABCB9	Plasmablasts	0.760122	6.07341e-45	no
LOC649923	NA	1.21273	6.70484e-45	no
XBP1	Plasmablasts	0.330975	1.4808e-44	21
CRKRS	NA	0.459043	1.4829e-44	no
SEL1L3	B cells	0.36184	2.33288e-42	5
NT5DC2	Plasmablasts	0.367039	3.43807e-39	no
ARMET	NA	0.359791	6.39866e-39	no
CAMK1G	NA	0.581314	1.0975e-38	no
LOC729768	NA	0.350726	3.18693e-38	no
SAR1B	Plasmablasts	0.340009	7.54644e-38	no
LOC642113	NA	1.05191	1.84647e-37	no
LOC651751	NA	0.965563	5.01871e-37	no
LOC652102	NA	1.16226	2.60429e-35	no
DENND5B	B cells	0.371679	2.93439e-35	no
TRA1P2	NA	0.380935	3.11972e-35	no
KLHL14	B cells	0.321703	3.67832e-35	5
KDELR2	Plasmablasts	0.263212	1.07717e-34	6
KCTD5	pDCs	-0.255105	1.63346e-33	7
COBLL1	B cells	0.371918	2.41289e-33	5
LOC642131	NA	0.512284	2.73616e-33	no
EAF2	APC	0.365193	1.39187e-32	2
SPCS1	Plasmablasts	0.174358	2.56224e-32	21
SDF2L1	Plasmablasts	0.323649	1.50068e-31	18
POP5	Lymphoid	-0.273478	2.02925e-31	1
SEC61B	Plasmablasts	0.212873	2.93161e-31	21
CD27	T cells	0.339721	5.81719e-31	16
SPCS3	Plasmablasts	0.327413	6.7621e-31	21
BUB1	Plasmablasts	0.322124	7.57742e-31	no
PSAT1	Lymphoid	0.271355	7.62468e-31	no
PDIA5	Plasmablasts	0.295724	1.73765e-30	9
WFS1	Plasmablasts	0.247391	2.0971e-30	no
STT3A	Plasmablasts	0.321832	6.63328e-30	21
PDIA4	Plasmablasts	0.270617	9.24101e-30	21
UBE2J1	APC	0.271034	1.05365e-29	1
GGH	Plasmablasts	0.311268	1.20951e-29	5
SLC2A5	Progenitors	0.314189	1.76109e-29	5
ELL2	Plasmablasts	0.450333	1.78222e-29	no
LOC100131727	NA	0.30951	4.2234e-29	no
PHGDH	Plasmablasts	0.347548	4.52377e-29	no
GPRC5D	Plasmablasts	0.331948	6.43937e-29	5
GMPPB	Plasmablasts	0.297475	6.45063e-29	7
CLPTM1L	Plasmablasts	0.214379	5.2706e-28	no
SLC44A1	Plasmablasts	0.280048	8.92081e-28	7
SPATS2	Plasmablasts	0.228868	1.93605e-27	5
PNOC	B cells	0.24236	3.37895e-27	5
PACAP	NA	0.297792	5.04089e-27	no
TRAM2	Plasmablasts	0.245208	5.65634e-27	no
CAV1	Plasmablasts	0.304977	5.80889e-27	no
P4HB	Plasmablasts	0.175173	1.06518e-26	21
CDC20	Plasmablasts	0.497185	1.34995e-26	no
SSPN	B cells	0.224713	1.56753e-26	5
MANEA	Plasmablasts	0.239777	4.23231e-26	no
C11orf10	NA	0.154232	5.87927e-26	no
DNAJB11	Plasmablasts	0.21319	2.20636e-25	21
SSR4	Plasmablasts	0.180665	3.51393e-25	21
FBXO18	Plasmablasts	0.183909	3.52453e-25	no
LOC541471	NA	0.247711	3.78513e-25	no
PARP1	B cells	0.213255	4.73972e-25	no
SYVN1	B cells	0.185958	5.43737e-25	no
OSBPL10	B cells	0.273185	7.62162e-25	5
CRELD2	Plasmablasts	0.200362	1.91346e-23	7
AARS	Plasmablasts	0.245898	2.06751e-23	no
MAGED1	Lymphoid	0.186117	2.33842e-23	no
LAMA5	B cells	0.275408	3.6374e-23	no
NOMO2	Plasmablasts	0.260038	3.81584e-23	no
KIAA0125	NA	0.250703	3.81584e-23	no
MYO1D	Plasmablasts	0.19824	5.42252e-23	no
SLC25A4	Lymphoid	0.233797	7.32322e-23	no
SHMT2	B cells	0.1435	1.52184e-22	5
ST6GAL1	Lymphoid	0.223953	2.36523e-22	11
SLC38A10	Phagocytes	0.286038	2.83345e-22	7
C6orf129	NA	0.223829	3.13031e-22	no
BCAR3	Basophils LD	0.172799	4.1805e-22	14
NME1	Plasmablasts	0.223776	4.44533e-22	no
ATP5A1	APC	0.134361	5.96408e-22	no
SRM	Plasmablasts	0.205479	6.17803e-22	no
VARS	APC	0.175442	7.76373e-22	5
SNORA79	NA	0.178466	1.00894e-21	no
FCRL5	B cells	0.208202	1.02248e-21	5
MOXD1	B cells	0.148996	2.69893e-21	no
COCH	B cells	0.196287	3.09592e-21	5
CCNB2	Plasmablasts	0.304825	3.20536e-21	no
SRPRB	Lymphoid	0.192165	4.50781e-21	18
PTTG3P	NA	0.254272	4.83715e-21	no
TXNDC11	Plasmablasts	0.254852	7.2342e-21	7
SELS	NA	0.177711	7.44983e-21	no
PLCG2	APC	0.173134	1.01522e-20	1
LOC653566	NA	0.188243	1.36614e-20	no
CHAC2	Plasmablasts	0.175273	1.54455e-20	no
RASGRP3	B cells	0.186337	1.78183e-20	5
HIC2	T Naive	-0.216044	2.40333e-20	no
TIMD4	T CD4 Naive+Tregs	0.222581	2.60298e-20	no
PREB	Plasmablasts	0.195799	3.02553e-20	7
C15orf57	B cells	0.15821	3.50398e-20	5
RPN2	Plasmablasts	0.176644	3.69673e-20	21
CPNE5	B cells	0.192992	4.39585e-20	no
SLC2A8	APC	-0.162938	4.41287e-20	no
IFI27L1	Plasmablasts	0.211244	4.50681e-20	no
CDKN3	Plasmablasts	0.2293	4.57654e-20	no
HIST1H4C	Lymphoid	0.21313	6.68173e-20	12
SLC35B1	Plasmablasts	0.144554	9.69414e-20	21
UBE2C	Plasmablasts	0.278945	9.94934e-20	no
C2orf30	NA	0.181605	1.6381e-19	no
NCAPG	Plasmablasts	0.248633	2.22323e-19	no
SEC24D	Plasmablasts	0.174026	2.28771e-19	no
PIM2	Adaptive	0.223749	3.02868e-19	no
FAHD2B	Lymphoid	0.194521	3.0423e-19	no
RRBP1	Plasmablasts	0.169223	3.52344e-19	21
ST6GALNAC4	pDCs	0.21893	4.07436e-19	5
TK1	Plasmablasts	0.26721	7.32119e-19	no
EPPB9	NA	0.152597	8.77387e-19	no
CLEC7A	Myeloid Phagocytes	-0.272354	1.03364e-18	4
C19orf10	NA	0.265104	1.42625e-18	no
NBPF8	Adaptive	-0.306976	1.57037e-18	no
ASPM	Plasmablasts	0.204971	2.01284e-18	no
APOBEC3B	Plasmablasts	0.240457	2.82361e-18	1
OSTC	Plasmablasts	0.17515	3.48261e-18	6
PTTG1	T Memory	0.222568	3.88266e-18	no
LOC730107	NA	0.159397	7.63007e-18	no
HIBCH	Plasmablasts	0.199358	1.14764e-17	no
SEC61A1	Plasmablasts	0.139856	1.3251e-17	21
E2F5	B cells	0.220637	1.58389e-17	5
LOC401845	NA	0.582974	2.12201e-17	no
SPCS2	Plasmablasts	0.147291	2.42817e-17	no
RNF125	T cells	-0.325548	2.51858e-17	2
FKBP11	Lymphoid	0.247083	2.66818e-17	18
IDH2	Plasmablasts	0.176588	4.30484e-17	no
DDB1	pDCs	0.118336	4.61646e-17	3
COPB2	Plasmablasts	0.204634	4.93047e-17	21
PARM1	B cells	0.171753	6.30837e-17	5
PAICS	Plasmablasts	0.152961	7.00525e-17	11
GMPPA	Plasmablasts	0.149142	7.15873e-17	21
SP140	Lymphoid	0.167214	9.16975e-17	no
IER3	Myeloid	-0.4849	1.10121e-16	no
TYMS	Plasmablasts	0.304408	1.10121e-16	no
PPIB	Plasmablasts	0.215093	1.29243e-16	no
ISG20	Lymphoid	0.16408	1.35058e-16	no
PRDX1	APC	0.130732	1.46609e-16	6
DLGAP5	Plasmablasts	0.197698	1.70032e-16	no
CHMP1B	Myeloid	-0.299013	2.4244e-16	no
MCEE	Plasmablasts	0.167735	3.00656e-16	no
ITGB7	Lymphoid	0.241733	3.18897e-16	no
CDC45L	NA	0.243537	4.03581e-16	no
TOP2A	Plasmablasts	0.267852	4.11537e-16	no
ZWINT	Adaptive	0.197928	4.87143e-16	no
LOC727908	NA	-0.281468	5.80664e-16	no
CXCL2	Myeloid Phagocytes	-0.737088	5.86488e-16	4
CCNA2	Plasmablasts	0.206101	6.47622e-16	no
GORASP2	Plasmablasts	0.151913	7.04491e-16	no
MAN1A1	Plasmablasts	0.180164	7.34572e-16	no
REXO2	Lymphoid	0.138478	1.04361e-15	1
CALR	Plasmablasts	0.199187	1.31644e-15	21
LOC100134331	NA	0.376605	1.3452e-15	no
AIM2	B cells	0.311122	1.39228e-15	no
CYP4B1	Granulocytes LD	-0.360956	1.39228e-15	no
TRIP13	Plasmablasts	0.165619	1.59723e-15	no
ENTPD1	APC	0.160678	1.63388e-15	2
CCDC53	NA	0.150478	1.63672e-15	no
CD19	B cells	0.196296	2.01701e-15	5
MLEC	DCs	0.198313	2.01701e-15	21
UBE1DC1	NA	0.142533	2.09004e-15	no
RNGTT	B Ex+SM	0.146823	2.17784e-15	no
FAM30A	B cells	0.173868	2.28054e-15	5
AHCY	APC	0.13525	2.30158e-15	no
NCOA3	B cells	0.141624	2.39562e-15	5
HRASLS2	Plasmablasts	0.275902	2.43142e-15	no
TIMELESS	B cells	0.124165	3.55901e-15	no
CCDC50	APC	0.152513	4.02122e-15	no
CCL3	Myeloid Phagocytes	-0.633841	4.14794e-15	1
LRRFIP2	Myeloid	-0.145918	4.99607e-15	16
SLAMF1	Adaptive	0.178862	5.44855e-15	1
PLAUR	Myeloid	-0.569892	5.78432e-15	4
SND1	Plasmablasts	0.189415	6.74146e-15	21
MRPL51	Plasmablasts	0.150808	7.01729e-15	12
SEMA4A	Phagocytes	0.169869	7.7185e-15	1
PSMA5	Plasmablasts	0.184431	9.46252e-15	15
GARS	Plasmablasts	0.107649	1.03175e-14	3
SLC35F2	Lymphoid	0.169502	1.03531e-14	5
FER1L4	Plasmablasts	0.136596	1.05404e-14	no
LOC440871	NA	0.128634	1.08904e-14	no
TREM1	Myeloid	-0.373044	1.29016e-14	4
LOC390712	NA	0.167424	1.94998e-14	no
IFNGR1	Myeloid	-0.175253	2.01031e-14	10
DNAJC3	Innate	0.176486	2.13623e-14	11
LOC646567	NA	0.146953	2.18959e-14	no
COMMD3	APC	0.148402	2.38172e-14	5
MYL6B	Progenitors	0.1476	2.4043e-14	no
FAM98A	Plasmablasts	0.16254	3.04098e-14	no
GAS6	DCs	0.188783	3.3782e-14	9
CCL3L1	NA	-0.561102	3.49271e-14	no
SLC25A24	Myeloid Phagocytes	-0.471954	3.70343e-14	no
MIXL1	Plasmablasts	0.125175	4.13041e-14	no
SLC2A14	Neutrophils LD	-0.361339	4.48978e-14	no
GADD45B	Myeloid	-0.244167	5.26925e-14	22
P4HTM	T cells	-0.135548	5.45681e-14	7
GPX7	Lymphoid	0.129384	6.21589e-14	17
GCN1L1	NA	0.141353	6.40129e-14	no
UCHL1	Plasmablasts	0.135953	6.88428e-14	no
LOC283710	NA	0.131779	7.16883e-14	no
USO1	Plasmablasts	0.167907	7.24518e-14	21
FH	APC	0.124113	7.27925e-14	no
E2F2	APC	0.249975	7.65067e-14	no
CXCL1	Neutrophils LD	-0.381898	8.60137e-14	4
SEC23B	Plasmablasts	0.113647	9.80784e-14	21
OIP5	Plasmablasts	0.163041	1.11372e-13	no
B4GALT3	Plasmablasts	0.152487	1.19233e-13	18
TP53INP1	Granulocytes LD	0.212831	1.20513e-13	5
GBA2	Myeloid	0.141297	1.29788e-13	9
MELK	Plasmablasts	0.147778	1.75547e-13	no
CXCL16	Phagocytes	-0.279249	1.81837e-13	4
VARS2	Lymphoid	0.122381	1.9597e-13	no
CCL3L3	Myeloid Phagocytes	-0.518826	2.05999e-13	no
ZDHHC16	Lymphoid	0.156718	2.09478e-13	7
GOLGA3	Lymphoid	0.120623	2.708e-13	no
SLC15A3	Phagocytes	-0.146104	2.84063e-13	4
SLAMF7	Innate	0.199948	2.85267e-13	no
ESYT1	T cells	0.134381	3.1581e-13	1
BTLA	B cells	0.179545	3.32912e-13	10
EPRS	Lymphoid	0.127221	3.54191e-13	3
C1GALT1C1	Phagocytes	0.174529	3.98244e-13	12
CISD1	Lymphoid	0.149273	3.98244e-13	no
FTH1	Myeloid	-0.251071	4.30296e-13	no
CKS1B	APC	0.14422	4.35367e-13	no
C16orf33	NA	0.116009	4.59889e-13	no
METTL7A	APC	0.16705	4.61152e-13	1
TCF4	APC	0.136404	4.61765e-13	4
NUSAP1	Plasmablasts	0.170618	5.27458e-13	no
LOC647134	NA	0.163739	5.57368e-13	no
MTDH	APC	0.112771	6.08094e-13	7
TRMT2B	Lymphoid	-0.173341	6.38028e-13	3
GOT1	DCs	0.126092	6.50211e-13	no
SSR1	Plasmablasts	0.0888846	6.50314e-13	21
DAD1	Plasmablasts	0.111757	6.68255e-13	12
MIR302C	NA	-0.34094	6.84214e-13	no
FAM69A	Lymphoid	0.14805	6.97521e-13	10
TGIF1	T cells	-0.253289	7.12711e-13	no
PPAPDC1B	NA	0.146991	7.22811e-13	no
TMED9	Plasmablasts	0.120023	7.87262e-13	6
STAP1	B cells	0.14964	9.15783e-13	5
LOC641825	NA	-0.22772	9.94227e-13	no
FTHL8	NA	-0.188916	9.97101e-13	no
RAB30	B cells	0.179621	1.00268e-12	10
CDRT4	Basophils LD	0.12854	1.21515e-12	no
SEC24A	Plasmablasts	0.148486	1.23048e-12	no
TXLNA	Lymphoid	0.129033	1.28283e-12	2
FOSL2	Innate	-0.282231	1.29921e-12	10
NUDT5	Neutrophils LD	0.128095	1.35608e-12	no
MCM2	B cells	0.160059	1.44647e-12	no
PPP1R15A	Myeloid	-0.36707	1.54375e-12	no
CCL20	Monocytes C+I	-0.597032	1.59949e-12	no
LOC729120	NA	-0.196786	1.59949e-12	no
VCP	Plasmablasts	0.10737	1.59949e-12	no
MAFF	Granulocytes LD	-0.337365	1.61741e-12	20
EDEM1	Plasmablasts	0.17247	1.70708e-12	10
COX5A	APC	0.0999369	1.75253e-12	no
KIF11	Plasmablasts	0.142261	1.84544e-12	no
GABARAPL1	Innate	-0.379914	1.97713e-12	9
LOC100131845	NA	0.30079	2.04439e-12	no
UBE2T	Adaptive	0.163277	2.04439e-12	no
CENPA	NA	0.127755	2.08024e-12	no
ANAPC5	Plasmablasts	0.0851515	2.44677e-12	3
SLC5A8	NA	-0.206981	2.48569e-12	no
MAP3K8	Innate	-0.336758	2.66156e-12	1
TMED3	APC	0.113881	2.70463e-12	6
DCTN6	DCs	-0.194839	2.70467e-12	no
GNAS	Plasmablasts	0.109615	2.92824e-12	no
TARS	Plasmablasts	0.125118	3.19456e-12	no
SRP68	Plasmablasts	0.122161	3.55468e-12	7
HJURP	Plasmablasts	0.142917	3.60191e-12	no
LOC338758	NA	-0.387789	3.64086e-12	no
CD79B	B cells	0.189609	3.85861e-12	5
CLECL1	B cells	0.146484	4.51308e-12	5
FLJ43663	NA	-0.231456	5.25881e-12	no
LOC100129094	NA	-0.182686	5.25881e-12	no
ETV3	Basophils LD	-0.280491	5.71971e-12	9
NBPF20	Lymphoid	-0.197017	6.18556e-12	no
LOC391045	NA	-0.373395	6.36992e-12	no
CDCA5	Plasmablasts	0.203457	6.45143e-12	no
SRP54	Plasmablasts	0.116921	6.82315e-12	21
ACAT1	Plasmablasts	0.107818	7.53534e-12	no
FLJ20254	NA	0.133814	7.61073e-12	no
LEP	NA	-0.197701	7.71329e-12	no
PDIA6	Plasmablasts	0.18452	7.77403e-12	21
CENPM	Lymphoid	0.170518	8.50738e-12	no
DDOST	Plasmablasts	0.102913	8.79892e-12	21
DCPS	Plasmablasts	0.149497	1.01772e-11	6
B9D1	Plasmablasts	0.130762	1.03381e-11	no
FLJ38717	NA	-0.171222	1.10342e-11	no
C6orf173	NA	0.166259	1.24454e-11	no
C11orf48	NA	0.133169	1.24454e-11	no
TUBG1	Plasmablasts	0.132872	1.25564e-11	no
PTGS2	Myeloid	-0.758422	1.26115e-11	4
NBPF10	Phagocytes	-0.155051	1.33297e-11	no
TMEM4	NA	0.109885	1.33297e-11	no
PNRC1	Myeloid	-0.166893	1.44452e-11	20
DAXX	Lymphoid	0.149327	1.53137e-11	2
USP49	Basophils LD	-0.173217	1.60376e-11	no
TMEM214	Plasmablasts	0.122924	1.75888e-11	7
RPN1	Plasmablasts	0.114322	1.89422e-11	21
C20orf52	NA	0.101871	1.97295e-11	no
KCNK6	Myeloid	0.154149	2.0097e-11	20
RILPL2	Myeloid	-0.211381	2.10866e-11	no
UHRF1	Plasmablasts	0.173797	2.12155e-11	no
FTHL3	NA	-0.169558	2.25894e-11	no
C14orf145	NA	0.130016	2.30078e-11	no
CD79A	B cells	0.201082	2.41749e-11	5
PDLIM1	B cells	0.145198	2.43951e-11	5
NLRP3	Myeloid	-0.304237	2.55862e-11	4
CXCR3	Lymphoid	0.234989	2.64525e-11	no
GOLPH3L	Lymphoid	0.142582	2.65611e-11	no
LRG1	Neutrophils LD	-0.244115	2.78712e-11	4
BIK	Plasmablasts	0.130977	2.83762e-11	no
AURKB	Plasmablasts	0.159604	2.85704e-11	no
ISOC2	Plasmablasts	0.173493	2.90022e-11	6
NAMPT	Myeloid	-0.475287	3.06611e-11	18
CNPY2	Lymphoid	0.117555	3.06611e-11	15
SLC1A5	APC	0.171963	3.06611e-11	19
LOC729779	NA	0.119645	3.58952e-11	no
GART	Lymphoid	0.168516	3.65239e-11	3
SLC17A9	B cells	0.149599	3.66114e-11	5
CDC2	NA	0.16723	3.77795e-11	no
GATS	B Naive+Memory	-0.112838	3.8169e-11	no
IL8	NA	-0.768182	3.87423e-11	no
LOC439953	NA	0.0833789	4.05167e-11	no
RABAC1	Plasmablasts	0.107972	4.45504e-11	no
CCT7	Lymphoid	0.0914879	4.8967e-11	no
SLC2A11	B cells	-0.226267	5.16505e-11	no
RIPK2	Myeloid	-0.346629	5.25307e-11	4
RRM2	Plasmablasts	0.172816	5.28198e-11	no
DNCL1	NA	0.165681	5.51095e-11	no
LOC728069	NA	-0.198845	5.547e-11	no
LOC653158	NA	-0.234678	5.64163e-11	no
PPIAL4A	NA	0.0828194	5.73739e-11	no
ZNF331	Lymphoid	-0.436374	6.47155e-11	1
UQCRHL	NA	0.0892567	6.86839e-11	no
ANKRD16	B cells	0.116352	7.08243e-11	no
PRDX5	Neutrophils LD	0.0934099	7.12806e-11	no
G0S2	Phagocytes	-0.761296	7.16426e-11	4
THEM2	NA	0.130101	7.24049e-11	no
REL	APC	-0.179599	7.32248e-11	no
IFRD1	Neutrophils LD	-0.203888	7.60049e-11	10
MCM3	Lymphoid	0.121217	7.82644e-11	3
MARS	Plasmablasts	0.123431	8.352e-11	no
LOC729769	NA	0.0962522	8.49073e-11	no
NUP37	Plasmablasts	0.131065	8.57712e-11	no
LOC100134728	NA	-0.196691	8.57712e-11	no
HOXA5	Progenitors	-0.328601	8.62091e-11	no
FLJ44124	NA	-0.133247	9.5586e-11	no
KCNH6	NA	-0.135103	9.5586e-11	no
ADD1	B cells	0.0947304	1.02785e-10	no
CHPF	Plasmablasts	0.112035	1.03246e-10	no
MXD1	Myeloid	-0.24847	1.08582e-10	16
TMCO1	Plasmablasts	0.116626	1.157e-10	6
ZBTB32	B cells	0.127492	1.21881e-10	5
VEGFA	Myeloid	-0.276398	1.22732e-10	no
EDEM2	Plasmablasts	0.0887316	1.29537e-10	no
VKORC1L1	pDCs	0.109136	1.3637e-10	no
RHBDD1	APC	0.117553	1.3637e-10	no
SNORD49A	NA	-0.157677	1.57027e-10	no
MRPS31	Lymphoid	0.205832	1.5905e-10	1
ITGB1	T Memory	0.102546	1.65262e-10	no
CLPTM1	Phagocytes	0.116131	1.93653e-10	7
KIAA2013	Phagocytes	0.110337	1.98467e-10	no
MRPL35	APC	0.153067	2.0368e-10	no
CEP55	Plasmablasts	0.139345	2.06908e-10	no
PSMD14	Lymphoid	0.10417	2.19183e-10	no
GPR65	Innate	-0.173568	2.19183e-10	10
NUCB1	Phagocytes	0.0882798	2.21636e-10	no
RPA3	Lymphoid	0.101185	2.32243e-10	11
GCSH	Plasmablasts	0.119704	2.35285e-10	no
ZNF215	Plasmablasts	0.0953374	2.35285e-10	no
NCAPD2	Lymphoid	0.148424	2.39205e-10	2
GOT2	Lymphoid	0.0984572	2.41624e-10	3
CHCHD2	Plasmablasts	0.0817513	2.43262e-10	6
SNORA24	NA	-0.162827	2.50362e-10	no
TTLL12	Progenitors	0.12412	2.50512e-10	no
FAM169A	T cells	-0.127398	2.58202e-10	no
LOC643930	NA	-0.240619	2.60214e-10	no
SLC2A3	Granulocytes LD	-0.319994	2.6048e-10	19
LOC729816	NA	0.161513	2.67506e-10	no
RFC4	Lymphoid	0.114119	2.73263e-10	no
LOC644852	NA	-0.197371	2.81716e-10	no
LRRC57	Basophils LD	-0.113596	2.94769e-10	9
ERAL1	APC	0.0933401	2.97126e-10	no
CCDC49	NA	-0.155728	3.07317e-10	no
ATP13A1	APC	0.116075	3.10564e-10	7
H2AFZ	Neutrophils LD	0.0763847	3.31658e-10	6
NCOA1	Neutrophils LD	-0.1256	3.37604e-10	9
VNN3	Granulocytes LD	-0.245222	3.42546e-10	no
LOC729086	NA	0.124778	3.44875e-10	no
ALG8	APC	0.0992995	3.45994e-10	no
MIR1275	NA	-0.196576	3.64641e-10	no
PFKFB3	Myeloid	-0.492658	3.74582e-10	no
NUBPL	T Naive	-0.156498	3.83886e-10	3
SMARCB1	APC	0.119031	3.83886e-10	5
XAB2	Monocytes	0.111452	4.10994e-10	no
UBE2G1	Plasmablasts	0.131997	4.17678e-10	no
UBFD1	Lymphoid	0.117015	4.18776e-10	no
UQCRQ	Plasmablasts	0.0943629	4.25641e-10	no
MGAT2	Plasmablasts	0.161935	4.38188e-10	21
TEX2	pDCs	0.107672	4.74644e-10	no
BOLA2	Plasmablasts	0.0888147	4.87518e-10	no
WWP2	Myeloid	-0.165397	5.04331e-10	10
DERL3	B cells	0.121565	5.31666e-10	5
PAOX	B cells	0.117375	5.36677e-10	no
ZNF296	APC	0.116283	5.45355e-10	1
ATP5J	Plasmablasts	0.0940037	5.51084e-10	12
PANX2	Neutrophils LD	-0.183323	5.51591e-10	no
C1orf150	NA	-0.170214	5.62128e-10	no
LOC729964	NA	0.110532	5.66374e-10	no
ITPRIP	Innate	-0.247409	5.81207e-10	10
MRPS33	Adaptive	0.0979736	6.07293e-10	12
IRAK3	Myeloid	-0.180767	6.10723e-10	4
HMMR	Plasmablasts	0.143006	6.16906e-10	no
ERF	NA	-0.160857	6.31033e-10	no
IQCG	T CD8 Memory	0.106161	6.31033e-10	no
OLR1	Myeloid	-0.412763	6.54444e-10	no
PHLDA1	T Innate	-0.374706	6.58932e-10	no
CCBE1	NA	-0.197813	6.75833e-10	no
THBS1	Monocytes C	-0.615835	6.78374e-10	no
KIFC1	Plasmablasts	0.124839	6.84149e-10	no
HEATR2	NA	0.101832	6.87236e-10	no
SERPINB2	Basophils LD	-0.493739	7.13534e-10	4
GSTTP2	NA	-0.178166	7.13534e-10	no
POLQ	B cells	0.117954	7.53995e-10	no
NEU1	Phagocytes	0.119968	7.70402e-10	11
NINJ1	Myeloid	-0.186554	7.70402e-10	10
MIF	Lymphoid	0.0915707	7.9168e-10	12
NFIL3	Granulocytes LD	-0.372108	7.97974e-10	22
CRLS1	Lymphoid	0.10492	8.00339e-10	12
ZNF431	Adaptive	-0.109723	8.11569e-10	8
TXNDC17	Phagocytes	0.110248	8.30126e-10	no
LOC390530	NA	-0.143311	8.42726e-10	no
CSNK1D	Neutrophils LD	-0.136064	8.76956e-10	20
NR4A3	Innate	-0.698498	8.91504e-10	no
YARS	Plasmablasts	0.0741219	9.0099e-10	2
DNAJB12	Phagocytes	-0.119808	9.0099e-10	10
RNU6-1	Granulocytes LD	0.136765	9.21191e-10	no
GNA15	Phagocytes	-0.144939	9.34759e-10	no
CLK2	Lymphoid	0.120399	9.39644e-10	no
LOC339352	NA	0.129528	9.63477e-10	no
PTPRE	Phagocytes	-0.175721	9.63477e-10	10
ABCC4	Progenitors	0.111424	9.63477e-10	no
MRPL24	Lymphoid	0.0977122	1.05672e-09	17
SAMSN1	Myeloid	-0.343156	1.10578e-09	9
IRF4	B cells	0.162341	1.11955e-09	5
DUSP2	Myeloid Phagocytes	-0.386969	1.16042e-09	7
IL1RN	Myeloid Phagocytes	-0.239461	1.17329e-09	4
GINS2	Plasmablasts	0.172317	1.18853e-09	no
FICD	Plasmablasts	0.115833	1.1999e-09	no
IL18BP	DCs	-0.0918064	1.1999e-09	6
C2orf69	T cells	-0.129508	1.21948e-09	8
IL1RL2	NA	-0.115447	1.24122e-09	no
AFF4	B Naive+NSM	-0.163791	1.29936e-09	8
IL1B	Myeloid Phagocytes	-0.832215	1.34011e-09	4
NIF3L1	Plasmablasts	0.116599	1.37181e-09	no
IBTK	Plasmablasts	0.0964119	1.38388e-09	no
ZNF213	Progenitors	0.112223	1.38388e-09	no
GLS	Lymphoid	0.138776	1.49584e-09	3
LOC728809	NA	-0.174874	1.57007e-09	no
EBI2	NA	-0.411254	1.60986e-09	no
ATP5G1	Lymphoid	0.114664	1.60986e-09	12
PKHD1L1	B cells	0.108319	1.60986e-09	no
PRPF8	T cells	0.136282	1.61479e-09	3
AVPI1	T cells	-0.417079	1.64358e-09	no
JARID2	Granulocytes LD	-0.120914	1.66203e-09	16
PRO0628	NA	-0.238284	1.67996e-09	no
NOMO1	Plasmablasts	0.15185	1.69551e-09	no
CYTIP	Granulocytes LD	-0.179892	1.69936e-09	5
SIL1	Plasmablasts	0.117754	1.77073e-09	no
SQLE	B cells	0.105009	1.80708e-09	5
NANS	Phagocytes	0.118336	1.84801e-09	no
DDIT4	T cells	-0.428223	1.84801e-09	2
HSPA8	Lymphoid	0.126694	1.84921e-09	3
ERRFI1	T gd	-0.187465	2.02172e-09	no
GPR183	T CD4	-0.270403	2.04777e-09	no
LOC728368	NA	0.0733526	2.134e-09	no
COPG	NA	0.114995	2.15825e-09	no
SLC33A1	Plasmablasts	0.107718	2.2052e-09	21
NFKBIZ	Myeloid	-0.25274	2.21777e-09	18
NDUFAB1	Plasmablasts	0.0891999	2.23015e-09	6
PDE4D	B Ex+SM	-0.307951	2.28574e-09	2
NFE2L2	Myeloid	-0.237554	2.38024e-09	20
TCEAL3	DCs	-0.0843388	2.38976e-09	no
TM9SF2	Phagocytes	0.0870043	2.39029e-09	16
MDH1	Lymphoid	0.0816062	2.4148e-09	no
CTAGE6	NA	0.0973839	2.52222e-09	no
FLJ36131	NA	-0.243251	2.52222e-09	no
UBE2B	Neutrophils LD	-0.126396	2.52473e-09	19
DIRC2	Myeloid	-0.159708	2.60542e-09	no
LOC100127975	NA	-0.167613	2.71066e-09	no
NDUFAF3	APC	0.0998889	2.86445e-09	6
NLRP8	NA	-0.170466	2.86573e-09	no
CCR2	APC	0.305471	3.08702e-09	no
BCL6	Myeloid	-0.163808	3.08702e-09	16
NUCB2	T cells	0.116401	3.13068e-09	no
LOC144383	NA	0.107204	3.16201e-09	no
HNRNPU	Phagocytes	-0.232271	3.20163e-09	7
ZFP36	Myeloid	-0.273108	3.20163e-09	10
TEX9	B Ex+SM	0.102171	3.27518e-09	5
USP5	Lymphoid	0.109291	3.49134e-09	3
SLC35C1	T CD4 Memory	0.133926	3.6245e-09	no
ALG14	Plasmablasts	0.125541	3.7566e-09	no
COQ5	Plasmablasts	0.116239	4.0841e-09	6
OSM	Granulocytes LD	-0.589026	4.09695e-09	no
LOC123688	NA	-0.190266	4.11145e-09	no
BRDG1	NA	0.122904	4.12198e-09	no
ZNF483	T cells	-0.236966	4.1381e-09	no
SRGN	Myeloid	-0.171626	4.1381e-09	10
NDFIP2	Basophils LD	0.1119	4.28063e-09	no
UBA5	Plasmablasts	0.104717	4.61208e-09	7
UBA1	Myeloid	0.150353	4.65777e-09	20
ACADM	APC	0.131595	4.65813e-09	no
NR4A2	T cells	-0.809303	4.73435e-09	2
FAM38A	NA	0.109648	4.86519e-09	no
LARP4	Plasmablasts	0.13168	4.87221e-09	11
DYNLT1	T cells	-0.131243	4.88188e-09	5
RAB20	Myeloid Phagocytes	-0.255072	4.90226e-09	18
UCP2	APC	0.121423	5.10232e-09	no
SNORD1A	NA	-0.121153	5.16648e-09	no
SDC1	Plasmablasts	0.14492	5.18609e-09	no
LOC399988	NA	0.135029	5.28501e-09	no
CSGALNACT2	Myeloid	-0.168945	5.56015e-09	10
ARV1	Lymphoid	0.135234	5.74367e-09	no
ZBP1	Plasmablasts	0.175413	5.83676e-09	no
FTHL11	NA	-0.142897	5.8603e-09	no
CD320	Lymphoid	0.120602	5.9632e-09	18
AKR1A1	APC	0.0907378	6.14921e-09	6
ERP29	APC	0.0668828	6.355e-09	6
C1orf97	NA	0.0972523	6.39457e-09	no
CDKN2AIPNL	Lymphoid	-0.15495	6.60078e-09	15
TMED10P	NA	0.109127	6.62269e-09	no
ACO2	APC	0.107335	6.74743e-09	13
COMMD1	Lymphoid	0.0817022	6.7865e-09	no
LOC100131989	NA	-0.171397	7.00556e-09	no
SLC25A23	Lymphoid	0.115507	7.07418e-09	no
LONP1	Lymphoid	0.10172	7.08486e-09	1
BTN3A2	T cells	0.170037	7.10517e-09	2
LOC652479	NA	-0.190405	7.1843e-09	no
C16orf53	NA	0.114557	7.33341e-09	no
SPN	Monocytes NC+I	-0.221323	7.40742e-09	no
UQCRH	Plasmablasts	0.0781396	7.58804e-09	12
ACER3	Myeloid Phagocytes	-0.160409	7.62106e-09	no
SYAP1	Innate	-0.142266	7.64769e-09	no
ARL4C	T cells	-0.196989	7.64769e-09	2
MRPL37	APC	0.0982586	7.64769e-09	no
PCNA	Plasmablasts	0.131008	7.64769e-09	no
TMEM167B	Myeloid	-0.110482	7.76667e-09	9
EBAG9	Lymphoid	0.0880203	7.97681e-09	17
LOC389765	NA	-0.207764	8.07165e-09	no
EXOSC1	Lymphoid	0.0884675	8.31134e-09	15
MCM4	Plasmablasts	0.143054	8.37378e-09	no
FLJ10246	NA	-0.168346	8.58101e-09	no
UBE1	NA	0.155108	8.92255e-09	no
MAD2L1	Lymphoid	0.120469	9.20298e-09	no
EREG	Myeloid Phagocytes	-0.202177	9.76393e-09	4
LOC730272	NA	0.110346	9.76393e-09	no
C5AR1	Myeloid	-0.287847	9.84771e-09	4
ICT1	NA	0.0923208	1.01189e-08	no
COQ9	APC	0.104621	1.01597e-08	no
MMACHC	Plasmablasts	0.115981	1.03855e-08	no
XPO5	T cells	0.0785785	1.06403e-08	3
ATF3	Myeloid Phagocytes	-0.548412	1.06681e-08	no
NACC2	Myeloid	-0.174641	1.09539e-08	no
SERTAD3	Innate	-0.193459	1.1219e-08	22
TBC1D10B	Neutrophils LD	0.158213	1.13809e-08	no
ZC3HC1	Progenitors	0.107049	1.14647e-08	no
HBEGF	Myeloid Phagocytes	-0.806646	1.15213e-08	18
SKP1	T cells	-0.16128	1.18578e-08	15
CDKN1B	T cells	-0.146353	1.22651e-08	no
MYO3B	T CD8 EM+TE	-0.207934	1.22651e-08	no
CHEK1	Plasmablasts	0.112921	1.22651e-08	no
LOC283953	NA	-0.134472	1.25704e-08	no
LOC100130513	NA	-0.121423	1.25991e-08	no
USP36	T cells	-0.210615	1.28693e-08	1
OSGIN2	Granulocytes LD	-0.111853	1.30255e-08	19
HERC2	Plasmablasts	0.116688	1.31372e-08	8
TMEM188	NA	-0.113088	1.32675e-08	no
TPD52	B cells	0.0957934	1.32683e-08	5
CCDC97	Granulocytes LD	0.147442	1.40667e-08	8
WDR74	Lymphoid	-0.171373	1.42698e-08	17
SMC4	Basophils LD	0.0952906	1.44578e-08	no
CSK	Myeloid	0.0843518	1.4465e-08	22
IVNS1ABP	Neutrophils LD	-0.145018	1.48794e-08	9
LOC644423	NA	-0.215851	1.50178e-08	no
HSPC268	NA	-0.211513	1.52012e-08	no
TRAM1	Plasmablasts	0.0857635	1.59114e-08	7
IER2	Myeloid	-0.19822	1.59819e-08	22
NOP56	Lymphoid	0.0923825	1.5994e-08	3
DDX1	Plasmablasts	0.0930949	1.6393e-08	no
MOGS	Plasmablasts	0.138727	1.68334e-08	no
PLK2	Myeloid	-0.18695	1.71245e-08	4
IFNAR1	Phagocytes	0.141893	1.71495e-08	2
BCL2A1	Myeloid	-0.180947	1.74262e-08	no
SOD2	Myeloid	-0.219446	1.75232e-08	18
LOC642567	NA	-0.147667	1.77973e-08	no
CCRL2	Monocytes	-0.214541	1.78819e-08	no
ALAS2	B cells	0.348256	1.80569e-08	5
MEN1	Lymphoid	0.116038	1.85524e-08	no
APOBEC3G	T CD8 EM+TE	0.151367	1.86019e-08	no
LOC653596	NA	-0.155538	1.89436e-08	no
PFAS	B cells	0.0898926	1.90983e-08	no
AFTPH	APC	0.105257	2.00117e-08	13
YIF1B	DCs	0.0904521	2.01743e-08	6
IRS2	Granulocytes LD	-0.279639	2.10397e-08	no
YPEL5	Neutrophils LD	-0.188518	2.17324e-08	no
DNMT1	T cells	0.0824271	2.23788e-08	1
CLIC4	APC	0.113317	2.24494e-08	4
CCNF	Plasmablasts	0.120172	2.25603e-08	no
LOC728142	NA	-0.141661	2.26176e-08	no
MCTS1	APC	0.110701	2.26176e-08	12
TRRAP	Lymphoid	0.0844794	2.29175e-08	no
GPT2	B cells	0.107003	2.38136e-08	no
C12orf51	NA	0.117716	2.39415e-08	no
ZNF682	Lymphoid	-0.155341	2.40811e-08	no
DDX51	Lymphoid	-0.15136	2.43307e-08	no
MCM5	APC	0.117724	2.45616e-08	13
TOM1	Myeloid	-0.105724	2.47414e-08	no
METTL13	Lymphoid	0.224584	2.49255e-08	no
LOC100130550	NA	-0.108799	2.51417e-08	no
EGR2	Monocytes C+I	-0.557107	2.63921e-08	no
NECAP1	Granulocytes LD	-0.137006	2.75621e-08	9
ALDH18A1	Lymphoid	0.116205	2.75712e-08	3
PDCD2L	Lymphoid	0.114082	2.76905e-08	no
SEC24C	Innate	0.0882559	2.78346e-08	21
ZNF784	NA	-0.137091	2.81431e-08	no
LOC644935	NA	-0.131342	2.84281e-08	no
RNU6-15	Granulocytes LD	0.12494	2.8635e-08	no
EVI5	Myeloid	-0.110306	2.88624e-08	4
N4BP2	Lymphoid	-0.134122	2.98268e-08	3
BLK	B cells	0.132942	2.99335e-08	5
STIP1	APC	0.135355	3.01383e-08	no
SLC35E1	Granulocytes LD	-0.170581	3.06635e-08	no
GOSR2	Lymphoid	0.100423	3.08134e-08	no
SPTLC1	Phagocytes	-0.161731	3.28279e-08	no
FAM3C	B cells	0.104341	3.28279e-08	5
SETDB1	Myeloid	0.116327	3.31224e-08	no
LOC727935	NA	-0.0983554	3.35344e-08	no
KBTBD2	Granulocytes LD	-0.124916	3.40998e-08	9
WIBG	NA	0.120209	3.41435e-08	no
SEMA4C	T cells	-0.117656	3.4334e-08	no
CBX5	Adaptive	0.128732	3.45275e-08	1
WDR34	B cells	0.102234	3.52145e-08	5
SLC16A6	Myeloid	-0.182113	3.52535e-08	no
LOC653506	NA	-0.195146	3.54326e-08	no
RASSF6	B cells	-0.172532	3.54326e-08	no
LOC650114	NA	-0.133887	3.54326e-08	no
PPPDE2	NA	0.104091	3.66547e-08	no
CCDC71	Myeloid Phagocytes	0.162085	3.68656e-08	no
FGD2	APC	0.134011	3.71997e-08	1
CDK2AP2	Lymphoid	0.132851	3.74221e-08	15
RPL23A	Lymphoid	0.0881125	3.74221e-08	12
EZH2	Plasmablasts	0.100102	3.74221e-08	no
PCK2	APC	0.114068	3.74221e-08	13
ACP5	B cells	0.129826	3.77505e-08	10
BRF2	T cells	-0.123378	3.80915e-08	no
CXCR4	T cells	-0.352225	3.84176e-08	no
TUT1	Lymphoid	0.126427	3.87673e-08	3
IL6	APC	-0.243269	3.88938e-08	13
LOC100131713	NA	0.0729626	4.06735e-08	no
MAT2A	APC	-0.143658	4.13645e-08	no
CD55	Granulocytes LD	-0.22887	4.13645e-08	21
LOC729009	NA	-0.157021	4.16081e-08	no
DARS2	APC	0.122278	4.25615e-08	no
LOC652775	NA	0.457647	4.27925e-08	no
MRFAP1	Innate	-0.0895637	4.35204e-08	no
STRBP	B cells	0.102939	4.36081e-08	no
CD83	APC	-0.584704	4.50771e-08	no
CCDC117	Plasmablasts	0.125697	4.58932e-08	7
TMEM2	T cells	-0.161841	4.61191e-08	no
SHROOM4	Granulocytes LD	-0.233489	4.61191e-08	no
NFKBIA	Myeloid	-0.250012	4.79353e-08	22
CCRN4L	NA	-0.207104	4.89362e-08	no
SLC25A28	Phagocytes	-0.100267	5.05525e-08	no
CDC42	Myeloid	0.164489	5.34281e-08	10
LOC202781	NA	-0.114101	5.44316e-08	no
ELAC2	Lymphoid	0.104248	5.45658e-08	3
SNORA64	NA	-0.150539	5.45658e-08	no
PRELID1	Phagocytes	0.107844	5.45658e-08	6
SUMO3	DCs	-0.0973231	5.5196e-08	6
CCT8	APC	0.0761109	5.53929e-08	no
FOSB	Myeloid	-0.845428	5.70755e-08	no
SLC25A5	APC	0.0669591	5.89018e-08	6
LRRK1	APC	0.104976	6.05134e-08	2
PLDN	NA	-0.174828	6.11755e-08	no
ROMO1	Lymphoid	0.0853861	6.21606e-08	12
IDI1	Granulocytes LD	-0.198791	6.26088e-08	no
DCTPP1	APC	0.107514	6.49023e-08	6
C21orf58	Progenitors	-0.116201	6.49023e-08	no
THBD	Phagocytes	-0.19581	6.49023e-08	4
SULT1A1	Myeloid	-0.104165	6.52104e-08	18
PELI2	Myeloid	-0.11324	6.52202e-08	16
CDKN1A	APC	-0.363335	6.53372e-08	13
CATSPER2	T cells	-0.194417	6.53535e-08	no
PPIL1	Lymphoid	0.11978	6.53535e-08	no
AIFM1	Myeloid Phagocytes	0.105381	6.54037e-08	no
LARGE	NA	0.0941014	6.54037e-08	no
ALG5	Plasmablasts	0.0988405	6.62916e-08	no
FFAR2	Neutrophils LD	-0.307048	6.68609e-08	18
SNX3	APC	0.0719757	6.70011e-08	no
SMARCAL1	pDCs	0.0987206	6.82231e-08	no
C7orf40	NA	-0.213261	6.82231e-08	no
GRWD1	Lymphoid	0.125398	7.01932e-08	3
ASPHD2	APC	0.102828	7.15961e-08	no
TMEM106A	APC	-0.165624	7.37165e-08	13
IFNAR2	Phagocytes	0.0850561	7.41971e-08	no
PCDHB9	NA	-0.130289	7.48462e-08	no
DCAF7	Myeloid Phagocytes	0.16244	7.48919e-08	no
C12orf52	NA	0.088953	7.51075e-08	no
FUT6	NA	-0.192228	7.52679e-08	no
LOC100132585	NA	-0.189242	7.74311e-08	no
TLR10	B Naive+Memory	0.171827	7.91949e-08	4
LOC730167	NA	-0.215706	7.95305e-08	no
PDCD4	Basophils LD	-0.0967394	7.9787e-08	8
ABCC10	T cells	0.111037	8.05622e-08	2
PCCB	APC	0.0773123	8.09227e-08	no
SEC61G	Plasmablasts	0.0837903	8.10533e-08	12
PTGER4	T cells	-0.25359	8.53087e-08	5
C8orf45	NA	-0.144363	8.68805e-08	no
DHX16	T cells	0.0948346	8.70952e-08	no
ENC1	T CD8 EM+TE	-0.285961	8.72363e-08	no
SLC11A2	T cells	-0.105429	8.79563e-08	no
MRPL22	Plasmablasts	0.0818295	8.82335e-08	no
LOC643995	NA	-0.217911	8.83583e-08	no
LOC100130053	NA	-0.134942	8.86057e-08	no
APEX2	APC	0.114376	9.27265e-08	no
NR1D2	T cells	-0.158007	9.47621e-08	1
CSF2RA	Phagocytes	-0.10488	9.64141e-08	4
YIPF1	Phagocytes	0.0837649	9.8037e-08	10
ULK1	Neutrophils LD	-0.0988651	9.8037e-08	no
TIPARP	T cells	-0.248669	9.8144e-08	9
JOSD1	T cells	-0.226427	9.8144e-08	no
LOC642921	NA	-0.114815	9.8144e-08	no
TRIM27	Phagocytes	0.124994	9.8144e-08	20
ZNF281	Neutrophils LD	-0.117585	9.8144e-08	9
TNFRSF1B	Phagocytes	-0.121128	9.90295e-08	10
SERTAD1	T Innate	-0.29507	9.90295e-08	6
SEC22B	Neutrophils LD	0.119598	9.91107e-08	no
LOC646916	NA	-0.108164	1.00586e-07	no
SAT1	Myeloid	-0.156093	1.02406e-07	18
DNAJB6	Granulocytes LD	-0.146654	1.02406e-07	9
ZW10	Plasmablasts	0.118177	1.03098e-07	no
MCART1	NA	-0.139037	1.03502e-07	no
LYPD3	T CD4	-0.210731	1.03868e-07	no
LOC100129905	NA	-0.163662	1.03868e-07	no
ZNF786	Lymphoid	-0.113581	1.06959e-07	no
OXCT2	Plasmablasts	0.121397	1.09824e-07	no
KIF20B	Lymphoid	0.0949972	1.10162e-07	no
LOC387820	NA	-0.129589	1.10171e-07	no
GADD45A	T Innate	-0.248863	1.11266e-07	no
RPP40	APC	0.115152	1.17043e-07	no
NGDN	Lymphoid	-0.112033	1.17273e-07	no
BRD8	Lymphoid	0.138566	1.17682e-07	8
SRPR	NA	0.0993212	1.1928e-07	no
ZNF14	T cells	-0.191174	1.20959e-07	1
SYN1	NA	-0.112338	1.21627e-07	no
SLC35B3	Plasmablasts	0.131554	1.21944e-07	no
LOC100129539	NA	-0.173954	1.25102e-07	no
ERGIC3	Plasmablasts	0.0815151	1.26154e-07	6
SLC7A1	Lymphoid	0.0874394	1.26788e-07	no
SNAPC1	APC	-0.149892	1.27478e-07	no
MYC	Adaptive	0.16482	1.28342e-07	1
H1FX	Lymphoid	0.131543	1.2846e-07	no
SNORD6	NA	-0.110149	1.28622e-07	no
LOC651524	NA	-0.138668	1.3024e-07	no
HIST1H1C	Neutrophils LD	0.134434	1.32127e-07	no
C14orf104	NA	0.12886	1.32535e-07	no
DCTN2	Plasmablasts	0.0704258	1.33757e-07	no
PIGF	APC	0.110395	1.36161e-07	6
SNRPD2	Lymphoid	0.0600913	1.3691e-07	12
SFRS5	NA	-0.138783	1.37148e-07	no
CDT1	Plasmablasts	0.126308	1.37148e-07	no
ANKRD44	Granulocytes LD	-0.14964	1.40018e-07	8
FTHL2	NA	-0.127343	1.41423e-07	no
FAM63A	NA	-0.198199	1.46923e-07	no
METRNL	Innate	-0.1819	1.48166e-07	no
MGC61598	NA	-0.23347	1.49972e-07	no
KRTCAP2	Lymphoid	0.0935764	1.52399e-07	12
TUFM	Plasmablasts	0.101961	1.52905e-07	6
LOC100132394	NA	0.412228	1.59015e-07	no
GZF1	Phagocytes	-0.205188	1.61389e-07	no
SMUG1	APC	0.0962601	1.62742e-07	no
PRO1853	NA	-0.166431	1.63148e-07	no
L3MBTL2	Lymphoid	0.0918853	1.65286e-07	3
MTX2	Lymphoid	0.097087	1.65713e-07	no
C15orf48	NA	-0.279518	1.6728e-07	no
BCL3	Neutrophils LD	-0.232785	1.68085e-07	no
MGC16384	NA	-0.202229	1.69009e-07	no
C17orf62	Myeloid	0.14484	1.71058e-07	22
FAM120B	T cells	0.104458	1.71658e-07	1
WASL	T cells	-0.104414	1.71712e-07	no
TMEM170B	Phagocytes	-0.159291	1.71712e-07	no
CDK4	Lymphoid	0.0869525	1.72343e-07	no
SGK1	Myeloid	-0.403491	1.72587e-07	18
PEX6	T Naive	0.111512	1.72587e-07	no
VPS41	Phagocytes	-0.127236	1.72907e-07	16
IL28RA	NA	0.101126	1.75528e-07	no
PHACTR1	APC	-0.207745	1.76018e-07	4
LEPRE1	NA	0.0840173	1.76945e-07	no
SIPA1L2	Phagocytes	-0.115356	1.7712e-07	no
CREBBP	Neutrophils LD	-0.0994188	1.78351e-07	14
RAB6B	MAIT	-0.232048	1.78377e-07	no
FANCI	Plasmablasts	0.104372	1.78378e-07	no
IKBKE	T cells	0.115555	1.799e-07	1
DNAJA3	Lymphoid	0.111744	1.80595e-07	1
FABP5	DCs	0.126594	1.81571e-07	no
VKORC1	T cells	0.0813441	1.82042e-07	15
STOML2	Lymphoid	0.0740255	1.82042e-07	no
HDDC3	Lymphoid	0.0903858	1.85949e-07	no
DCAF16	T cells	-0.113343	1.89059e-07	8
LOC643856	NA	0.0889548	1.89666e-07	no
ZNF295	NA	-0.19093	1.90418e-07	no
ZC3H4	Granulocytes LD	0.0791922	1.92544e-07	no
ZNF24	Neutrophils LD	-0.143688	1.9261e-07	1
MRPL13	APC	0.0958068	1.93237e-07	6
EBI3	B Memory	0.0861448	1.94656e-07	no
CHRAC1	Myeloid Phagocytes	-0.106583	1.95059e-07	no
LOC647384	NA	-0.154121	2.04286e-07	no
STYXL1	Myeloid	0.0791368	2.04286e-07	no
SC5DL	NA	-0.240236	2.04666e-07	no
ARHGEF2	Myeloid	0.113336	2.06784e-07	4
TSPYL2	Lymphoid	-0.226263	2.07073e-07	1
COPS5	Plasmablasts	0.0866425	2.07779e-07	6
LONRF3	T cells	-0.111807	2.08283e-07	no
NFKBID	APC	-0.137987	2.08756e-07	4
MED12	Neutrophils LD	0.151114	2.11373e-07	8
NDUFB3	Phagocytes	0.0880905	2.17655e-07	no
SNORD12C	Neutrophils LD	-0.13216	2.18245e-07	no
C17orf91	NA	-0.263249	2.19418e-07	no
CXXC5	B cells	0.11135	2.19576e-07	5
PSORS1C1	NA	0.130572	2.20482e-07	no
TRERF1	T cells	-0.100261	2.22596e-07	9
TM2D3	Neutrophils LD	-0.124044	2.23104e-07	2
INSIG1	Monocytes NC+I	-0.160852	2.33238e-07	no
KIAA0492	NA	-0.140374	2.33839e-07	no
YWHAG	Myeloid Phagocytes	0.10794	2.34047e-07	no
YRDC	Plasmablasts	-0.172929	2.34331e-07	no
ZMYND15	Phagocytes	-0.203145	2.34335e-07	no
GLRX5	Plasmablasts	0.147718	2.37675e-07	no
PARP4	Myeloid	0.0936871	2.38077e-07	no
CCDC90B	Plasmablasts	0.0977243	2.4077e-07	no
NAP1L5	T cells	-0.201897	2.50183e-07	no
RWDD2A	Plasmablasts	0.0895477	2.53264e-07	no
OTUD1	Myeloid Phagocytes	-0.176445	2.53787e-07	no
RNF138	T Naive	-0.152176	2.55507e-07	1
LOC643882	NA	-0.142891	2.56175e-07	no
FTHL12	NA	-0.132769	2.57755e-07	no
POLR2H	Lymphoid	0.0977095	2.60705e-07	15
FEN1	Plasmablasts	0.134146	2.63835e-07	no
C10orf32	NA	-0.106544	2.64213e-07	no
TMEM17	Progenitors	-0.187218	2.64213e-07	no
SLC37A4	T cells	0.0856481	2.66447e-07	3
KDM6B	Myeloid	-0.149545	2.72995e-07	18
TMEM118	NA	0.0955375	2.82213e-07	no
FLJ10374	NA	-0.114524	2.9759e-07	no
CCNY	Neutrophils LD	-0.108467	2.98843e-07	21
C14orf142	NA	0.107603	3.04733e-07	no
TRAF3IP3	T cells	0.11925	3.06699e-07	1
FCRL3	B Naive+Memory	0.12926	3.08197e-07	no
TROAP	Plasmablasts	0.086992	3.23892e-07	no
PPA1	Lymphoid	0.0827967	3.23892e-07	no
MPV17	APC	0.0722738	3.27797e-07	6
C4orf14	NA	0.079474	3.32437e-07	no
LOC653489	NA	-0.105761	3.34037e-07	no
LOC440349	NA	-0.212731	3.36736e-07	no
AP3D1	Plasmablasts	0.0773476	3.48893e-07	no
LOC728310	NA	-0.119201	3.4929e-07	no
STXBP6	Progenitors	-0.147685	3.53243e-07	no
TERF2	B Memory	0.107753	3.67107e-07	no
CA1	B cells	0.328676	3.67569e-07	5
SEMA4B	B Naive+Memory	0.112345	3.71943e-07	no
NOC3L	Lymphoid	0.123712	3.71943e-07	no
MRPL53	Plasmablasts	0.0911334	3.78692e-07	no
RHBDL2	NA	-0.166693	3.83314e-07	no
COPE	Plasmablasts	0.0778921	3.9139e-07	6
GLT8D1	Plasmablasts	0.104022	3.9139e-07	7
LOC646513	NA	-0.164988	4.04512e-07	no
SPG11	Myeloid	0.0978295	4.05331e-07	no
NXT1	Lymphoid	-0.192428	4.06357e-07	15
C19orf59	NA	-0.169305	4.09206e-07	no
ATP5B	Myeloid Phagocytes	0.0619747	4.12248e-07	no
ZNF69	Progenitors	-0.189763	4.14043e-07	no
RUVBL1	Lymphoid	0.0868618	4.1574e-07	3
CAD	Lymphoid	0.121927	4.18092e-07	3
LOC400506	NA	0.104503	4.18191e-07	no
CASZ1	Innate	-0.13278	4.24835e-07	no
ACSS1	Plasmablasts	0.132534	4.36172e-07	7
JUNB	Myeloid	-0.375542	4.39262e-07	5
WDR45	Plasmablasts	0.0835089	4.49018e-07	no
SNORA10	NA	-0.116462	4.56701e-07	no
PPP3R1	Neutrophils LD	0.244315	4.57989e-07	no
LAX1	Lymphoid	0.144883	4.64196e-07	2
LOC646996	NA	-0.102452	4.75465e-07	no
FRAP1	NA	0.0881393	4.77141e-07	no
ADA	Monocytes NC+I	0.0839453	4.78615e-07	no
LOC729090	NA	-0.0918766	4.84627e-07	no
LOC100132391	NA	-0.200732	4.90282e-07	no
PSCDBP	NA	-0.164206	4.9449e-07	no
LOC100128126	NA	-0.178455	4.94988e-07	no
RPL26L1	Phagocytes	0.081899	5.09126e-07	no
PIGA	Myeloid	-0.156646	5.15134e-07	5
P2RY11	T cells	-0.114295	5.15347e-07	no
DYRK4	B cells	0.0863898	5.18001e-07	5
AXUD1	NA	-0.382961	5.23214e-07	no
BEXL1	NA	-0.101773	5.28206e-07	no
BCL2L1	T Innate	0.183097	5.34905e-07	no
WDR40A	NA	0.210289	5.35822e-07	no
DYNLL1	APC	0.142176	5.55348e-07	no
SETDB2	B cells	0.0887798	5.6034e-07	11
LOC730993	NA	-0.16071	5.65682e-07	no
LOC100008589	NA	0.378308	5.66429e-07	no
PNPO	Myeloid Phagocytes	0.0914211	5.6758e-07	no
HYOU1	Plasmablasts	0.178681	5.71997e-07	21
GLE1	Phagocytes	0.0973694	5.73043e-07	no
PSMA7	T cells	-0.107944	5.73986e-07	15
TMEM137	NA	-0.139315	5.89853e-07	no
LOC100128098	NA	-0.213438	5.89853e-07	no
RACGAP1	Lymphoid	0.101085	5.91684e-07	no
LOC728105	NA	-0.147062	6.01548e-07	no
SNORD31	NA	-0.152021	6.10553e-07	no
CCNC	Plasmablasts	0.122319	6.14542e-07	no
TIMP1	Myeloid	-0.110969	6.19745e-07	no
EEF1D	Lymphoid	-0.15099	6.19745e-07	17
LOC645317	NA	0.0792532	6.20678e-07	no
C1orf203	NA	0.107713	6.22795e-07	no
ARL16	Lymphoid	-0.147505	6.39818e-07	15
HDAC6	APC	0.124163	6.54792e-07	no
LOC100128353	NA	-0.0922749	6.55282e-07	no
TRIM13	APC	-0.184537	6.56036e-07	no
RAD51AP1	APC	0.103036	6.63081e-07	no
RUNDC2A	NA	-0.15816	6.68775e-07	no
BHLHB3	NA	0.0682697	6.70994e-07	no
HMGA1	DCs	0.163627	6.70994e-07	11
PPAT	Lymphoid	0.0832147	6.7756e-07	no
LDLRAP1	T cells	0.11735	6.78767e-07	1
LOC730525	NA	-0.142084	6.79802e-07	no
QARS	APC	0.0726139	6.79802e-07	no
SNORA70	Monocytes NC+I	-0.172502	6.90332e-07	no
MEF2D	Phagocytes	-0.149604	6.95759e-07	20
STX16	Neutrophils LD	-0.0781801	7.10824e-07	no
NEU4	Myeloid Phagocytes	-0.204832	7.21345e-07	no
TDP1	Lymphoid	-0.208551	7.41113e-07	1
LOC653874	NA	0.111731	7.5459e-07	no
YES1	Basophils LD	-0.146528	7.69252e-07	2
COX6A1	Phagocytes	0.0616613	7.88098e-07	12
MAP4K4	Granulocytes LD	-0.0833416	7.9726e-07	no
COX7A2	Plasmablasts	0.0633635	8.0216e-07	12
PPA2	DCs	-0.104502	8.02482e-07	no
JHDM1D	Myeloid	-0.123627	8.20941e-07	no
KEAP1	T Innate	0.111076	8.32824e-07	21
TNFRSF10B	Myeloid	-0.0892709	8.47866e-07	21
LOC440345	NA	-0.206349	8.47866e-07	no
EIF4ENIF1	Basophils LD	0.0995495	8.643e-07	no
GPR172A	NA	0.076859	8.72977e-07	no
NDNL2	NA	-0.151902	8.82784e-07	no
CDC25B	T cells	0.154829	8.84888e-07	1
TNF	Monocytes	-0.316057	8.8663e-07	22
CDCA3	Plasmablasts	0.0808287	8.86704e-07	no
GRIPAP1	Neutrophils LD	-0.192684	8.87382e-07	8
SON	T cells	0.0979914	8.90516e-07	12
RGS2	Myeloid	-0.186098	8.946e-07	1
RN7SK	NA	0.103621	9.01845e-07	no
RANBP10	B Naive+NSM	0.142003	9.03349e-07	no
LOC728835	NA	-0.230814	9.03349e-07	no
EXD2	Progenitors	0.103072	9.03349e-07	no
PIP5K2B	NA	-0.116445	9.03349e-07	no
DKFZp761P0423	NA	0.140745	9.2758e-07	no
SLC25A36	Lymphoid	-0.114172	9.27643e-07	no
SDHC	DCs	-0.0917695	9.28485e-07	6
LOC644250	NA	-0.116167	9.33717e-07	no
PHACTR2	T cells	-0.102484	9.49342e-07	no
POLR2J4	APC	-0.125626	9.60074e-07	no
LOC100129269	NA	-0.197847	9.60439e-07	no
PCMT1	Myeloid Phagocytes	0.108278	9.61828e-07	no
KIAA1143	T CD4	-0.0990073	9.70068e-07	no
PROK2	Neutrophils LD	-0.19804	9.7491e-07	10
ATG4A	Plasmablasts	0.0805846	9.7491e-07	no
MRPL18	APC	0.102969	9.78876e-07	6
MAPK7	Monocytes	-0.134906	9.83763e-07	7
PLOD3	Monocytes	0.0795822	9.84845e-07	no
LOC100130276	NA	-0.173382	9.84865e-07	no
LRAP	NA	-0.162591	9.91568e-07	no
GTF2E1	Monocytes NC+I	0.121649	9.91617e-07	no
TRPV2	T cells	0.100418	1.0083e-06	2
ETS2	Myeloid	-0.179086	1.01665e-06	16
PTGR2	T CD8 Naive	-0.189904	1.01859e-06	no
ALPP	NA	-0.135052	1.01923e-06	no
C6orf170	NA	-0.132034	1.02291e-06	no
SH3BP5L	Granulocytes LD	0.146127	1.03223e-06	no
GNA13	Granulocytes LD	-0.129288	1.03391e-06	9
DPP3	APC	0.0907623	1.05531e-06	no
TNFAIP3	T cells	-0.38629	1.05992e-06	5
NDUFB11	Plasmablasts	0.0665395	1.05992e-06	no
LOC642956	NA	0.10964	1.05992e-06	no
C21orf59	Lymphoid	0.101445	1.06225e-06	no
RNU105A	NA	-0.0868833	1.07924e-06	no
SNRK	T cells	-0.100675	1.09568e-06	no
HIF1A	Myeloid	-0.200033	1.10706e-06	18
ATP1B1	Progenitors	-0.0943735	1.11181e-06	no
SUCLG1	Myeloid Phagocytes	0.0931537	1.12179e-06	6
PTS	Innate	-0.216907	1.13608e-06	no
CHRNA5	NA	-0.198324	1.13769e-06	no
LOC100128062	NA	-0.103684	1.14707e-06	no
CKAP2L	Plasmablasts	0.107795	1.17032e-06	no
SCAMP5	pDCs	0.0936814	1.17721e-06	5
LOC646630	NA	0.0644757	1.17915e-06	no
FAM110B	Monocytes	-0.101798	1.17915e-06	no
SEMA3E	NA	-0.234276	1.239e-06	no
TM9SF1	Plasmablasts	0.0818884	1.24526e-06	21
SLC15A2	APC	0.081652	1.25099e-06	no
LOC653086	NA	-0.0951657	1.25357e-06	no
MGAT4A	T cells	-0.167392	1.27466e-06	1
BTBD7	Basophils LD	-0.0891709	1.27496e-06	no
POLE	T CD4	0.129261	1.27496e-06	no
ZNF787	NA	-0.10339	1.28963e-06	no
TMEM48	NA	0.085959	1.29041e-06	no
LOC100130229	NA	-0.209243	1.30974e-06	no
CDC16	B cells	0.0759509	1.31904e-06	no
MRPL36	pDCs	0.0781744	1.32803e-06	no
LOC728903	NA	-0.203382	1.33049e-06	no
FCAR	Monocytes	-0.222604	1.34516e-06	4
CLCN3	pDCs	0.0992264	1.3694e-06	no
C12orf11	NA	0.0958933	1.37367e-06	no
NFKBIE	Phagocytes	-0.155746	1.37518e-06	no
FAM96A	APC	0.0711528	1.37518e-06	13
CCDC34	NA	0.105018	1.4044e-06	no
ZNF738	Progenitors	-0.137919	1.4044e-06	no
ABCB6	Plasmablasts	0.0935956	1.40564e-06	no
RBM3	APC	-0.148905	1.42306e-06	6
BYSL	pDCs	0.107091	1.44561e-06	no
IPO13	APC	0.107341	1.44683e-06	7
GALNT3	Innate	-0.130331	1.45019e-06	22
FBXO4	Lymphoid	0.0821766	1.47428e-06	no
SEC16A	Innate	0.0975945	1.50707e-06	no
CLK1	Granulocytes LD	-0.190466	1.50905e-06	2
BEX4	DCs	-0.0936354	1.52631e-06	no
LOC400713	NA	-0.141862	1.53574e-06	no
ATP5L	Plasmablasts	0.0704129	1.54527e-06	12
CHIC2	Granulocytes LD	-0.0871097	1.57167e-06	9
LOC100133840	NA	-0.265215	1.58559e-06	no
C2orf43	NA	0.0807764	1.60501e-06	no
FAM167A	APC	0.0909149	1.60869e-06	no
ECT2	Plasmablasts	0.0952426	1.61272e-06	no
YTHDF3	Myeloid	-0.114721	1.61381e-06	9
ADSL	T CD4	0.0767621	1.62205e-06	1
LOC440280	NA	-0.134671	1.65257e-06	no
VDAC3	DCs	0.061258	1.66174e-06	no
BASP1	Neutrophils LD	-0.180904	1.6967e-06	4
IARS	Lymphoid	0.104872	1.70075e-06	3
LOC644762	NA	0.0838901	1.72379e-06	no
NDUFAF1	Plasmablasts	0.132202	1.72379e-06	6
TACC1	Phagocytes	-0.0674479	1.72379e-06	10
WDR51A	NA	0.090474	1.76359e-06	no
VAMP1	Lymphoid	0.142035	1.76359e-06	no
SGK	NA	-0.36625	1.81714e-06	no
L3MBTL3	B Naive+Memory	-0.0850942	1.82616e-06	no
LOC90586	NA	-0.144957	1.85083e-06	no
RAN	Lymphoid	0.0746108	1.85393e-06	15
NSUN5	Adaptive	0.105479	1.86385e-06	11
SNORD35B	NA	-0.153387	1.87431e-06	no
ELF2	Neutrophils LD	-0.115593	1.88336e-06	5
ATG12	T cells	-0.0844943	1.92361e-06	2
GIMAP6	T cells	0.17383	1.9406e-06	2
MAGOH	Neutrophils LD	-0.148062	1.95277e-06	no
N6AMT2	NA	0.0909143	1.96258e-06	no
PUM1	T CD4	0.0703996	1.96947e-06	3
YIF1A	APC	0.0996591	1.9774e-06	6
ANP32B	Adaptive	0.0516232	2.02498e-06	17
GTF2B	Myeloid	-0.117264	2.02498e-06	6
SLC22A4	Neutrophils LD	-0.148634	2.05721e-06	4
LOC374443	NA	-0.105458	2.07149e-06	no
LOC391075	NA	0.0808895	2.07149e-06	no
PMAIP1	Myeloid	-0.228676	2.07208e-06	22
LOC653147	NA	0.0787427	2.09974e-06	no
FN3KRP	Lymphoid	-0.0851608	2.10224e-06	no
ZBTB43	T Innate	-0.129448	2.13232e-06	no
RPS27L	Plasmablasts	0.0669344	2.14728e-06	12
DEF8	APC	0.090392	2.14728e-06	no
FANCE	Adaptive	0.108003	2.14886e-06	no
EMD	T cells	-0.112936	2.17487e-06	2
C9orf89	NA	-0.0947362	2.18007e-06	no
WDR92	Lymphoid	0.130125	2.18007e-06	no
FAM49A	APC	-0.115372	2.19304e-06	no
UTP6	APC	0.111388	2.20487e-06	13
UGDH	Plasmablasts	0.0936902	2.20844e-06	21
FAM98B	Lymphoid	-0.0907472	2.23069e-06	no
ACOT2	Lymphoid	-0.139366	2.23699e-06	no
PIGX	Granulocytes LD	-0.120293	2.27364e-06	20
UBE2E1	Myeloid Phagocytes	0.0577057	2.27589e-06	no
LOC647460	NA	0.189387	2.28012e-06	no
APEH	T cells	0.0781407	2.28866e-06	no
GRPEL1	Myeloid Phagocytes	-0.15457	2.29949e-06	5
ZNF655	T cells	-0.121186	2.29949e-06	2
DUS3L	Lymphoid	-0.1059	2.30452e-06	no
ZNF394	T cells	-0.193627	2.31928e-06	2
APOBEC3C	B cells	0.106635	2.32343e-06	no
NDUFA7	pDCs	0.0769971	2.34532e-06	12
PET112L	NA	0.0838108	2.34746e-06	no
PLIN2	Monocytes	-0.102731	2.34857e-06	5
CYB561D1	T cells	0.0885106	2.3741e-06	no
RBM7	Basophils LD	-0.151935	2.3796e-06	no
WDR46	Lymphoid	0.083844	2.3796e-06	no
PTP4A1	Granulocytes LD	-0.15997	2.37978e-06	9
ARHGAP25	Neutrophils LD	0.109933	2.38273e-06	no
LOC441087	NA	-0.182914	2.41049e-06	no
DKFZp761E198	NA	-0.164376	2.41788e-06	no
KNTC1	B cells	0.0917855	2.43074e-06	11
TAPBP	Neutrophils LD	0.165361	2.43346e-06	no
GORASP1	APC	0.104133	2.44489e-06	4
C1orf21	T gd	-0.123808	2.44489e-06	2
C18orf55	NA	0.0827597	2.4516e-06	no
PNO1	Lymphoid	-0.14889	2.55228e-06	no
LRP5L	Basophils LD	-0.0946727	2.57157e-06	no
C14orf68	NA	0.11152	2.59297e-06	no
HADH	DCs	0.0727524	2.59297e-06	no
LOC440459	NA	-0.114322	2.59755e-06	no
MTHFD1	B cells	0.0947626	2.62889e-06	no
LOC647000	NA	0.0879887	2.6298e-06	no
SIX5	NA	0.0764237	2.65067e-06	no
CCL4L1	NA	-0.235563	2.66903e-06	no
ATG4C	APC	0.0824198	2.68859e-06	no
FNIP1	Granulocytes LD	-0.0903845	2.68859e-06	no
SEC31A	Plasmablasts	0.0785878	2.77411e-06	no
MAGT1	Plasmablasts	-0.157185	2.7834e-06	21
MAP1LC3A	Neutrophils LD	-0.115751	2.79894e-06	no
JDP2	APC	-0.131868	2.79894e-06	no
KRT86	Basophils LD	-0.206131	2.83195e-06	no
DTWD2	APC	-0.118457	2.83694e-06	no
APITD1	NA	0.0899172	2.90874e-06	no
QRFPR	NA	-0.164439	2.91546e-06	no
TRIP6	APC	0.0794506	2.91546e-06	no
MORC2	T cells	0.111466	2.92603e-06	no
GRASP	APC	-0.25762	2.92603e-06	13
FKBP14	Plasmablasts	-0.184561	2.92603e-06	no
ACSL1	Myeloid	-0.194594	2.9625e-06	4
DYNLL2	T cells	-0.162793	2.98328e-06	no
NCRNA00120	NA	-0.106342	2.99047e-06	no
MRPS11	DCs	0.0793975	3.00275e-06	6
NOTCH2	Myeloid	-0.122186	3.00353e-06	4
LOC648852	NA	-0.196796	3.03163e-06	no
TPX2	Plasmablasts	0.0855845	3.04145e-06	no
OXR1	APC	0.0783243	3.05158e-06	no
ITGB3BP	Lymphoid	0.0905598	3.08192e-06	11
RNF20	Monocytes	0.0922321	3.10676e-06	no
DMC1	NA	-0.130224	3.10878e-06	no
YEATS2	Myeloid Phagocytes	0.0975055	3.12883e-06	no
LOC100130516	NA	-0.194931	3.1411e-06	no
CEBPD	Neutrophils LD	-0.134179	3.17705e-06	no
LOC648921	NA	-0.13324	3.17705e-06	no
C3orf34	NA	-0.190669	3.17954e-06	no
ZNF341	APC	0.0897944	3.1868e-06	no
MCM3AP	T CD8	0.0755894	3.21632e-06	7
ZNF600	Lymphoid	-0.119513	3.2199e-06	2
IL1R2	Neutrophils LD	-0.202912	3.227e-06	no
LARP1	Adaptive	0.127927	3.23622e-06	12
HINT1	Lymphoid	0.0594563	3.28616e-06	12
HSD17B10	APC	0.0760741	3.42128e-06	6
MUTED	NA	0.087303	3.48799e-06	no
PDZD4	T cells	-0.122214	3.49856e-06	no
CFDP1	T cells	-0.0768045	3.5525e-06	no
TTC4	Lymphoid	0.0841593	3.5525e-06	no
CALU	Plasmablasts	0.095988	3.5525e-06	21
EBNA1BP2	Lymphoid	0.0830885	3.56863e-06	no
CUGBP2	NA	-0.0724999	3.59182e-06	no
FAM175A	T CD4	-0.189104	3.59182e-06	11
LOC652113	NA	0.131779	3.65769e-06	no
LOC100128288	NA	-0.186759	3.74519e-06	no
BET1	Lymphoid	0.132678	3.75835e-06	no
HSD17B7	Lymphoid	-0.136251	3.76075e-06	no
LOC653717	NA	0.0964882	3.81055e-06	no
RUNX3	T cells	-0.136641	3.83773e-06	2
KIAA1737	NA	0.0759105	3.83773e-06	no
NDEL1	Granulocytes LD	-0.158568	3.85107e-06	9
GOLGB1	Granulocytes LD	0.0779301	3.85577e-06	no
KIF2C	Plasmablasts	0.0759257	3.89198e-06	no
ZFP36L2	T cells	-0.181231	3.89489e-06	7
GPX3	Neutrophils LD	-0.121419	3.94694e-06	no
C8orf37	B Naive+Memory	-0.0925441	3.95736e-06	no
NLRP7	pDCs	0.100938	3.96556e-06	no
FLJ46309	NA	-0.124362	3.97479e-06	no
UBAP2L	Monocytes	0.0890101	3.98569e-06	3
LSM2	B cells	0.0922673	4.02946e-06	no
CTRL	Neutrophils LD	-0.121108	4.06238e-06	no
LRIG2	Lymphoid	-0.0849082	4.09813e-06	8
LOC100131831	NA	-0.170338	4.12416e-06	no
LRWD1	B cells	0.0899808	4.21799e-06	5
DDX28	Myeloid Phagocytes	-0.0931249	4.24311e-06	no
FAM73A	NA	-0.160748	4.42559e-06	no
HSD17B8	Lymphoid	0.111402	4.48012e-06	no
ZMAT3	T cells	-0.168125	4.48012e-06	no
DAK	NA	0.0796782	4.48012e-06	no
TCEB1	NA	0.0506391	4.55359e-06	no
CKAP5	Lymphoid	0.0812332	4.57262e-06	no
SDAD1	Lymphoid	0.0836511	4.57262e-06	1
LOC100129362	NA	-0.173567	4.6106e-06	no
FLJ25363	NA	-0.108963	4.62674e-06	no
VPS37C	Myeloid	-0.102284	4.66212e-06	no
SH2D3C	Phagocytes	0.141418	4.6985e-06	4
SH2B1	Lymphoid	0.102153	4.70143e-06	no
FAIM3	NA	0.100204	4.76726e-06	no
PROSC	Myeloid Phagocytes	0.0962389	4.77523e-06	no
PCDHB19P	NA	-0.113186	4.77563e-06	no
SNIP1	Granulocytes LD	-0.180493	4.82163e-06	no
BRWD1	T cells	-0.112341	4.84076e-06	7
MIDN	Neutrophils LD	-0.132473	4.89177e-06	no
NTHL1	Plasmablasts	0.0896916	4.91993e-06	no
RDH11	Basophils LD	0.0790303	4.91993e-06	8
LOC134997	NA	0.0752699	4.94783e-06	no
FAM156A	Myeloid Phagocytes	0.087323	4.94967e-06	no
CYCSL1	NA	-0.133508	4.98064e-06	no
ANXA11	Neutrophils LD	-0.0955578	5.03704e-06	7
LOC100133516	NA	-0.164789	5.07293e-06	no
ZRANB2	Lymphoid	0.102115	5.09969e-06	3
LOC440157	NA	-0.105802	5.12227e-06	no
ID2	Innate	-0.1294	5.14439e-06	no
ICA1	Progenitors	-0.114256	5.15954e-06	no
IL18	Myeloid	-0.0685854	5.15954e-06	4
FAM119A	NA	-0.170389	5.15954e-06	no
DDX54	Lymphoid	0.0711633	5.16657e-06	3
WDR6	Lymphoid	0.0823724	5.18084e-06	11
KLRAQ1	NA	0.111058	5.21788e-06	no
COASY	Plasmablasts	0.0742976	5.23033e-06	3
PIGP	Lymphoid	0.0736404	5.28848e-06	no
CCDC125	Granulocytes LD	-0.133016	5.33962e-06	14
C9orf80	NA	-0.0835481	5.3441e-06	no
NUP210	Lymphoid	0.13626	5.3607e-06	2
TTC1	Plasmablasts	0.0852097	5.38394e-06	15
SH3GLB2	Plasmablasts	0.0688896	5.46143e-06	no
NDUFS3	Lymphoid	0.0569999	5.46409e-06	no
GDPD1	Progenitors	-0.132011	5.50676e-06	no
TIAF1	pDCs	0.0783972	5.50962e-06	no
BIRC3	B Naive+Memory	-0.113635	5.51184e-06	11
LOC653888	NA	-0.120022	5.52493e-06	no
RAP1GDS1	DCs	0.0760724	5.57817e-06	no
GIMAP5	T cells	0.17958	5.57817e-06	1
HBD	B cells	0.265373	5.62444e-06	no
CCNL1	Neutrophils LD	-0.140103	5.62444e-06	no
PSMB2	Myeloid Phagocytes	0.0856268	5.62444e-06	no
LOC100128908	NA	-0.103885	5.69563e-06	no
MTHFSD	APC	0.0953884	5.69563e-06	no
NCRNA00152	NA	0.0993783	5.74136e-06	no
C20orf199	NA	-0.0655465	5.75432e-06	no
KRTAP19-6	NA	-0.0881678	5.75743e-06	no
EEF1B2	Lymphoid	0.0629492	5.76978e-06	17
PDCD2	Lymphoid	0.0633452	5.80838e-06	7
ATP6V1D	Phagocytes	0.0979339	5.81295e-06	10
SLC25A46	Plasmablasts	0.0692209	5.84683e-06	no
CREB1	Neutrophils LD	-0.0770206	6.10526e-06	14
ADAM17	Myeloid	-0.0897652	6.11583e-06	16
LOC158301	NA	-0.0957672	6.14863e-06	no
IL1A	Phagocytes	-0.273206	6.14863e-06	no
CDKN2D	Granulocytes LD	-0.0999605	6.14919e-06	no
CD86	APC	-0.100071	6.20538e-06	no
MAP1S	Myeloid	0.122062	6.22242e-06	16
SPRY1	MAIT	-0.187304	6.33093e-06	no
C15orf63	NA	-0.156813	6.34485e-06	no
ACLY	Innate	0.0623577	6.35736e-06	no
LOC100129211	NA	-0.190894	6.36201e-06	no
LOC645452	NA	-0.113912	6.47584e-06	no
LOC645464	NA	-0.132901	6.47896e-06	no
EPB42	B cells	0.22864	6.499e-06	no
CCDC56	NA	0.102007	6.533e-06	no
KLHL6	APC	0.111404	6.55731e-06	no
MCM10	Plasmablasts	0.0833493	6.57627e-06	no
SPIB	B Naive+Memory	0.115765	6.57627e-06	5
C15orf24	NA	0.0664449	6.69333e-06	no
PIM1	T cells	0.150215	6.69333e-06	2
ZNF564	T cells	-0.0816534	6.70253e-06	8
RNASEH2A	Plasmablasts	0.0927589	6.73061e-06	15
MRPL39	Lymphoid	0.0875365	6.77576e-06	no
HNRNPC	Neutrophils LD	-0.0931321	6.97036e-06	no
THUMPD1	T cells	-0.0826267	7.04358e-06	2
CD72	B Naive+Memory	0.0999029	7.07478e-06	5
LOC100134868	NA	-0.110549	7.09052e-06	no
IFIT1L	NA	0.210416	7.10508e-06	no
C3orf75	NA	0.0687435	7.13474e-06	no
COQ10B	Granulocytes LD	-0.133744	7.15441e-06	9
PRMT5	APC	0.079472	7.16706e-06	no
NPAL3	NA	0.0823451	7.16706e-06	no
LOC90925	NA	0.134182	7.18189e-06	no
LOC100130835	NA	-0.180715	7.21794e-06	no
CEBPB	Neutrophils LD	-0.117883	7.23939e-06	no
HNRPUL2	NA	0.0649716	7.23939e-06	no
BCYRN1	NA	-0.102031	7.24353e-06	no
EID2B	Neutrophils LD	-0.192354	7.24353e-06	no
LOC642093	NA	-0.148083	7.26403e-06	no
SASH3	Innate	0.139128	7.26412e-06	no
ARID4A	Neutrophils LD	-0.0771946	7.27393e-06	no
LOC100131718	NA	-0.13534	7.30825e-06	no
SLC4A1	B cells	0.291438	7.34136e-06	no
TXN	pDCs	0.0760607	7.34989e-06	no
CDC14B	Lymphoid	0.0800459	7.38622e-06	2
SAE1	Lymphoid	0.0630285	7.50578e-06	1
MTP18	NA	-0.207262	7.56654e-06	no
CD22	B Naive+Memory	0.111196	7.6147e-06	4
XRCC2	Granulocytes LD	-0.195717	7.6147e-06	no
PLAU	Phagocytes	-0.093094	7.64699e-06	no
JMJD6	Granulocytes LD	-0.160228	7.79152e-06	9
ORC4L	NA	0.0738166	7.83906e-06	no
AURKA	Plasmablasts	0.0858122	7.91034e-06	no
S100P	Neutrophils LD	-0.170788	7.92132e-06	no
ARHGAP26	Innate	-0.0960081	7.92132e-06	10
FAM40B	NA	-0.117582	7.93202e-06	no
SLK	Neutrophils LD	-0.078204	8.06117e-06	no
AKR1B1	Lymphoid	0.0657349	8.07743e-06	no
MRPL14	Lymphoid	0.0663957	8.10591e-06	no
DKFZp686O24166	NA	-0.0813301	8.11517e-06	no
RNF214	T Memory	0.102471	8.18039e-06	1
PRKD2	Neutrophils LD	0.101074	8.23779e-06	no
FLJ20021	NA	0.0785716	8.26107e-06	no
LOC642755	NA	0.0913612	8.26234e-06	no
KIAA0562	NA	0.0853822	8.31185e-06	no
KIAA0040	B cells	0.120522	8.33415e-06	no
ZNF486	Neutrophils LD	-0.0841166	8.46375e-06	no
MTIF3	B cells	0.0881542	8.51788e-06	no
C8orf13	NA	0.0800519	8.52846e-06	no
PIGK	Lymphoid	0.0825254	8.54006e-06	no
DENND4B	Phagocytes	0.119371	8.5477e-06	22
PEX11B	APC	0.0892396	8.5496e-06	6
SMCR5	Progenitors	-0.105754	8.5496e-06	no
PSMC2	Myeloid Phagocytes	0.0586194	8.56772e-06	no
LOC649049	NA	0.0847534	8.58594e-06	no
KIAA1751	NA	-0.175758	8.58907e-06	no
SPTY2D1	Neutrophils LD	-0.135336	8.59019e-06	no
N4BP2L2	T cells	0.0728113	8.71473e-06	8
NDUFA9	Lymphoid	0.0638588	8.72453e-06	no
SLC37A1	APC	0.069321	8.72453e-06	13
RGS1	T cells	-0.532562	8.79195e-06	no
APTX	pDCs	0.0853686	8.81306e-06	no
LSM1	pDCs	0.0592178	8.83091e-06	15
SERF1B	Lymphoid	-0.10005	8.87081e-06	no
SNORD10	NA	-0.175758	8.89322e-06	no
ZNF468	Lymphoid	-0.0913711	8.99334e-06	no
CAMK2N1	T cells	-0.0988041	9.04433e-06	no
RAD54L	Plasmablasts	0.0717876	9.08161e-06	no
BMS1P5	NA	-0.162206	9.08161e-06	no
CTBP1	Lymphoid	0.0625794	9.11158e-06	2
C14orf82	NA	-0.130686	9.11158e-06	no
FAM190B	NA	-0.0984203	9.11852e-06	no
GIMAP8	Monocytes	0.235259	9.16302e-06	no
BCS1L	Lymphoid	0.0856174	9.24543e-06	3
TTK	Plasmablasts	0.0817959	9.26736e-06	no
UAP1	Plasmablasts	0.118049	9.3116e-06	18
TNS1	APC	0.159323	9.35852e-06	no
LOC728661	NA	0.0749081	9.39046e-06	no
NUP205	Lymphoid	0.0744795	9.39046e-06	3
TMEM63A	Lymphoid	0.111608	9.39559e-06	1
RAC2	Neutrophils LD	0.0598091	9.57018e-06	6
MRPS7	Lymphoid	0.0727806	9.60133e-06	6
DDIT3	Neutrophils LD	-0.207354	9.63216e-06	9
DDX23	T cells	0.0873162	9.70671e-06	2
LOC100129975	NA	-0.128203	9.79358e-06	no
BAZ1B	Lymphoid	0.109176	9.9805e-06	no
DCTN1	Innate	0.0718092	1.00532e-05	no
RAD17	Lymphoid	0.0745266	1.02818e-05	no
WDR23	NA	-0.0887434	1.03109e-05	no
AIDA	B Naive+Memory	0.0734398	1.03109e-05	7
ACBD5	Innate	-0.0967342	1.03109e-05	no
FASTKD1	DCs	0.0931934	1.03731e-05	no
LOC644132	NA	-0.1056	1.05629e-05	no
LOC100132418	NA	-0.104975	1.06325e-05	no
LOC644670	NA	-0.122424	1.07036e-05	no
KLF11	Myeloid Phagocytes	-0.12947	1.07729e-05	no
SOCS2	Basophils LD	-0.159272	1.08507e-05	8
PEBP1	Lymphoid	0.103413	1.08507e-05	10
ZMYM2	pDCs	-0.0916812	1.09629e-05	no
TREML3	Neutrophils LD	-0.106706	1.09878e-05	no
F8A1	Neutrophils LD	0.0883264	1.09878e-05	no
PSD4	Neutrophils LD	0.0979753	1.10658e-05	no
LOC647195	NA	-0.113737	1.11773e-05	no
DENND2D	T cells	0.154501	1.12859e-05	2
RFX5	APC	0.0631546	1.12991e-05	13
UFSP2	Lymphoid	0.0895505	1.13059e-05	no
SETBP1	B cells	0.0864488	1.13059e-05	no
RGPD8	T cells	-0.154257	1.13614e-05	no
AGL	Lymphoid	0.0811715	1.13614e-05	no
HSPD1	Lymphoid	0.0718936	1.13614e-05	3
PMP22	Basophils LD	-0.121315	1.14101e-05	no
SDF4	Phagocytes	0.0724599	1.14294e-05	7
SEMA4G	NA	0.0839465	1.14697e-05	no
MLL5	NA	-0.133322	1.15486e-05	no
PGM3	Plasmablasts	0.0834322	1.15538e-05	no
TWISTNB	T cells	-0.105571	1.15881e-05	no
DVL1	B cells	-0.0801295	1.16319e-05	no
ARL4A	T cells	-0.21049	1.16505e-05	no
THUMPD2	Lymphoid	-0.0852488	1.16704e-05	no
UQCC	NA	0.0687419	1.16728e-05	no
MTO1	Lymphoid	0.0988375	1.1833e-05	1
MCM8	Lymphoid	-0.0853169	1.19206e-05	no
C20orf111	NA	-0.165308	1.19206e-05	no
KIF15	B cells	0.069102	1.21257e-05	no
FKBP1P1	NA	-0.119841	1.22665e-05	no
ZNF668	Innate	-0.0972291	1.23136e-05	no
C10orf137	NA	0.0995265	1.23136e-05	no
ASNS	Lymphoid	0.0744923	1.23653e-05	no
OR11H1	NA	-0.0950854	1.23771e-05	no
NNT	Lymphoid	0.0859113	1.23905e-05	no
LMOD3	Granulocytes LD	-0.17604	1.25448e-05	no
PAPD5	T cells	-0.125128	1.26628e-05	no
LGALS8	Basophils LD	-0.0827085	1.27707e-05	no
POGZ	Basophils LD	-0.11669	1.27989e-05	8
RINL	Lymphoid	0.0955012	1.28642e-05	2
HSPC171	NA	0.0798549	1.28934e-05	no
ARRDC2	Monocytes NC+I	-0.126985	1.30459e-05	7
HBM	NA	0.237443	1.3088e-05	no
RCCD1	APC	0.0909797	1.3095e-05	no
MED29	Monocytes	-0.0821662	1.31271e-05	no
CYC1	APC	0.0600672	1.32294e-05	6
LOC654121	NA	-0.0983761	1.32664e-05	no
NDUFB8	Lymphoid	0.0476719	1.32678e-05	15
AOAH	Myeloid Phagocytes	-0.0788705	1.33174e-05	10
C9orf23	NA	0.104051	1.34526e-05	no
ADNP2	T CD8 Naive	-0.115278	1.36737e-05	no
LOC641810	NA	-0.104798	1.37427e-05	no
ING3	Monocytes	-0.110499	1.38928e-05	no
FBXO46	Adaptive	0.0792794	1.39285e-05	no
IL17RD	NA	-0.143194	1.40188e-05	no
CHSY1	Neutrophils LD	-0.0923755	1.40627e-05	no
HMBS	Basophils LD	0.0928553	1.41628e-05	no
CASP2	T CD4 Memory	0.0985778	1.42626e-05	no
DDX46	T cells	-0.0624027	1.4329e-05	3
BAZ1A	Neutrophils LD	0.090576	1.4329e-05	5
RNF216	T cells	-0.0975036	1.43404e-05	1
HECA	T cells	-0.104151	1.44653e-05	1
GIMAP4	T cells	0.192357	1.44693e-05	5
CX3CR1	Myeloid Phagocytes	0.229857	1.45274e-05	22
SLC39A14	Lymphoid	0.0875338	1.46602e-05	no
ZNF549	Lymphoid	-0.140875	1.4882e-05	no
BLM	B cells	0.0795907	1.49559e-05	no
HECTD2	Lymphoid	-0.0963504	1.5083e-05	no
CHD1	Myeloid	-0.11535	1.52803e-05	no
HLA-DOB	B Naive+Memory	0.105828	1.52803e-05	5
TMEM185B	Neutrophils LD	-0.10538	1.53187e-05	no
AQP9	Neutrophils LD	-0.189197	1.53833e-05	4
CCDC90A	NA	0.0868116	1.5438e-05	no
EGR1	Monocytes C+I	-0.557507	1.5438e-05	no
SDCBP	Myeloid	-0.115948	1.54713e-05	no
SIK1	B Naive+Memory	-0.446079	1.55497e-05	14
GLRX	Phagocytes	0.0926417	1.56192e-05	no
PDE4B	Neutrophils LD	-0.263392	1.57564e-05	no
FLJ34047	NA	-0.106279	1.57627e-05	no
CYTSA	NA	0.0575106	1.58427e-05	no
FAM113B	NA	0.100957	1.58985e-05	no
LOC100128163	NA	-0.0846166	1.61468e-05	no
KLF3	T cells	-0.107156	1.61472e-05	9
AK2P2	NA	-0.108036	1.62349e-05	no
DECR1	Phagocytes	0.0722077	1.62692e-05	no
RNASEH2C	Lymphoid	0.107254	1.63186e-05	no
CGRRF1	T cells	-0.0935056	1.68095e-05	no
RAB10	Phagocytes	0.127385	1.68332e-05	16
POLR2J2	Lymphoid	-0.157768	1.68406e-05	no
MFF	Plasmablasts	0.0692105	1.70151e-05	no
CALCOCO1	Granulocytes LD	0.0834793	1.70765e-05	9
PAAF1	Plasmablasts	0.0810745	1.71987e-05	no
SBDS	T cells	-0.162134	1.73659e-05	1
C21orf33	Lymphoid	0.0713112	1.74249e-05	no
RRM2B	Myeloid	-0.109579	1.74524e-05	4
TDRD1	pDCs	-0.157661	1.75903e-05	no
RRAGA	Myeloid	0.0646998	1.76631e-05	no
IL10	Myeloid Phagocytes	-0.0917899	1.78252e-05	no
TRADD	T CD4 Memory	0.0776088	1.78468e-05	1
SLC7A6OS	T cells	0.0820049	1.78928e-05	1
BCL2L13	Myeloid Phagocytes	0.0624686	1.79097e-05	no
SHMT1	Plasmablasts	0.0768624	1.79722e-05	no
GTF2H1	T CD4	0.107875	1.79841e-05	no
SUB1	Plasmablasts	0.0789246	1.83608e-05	21
JMJD1C	Neutrophils LD	-0.104065	1.83608e-05	21
CADM1	T gd	0.0886865	1.83608e-05	18
MRPL46	Lymphoid	0.0757813	1.87302e-05	17
STX11	Myeloid	-0.146424	1.87439e-05	22
C2orf42	Lymphoid	0.112824	1.87695e-05	3
TNFSF9	B NSM	-0.127782	1.89605e-05	no
SBDSP	Lymphoid	-0.182881	1.89605e-05	no
LOC341457	NA	0.0610576	1.89612e-05	no
DUXAP3	NA	-0.126386	1.90744e-05	no
FLJ33590	NA	-0.121591	1.92336e-05	no
ZNF136	Lymphoid	-0.10869	1.9238e-05	1
STK36	Progenitors	0.079782	1.92466e-05	no
LOC653505	NA	0.0739446	1.9287e-05	no
NFKBIB	Innate	-0.100826	1.93034e-05	no
PGCP	NA	-0.0707177	1.93066e-05	no
PHTF1	Granulocytes LD	0.0819534	1.94494e-05	no
AGFG1	Myeloid Phagocytes	-0.104285	1.96473e-05	no
CUL5	Lymphoid	-0.0665987	1.96881e-05	no
LOC100128505	NA	-0.0859578	1.98655e-05	no
CTR9	Basophils LD	0.101943	1.98972e-05	8
ASAH1	Myeloid	-0.13093	2.00696e-05	4
PXMP2	NA	0.0738428	2.05562e-05	no
FTHL7	NA	-0.0831996	2.0719e-05	no
HRSP12	NA	0.0748361	2.0719e-05	no
LOC644760	NA	-0.0835612	2.07212e-05	no
PERP	Plasmablasts	0.088099	2.08251e-05	no
SCARNA3	NA	-0.125842	2.09112e-05	no
LOC400446	NA	-0.0955646	2.0945e-05	no
UBE2O	B cells	0.097896	2.0968e-05	no
GOLGA8A	Lymphoid	-0.129333	2.09984e-05	1
TTC31	Lymphoid	0.0626087	2.13029e-05	3
LOC654126	NA	-0.109175	2.16546e-05	no
C11orf63	Plasmablasts	-0.154857	2.17712e-05	no
C14orf153	NA	-0.165154	2.21466e-05	no
STK17B	Myeloid	-0.173891	2.21973e-05	no
DRD3	NA	-0.145912	2.22925e-05	no
SOCS3	Neutrophils LD	-0.31843	2.24526e-05	5
LOC100129502	NA	-0.129841	2.26503e-05	no
PPM1F	Myeloid	-0.0695992	2.26503e-05	no
SPATA2L	Neutrophils LD	-0.123566	2.26503e-05	no
SNORD89	NA	-0.124192	2.29241e-05	no
P2RX5	B cells	0.123806	2.29241e-05	5
RNF103	Basophils LD	-0.13297	2.30049e-05	no
MRPL23	APC	0.0685986	2.32637e-05	no
MBTD1	Lymphoid	-0.174054	2.35235e-05	8
PTPRCAP	Lymphoid	0.0881555	2.36048e-05	15
AP2S1	Myeloid Phagocytes	0.0588973	2.36728e-05	no
C11orf68	Neutrophils LD	0.0998093	2.37028e-05	no
DCLRE1C	APC	-0.0985128	2.37095e-05	no
C12orf48	NA	0.0726608	2.37095e-05	no
MEPCE	Myeloid Phagocytes	-0.113607	2.39891e-05	no
KIAA1908	NA	0.0771155	2.40407e-05	no
MRPS5	Myeloid Phagocytes	0.086733	2.40763e-05	no
NEK2	Plasmablasts	0.0834484	2.42038e-05	no
LOC729603	NA	-0.0649711	2.42368e-05	no
MFSD3	Plasmablasts	0.101175	2.43391e-05	no
2018-09-09	T cells	0.061632	2.4372e-05	no
PIM3	Phagocytes	-0.194037	2.45121e-05	20
RGL4	Neutrophils LD	-0.0867459	2.47198e-05	no
EAPP	Neutrophils LD	-0.0853737	2.47845e-05	15
BCL7B	Myeloid Phagocytes	-0.108207	2.49535e-05	no
C20orf72	NA	0.0965704	2.50834e-05	no
XPC	T CD4	0.0779024	2.5084e-05	1
MKKS	DCs	0.152466	2.51516e-05	no
KIAA0408	T CD4 Memory	-0.142172	2.52367e-05	no
HIATL2	NA	-0.138463	2.5343e-05	no
SLC23A3	B cells	0.0839033	2.53529e-05	no
HSD17B11	Myeloid	-0.0842172	2.53871e-05	10
NDRG1	Innate	-0.0826279	2.60285e-05	5
CTH	Basophils LD	-0.0964263	2.60976e-05	no
TPST2	Innate	0.0780499	2.60976e-05	9
OKL38	NA	-0.0800088	2.63774e-05	no
AHSP	NA	0.245707	2.63834e-05	no
RNF182	B cells	0.120888	2.64151e-05	no
MED24	Lymphoid	0.0980902	2.64549e-05	3
SNN	Phagocytes	-0.123974	2.66242e-05	18
DYNC1I2	Myeloid Phagocytes	0.082983	2.67888e-05	no
CCDC134	T cells	0.0638475	2.70517e-05	no
FBXO33	Neutrophils LD	-0.155434	2.7065e-05	no
MCM7	Lymphoid	0.0728186	2.72424e-05	3
ZNF124	DCs	-0.0828306	2.72424e-05	no
IL16	Granulocytes LD	0.093357	2.77269e-05	no
LOC653199	NA	0.0888088	2.78602e-05	no
SERINC1	Granulocytes LD	-0.0842236	2.79733e-05	9
C20orf196	Lymphoid	0.0891956	2.80416e-05	1
BIRC5	Plasmablasts	0.0872495	2.80867e-05	no
LOC644086	NA	-0.0947699	2.8151e-05	no
PDCD5	Lymphoid	0.0628213	2.83746e-05	12
HIP1R	Adaptive	-0.107875	2.83989e-05	11
PMM2	Basophils LD	0.0861446	2.86963e-05	no
MUM1	Progenitors	0.0725058	2.86963e-05	no
ODF2	Progenitors	0.0661767	2.89807e-05	8
ZNF860	B cells	-0.134539	2.91058e-05	5
DNAJB1	T cells	-0.19828	2.93729e-05	1
GLCCI1	Lymphoid	0.0933854	2.95152e-05	2
TUBB	pDCs	0.0780133	2.98742e-05	no
FCGR3A	Monocytes	-0.110205	2.99104e-05	22
CREB3L2	Basophils LD	0.0612505	2.99425e-05	21
BSCL2	Plasmablasts	0.0756449	2.99425e-05	no
ZNF264	Adaptive	-0.128246	3.03245e-05	no
CISH	T cells	0.16738	3.04344e-05	19
OGFRL1	Myeloid	-0.0944416	3.04613e-05	16
TAF4B	B cells	0.0741733	3.05357e-05	no
LOC728734	NA	0.131047	3.06356e-05	no
LXN	Progenitors	0.0879617	3.08508e-05	no
NDUFC1	Myeloid Phagocytes	0.0582848	3.08508e-05	no
BHLHB2	NA	-0.148017	3.08752e-05	no
ZNF337	T cells	0.0811534	3.10198e-05	1
ARNTL	T cells	-0.087808	3.11198e-05	9
EIF2B2	Lymphoid	0.0680526	3.11291e-05	no
ERMN	Monocytes NC+I	-0.114843	3.11291e-05	no
LOC653829	NA	-0.120859	3.11291e-05	no
SLAMF6	Lymphoid	0.136898	3.11589e-05	2
SEC13	Plasmablasts	0.0773609	3.11739e-05	6
WDR1	Phagocytes	0.0505489	3.12245e-05	9
ZNF142	Lymphoid	0.0813651	3.17542e-05	no
LOC728620	NA	-0.165436	3.20649e-05	no
SDHAF1	B cells	0.0682474	3.25162e-05	no
LOC100128510	NA	-0.170411	3.27812e-05	no
NRSN2	B cells	0.100331	3.30631e-05	no
ZMPSTE24	Phagocytes	0.0704339	3.30928e-05	no
BCL7C	Lymphoid	-0.0937572	3.31598e-05	no
PAN2	Lymphoid	0.0789942	3.31598e-05	11
DHCR24	NK	0.0827751	3.31633e-05	no
ATP1A1	T cells	0.117507	3.31961e-05	1
TMEM88	NA	-0.145102	3.33841e-05	no
SIAH1	B Naive+Memory	-0.12191	3.35529e-05	no
LOC441009	NA	-0.122655	3.35583e-05	no
TSHR	Plasmablasts	0.0617093	3.36271e-05	no
SYF2	Neutrophils LD	-0.0805245	3.3642e-05	6
GPR132	Monocytes	-0.165679	3.38999e-05	no
FERMT3	Phagocytes	0.0569348	3.42752e-05	10
KIF23	Plasmablasts	0.0852378	3.47056e-05	no
C14orf85	NA	-0.149759	3.47599e-05	no
ARMC8	T cells	-0.0970312	3.49862e-05	8
OCIAD1	DCs	-0.0862096	3.51293e-05	no
ZNF444	Lymphoid	0.0861008	3.52411e-05	no
RANBP6	T cells	-0.0899433	3.60105e-05	8
SLA	Neutrophils LD	-0.109268	3.60105e-05	9
MGC26356	NA	-0.0771024	3.6061e-05	no
MRPS18C	T Naive	0.0859415	3.6061e-05	12
PER1	T cells	-0.215594	3.6279e-05	1
LOC100131940	NA	0.0610793	3.63297e-05	no
NFE2L1	Monocytes	0.0955253	3.6346e-05	no
UROD	Lymphoid	0.0500145	3.70588e-05	no
PTPN6	Myeloid	0.133211	3.71225e-05	4
CTCF	Lymphoid	0.085417	3.76783e-05	no
KIAA0907	Lymphoid	0.163541	3.81364e-05	no
CCT3	Lymphoid	0.0762441	3.84832e-05	no
METAP1	T cells	0.0599225	3.85436e-05	3
BPGM	T gd non-Vd2	0.156562	3.85986e-05	no
SNX5	APC	0.0938592	3.86932e-05	13
CCNYL1	Myeloid	-0.078344	3.90547e-05	no
PPP1CB	Phagocytes	-0.108325	3.90961e-05	5
LOC100128460	NA	-0.101527	3.92191e-05	no
ICMT	Myeloid Phagocytes	0.078383	3.93123e-05	7
ARMCX1	Progenitors	-0.0840528	3.9599e-05	no
KLHL28	T cells	-0.176244	3.96575e-05	2
LOC728741	NA	0.116148	3.97186e-05	no
FAM115A	NA	-0.0702886	3.97186e-05	no
LOC100130168	NA	-0.0736656	3.97186e-05	no
GPR114	NA	0.108208	3.97823e-05	no
NUDT1	DCs	0.0846683	3.98054e-05	12
MED20	APC	0.12715	3.99164e-05	13
ZFYVE19	Monocytes NC+I	0.0823929	3.9985e-05	no
MAN1A2	Lymphoid	0.0746247	4.01121e-05	1
SHFM1	NA	0.0662548	4.05656e-05	no
CYBASC3	NA	0.094384	4.10319e-05	no
EFTUD2	Myeloid Phagocytes	0.0864486	4.10319e-05	no
CTNNB1	Myeloid	-0.161784	4.1041e-05	no
WDR45L	NA	-0.119089	4.15846e-05	no
GPR18	B Naive+Memory	-0.241412	4.16694e-05	11
GAPDH	Myeloid	0.0727224	4.17461e-05	6
IKZF5	T cells	-0.117089	4.18704e-05	1
PSMB3	Phagocytes	0.0593655	4.20644e-05	6
LLPH	Phagocytes	-0.0830737	4.23576e-05	6
ALG3	Lymphoid	0.0823096	4.23789e-05	no
PRRG4	Neutrophils LD	-0.136741	4.31949e-05	no
MTHFD1L	B cells	0.0779151	4.33263e-05	no
MMP9	Neutrophils LD	-0.223802	4.3489e-05	no
LOC440043	NA	0.0577137	4.37974e-05	no
PELI1	Myeloid	-0.157557	4.40487e-05	no
PYCR1	Plasmablasts	0.0665394	4.41094e-05	no
RPAP1	Lymphoid	0.109962	4.41094e-05	3
ZNF800	Lymphoid	-0.0818934	4.4359e-05	7
LOC654244	NA	-0.100718	4.43813e-05	no
COL4A4	B cells	0.0689382	4.45746e-05	no
ZNF358	NA	-0.0883976	4.5383e-05	no
CCNB1	Plasmablasts	0.0683404	4.55312e-05	no
LOC653226	NA	0.0661313	4.57695e-05	no
TNFSF15	Phagocytes	-0.154791	4.59061e-05	no
HPS5	APC	0.092696	4.59158e-05	13
SNORA42	NA	-0.0805983	4.7036e-05	no
RAB5A	Myeloid	-0.07864	4.70774e-05	10
LOC642732	NA	-0.0820719	4.71033e-05	no
ALDH9A1	Lymphoid	0.0659668	4.7358e-05	no
UBR7	B Ex+SM	0.0821776	4.7435e-05	no
ATP5J2	APC	0.0599108	4.7482e-05	12
LOC730060	NA	-0.104904	4.75819e-05	no
AVEN	NA	0.0821166	4.78569e-05	no
EXOSC4	Neutrophils LD	0.0858861	4.78587e-05	no
CBR4	B cells	0.129174	4.79043e-05	no
CCDC128	NA	0.0990046	4.79373e-05	no
PTX3	Myeloid	-0.072689	4.79373e-05	no
PAPD1	NA	-0.077975	4.81755e-05	no
SNORD56B	NA	-0.0758283	4.81755e-05	no
WRNIP1	Progenitors	0.0666858	4.82128e-05	no
BZW2	DCs	0.0578228	4.872e-05	no
PKP4	T CD4	0.0723244	4.872e-05	no
LOC730313	NA	-0.149623	4.87304e-05	no
HCFC1	Lymphoid	0.0659405	4.88353e-05	no
SNORD25	NA	-0.128445	4.88353e-05	no
ATPAF1	T cells	0.0684389	4.88727e-05	no
CBLB	Lymphoid	-0.0955022	4.89373e-05	2
KCNN4	B cells	0.083755	4.89618e-05	5
FARSA	APC	0.0849194	4.9118e-05	no
BOLA3	T cells	0.0681971	4.92813e-05	no
FAM50B	T CD4 Memory	0.093473	4.93105e-05	no
LOC100130008	NA	-0.0864126	4.93202e-05	no
PAPOLA	Granulocytes LD	0.0573734	4.97644e-05	7
LAT1-3TM	NA	-0.160262	5.02289e-05	no
FKBP3	Lymphoid	0.065804	5.03926e-05	no
FAM153B	T CD4	-0.0882185	5.06723e-05	1
FCRLA	B cells	0.122537	5.08303e-05	5
CNOT3	Neutrophils LD	0.103161	5.08303e-05	no
DNM2	Phagocytes	0.119502	5.11687e-05	no
LYRM2	Lymphoid	-0.0793995	5.16609e-05	15
ACTL6A	Lymphoid	0.0901782	5.17936e-05	1
EIF2AK1	Plasmablasts	0.0604853	5.21362e-05	7
ZNF652	Granulocytes LD	-0.0992382	5.25011e-05	no
CASP3	Basophils LD	0.0838745	5.25011e-05	21
FTHL16	NA	-0.0719998	5.25011e-05	no
TMEM165	Myeloid	0.0901708	5.27758e-05	20
DNHD1	Lymphoid	0.0876226	5.30814e-05	no
JTB	Neutrophils LD	0.0433846	5.30814e-05	7
ATP5F1	APC	0.0524398	5.30814e-05	6
TTC21A	B Naive+Memory	0.0961677	5.43895e-05	2
EAF1	Innate	-0.113948	5.49737e-05	no
GHDC	APC	0.105686	5.56659e-05	no
SPRR1A	NA	-0.0919176	5.59894e-05	no
GPR109A	NA	-0.101233	5.62066e-05	no
LOC100133772	NA	-0.100556	5.626e-05	no
ZNF223	Basophils LD	-0.0953487	5.64529e-05	no
ATP1B3	Myeloid Phagocytes	-0.135744	5.6525e-05	no
CD69	T cells	-0.272242	5.68345e-05	1
PIP5K1B	B cells	0.0833841	5.74433e-05	no
SRP9	T cells	0.0666221	5.80475e-05	no
RNF34	Lymphoid	0.0942566	5.83042e-05	2
SLC1A4	Plasmablasts	0.0853827	5.83131e-05	no
MYH9	Granulocytes LD	0.110366	5.83972e-05	9
DDX42	Lymphoid	0.0543941	5.83972e-05	11
NEURL4	Lymphoid	0.0981363	5.86644e-05	no
LOC88523	NA	0.0753739	5.87238e-05	no
ACVR1B	Monocytes	-0.0742612	5.9305e-05	no
UQCRC1	Myeloid Phagocytes	0.065286	5.9469e-05	6
SYNJ2BP	T cells	-0.0760688	6.07189e-05	1
GDPD3	Neutrophils LD	0.107987	6.09077e-05	19
ARID3A	Phagocytes	0.0898976	6.10513e-05	1
PELP1	Lymphoid	0.0976114	6.10809e-05	no
SNX25	Lymphoid	0.0803003	6.12818e-05	no
LAMC1	B cells	0.080358	6.14345e-05	no
C19orf25	Lymphoid	0.0795401	6.18118e-05	no
EIF4G3	Innate	0.0936944	6.18829e-05	no
NUFIP2	Granulocytes LD	-0.0806869	6.19023e-05	no
BTG2	Myeloid	-0.234097	6.19023e-05	18
ARID2	Basophils LD	-0.0788053	6.21079e-05	8
DUSP1	Myeloid	-0.256202	6.21635e-05	20
LMNB2	Progenitors	0.068757	6.2998e-05	no
NUMA1	T CD4	0.104104	6.30194e-05	8
ADAM19	B cells	-0.0725741	6.33694e-05	5
CRELD1	Lymphoid	0.0767575	6.352e-05	3
HBP1	Granulocytes LD	-0.0827843	6.39002e-05	19
C2orf44	NA	0.109861	6.3924e-05	no
AIRE	NA	-0.0665604	6.3924e-05	no
SFRS1	NA	0.088889	6.3999e-05	no
LOC729040	NA	-0.0809308	6.4233e-05	no
SLC38A5	Lymphoid	0.100975	6.4233e-05	18
ARAP2	Lymphoid	-0.103389	6.42692e-05	2
ZNF404	Progenitors	0.0797117	6.50659e-05	no
RNF7	T cells	-0.0671105	6.56118e-05	15
CCDC58	Lymphoid	0.0970934	6.56118e-05	11
TBL2	Plasmablasts	0.0987171	6.64526e-05	7
CCNH	T cells	-0.10953	6.66587e-05	no
ATRN	Myeloid Phagocytes	0.0863952	6.69385e-05	no
ATP2A3	Lymphoid	0.130457	6.79908e-05	no
KIAA1797	NA	0.0776555	6.79908e-05	no
ELMOD2	Granulocytes LD	0.0783966	6.79908e-05	no
LOC729841	NA	-0.0579381	6.89261e-05	no
NELF	NA	-0.0795077	6.89823e-05	no
ISOC1	Lymphoid	0.0746823	6.90327e-05	3
ZNF292	Lymphoid	-0.0985825	6.9322e-05	8
MGAT3	Basophils LD	0.0785896	6.9322e-05	no
ADSS	Myeloid Phagocytes	-0.0612651	6.9322e-05	9
FLAD1	Lymphoid	0.0646047	6.94439e-05	2
TPM2	pDCs	-0.0920259	6.96409e-05	no
SDHA	Lymphoid	0.0619486	6.96409e-05	3
TLR9	pDCs	0.0774687	6.97703e-05	5
C11orf58	pDCs	-0.0772467	6.99069e-05	no
CH25H	NA	-0.115229	7.07972e-05	no
TPMT	Myeloid Phagocytes	-0.0638355	7.08254e-05	no
COG4	T Memory	0.0820067	7.09279e-05	3
PNPT1	Adaptive	-0.0622833	7.12407e-05	3
CFL1	Phagocytes	0.0495339	7.17374e-05	6
EIF1	Granulocytes LD	-0.131802	7.1782e-05	no
LOC653162	NA	0.0550145	7.20584e-05	no
TBC1D9B	APC	0.0834413	7.20668e-05	no
DHX40	Neutrophils LD	-0.0804878	7.24661e-05	no
GTF3C2	Lymphoid	0.0557107	7.24661e-05	3
EPB49	NA	0.151553	7.25808e-05	no
KIAA0114	NA	0.0933387	7.28985e-05	no
SMC2	Lymphoid	0.0643395	7.36277e-05	no
TOPORS	Neutrophils LD	-0.0869712	7.37659e-05	19
FCER2	B cells	0.104359	7.43866e-05	no
ZNF484	T cells	-0.0863312	7.47089e-05	no
ZMYM3	Progenitors	0.108057	7.47089e-05	no
NUPL2	APC	0.100338	7.48533e-05	no
LOC729602	NA	-0.113444	7.51743e-05	no
FAM171A1	T cells	0.0738328	7.62572e-05	no
ALG1	Lymphoid	0.076182	7.62572e-05	2
AP3M1	pDCs	0.0833635	7.64872e-05	no
B4GALT5	Neutrophils LD	-0.093021	7.70891e-05	no
USP3	Myeloid	-0.0679709	7.79703e-05	no
C16orf30	NA	0.096354	7.81372e-05	no
HNRNPH2	Myeloid	-0.0889492	7.99634e-05	10
NDUFA8	APC	0.0872394	8.01169e-05	no
ZNF430	T cells	-0.0688649	8.01169e-05	1
TOB1	T cells	-0.14665	8.01169e-05	5
TBC1D20	Neutrophils LD	0.0794617	8.03645e-05	no
FTSJ1	Lymphoid	0.0582284	8.05782e-05	2
LOC100134053	NA	-0.132038	8.07983e-05	no
GEMIN6	APC	0.110183	8.08685e-05	no
C6orf108	NA	0.0697375	8.11776e-05	no
CLINT1	Basophils LD	0.0739033	8.14759e-05	21
RNU4ATAC	NA	-0.146061	8.2127e-05	no
C14orf159	Neutrophils LD	0.0735975	8.23889e-05	10
LOC255167	NA	-0.124161	8.26359e-05	no
GALR2	NA	-0.141586	8.33425e-05	no
LOC100132727	NA	-0.0825644	8.3395e-05	no
MOBKL2B	NA	0.0749235	8.36421e-05	no
DDX17	Granulocytes LD	0.0979439	8.37651e-05	14
LOC646301	NA	-0.243753	8.42448e-05	no
NIP7	Lymphoid	-0.0801812	8.42448e-05	2
TRIM26	APC	0.0792766	8.44073e-05	no
C12orf41	NA	-0.113486	8.4429e-05	no
PTPLAD2	NA	-0.0888186	8.52293e-05	no
MUS81	T cells	0.0978257	8.52409e-05	2
ATF6B	B Naive+Memory	0.108161	8.52859e-05	no
TP53BP1	Progenitors	0.107965	8.58814e-05	no
SNORA3	T cells	-0.142846	8.58814e-05	no
RPA2	Lymphoid	0.0863367	8.61681e-05	2
BSG	Innate	0.100635	8.68239e-05	10
SNX17	Myeloid Phagocytes	0.058533	8.7479e-05	no
PPIL5	NA	0.0704481	8.75579e-05	no
ZNF577	Basophils LD	-0.149871	8.76597e-05	no
PPP2R5D	T cells	0.0752687	8.78033e-05	no
PPP3CB	Lymphoid	0.050657	8.81282e-05	no
PLEKHO2	Myeloid	0.119562	8.87172e-05	10
NBEA	B cells	0.061709	8.91682e-05	no
AKIRIN1	Neutrophils LD	-0.0698557	9.00143e-05	7
MYO18A	pDCs	0.0741165	9.00809e-05	no
FAM116B	NA	0.0814526	9.03628e-05	no
MRPS12	Lymphoid	0.0564674	9.03628e-05	6
PWP1	Lymphoid	0.0552075	9.06074e-05	no
CCL4L2	Myeloid Phagocytes	-0.154379	9.146e-05	22
SAMM50	Lymphoid	0.0630315	9.2282e-05	no
SNORA25	Granulocytes LD	-0.125078	9.23246e-05	no
MRPL1	Lymphoid	0.0730072	9.24117e-05	no
TMEM109	Lymphoid	0.0844838	9.25834e-05	2
CARD8	Neutrophils LD	0.0753021	9.27144e-05	9
RALY	Phagocytes	0.0744185	9.33139e-05	7
FOXK1	T cells	-0.0738446	9.33999e-05	no
ZNF250	T cells	-0.0934651	9.36901e-05	2
KMO	APC	0.0968853	9.41433e-05	no
CTSZ	APC	0.157208	9.44158e-05	no
FLJ40722	NA	-0.116134	9.46954e-05	no
CLCF1	Monocytes NC+I	-0.113895	9.47112e-05	no
DUSP19	Progenitors	-0.15581	9.54552e-05	no
NOP10	Phagocytes	0.0734907	9.54825e-05	no
PPFIBP2	APC	0.0631658	9.58818e-05	no
CCDC45	NA	-0.0802329	9.58818e-05	no
KIAA1009	NA	-0.0920804	9.59725e-05	no
WDR75	Lymphoid	-0.0684515	9.63326e-05	1
LIPN	Myeloid	-0.0929071	9.68433e-05	4
LOC642947	NA	-0.0577359	9.70303e-05	no
STRN3	Granulocytes LD	-0.0819715	9.73049e-05	no
P2RY2	Myeloid Phagocytes	-0.0978672	9.76553e-05	no
LOC650803	NA	0.0688995	9.77844e-05	no
ITFG1	APC	0.0611911	9.82279e-05	no
POP1	Lymphoid	0.0695371	9.82282e-05	no
ZFAND2A	Granulocytes LD	-0.122759	9.87802e-05	9
TTC9C	APC	0.10744	9.90411e-05	no
ARCN1	Plasmablasts	0.082418	9.93888e-05	no
TAGAP	Granulocytes LD	-0.136879	9.99224e-05	19
MNT	Myeloid	-0.104686	0.0001006	no
RGS14	Neutrophils LD	0.114532	0.0001006	19
KIAA1967	NA	0.106702	0.000100741	no
LOC728153	NA	-0.0974551	0.000101546	no
LOC100132323	NA	-0.0902515	0.000102472	no
GLB1	Myeloid Phagocytes	0.0803812	0.000102987	no
LOC440354	NA	-0.091813	0.000103503	no
LOC196752	NA	-0.0981882	0.000103514	no
PDHB	APC	0.0584509	0.00010375	6
LRRC32	Tregs	-0.107057	0.000105786	no
PYCR2	Lymphoid	0.100412	0.000106225	no
EIF2AK4	DCs	-0.0902306	0.000106895	no
C17orf68	NA	0.0630464	0.000106977	no
ZNF532	B Naive+Memory	0.0662285	0.000107559	5
SNCA	APC	0.197951	0.000108204	4
METTL3	Lymphoid	0.0991397	0.000109102	no
LOC731789	NA	-0.0841807	0.000109488	no
BEND5	B Naive+Memory	0.0826908	0.000109548	5
SMAD6	NA	-0.0867232	0.000109548	no
ATIC	Lymphoid	0.0621245	0.000109687	3
PTBP2	Adaptive	-0.0795964	0.000110179	8
LOC100132885	NA	-0.112488	0.000110266	no
LOC146517	NA	-0.0902662	0.000110649	no
LOC730990	NA	-0.11604	0.000111332	no
HDAC7	Neutrophils LD	0.151941	0.000111543	no
XRCC3	pDCs	0.0721813	0.000112447	no
DEM1	NA	-0.15652	0.00011247	no
ZIK1	Lymphoid	-0.0720201	0.000112505	no
ACBD3	B cells	0.0641029	0.000113621	no
LOC100131452	NA	-0.105908	0.000113696	no
LOC100133430	NA	0.0649505	0.00011376	no
ALDH5A1	Lymphoid	0.0995019	0.000114178	no
CYP4V2	T cells	0.0745918	0.000115317	no
ANKRD9	Plasmablasts	-0.138473	0.000115719	no
MGAT1	Phagocytes	0.0838484	0.00011573	10
RGL2	Neutrophils LD	0.0896202	0.00011604	no
C14orf138	NA	-0.0892872	0.000116506	no
VMO1	Monocytes NC+I	-0.0741115	0.000117	no
ZNF322A	NA	0.138663	0.000117245	no
ZNF773	Adaptive	-0.09573	0.000117315	no
ATG2A	Neutrophils LD	-0.149727	0.000117372	9
SKP2	Basophils LD	0.0673523	0.000118259	no
SELK	NA	-0.137029	0.000118264	no
LOC729389	NA	-0.102358	0.000118464	no
DIDO1	Lymphoid	0.108249	0.000118795	1
MCL1	Myeloid	-0.114684	0.000119624	20
PPM1B	Neutrophils LD	-0.0655353	0.000120731	no
CD2BP2	NK	0.0574242	0.000120824	2
BCOR	B Naive+NSM	0.11151	0.000121218	no
PRKAG2	Myeloid	-0.0849552	0.000121348	16
FKTN	T cells	-0.0634108	0.000121428	no
PBX4	T cells	-0.0759375	0.000122891	1
LOC399900	NA	-0.120447	0.00012351	no
POLR1C	Lymphoid	-0.103415	0.000124845	1
DLST	Basophils LD	0.106648	0.000125128	14
COPZ1	Plasmablasts	0.0755969	0.000125871	no
INTS5	Lymphoid	0.111522	0.000126665	3
PFTK1	NA	0.0886531	0.000126676	no
KIAA0913	NA	0.0798989	0.000126698	no
PLA2G2D	B cells	-0.10071	0.000127256	no
IER3IP1	Lymphoid	0.0712761	0.0001284	no
LOC647389	NA	-0.151959	0.0001284	no
APPBP2	Granulocytes LD	0.0903384	0.000128533	7
PBK	Plasmablasts	0.0668033	0.000129292	no
SLC25A39	B cells	0.142224	0.000129328	5
PPM1K	Lymphoid	-0.130384	0.000130281	no
ISCA1	T cells	-0.105765	0.000130727	2
CCDC132	NA	0.0839025	0.000130894	no
PPP1R10	Myeloid	0.116077	0.000131612	no
CEP27	NA	-0.088011	0.000131748	no
C9orf69	Myeloid Phagocytes	0.123514	0.00013312	no
LOC650157	NA	0.0667879	0.000133369	no
SELENBP1	B cells	0.19605	0.000134066	5
BAT3	NA	0.0893439	0.000134436	no
PMPCB	Lymphoid	0.0574449	0.000135442	1
VBP1	DCs	0.0658744	0.000135599	no
LOC647340	NA	0.0610536	0.000135676	no
SYTL2	T cells	-0.0870843	0.000135825	2
RGPD2	T CD4 Memory	-0.127012	0.000136442	no
SESTD1	APC	-0.0944143	0.000137506	4
OPA3	Phagocytes	-0.0926839	0.00013857	no
ELK4	Lymphoid	-0.0888442	0.00013857	1
IL4R	B Naive	0.0760427	0.000138662	no
HSD17B12	DCs	0.0726708	0.000139102	no
RPL7L1	Lymphoid	-0.0633499	0.000139763	no
SAC3D1	NA	0.075194	0.000140112	no
LOC646897	NA	-0.0974349	0.000141188	no
TMUB2	Granulocytes LD	-0.0538706	0.000141188	16
RMI1	Myeloid	0.107631	0.000141254	no
NSUN5B	NA	0.104172	0.000142003	no
NUP188	Lymphoid	0.0823531	0.000144326	3
TRAPPC1	Innate	0.0506574	0.00014459	6
RCAN3	T CD4	-0.0900241	0.000145225	1
LOC100129441	NA	-0.111136	0.000145604	no
PAK1IP1	DCs	0.0739255	0.000146309	6
SPOP	Phagocytes	0.0819946	0.000147193	no
CDC42EP4	Myeloid	-0.0772831	0.000148834	16
NHLRC2	APC	0.0854323	0.000148875	no
MXD3	Myeloid	0.0984977	0.000149014	1
NAV1	Myeloid	0.0637148	0.000149234	no
C1orf124	NA	-0.0991013	0.000149909	no
MED30	T cells	-0.0763651	0.000152241	no
UNKL	Granulocytes LD	-0.0811412	0.000152325	no
MLH1	Monocytes NC+I	0.0615896	0.000154585	no
ZNF641	Myeloid Phagocytes	0.104992	0.000154653	no
PLK4	Plasmablasts	0.0853344	0.000155551	no
CYCS	Lymphoid	-0.0788442	0.000156065	6
HERPUD1	APC	-0.145997	0.000156744	1
MIS12	Lymphoid	-0.0794089	0.000157755	3
ZNF559	Lymphoid	0.0942663	0.000157755	3
CDC14A	T cells	-0.0947184	0.000157755	1
PRAGMIN	NA	0.139672	0.000158714	no
EEF1E1	Lymphoid	0.0658679	0.000159837	17
CTDSP2	Neutrophils LD	0.0643766	0.000159837	no
MUT	Plasmablasts	0.0737819	0.000160121	no
ECH1	APC	0.0605019	0.000160841	6
SERPINI1	Lymphoid	0.0602785	0.000161027	no
ALG6	Basophils LD	0.0603013	0.000161475	8
AP3B1	B Naive+NSM	0.0499199	0.000161959	no
LOC728830	NA	-0.135702	0.000162836	no
[truncated: 3,532 more rows]

## Sheet: D28vsD0
Gene symbol	Cell Type	logFC	FDR	Co-expression module
PRO0628	NA	-0.367607	8.82625e-19	no
NBPF8	Adaptive	-0.320892	4.44036e-18	no
PLEKHO2	Myeloid	0.254752	1.14464e-16	10
TRMT2B	Lymphoid	-0.209808	1.22586e-16	3
PTGS2	Myeloid	-0.963596	2.01216e-16	4
G0S2	Phagocytes	-0.999462	2.2598e-16	4
HOXA5	Progenitors	-0.426871	6.10401e-16	no
FLJ10246	NA	-0.243574	7.82317e-16	no
LOC729120	NA	-0.234221	7.82317e-16	no
LOC727908	NA	-0.292896	8.53074e-16	no
SH3BP5L	Granulocytes LD	0.243755	1.23563e-15	no
HIC2	T Naive	-0.191824	5.28095e-15	no
RNF125	T cells	-0.312009	9.89522e-15	2
CCL3L3	Myeloid Phagocytes	-0.571016	9.89522e-15	no
FLJ38717	NA	-0.202886	1.00142e-14	no
CCL3L1	NA	-0.589116	2.83832e-14	no
TMEM137	NA	-0.215672	3.83491e-14	no
LEP	NA	-0.22702	4.49195e-14	no
OSM	Granulocytes LD	-0.778733	5.07595e-14	no
NFKBIZ	Myeloid	-0.328412	5.38428e-14	18
CXCL2	Myeloid Phagocytes	-0.712414	7.73e-14	4
NR4A3	Innate	-0.880995	7.73e-14	no
SNX3	APC	0.101876	9.2176e-14	no
SNORD1A	NA	-0.158738	1.10933e-13	no
CHMP1B	Myeloid	-0.280032	2.16845e-13	no
DUSP2	Myeloid Phagocytes	-0.482341	2.16845e-13	7
IER3	Myeloid	-0.448543	2.20599e-13	no
LOC643995	NA	-0.305522	2.401e-13	no
HBEGF	Myeloid Phagocytes	-1.06442	2.401e-13	18
CCL3	Myeloid Phagocytes	-0.613494	3.44783e-13	1
KIAA1539	NA	0.187135	3.73525e-13	no
GSTTP2	NA	-0.216544	4.08552e-13	no
IL8	NA	-0.873409	4.1002e-13	no
GADD45B	Myeloid	-0.244977	4.11683e-13	22
WDR1	Phagocytes	0.0876963	5.10887e-13	9
PPP1R15A	Myeloid	-0.388025	6.27474e-13	no
CCDC97	Granulocytes LD	0.191939	6.27474e-13	8
LOC123688	NA	-0.238761	7.22807e-13	no
PLAUR	Myeloid	-0.545622	7.22807e-13	4
MED12	Neutrophils LD	0.212722	8.1842e-13	8
LOC641825	NA	-0.237096	8.44235e-13	no
NFIL3	Granulocytes LD	-0.446265	8.44235e-13	22
ZFP36	Myeloid	-0.337928	1.05138e-12	10
FLJ43663	NA	-0.247058	1.21434e-12	no
ETV3	Basophils LD	-0.299761	1.21892e-12	9
ESYT1	T cells	0.135931	1.2251e-12	1
MAFF	Granulocytes LD	-0.349704	1.71622e-12	20
SLC2A14	Neutrophils LD	-0.350521	1.93165e-12	no
PPP3R1	Neutrophils LD	0.346728	1.93165e-12	no
NR4A2	T cells	-0.998319	1.98642e-12	2
MAP3K8	Innate	-0.350843	2.05867e-12	1
IL1B	Myeloid Phagocytes	-0.991521	2.20608e-12	4
HNRNPU	Phagocytes	-0.281742	2.7961e-12	7
MGAT4A	T cells	-0.243742	3.3886e-12	1
MAP1S	Myeloid	0.18922	3.44239e-12	16
ZNF483	T cells	-0.286383	4.8026e-12	no
LOC100129094	NA	-0.189198	5.56958e-12	no
JUNB	Myeloid	-0.518851	7.06343e-12	5
MIR302C	NA	-0.33808	7.06343e-12	no
SLC2A3	Granulocytes LD	-0.358102	7.1066e-12	19
CYP4B1	Granulocytes LD	-0.322756	7.1066e-12	no
KCNH6	NA	-0.146767	1.04644e-11	no
SLC1A5	APC	0.182155	1.07435e-11	19
TBC1D10B	Neutrophils LD	0.192633	1.30145e-11	no
SFRS5	NA	-0.181924	1.37953e-11	no
SNORA64	NA	-0.191128	1.56459e-11	no
CDC42	Myeloid	0.208295	1.70392e-11	10
ERN1	Basophils LD	-0.179041	1.70392e-11	no
HEATR2	NA	0.114373	1.84611e-11	no
DCAF7	Myeloid Phagocytes	0.207441	1.84611e-11	no
DDIT4	T cells	-0.49271	1.88296e-11	2
PFKFB3	Myeloid	-0.544703	1.88907e-11	no
SLC25A28	Phagocytes	-0.126264	1.95835e-11	no
LOC652479	NA	-0.226634	1.95835e-11	no
LOC100127975	NA	-0.194096	2.14087e-11	no
LOC391045	NA	-0.376781	2.19887e-11	no
CCDC71	Myeloid Phagocytes	0.20102	2.53799e-11	no
DOK2	Myeloid Phagocytes	0.12756	2.99309e-11	no
DUSP6	Myeloid	0.30338	3.25112e-11	4
AXUD1	NA	-0.514659	3.34066e-11	no
HERPUD1	APC	-0.25262	3.37408e-11	1
CXCR4	T cells	-0.434517	3.37408e-11	no
CFL1	Phagocytes	0.0820975	3.37408e-11	6
SLC5A8	NA	-0.203132	3.37408e-11	no
SNORA70	Monocytes NC+I	-0.233726	3.44876e-11	no
TNFAIP3	T cells	-0.531535	3.44876e-11	5
C14orf82	NA	-0.196072	3.4616e-11	no
HSPC268	NA	-0.253204	3.72142e-11	no
FOSB	Myeloid	-1.05076	3.96578e-11	no
LOC644423	NA	-0.25713	4.59683e-11	no
ACER3	Myeloid Phagocytes	-0.187509	4.59683e-11	no
FHOD1	Innate	0.197828	4.77371e-11	no
LRIG2	Lymphoid	-0.122175	4.82888e-11	8
CHST7	Monocytes NC+I	0.141982	4.84188e-11	no
VEGFA	Myeloid	-0.291181	4.87791e-11	no
LOC338758	NA	-0.379058	5.39275e-11	no
ATF3	Myeloid Phagocytes	-0.644068	5.48467e-11	no
LOC728809	NA	-0.195165	5.53811e-11	no
LOC440345	NA	-0.278101	5.7043e-11	no
PMAIP1	Myeloid	-0.318248	6.12775e-11	22
C7orf40	NA	-0.263695	6.18414e-11	no
TRA2A	Lymphoid	-0.173766	6.22613e-11	no
USP49	Basophils LD	-0.173606	6.24833e-11	no
DHX16	T cells	0.117983	6.44935e-11	no
SLC25A24	Myeloid Phagocytes	-0.422112	6.82006e-11	no
NFKBIA	Myeloid	-0.304942	6.82006e-11	22
RUNDC2A	NA	-0.210152	7.16765e-11	no
NBPF20	Lymphoid	-0.193025	7.17866e-11	no
CSK	Myeloid	0.0990148	7.81989e-11	22
LOC389765	NA	-0.239763	8.13763e-11	no
AFF4	B Naive+NSM	-0.179931	8.71319e-11	8
PNRC1	Myeloid	-0.165568	8.71319e-11	20
SNORD35B	NA	-0.21071	8.71319e-11	no
SNORA24	NA	-0.170858	1.13966e-10	no
IRS2	Granulocytes LD	-0.328733	1.18056e-10	no
EGR2	Monocytes C+I	-0.658845	1.20668e-10	no
SYAP1	Innate	-0.162402	1.23058e-10	no
ZNF641	Myeloid Phagocytes	0.175668	1.28649e-10	no
DDB1	pDCs	0.0942074	1.32221e-10	3
PLK2	Myeloid	-0.217808	1.32221e-10	4
SPN	Monocytes NC+I	-0.251883	1.32221e-10	no
CCR2	APC	0.339009	1.44636e-10	no
RIPK2	Myeloid	-0.34904	1.4725e-10	4
ZNF682	Lymphoid	-0.181957	1.6012e-10	no
EBI2	NA	-0.446414	1.85588e-10	no
FAM98B	Lymphoid	-0.123259	1.95065e-10	no
LOC100132394	NA	0.509305	2.01423e-10	no
BCOR	B Naive+NSM	0.182151	2.01423e-10	no
PELI1	Myeloid	-0.243931	2.01423e-10	no
POLDIP3	Myeloid Phagocytes	0.0974544	2.18218e-10	no
PLDN	NA	-0.208958	2.21071e-10	no
VPS41	Phagocytes	-0.157263	2.21071e-10	16
RAB6B	MAIT	-0.286901	2.27358e-10	no
CISH	T cells	0.253607	2.27358e-10	19
LOC728806	NA	-0.150384	2.27358e-10	no
SIK1	B Naive+Memory	-0.654968	2.27358e-10	14
EGR1	Monocytes C+I	-0.818211	2.27358e-10	no
N4BP2	Lymphoid	-0.156492	2.38002e-10	3
SLC2A11	B cells	-0.224894	2.44045e-10	no
IL6	APC	-0.285394	2.68117e-10	13
LOC644670	NA	-0.176004	2.68117e-10	no
CD83	APC	-0.688784	2.68117e-10	no
LOC100129905	NA	-0.197863	2.68117e-10	no
SERTAD3	Innate	-0.218649	2.76052e-10	22
RASSF6	B cells	-0.200999	3.15729e-10	no
TLK2	Neutrophils LD	-0.117107	3.20221e-10	no
CDKN1A	APC	-0.430682	3.27654e-10	13
NCOA4	Myeloid	0.10989	3.27654e-10	16
BRD8	Lymphoid	0.167208	3.38631e-10	8
FOXK1	T cells	-0.117282	3.38631e-10	no
CCL20	Monocytes C+I	-0.548554	3.47839e-10	no
RRAGA	Myeloid	0.0943069	3.84684e-10	no
KIAA0492	NA	-0.172747	3.89833e-10	no
CYCSL1	NA	-0.183825	3.99201e-10	no
GABARAPL1	Innate	-0.349079	4.13836e-10	9
LOC440349	NA	-0.263877	4.65342e-10	no
RAB5C	Phagocytes	0.161649	4.6921e-10	10
PABPC1	Myeloid Phagocytes	0.0981129	4.84954e-10	no
SLC35C1	T CD4 Memory	0.144823	4.84954e-10	no
LMOD3	Granulocytes LD	-0.251107	4.92647e-10	no
CBX4	Neutrophils LD	-0.180498	5.21153e-10	no
KCTD6	Myeloid Phagocytes	0.11176	5.75234e-10	no
FAM160A2	Neutrophils LD	0.132581	6.09833e-10	20
SNORD49A	NA	-0.156723	6.67805e-10	no
ITGA5	Myeloid	0.130397	6.74798e-10	5
KEAP1	T Innate	0.140864	6.74798e-10	21
DDX51	Lymphoid	-0.171094	6.79012e-10	no
NUBPL	T Naive	-0.158329	7.54846e-10	3
AP2S1	Myeloid Phagocytes	0.0855948	7.56821e-10	no
DCAF16	T cells	-0.136251	7.58792e-10	8
LOC100129269	NA	-0.251469	7.58792e-10	no
RASD1	pDCs	-0.207873	7.6853e-10	no
MYO3B	T CD8 EM+TE	-0.22969	7.74217e-10	no
TEX2	pDCs	0.109249	8.00434e-10	no
LOC100008589	NA	0.470411	8.50779e-10	no
GLE1	Phagocytes	0.121005	8.8822e-10	no
CDKN1B	T cells	-0.161	9.15597e-10	no
SHROOM4	Granulocytes LD	-0.266726	9.53401e-10	no
SNORD11	NA	-0.228921	9.53401e-10	no
C4orf14	NA	0.096749	9.53806e-10	no
LOC730993	NA	-0.199076	9.78237e-10	no
AP2B1	T cells	0.193782	9.82302e-10	8
LOC644852	NA	-0.196673	9.99444e-10	no
POMT2	APC	0.131031	1.02384e-09	no
YRDC	Plasmablasts	-0.207603	1.04188e-09	no
FLJ25363	NA	-0.145928	1.05212e-09	no
C14orf142	NA	0.130215	1.05917e-09	no
GIMAP8	Monocytes	0.324162	1.10621e-09	no
SUMO3	DCs	-0.111207	1.13338e-09	6
CD69	T cells	-0.408299	1.15866e-09	1
CXCL1	Neutrophils LD	-0.322976	1.15878e-09	4
C2orf24	NA	0.181955	1.20957e-09	no
DNAJB9	Plasmablasts	-0.301876	1.27197e-09	no
RGS1	T cells	-0.729597	1.27755e-09	no
ABCC10	T cells	0.127963	1.27755e-09	2
GNAS	Plasmablasts	0.0985725	1.27801e-09	no
TPP1	Myeloid Phagocytes	0.0940516	1.32398e-09	no
TGIF1	T cells	-0.22135	1.37762e-09	no
OLIG1	Myeloid	0.176362	1.39885e-09	no
TNFAIP8L2	Myeloid	0.236425	1.39885e-09	no
TRIM27	Phagocytes	0.144482	1.43839e-09	20
PCDHB9	NA	-0.149217	1.47038e-09	no
UTP6	APC	0.143455	1.47927e-09	13
FERMT3	Phagocytes	0.0825879	1.5598e-09	10
CCNL1	Neutrophils LD	-0.186685	1.75986e-09	no
ZNF650	NA	-0.106638	1.89232e-09	no
TSPYL2	Lymphoid	-0.266087	1.95495e-09	1
PDE4B	Neutrophils LD	-0.366329	1.95495e-09	no
DCLRE1C	APC	-0.139564	1.9758e-09	no
C9orf69	Myeloid Phagocytes	0.191074	2.02937e-09	no
CSTB	Myeloid Phagocytes	0.0879196	2.05031e-09	10
PRPF8	T cells	0.139025	2.05031e-09	3
ANKRD44	Granulocytes LD	-0.173378	2.05031e-09	8
LOC100128098	NA	-0.259562	2.05031e-09	no
DLG4	Myeloid Phagocytes	0.167534	2.08662e-09	no
PRRG4	Neutrophils LD	-0.199051	2.08662e-09	no
GBA2	Myeloid	0.118433	2.09643e-09	9
IFRD1	Neutrophils LD	-0.193336	2.09746e-09	10
NP	NA	0.185079	2.19104e-09	no
FLJ44124	NA	-0.126721	2.28519e-09	no
SPG11	Myeloid	0.117039	2.30326e-09	no
LOC100128126	NA	-0.214908	2.32552e-09	no
LOC100129539	NA	-0.199955	2.36078e-09	no
FLJ36131	NA	-0.249844	2.39948e-09	no
CDKN2AIPNL	Lymphoid	-0.16311	2.43386e-09	15
PTGR2	T CD8 Naive	-0.234311	2.46258e-09	no
MUS81	T cells	0.146679	2.54779e-09	2
IKBKE	T cells	0.134118	2.58258e-09	1
UBE2B	Neutrophils LD	-0.129501	2.62569e-09	19
EVI5	Myeloid	-0.120774	2.64358e-09	4
LOC100134868	NA	-0.146985	2.65083e-09	no
NBPF10	Phagocytes	-0.140577	2.81578e-09	no
LOC100130367	NA	-0.125105	2.82995e-09	no
RMI1	Myeloid	0.165359	2.85937e-09	no
FTH1	Myeloid	-0.212983	2.85937e-09	no
SNORD30	NA	-0.148509	2.90717e-09	no
TTLL12	Progenitors	0.119509	3.1726e-09	no
JUN	Monocytes C+I	-0.399224	3.18206e-09	5
RHBDL2	NA	-0.197027	3.33915e-09	no
SNORD12C	Neutrophils LD	-0.153127	3.52318e-09	no
GATA2	Basophils LD	0.217306	3.66389e-09	no
GORASP1	APC	0.131268	3.88407e-09	4
GPR183	T CD4	-0.272201	4.20151e-09	no
PEX6	T Naive	0.127399	4.48482e-09	no
PRDM1	Plasmablasts	-0.175675	4.49681e-09	no
BTN3A2	T cells	0.176342	4.6724e-09	2
CTSZ	APC	0.233014	4.89516e-09	no
YEATS2	Myeloid Phagocytes	0.123386	4.89516e-09	no
LOC729602	NA	-0.166094	4.90621e-09	no
SKP1	T cells	-0.169253	5.06635e-09	15
NXT1	Lymphoid	-0.225374	5.13212e-09	15
C17orf91	NA	-0.302004	5.18249e-09	no
AFTPH	APC	0.111886	5.45097e-09	13
TMEM106A	APC	-0.183057	5.45097e-09	13
CATSPER2	T cells	-0.21375	5.79189e-09	no
C10orf50	NA	-0.165035	5.89214e-09	no
NDUFAF3	APC	0.100469	5.94014e-09	6
ARL16	Lymphoid	-0.174794	5.94014e-09	15
TDRD1	pDCs	-0.213123	6.69228e-09	no
LOC728105	NA	-0.173366	6.69228e-09	no
ZNF786	Lymphoid	-0.12629	6.82358e-09	no
WDR74	Lymphoid	-0.179319	6.82358e-09	17
TNFRSF1A	Phagocytes	0.193965	6.9364e-09	10
COPS5	Plasmablasts	0.0984273	6.9364e-09	6
PPP1R10	Myeloid	0.173497	6.94079e-09	no
ICA1	Progenitors	-0.14606	6.94079e-09	no
P2RY11	T cells	-0.133801	6.94079e-09	no
LOC730167	NA	-0.237311	6.94079e-09	no
ZNF213	Progenitors	0.11028	6.94079e-09	no
ADAM17	Myeloid	-0.115558	6.94079e-09	16
FKBP2	pDCs	-0.134803	7.33569e-09	21
ZNF69	Progenitors	-0.219907	7.62849e-09	no
AVPI1	T cells	-0.410437	7.71952e-09	no
LOC202781	NA	-0.12361	7.87626e-09	no
TNFAIP1	mDCs	0.131093	8.05343e-09	no
ZNF101	T cells	-0.141532	8.11865e-09	1
FXR2	Neutrophils LD	0.151465	8.1606e-09	no
FBXO33	Neutrophils LD	-0.212992	8.17751e-09	no
C11orf63	Plasmablasts	-0.210018	8.17751e-09	no
C2orf44	NA	0.157116	8.17751e-09	no
DENND2D	T cells	0.203312	8.19101e-09	2
PYGO2	T CD4	0.138994	8.19101e-09	7
WWP2	Myeloid	-0.157629	8.28278e-09	10
ZNF281	Neutrophils LD	-0.12951	8.29765e-09	9
LOC643930	NA	-0.225537	8.60667e-09	no
PTGER4	T cells	-0.277672	8.6907e-09	5
GOLGA8A	Lymphoid	-0.174714	8.78259e-09	1
SDHAF1	B cells	0.0940992	8.86036e-09	no
ZNF860	B cells	-0.184465	8.90953e-09	5
FAM156A	Myeloid Phagocytes	0.110499	9.09118e-09	no
ST6GAL1	Lymphoid	0.137498	9.20412e-09	11
SNORA3	T cells	-0.206601	9.3927e-09	no
REM2	Neutrophils LD	-0.143961	9.50206e-09	no
RAB10	Phagocytes	0.169898	9.50206e-09	16
ZNF322A	NA	0.203607	1.00219e-08	no
STIP1	APC	0.142932	1.01157e-08	no
TMEM63A	Lymphoid	0.144756	1.0224e-08	1
LOC100130276	NA	-0.205238	1.03526e-08	no
GADD45A	T Innate	-0.273125	1.08276e-08	no
ZNF486	Neutrophils LD	-0.108261	1.13392e-08	no
GART	Lymphoid	0.150021	1.14265e-08	3
PRO1853	NA	-0.184576	1.15348e-08	no
FAM120B	T cells	0.116034	1.15557e-08	1
BYSL	pDCs	0.128116	1.18042e-08	no
KIAA0907	Lymphoid	0.225191	1.21133e-08	no
CYTIP	Granulocytes LD	-0.174764	1.21828e-08	5
PRCP	Phagocytes	0.0840857	1.24249e-08	4
CREBBP	Neutrophils LD	-0.110361	1.24306e-08	14
LOC440157	NA	-0.132815	1.255e-08	no
UBR2	Granulocytes LD	-0.103593	1.30382e-08	9
LOC100129211	NA	-0.241499	1.32571e-08	no
DKFZp761P0423	NA	0.165001	1.32571e-08	no
CALM2	Phagocytes	0.0745181	1.32571e-08	6
DNCL1	NA	0.147984	1.36838e-08	no
LOC650114	NA	-0.140726	1.40374e-08	no
SNHG9	NA	-0.15479	1.40374e-08	no
LOC653489	NA	-0.119428	1.41187e-08	no
FUT6	NA	-0.206653	1.41838e-08	no
WDR5B	Myeloid	0.127858	1.41964e-08	no
LOC100128288	NA	-0.230165	1.5191e-08	no
LOC100130835	NA	-0.228923	1.5191e-08	no
MIR1275	NA	-0.182434	1.5807e-08	no
OTUD1	Myeloid Phagocytes	-0.196704	1.61791e-08	no
DUSP1	Myeloid	-0.358532	1.61833e-08	20
GDPD1	Progenitors	-0.164988	1.61833e-08	no
NFKBIB	Innate	-0.133225	1.62326e-08	no
C14orf153	NA	-0.219573	1.62326e-08	no
TNFSF15	Phagocytes	-0.213184	1.62507e-08	no
TMEM17	Progenitors	-0.20881	1.65254e-08	no
ABI3	Myeloid Phagocytes	0.144352	1.65819e-08	no
DYNLL2	T cells	-0.198207	1.66738e-08	no
TTC31	Lymphoid	0.082956	1.70838e-08	3
FAM169A	T cells	-0.116946	1.70838e-08	no
C2orf42	Lymphoid	0.14859	1.71152e-08	3
HMGA1	DCs	0.188032	1.73554e-08	11
CH25H	NA	-0.161922	1.73554e-08	no
SETDB1	Myeloid	0.121146	1.74013e-08	no
FCF1	pDCs	-0.122793	1.76478e-08	no
TBC1D9B	APC	0.117293	1.766e-08	no
SNORD31	NA	-0.173853	1.812e-08	no
TREM1	Myeloid	-0.282811	1.82474e-08	4
RGS14	Neutrophils LD	0.163736	1.82474e-08	19
TRIM21	Neutrophils LD	0.158408	1.8725e-08	10
NCAPD2	Lymphoid	0.13548	1.92113e-08	2
KLF9	T cells	-0.198405	1.9288e-08	no
LOC653596	NA	-0.158686	2.02096e-08	no
SCARNA3	NA	-0.165677	2.04087e-08	no
CLK1	Granulocytes LD	-0.224357	2.04977e-08	2
FAHD1	APC	0.106536	2.0522e-08	no
KIAA1967	NA	0.152018	2.0522e-08	no
MCM3	Lymphoid	0.107623	2.11752e-08	3
THBS1	Monocytes C	-0.574528	2.13054e-08	no
PPIL1	Lymphoid	0.12651	2.16399e-08	no
LOC648852	NA	-0.237703	2.19992e-08	no
HDAC6	APC	0.141441	2.23242e-08	no
TMEM79	Lymphoid	0.167607	2.25168e-08	no
NUP43	APC	0.230716	2.31695e-08	no
NLRP8	NA	-0.164482	2.32773e-08	no
LOC399988	NA	0.132304	2.37539e-08	no
ZNF384	Innate	0.146586	2.37539e-08	no
FAM50B	T CD4 Memory	0.127532	2.49723e-08	no
HK1	Myeloid Phagocytes	0.081016	2.51216e-08	no
ZNF434	NA	0.120709	2.52097e-08	no
SEMA3E	NA	-0.27191	2.61125e-08	no
LOC100131989	NA	-0.168718	2.61125e-08	no
CDKN2D	Granulocytes LD	-0.123592	2.656e-08	no
SLC35E1	Granulocytes LD	-0.174839	2.74347e-08	no
ITPRIP	Innate	-0.228189	2.74347e-08	10
PLCB2	Myeloid	0.104883	2.76717e-08	10
LOC100134728	NA	-0.173473	2.83041e-08	no
LOC654126	NA	-0.142425	2.90611e-08	no
TFRC	APC	-0.177028	2.9726e-08	no
C19orf25	Lymphoid	0.109086	3.06809e-08	no
MRPL35	APC	0.137241	3.06876e-08	no
CCBE1	NA	-0.182482	3.07045e-08	no
DNMT1	T cells	0.0833949	3.07045e-08	1
DENND4B	Phagocytes	0.149039	3.07045e-08	22
GIMAP7	T cells	0.244918	3.07045e-08	1
POLR2J4	APC	-0.143677	3.07045e-08	no
SNORD10	NA	-0.21981	3.08451e-08	no
LLGL1	T cells	0.126036	3.10647e-08	no
SNAPC1	APC	-0.159879	3.13046e-08	no
LOC100129034	NA	0.155657	3.15072e-08	no
MTHFSD	APC	0.116815	3.24121e-08	no
CX3CR1	Myeloid Phagocytes	0.293277	3.26995e-08	22
CAP1	Myeloid	0.0885048	3.29836e-08	10
LOC646916	NA	-0.114275	3.33412e-08	no
SLC4A1	B cells	0.360262	3.41006e-08	no
DAXX	Lymphoid	0.126156	3.43388e-08	2
C9orf23	NA	0.132065	3.45979e-08	no
QRFPR	NA	-0.195464	3.48068e-08	no
SNORD68	NA	-0.166139	3.50884e-08	no
MGC61598	NA	-0.249351	3.54642e-08	no
EREG	Myeloid Phagocytes	-0.198849	3.56421e-08	4
LAT1-3TM	NA	-0.21635	3.56421e-08	no
CTLA4	T CD4	-0.273102	3.56421e-08	1
CYB561D1	T cells	0.104222	3.60376e-08	no
C12orf51	NA	0.118689	3.60376e-08	no
LOC731789	NA	-0.118303	3.62956e-08	no
TRIM13	APC	-0.206978	3.63239e-08	no
MYH9	Granulocytes LD	0.149986	3.63239e-08	9
SOCS3	Neutrophils LD	-0.412515	3.74006e-08	5
LOC100132585	NA	-0.197333	3.83037e-08	no
ITCH	Innate	-0.125521	3.85807e-08	no
DDX54	Lymphoid	0.0862429	3.90239e-08	3
TBL2	Plasmablasts	0.134676	3.99546e-08	7
C1orf203	NA	0.120141	4.13188e-08	no
POGK	Myeloid Phagocytes	0.0892068	4.29318e-08	no
TRIM4	T cells	0.1421	4.30978e-08	1
LOC400713	NA	-0.163293	4.36262e-08	no
ARPC2	Myeloid	0.0680885	4.47543e-08	10
TOLLIP	Phagocytes	0.119805	4.68121e-08	no
2018-09-09	T cells	0.0796118	4.72152e-08	no
SNORD3A	APC	-0.162197	4.74294e-08	no
NAP1L5	T cells	-0.217432	4.74294e-08	no
PIP5K2B	NA	-0.131027	4.79372e-08	no
ZW10	Plasmablasts	0.12348	4.8551e-08	no
ZFP36L2	T cells	-0.215682	4.8551e-08	7
NPTN	Phagocytes	0.0815003	4.89669e-08	10
LOC100131541	NA	-0.163532	4.92977e-08	no
SNORA41	NA	-0.154498	5.01836e-08	no
KCNK6	Myeloid	0.129338	5.06368e-08	20
ZNF549	Lymphoid	-0.177417	5.08077e-08	no
METTL13	Lymphoid	0.224023	5.32553e-08	no
HIP1R	Adaptive	-0.139811	5.32553e-08	11
GALR2	NA	-0.193727	5.34433e-08	no
FOSL2	Innate	-0.224052	5.34721e-08	10
DISC1	Phagocytes	-0.0962129	5.34721e-08	no
FAM73B	NA	0.132079	5.38756e-08	no
COQ9	APC	0.101641	5.43742e-08	no
LRAP	NA	-0.182695	5.57407e-08	no
FKBP14	Plasmablasts	-0.216155	5.57411e-08	no
PYCR2	Lymphoid	0.138979	5.6017e-08	no
TIAF1	pDCs	0.0941643	5.65535e-08	no
SIDT2	Monocytes NC+I	0.094287	5.65817e-08	13
TXLNA	Lymphoid	0.102192	5.66372e-08	2
LOC100130053	NA	-0.139507	5.74878e-08	no
SECISBP2L	B cells	-0.0942388	5.79328e-08	no
MLEC	DCs	0.140771	5.81563e-08	21
ATF6B	B Naive+Memory	0.147698	5.85873e-08	no
SNORA2A	NA	-0.106863	5.87512e-08	no
BTG2	Myeloid	-0.314139	5.9515e-08	18
LOC728310	NA	-0.128768	5.96962e-08	no
TTC4	Lymphoid	0.0990514	6.02116e-08	no
SLFN13	NK	-0.117052	6.11443e-08	2
MCART1	NA	-0.144149	6.11443e-08	no
NAMPT	Myeloid	-0.399773	6.11443e-08	18
HSPA8	Lymphoid	0.117091	6.30402e-08	3
ZFYVE26	pDCs	0.115697	6.30402e-08	no
OAZ1	Phagocytes	0.0785402	6.30402e-08	no
PTPN6	Myeloid	0.17373	6.45008e-08	4
PISD	Myeloid	0.125483	6.56062e-08	16
PCMT1	Myeloid Phagocytes	0.120813	6.57733e-08	no
MDH1	Lymphoid	0.0758177	6.58357e-08	no
GIMAP4	T cells	0.239782	6.60974e-08	5
C21orf58	Progenitors	-0.11835	6.60974e-08	no
GTF2E1	Monocytes NC+I	0.135838	6.64162e-08	no
ZC3HC1	Progenitors	0.103575	6.73061e-08	no
SH2D3C	Phagocytes	0.167653	6.74335e-08	4
ZFAND2A	Granulocytes LD	-0.16814	6.74882e-08	9
IER2	Myeloid	-0.193524	6.76508e-08	22
ZC3H10	Myeloid	0.14276	6.80489e-08	no
ERMN	Monocytes NC+I	-0.14816	6.85565e-08	no
PSMA5	Plasmablasts	0.133229	7.02535e-08	15
GTF3C2	Lymphoid	0.0749321	7.06945e-08	3
MARS	Plasmablasts	0.105532	7.08502e-08	no
GEMIN6	APC	0.148994	7.12647e-08	no
ATP5B	Myeloid Phagocytes	0.0668895	7.17475e-08	no
KCTD11	APC	0.0876008	7.56499e-08	no
TRIB1	Myeloid	-0.32608	7.65461e-08	2
LOC644250	NA	-0.128752	7.7679e-08	no
LOC647384	NA	-0.16206	7.83821e-08	no
ALDH9A1	Lymphoid	0.0864905	7.83821e-08	no
USP3	Myeloid	-0.091455	7.83821e-08	no
SMCR5	Progenitors	-0.12802	7.83821e-08	no
JARID2	Granulocytes LD	-0.110592	7.83821e-08	16
GRIPAP1	Neutrophils LD	-0.213002	7.83821e-08	8
LOC653086	NA	-0.106541	7.92721e-08	no
NUCB1	Phagocytes	0.0768195	7.95827e-08	no
CTRL	Neutrophils LD	-0.14186	8.12065e-08	no
CRKL	Granulocytes LD	0.0972847	8.12065e-08	7
BMS1P5	NA	-0.196622	8.14171e-08	no
CSF1R	Phagocytes	0.126392	8.17579e-08	4
SH2B1	Lymphoid	0.120302	8.17579e-08	no
PPA2	DCs	-0.114898	8.22517e-08	no
APBB1IP	Neutrophils LD	0.173942	8.22517e-08	19
APTX	pDCs	0.103284	8.22517e-08	no
PTPLAD2	NA	-0.119703	8.54114e-08	no
PLXNB2	Myeloid Phagocytes	0.169702	8.54415e-08	4
IL17RD	NA	-0.176639	8.54415e-08	no
ATP6V1D	Phagocytes	0.116159	8.68998e-08	10
ZNF655	T cells	-0.138388	8.69045e-08	2
NECAP1	Granulocytes LD	-0.134687	8.69045e-08	9
NLRC4	Myeloid Phagocytes	0.176026	8.78517e-08	4
POTEF	NA	0.10682	8.86975e-08	no
SLC11A2	T cells	-0.107251	9.06056e-08	no
SDHAP2	Adaptive	0.121811	9.17276e-08	no
SDAD1	Lymphoid	0.0980109	9.17276e-08	1
C8orf41	NA	0.114912	9.42895e-08	no
MAGT1	Plasmablasts	-0.180387	9.42895e-08	21
ZNF337	T cells	0.103532	9.44731e-08	1
PTP4A1	Granulocytes LD	-0.182373	9.56126e-08	9
LOC100131718	NA	-0.161558	9.60139e-08	no
C3orf34	NA	-0.219815	9.67136e-08	no
TRAF3IP3	T cells	0.126085	9.83386e-08	1
COPB2	Plasmablasts	0.135116	9.92391e-08	21
GIMAP1	T cells	0.179527	1.01e-07	no
C1orf21	T gd	-0.141048	1.01023e-07	2
IFNAR1	Phagocytes	0.136889	1.01876e-07	2
ZMAT3	T cells	-0.195948	1.05079e-07	no
FAM175A	T CD4	-0.218471	1.05079e-07	11
YWHAH	Myeloid Phagocytes	0.0960669	1.0574e-07	7
SURF6	DCs	0.0704429	1.06646e-07	no
DTWD2	APC	-0.13546	1.07284e-07	no
TLR9	pDCs	0.102487	1.08107e-07	5
ANGEL1	Lymphoid	0.0912972	1.08107e-07	3
SASH3	Innate	0.165331	1.08776e-07	no
STXBP6	Progenitors	-0.156215	1.11588e-07	no
GIMAP6	T cells	0.195507	1.11753e-07	2
GZF1	Phagocytes	-0.211095	1.16548e-07	no
SON	T cells	0.10683	1.19169e-07	12
KIAA1908	NA	0.0964346	1.19469e-07	no
KLHL9	T cells	0.16457	1.19469e-07	3
LOC646996	NA	-0.109167	1.21437e-07	no
MTP18	NA	-0.245745	1.23521e-07	no
TBC1D20	Neutrophils LD	0.105407	1.25037e-07	no
GALNT3	Innate	-0.144473	1.25408e-07	22
ERRFI1	T gd	-0.169594	1.2554e-07	no
C6orf170	NA	-0.144416	1.26715e-07	no
CCNI	Myeloid	0.0712842	1.29463e-07	7
SNORD25	NA	-0.165626	1.36026e-07	no
ZNF577	Basophils LD	-0.199208	1.36134e-07	no
AMMECR1	T cells	-0.0987707	1.37854e-07	1
C11orf68	Neutrophils LD	0.124149	1.37888e-07	no
ZNF816A	NA	0.142015	1.38821e-07	no
LOC285074	NA	-0.0968368	1.41546e-07	no
VPS4B	Granulocytes LD	0.0952815	1.41614e-07	9
MGC16384	NA	-0.206793	1.47835e-07	no
LOC100130516	NA	-0.221493	1.48849e-07	no
C9orf80	NA	-0.0969904	1.4907e-07	no
CEBPA	Myeloid	0.199168	1.49223e-07	no
RNF20	Monocytes	0.104702	1.50377e-07	no
FAM119A	NA	-0.197417	1.50647e-07	no
LOC284837	NA	0.175248	1.52269e-07	no
ATP6V1B2	Phagocytes	0.136033	1.52269e-07	16
RAB20	Myeloid Phagocytes	-0.234547	1.53524e-07	18
KIAA1683	B Naive+Memory	-0.0993111	1.55482e-07	no
VIM	Myeloid	0.085223	1.5654e-07	no
ZNF14	T cells	-0.192943	1.56641e-07	1
ARHGAP25	Neutrophils LD	0.123255	1.5839e-07	no
EIF1	Granulocytes LD	-0.172429	1.5839e-07	no
FLJ35390	NA	-0.111003	1.61146e-07	no
VCL	Innate	0.103258	1.6315e-07	10
POGZ	Basophils LD	-0.140244	1.65295e-07	8
CLK2	Lymphoid	0.105875	1.65295e-07	no
LARP1	Adaptive	0.144923	1.67791e-07	12
ZNF600	Lymphoid	-0.13533	1.68768e-07	2
TXNDC9	pDCs	0.115577	1.71046e-07	6
STK40	Neutrophils LD	0.0931757	1.76391e-07	22
PTS	Innate	-0.235546	1.76391e-07	no
SNORA67	NA	-0.200563	1.76391e-07	no
SGK1	Myeloid	-0.410094	1.80449e-07	18
KIAA1751	NA	-0.206835	1.8294e-07	no
CXCL16	Phagocytes	-0.205138	1.83116e-07	4
MOGS	Plasmablasts	0.131151	1.8414e-07	no
ARPC5	Phagocytes	0.092885	1.84789e-07	10
TMBIM4	Myeloid	0.0705356	1.89798e-07	no
SRP68	Plasmablasts	0.0946304	1.94885e-07	7
SNORA75	Lymphoid	-0.18226	1.95476e-07	2
DARS2	APC	0.118481	2.00983e-07	no
ORMDL3	Lymphoid	-0.116862	2.02029e-07	2
ID2	Innate	-0.148408	2.02486e-07	no
SNORD6	NA	-0.110446	2.0255e-07	no
ENC1	T CD8 EM+TE	-0.283066	2.03782e-07	no
CHERP	B Naive+Memory	0.125948	2.03858e-07	no
PAK1IP1	DCs	0.099673	2.0394e-07	6
GRWD1	Lymphoid	0.123186	2.08855e-07	3
DENR	Basophils LD	-0.117678	2.11527e-07	8
CSF2RA	Phagocytes	-0.103996	2.1178e-07	4
NFE2L1	Monocytes	0.119508	2.13854e-07	no
MTO1	Lymphoid	0.117247	2.20103e-07	1
LOC648921	NA	-0.149429	2.20613e-07	no
INTS5	Lymphoid	0.148767	2.20613e-07	3
CSGALNACT2	Myeloid	-0.153912	2.22146e-07	10
LOC730525	NA	-0.150208	2.23673e-07	no
ZNF394	T cells	-0.214243	2.25333e-07	2
HIF1A	Myeloid	-0.215175	2.26234e-07	18
LOC647389	NA	-0.202658	2.2671e-07	no
PTBP2	Adaptive	-0.105209	2.29996e-07	8
SNORA62	NA	-0.150896	2.32393e-07	no
GRPEL1	Myeloid Phagocytes	-0.170753	2.32972e-07	5
PIGX	Granulocytes LD	-0.132811	2.32972e-07	20
LOC100128163	NA	-0.101536	2.34531e-07	no
PLCG2	APC	0.0997903	2.37272e-07	1
ASB6	T cells	0.10811	2.3913e-07	7
RHBDD1	APC	0.0974841	2.40401e-07	no
EXOSC1	Lymphoid	0.0811906	2.46762e-07	15
CYFIP1	Myeloid Phagocytes	0.156228	2.46762e-07	13
NUMA1	T CD4	0.133209	2.47112e-07	8
APEX2	APC	0.112579	2.52725e-07	no
SNORD100	NA	-0.102535	2.55813e-07	no
IL1RL2	NA	-0.100688	2.56815e-07	no
TMEM126B	T cells	0.0923694	2.57243e-07	15
NUP214	Neutrophils LD	0.112753	2.5979e-07	no
SIGLEC9	Phagocytes	0.140824	2.5979e-07	22
HECTD2	Lymphoid	-0.114821	2.61042e-07	no
LOC730060	NA	-0.132014	2.62981e-07	no
RPP40	APC	0.113985	2.65934e-07	no
DUSP5	pDCs	-0.252585	2.66103e-07	no
ANXA2	APC	0.0989589	2.66264e-07	no
TDP1	Lymphoid	-0.219617	2.70271e-07	1
ERAL1	APC	0.0784414	2.71928e-07	no
LOC100129502	NA	-0.157396	2.71928e-07	no
LRRC57	Basophils LD	-0.0954116	2.74398e-07	9
SNORA42	NA	-0.101188	2.74464e-07	no
LMO2	Myeloid	0.145727	2.74464e-07	4
RPS3	Lymphoid	-0.0996119	2.75685e-07	17
GCN1L1	NA	0.100526	2.75685e-07	no
IPO13	APC	0.115759	2.76191e-07	7
LOC728903	NA	-0.218614	2.76891e-07	no
LOC286002	NA	-0.106724	2.78384e-07	no
SNORA45	NA	-0.205286	2.78384e-07	no
TUT1	Lymphoid	0.120667	2.80305e-07	3
UBA1	Myeloid	0.134991	2.90168e-07	20
PDCD4	Basophils LD	-0.0942565	2.92146e-07	8
KIAA0408	T CD4 Memory	-0.172713	2.95576e-07	no
ZNF223	Basophils LD	-0.120502	2.96685e-07	no
CHRNA5	NA	-0.211427	2.97219e-07	no
RGS2	Myeloid	-0.196555	2.97794e-07	1
EIF2AK4	DCs	-0.117921	2.98393e-07	no
TARS	Plasmablasts	0.0952214	2.99685e-07	no
LOC440991	NA	-0.147523	2.99685e-07	no
FAM73A	NA	-0.180569	2.99685e-07	no
ENO1	Myeloid Phagocytes	0.0689973	3.05251e-07	no
LOC100132391	NA	-0.207338	3.05251e-07	no
DPYSL2	Myeloid Phagocytes	0.107786	3.05948e-07	no
RAC1	Phagocytes	0.0710096	3.07813e-07	20
TIGD7	B Naive	0.124656	3.08168e-07	no
BIRC3	B Naive+Memory	-0.128663	3.11332e-07	11
SGK	NA	-0.396514	3.11501e-07	no
SBDSP	Lymphoid	-0.218594	3.16532e-07	no
EP400	Lymphoid	0.104844	3.16532e-07	11
B3GALT4	Innate	0.119177	3.16532e-07	no
LOC400506	NA	0.107185	3.18531e-07	no
GAPT	APC	0.181474	3.18843e-07	1
KIAA0913	NA	0.105097	3.21188e-07	no
TLR10	B Naive+Memory	0.166626	3.2769e-07	4
FAM55C	NA	-0.114891	3.30594e-07	no
LOC255326	NA	-0.0904849	3.32678e-07	no
TICAM2	APC	0.138576	3.34029e-07	no
BEXL1	NA	-0.104995	3.37912e-07	no
LOC648059	NA	-0.12692	3.37912e-07	no
KLF12	Lymphoid	-0.105665	3.38461e-07	2
POLR2H	Lymphoid	0.098352	3.48231e-07	15
C2orf69	T cells	-0.111566	3.52108e-07	8
FAM153B	T CD4	-0.110106	3.59953e-07	1
FAM40B	NA	-0.134521	3.61832e-07	no
DUSP18	Myeloid	0.0989059	3.62055e-07	16
CDK5RAP3	B cells	0.0760865	3.63615e-07	no
LOC641810	NA	-0.122835	3.63615e-07	no
HNRPUL2	NA	0.0739813	3.67897e-07	no
ARV1	Lymphoid	0.12099	3.71308e-07	no
MLL5	NA	-0.154843	3.78787e-07	no
ATP5EP2	NA	0.0705909	3.80449e-07	no
SH3BP1	Myeloid Phagocytes	0.13325	3.91933e-07	no
LOC653158	NA	-0.18749	3.92723e-07	no
LOC391169	NA	-0.115183	4.09732e-07	no
ZNF146	Lymphoid	0.112325	4.17679e-07	3
PCK2	APC	0.107223	4.1837e-07	13
SNORA33	T cells	-0.102922	4.22011e-07	2
TMCO1	Plasmablasts	0.0943457	4.33626e-07	6
DYNLL1	APC	0.145681	4.34064e-07	no
RNF103	Basophils LD	-0.158601	4.36112e-07	no
MKKS	DCs	0.182492	4.4692e-07	no
GPR18	B Naive+Memory	-0.296099	4.47388e-07	11
YPEL5	Neutrophils LD	-0.173901	4.49688e-07	no
SLC23A1	B cells	-0.0911607	4.51208e-07	no
RNASEH2C	Lymphoid	0.125684	4.61623e-07	no
SNORA6	NA	-0.181862	4.70889e-07	no
RBM3	APC	-0.157443	4.74726e-07	6
C21orf33	Lymphoid	0.0837228	4.74726e-07	no
DNAJB1	T cells	-0.238552	4.74751e-07	1
C5AR1	Myeloid	-0.259088	4.79677e-07	4
XRCC2	Granulocytes LD	-0.221344	4.79677e-07	no
FLII	Myeloid	0.14283	4.838e-07	10
LOC100128510	NA	-0.205933	4.86342e-07	no
CLTA	Myeloid Phagocytes	0.0861468	4.87903e-07	6
BTG3	T cells	-0.215263	4.87942e-07	2
STAB1	Monocytes C+I	0.173517	4.87942e-07	4
SELK	NA	-0.176893	4.93577e-07	no
AGFG1	Myeloid Phagocytes	-0.122917	4.94712e-07	no
SBDS	T cells	-0.189976	4.957e-07	1
PIGA	Myeloid	-0.15921	5.0425e-07	5
POLG	Innate	0.117723	5.08149e-07	7
GLB1	Myeloid Phagocytes	0.102833	5.13316e-07	no
ASH2L	Phagocytes	0.0910738	5.13316e-07	no
TBC1D2	Monocytes	0.117562	5.14454e-07	no
TCEAL3	DCs	-0.0729117	5.14454e-07	no
GPR65	Innate	-0.141474	5.14541e-07	10
LYL1	Progenitors	0.130241	5.17683e-07	no
C20orf111	NA	-0.189943	5.34797e-07	no
NLRP3	Myeloid	-0.236305	5.38506e-07	4
LOC100133516	NA	-0.182177	5.512e-07	no
FCAR	Monocytes	-0.233404	5.61653e-07	4
PIAS2	Lymphoid	-0.118116	5.65739e-07	7
C14orf104	NA	0.124597	5.70955e-07	no
RANBP10	B Naive+NSM	0.14655	5.75182e-07	no
SERF1B	Lymphoid	-0.113147	5.78762e-07	no
RNY3	NA	-0.101136	5.791e-07	no
MPP5	Plasmablasts	-0.101303	5.85607e-07	no
ATP5A1	APC	0.0726029	5.85607e-07	no
LOC100130168	NA	-0.0892472	5.85607e-07	no
PER1	T cells	-0.259975	5.89488e-07	1
SLC16A12	NA	-0.0753578	5.89858e-07	no
UBAP2L	Monocytes	0.0971966	5.89858e-07	3
LOC441089	NA	-0.0774316	5.93205e-07	no
BID	Phagocytes	0.0952078	5.93205e-07	no
CCDC125	Granulocytes LD	-0.146921	5.96958e-07	14
LOC399748	NA	0.0856801	5.99972e-07	no
SNORD56	NA	-0.122583	6.04951e-07	no
GOLGA3	Lymphoid	0.0854465	6.06987e-07	no
NOP56	Lymphoid	0.0835265	6.10025e-07	3
SPC24	Granulocytes LD	-0.118	6.12456e-07	no
C5orf21	NA	-0.0805122	6.17758e-07	no
NADK	Myeloid	0.159822	6.19232e-07	1
FEM1C	Myeloid	-0.144373	6.28689e-07	no
PNPO	Myeloid Phagocytes	0.0924346	6.34826e-07	no
SLC43A3	Myeloid Phagocytes	0.111876	6.3815e-07	no
CAD	Lymphoid	0.121939	6.42125e-07	3
SFRS15	NA	0.153103	6.55069e-07	no
LOC644935	NA	-0.120413	6.55671e-07	no
ETS2	Myeloid	-0.184662	6.60768e-07	16
CLEC7A	Myeloid Phagocytes	-0.159934	6.60768e-07	4
LOC158301	NA	-0.106004	6.60768e-07	no
XPC	T CD4	0.0918645	6.60768e-07	1
MEF2D	Phagocytes	-0.152068	6.69457e-07	20
AASDH	Lymphoid	0.0978784	6.72262e-07	no
MAF	T Memory	-0.126698	7.02616e-07	9
RGL2	Neutrophils LD	0.113954	7.23947e-07	no
C14orf159	Neutrophils LD	0.0918389	7.25604e-07	10
JHDM1D	Myeloid	-0.125968	7.36459e-07	no
DLST	Basophils LD	0.135903	7.66749e-07	14
PIM1	T cells	0.165936	7.82238e-07	2
CHMP1A	Myeloid	0.108056	7.8443e-07	10
TOB1	T cells	-0.18219	7.90268e-07	5
CHIC2	Granulocytes LD	-0.0907197	7.9151e-07	9
LOC730202	NA	-0.110277	7.95354e-07	no
HCP5	Granulocytes LD	0.167166	7.95661e-07	2
CISD1	Lymphoid	0.105307	8.30523e-07	no
JOSD1	T cells	-0.213637	8.5622e-07	no
LOC100130229	NA	-0.215847	8.5622e-07	no
ENG	Myeloid Phagocytes	0.128894	8.5622e-07	no
NAGA	Myeloid Phagocytes	0.180556	8.62228e-07	13
FLJ34047	NA	-0.121494	8.72655e-07	no
ITGB7	Lymphoid	0.151757	8.81494e-07	no
ZNF142	Lymphoid	0.0960787	8.82382e-07	no
BCL3	Neutrophils LD	-0.22323	8.8266e-07	no
MAP3K11	Myeloid	0.126583	8.90309e-07	20
ATP5F1	APC	0.0635006	8.92412e-07	6
CCDC53	NA	0.0966439	9.21472e-07	no
ICT1	NA	0.0811738	9.31344e-07	no
SNORA1	APC	-0.0983295	9.34615e-07	1
FGD2	APC	0.122307	9.34867e-07	1
ALPP	NA	-0.137569	9.35362e-07	no
COMMD3	APC	0.0993111	9.45342e-07	5
AP3M1	pDCs	0.102629	9.49656e-07	no
NUP133	Lymphoid	0.106171	9.49656e-07	8
GTF2H1	T CD4	0.12364	9.52246e-07	no
CTNNB1	Myeloid	-0.192789	9.65134e-07	no
C9orf130	NA	-0.112841	9.65859e-07	no
FUCA1	Myeloid Phagocytes	0.103855	9.77976e-07	13
CANT1	Neutrophils LD	0.11881	9.78597e-07	9
KLHL36	Adaptive	-0.11427	9.85242e-07	7
MEN1	Lymphoid	0.103515	9.92803e-07	no
RUNDC2C	NA	-0.123421	9.92803e-07	no
MED20	APC	0.151081	1.00258e-06	13
BET1	Lymphoid	0.141707	1.01002e-06	no
SPHK1	Phagocytes	0.121788	1.02246e-06	no
PDCD2L	Lymphoid	0.102793	1.03431e-06	no
VEZF1	Innate	0.103979	1.04269e-06	no
KIAA0141	Myeloid Phagocytes	0.085457	1.06501e-06	no
FAM156B	Myeloid Phagocytes	0.0906615	1.0912e-06	no
GRASP	APC	-0.271681	1.0912e-06	13
S100Z	Myeloid Phagocytes	0.105334	1.11251e-06	4
LONP1	Lymphoid	0.0879712	1.11251e-06	1
KCTD21	Myeloid	0.104146	1.11285e-06	no
PLA2G2D	B cells	-0.126633	1.13015e-06	no
SPTLC1	Phagocytes	-0.14588	1.15449e-06	no
PDE4D	B Ex+SM	-0.258157	1.16172e-06	2
ANKRD11	T cells	-0.0860747	1.16746e-06	no
FLJ13197	NA	-0.10362	1.16746e-06	no
LOC730744	NA	0.0799653	1.17512e-06	no
RSHL3	NA	-0.101818	1.18814e-06	no
PHLDA1	T Innate	-0.304152	1.18814e-06	no
ZNF292	Lymphoid	-0.119689	1.19609e-06	8
DYNC1H1	Myeloid Phagocytes	0.134171	1.19785e-06	no
NAPSB	APC	0.126639	1.20452e-06	4
SNX11	Myeloid	0.105962	1.20826e-06	10
RPAP1	Lymphoid	0.130358	1.2159e-06	3
MGAT1	Phagocytes	0.104556	1.22251e-06	10
TNS3	APC	0.120584	1.22396e-06	4
ZNF264	Adaptive	-0.14919	1.22745e-06	no
MAGOH	Neutrophils LD	-0.152912	1.22987e-06	no
TIPARP	T cells	-0.231381	1.23001e-06	9
PITPNM1	Monocytes NC+I	0.148759	1.23047e-06	no
RTN1	Myeloid Phagocytes	0.115349	1.23047e-06	no
C11orf48	NA	0.0987844	1.24811e-06	no
RFC4	Lymphoid	0.0904886	1.25802e-06	no
SIGLEC16	Myeloid Phagocytes	0.130704	1.26144e-06	no
CDC25B	T cells	0.155005	1.26671e-06	1
LOC653829	NA	-0.140581	1.27238e-06	no
DPP7	Lymphoid	-0.102272	1.27879e-06	7
FAM110B	Monocytes	-0.102965	1.29307e-06	no
ZNF692	Lymphoid	0.111239	1.29646e-06	3
RNPC3	T CD4	0.130371	1.29814e-06	no
EXOSC3	Adaptive	0.149393	1.33928e-06	1
SPRY1	MAIT	-0.202209	1.3447e-06	no
ZNF24	Neutrophils LD	-0.136198	1.36255e-06	1
NCOA5	APC	0.12324	1.38209e-06	no
RAB22A	T cells	0.101538	1.38759e-06	no
MXD1	Myeloid	-0.192235	1.38894e-06	16
DHPS	Lymphoid	0.0596294	1.40247e-06	1
ARL4A	T cells	-0.233073	1.40643e-06	no
LRG1	Neutrophils LD	-0.183287	1.40643e-06	4
MBTD1	Lymphoid	-0.198899	1.41753e-06	8
PSD4	Neutrophils LD	0.108179	1.41753e-06	no
MRPS18C	T Naive	0.100223	1.43205e-06	12
FAM134A	Neutrophils LD	0.121685	1.43389e-06	no
SEC24C	Innate	0.0785067	1.44887e-06	21
PSAT1	Lymphoid	0.117081	1.46329e-06	no
SNORD22	NA	-0.120374	1.49886e-06	no
FBXO32	T cells	-0.124636	1.507e-06	4
RAD51	Plasmablasts	-0.109031	1.51956e-06	no
SNX5	APC	0.109577	1.51956e-06	13
SERTAD2	Myeloid	-0.108116	1.52778e-06	no
EIF4ENIF1	Basophils LD	0.0988586	1.5289e-06	no
LOC439953	NA	0.0628808	1.54573e-06	no
RNASEL	Neutrophils LD	0.136234	1.56953e-06	no
NACC2	Myeloid	-0.150775	1.58196e-06	no
TMEM60	Myeloid	0.150873	1.59121e-06	no
SERTAD1	T Innate	-0.271951	1.59128e-06	6
ARHGEF2	Myeloid	0.107017	1.5956e-06	4
NFE2	Myeloid	0.179457	1.61415e-06	4
SAP30BP	pDCs	0.0975186	1.65223e-06	no
EMG1	Lymphoid	0.0848258	1.65528e-06	1
BCL2L13	Myeloid Phagocytes	0.0700517	1.67186e-06	no
FKBP15	Phagocytes	0.160943	1.67186e-06	no
EFNB1	Myeloid Phagocytes	0.0944209	1.67208e-06	no
LOC730313	NA	-0.176065	1.67208e-06	no
PPM1K	Lymphoid	-0.161594	1.68801e-06	no
TAPBP	Neutrophils LD	0.17018	1.69244e-06	no
NIF3L1	Plasmablasts	0.0950437	1.69734e-06	no
GIMAP2	T cells	0.126017	1.70262e-06	1
DOK3	APC	0.110923	1.70262e-06	4
PGAM4	NA	0.0868494	1.71786e-06	no
RASA2	T cells	-0.128945	1.74071e-06	2
C12orf4	APC	0.10901	1.74071e-06	no
TNFRSF8	Monocytes	0.12541	1.74702e-06	no
TAGAP	Granulocytes LD	-0.166955	1.74702e-06	19
STRN3	Granulocytes LD	-0.0998239	1.75145e-06	no
HSPA1L	T Memory	0.0932999	1.7527e-06	no
UBR3	T cells	-0.0847101	1.7635e-06	no
WDR40A	NA	0.20393	1.825e-06	no
SIPA1L2	Phagocytes	-0.107754	1.83295e-06	no
BCL2A1	Myeloid	-0.157325	1.83822e-06	no
LTA4H	APC	0.0925176	1.83851e-06	13
APOBEC3C	B cells	0.109105	1.86199e-06	no
LEO1	T cells	0.115941	1.86199e-06	8
ZNF430	T cells	-0.0827603	1.87282e-06	1
CD4	T CD4	0.118112	1.87524e-06	no
ILK	Myeloid	0.0842385	1.87819e-06	10
LOC100128062	NA	-0.103232	1.87843e-06	no
EMD	T cells	-0.115171	1.87947e-06	2
LOC642947	NA	-0.0700944	1.87947e-06	no
LOC646513	NA	-0.158204	1.88317e-06	no
CYTH4	Phagocytes	0.116219	1.887e-06	no
TOR1A	Phagocytes	0.0881312	1.887e-06	10
ARIH1	T cells	-0.0978851	1.89049e-06	no
LOC100131831	NA	-0.178139	1.90148e-06	no
MRPL46	Lymphoid	0.084672	1.90273e-06	17
MGC26356	NA	-0.0888699	1.90683e-06	no
AGPAT1	Phagocytes	0.1555	1.92601e-06	no
CTR9	Basophils LD	0.114122	1.95442e-06	8
NEURL4	Lymphoid	0.115797	1.95828e-06	no
RAB37	Granulocytes LD	0.106892	1.97453e-06	9
SUCLA2	Myeloid Phagocytes	0.102561	1.97605e-06	no
GPX8	NA	-0.0909236	1.97982e-06	no
LOC146517	NA	-0.11011	1.9824e-06	no
LTBR	Phagocytes	0.151508	1.98274e-06	4
SPIB	B Naive+Memory	0.123217	1.98831e-06	5
C15orf63	NA	-0.166616	1.9944e-06	no
CDC5L	Myeloid Phagocytes	0.0948847	2.01202e-06	no
ARL6IP5	T Memory	0.070362	2.0184e-06	no
ASXL1	Lymphoid	0.111038	2.02208e-06	7
SLC3A2	pDCs	-0.0924897	2.02892e-06	no
ZNF93	Neutrophils LD	-0.113949	2.04148e-06	no
COQ10B	Granulocytes LD	-0.142605	2.07747e-06	9
HIATL2	NA	-0.156329	2.08575e-06	no
OSCAR	Myeloid Phagocytes	0.203326	2.11704e-06	1
ZNF202	Lymphoid	0.0874843	2.14779e-06	1
ARL4C	T cells	-0.166288	2.1492e-06	2
TTC9C	APC	0.129859	2.1492e-06	no
ARID4A	Neutrophils LD	-0.0822632	2.15681e-06	no
LOC729090	NA	-0.0881429	2.15994e-06	no
LOC440043	NA	0.0668027	2.17358e-06	no
CHCHD4	Myeloid Phagocytes	0.0981257	2.18361e-06	no
MRPS31	Lymphoid	0.157626	2.18706e-06	1
DEM1	NA	-0.190312	2.18727e-06	no
LOC196752	NA	-0.118851	2.18727e-06	no
FCGR3A	Monocytes	-0.125143	2.18727e-06	22
SLC35B3	Plasmablasts	0.120418	2.19527e-06	no
TMCO3	Neutrophils LD	0.107752	2.24327e-06	16
LOC100129975	NA	-0.138143	2.26977e-06	no
LOC100130550	NA	-0.0947355	2.27753e-06	no
C11orf21	Myeloid	0.180222	2.29358e-06	no
GM2A	APC	-0.127102	2.29537e-06	4
TRIM26	APC	0.094667	2.32964e-06	no
RAB11FIP1	Phagocytes	0.106185	2.33205e-06	4
LOC728069	NA	-0.148384	2.34427e-06	no
ZMYM2	pDCs	-0.0991264	2.34496e-06	no
NISCH	Lymphoid	0.0964148	2.36816e-06	3
DDX1	Plasmablasts	0.0799358	2.36816e-06	no
FLJ46309	NA	-0.128632	2.39686e-06	no
DPF2	Neutrophils LD	0.082595	2.45585e-06	no
TXNDC17	Phagocytes	0.0874	2.45939e-06	no
SNIP1	Granulocytes LD	-0.18791	2.47358e-06	no
LRP5L	Basophils LD	-0.0960992	2.48003e-06	no
ING4	Progenitors	0.100104	2.48104e-06	no
PARVG	Phagocytes	0.0797872	2.48879e-06	4
PFAS	B cells	0.0773737	2.48935e-06	no
GOLPH3L	Lymphoid	0.104422	2.52964e-06	no
DCTPP1	APC	0.0958878	2.52964e-06	6
SLITRK4	Myeloid	0.0976676	2.53125e-06	no
ZNF557	T cells	-0.135005	2.57077e-06	no
CRLS1	Lymphoid	0.0829397	2.57177e-06	12
PIK3R6	Myeloid	0.092007	2.57177e-06	no
GORASP2	Plasmablasts	0.0924413	2.58343e-06	no
MPV17	APC	0.0679197	2.58644e-06	6
SIGMAR1	T cells	0.0793526	2.59011e-06	1
HSD17B7	Lymphoid	-0.140126	2.59753e-06	no
KCTD12	Phagocytes	0.140693	2.60766e-06	4
EML2	Lymphoid	0.110452	2.61522e-06	no
LOC100132418	NA	-0.112822	2.61939e-06	no
STAT6	Myeloid	0.083704	2.62365e-06	20
PIM3	Phagocytes	-0.21656	2.64803e-06	20
DHFRL1	NA	0.10565	2.65344e-06	no
NOC3L	Lymphoid	0.116545	2.6946e-06	no
LOC100134364	NA	0.247252	2.75803e-06	no
IKZF5	T cells	-0.133913	2.75951e-06	1
SNORA10	NA	-0.110364	2.76932e-06	no
MTF1	Myeloid	0.133519	2.76932e-06	16
SNX12	Myeloid Phagocytes	0.0913693	2.76932e-06	no
PNPT1	Adaptive	-0.0731777	2.77001e-06	3
ZNF444	Lymphoid	0.0975936	2.78199e-06	no
CLN5	Granulocytes LD	0.0955331	2.78199e-06	no
LOC643882	NA	-0.132769	2.7945e-06	no
AIMP2	Myeloid Phagocytes	0.0785065	2.80108e-06	6
MTIF3	B cells	0.0934999	2.83991e-06	no
PPP2R3A	Neutrophils LD	-0.110018	2.85315e-06	no
SOCS1	Basophils LD	-0.191152	2.95591e-06	no
TM9SF1	Plasmablasts	0.0802289	2.96892e-06	21
ACOT2	Lymphoid	-0.139612	2.9715e-06	no
PTTG1IP	Myeloid	0.0665945	3.023e-06	16
THBD	Phagocytes	-0.173363	3.02681e-06	4
VPS35	Myeloid Phagocytes	0.126888	3.04751e-06	no
MFHAS1	T cells	0.174409	3.0551e-06	no
PKM2	NA	0.131403	3.06968e-06	no
NDNL2	NA	-0.146686	3.0703e-06	no
ELF2	Neutrophils LD	-0.114854	3.07554e-06	5
ALAS2	B cells	0.296577	3.09784e-06	5
LOC100128460	NA	-0.115043	3.19564e-06	no
LOC100133840	NA	-0.26137	3.21674e-06	no
GLRX	Phagocytes	0.100389	3.30306e-06	no
ERP29	APC	0.0551842	3.30622e-06	6
C14orf109	NA	0.1022	3.30951e-06	no
GGPS1	T CD4	0.0923494	3.32398e-06	1
HNRNPA1L2	Lymphoid	-0.0889611	3.33785e-06	no
TIMP2	Phagocytes	0.13638	3.35946e-06	no
LDLRAP1	T cells	0.111888	3.36546e-06	1
ZNF652	Granulocytes LD	-0.113873	3.37925e-06	no
VCP	Plasmablasts	0.0734712	3.43171e-06	no
GDI2	APC	0.0699346	3.51967e-06	13
LOC100130513	NA	-0.101839	3.52838e-06	no
LOC400446	NA	-0.104625	3.57489e-06	no
ITGB4BP	NA	-0.0712332	3.5919e-06	no
STK17B	Myeloid	-0.190779	3.61621e-06	no
DKFZp761E198	NA	-0.163907	3.62731e-06	no
KLF11	Myeloid Phagocytes	-0.137419	3.63291e-06	no
PCDHB19P	NA	-0.115949	3.63991e-06	no
FTSJD1	NA	0.112265	3.70053e-06	no
LOC100129362	NA	-0.177294	3.77697e-06	no
SIRPA	Myeloid	0.104819	3.79158e-06	4
EFTUD2	Myeloid Phagocytes	0.0975144	3.79705e-06	no
SSH1	Myeloid	0.16952	3.81386e-06	no
LOC100128908	NA	-0.107017	3.82889e-06	no
LOC653103	NA	-0.0954569	3.86229e-06	no
PDP2	T cells	-0.098075	3.86338e-06	no
KLHDC8B	Monocytes C+I	0.102379	3.873e-06	no
INO80D	Adaptive	-0.0788938	3.88161e-06	8
LOC642732	NA	-0.093101	3.89126e-06	no
SLC15A3	Phagocytes	-0.0962265	4.00098e-06	4
BEX4	DCs	-0.0913186	4.02973e-06	no
C9orf40	NA	0.091081	4.10833e-06	no
C5orf13	NA	0.084536	4.13163e-06	no
GPR44	NA	0.123158	4.13618e-06	no
LOC728835	NA	-0.22029	4.241e-06	no
MORC2	T cells	0.111282	4.241e-06	no
NSUN5	Adaptive	0.103396	4.28221e-06	11
MKL1	Myeloid	0.135776	4.28548e-06	no
FTHL3	NA	-0.121124	4.29022e-06	no
LOC100134361	NA	-0.0907795	4.34459e-06	no
ICMT	Myeloid Phagocytes	0.0877235	4.36547e-06	7
GATS	B Naive+Memory	-0.0814533	4.37504e-06	no
SRC	APC	0.149745	4.3824e-06	4
NOMO2	Plasmablasts	0.126087	4.3824e-06	no
VNN3	Granulocytes LD	-0.185807	4.39405e-06	no
EID2B	Neutrophils LD	-0.198946	4.47173e-06	no
SLC4A5	T Naive	-0.114129	4.5086e-06	no
SEC16A	Innate	0.0946848	4.52104e-06	no
AASDHPPT	Monocytes	0.109784	4.53705e-06	no
DSCR3	Innate	0.0670181	4.54711e-06	8
SIAH1	B Naive+Memory	-0.135155	4.54739e-06	no
C14orf85	NA	-0.166218	4.61578e-06	no
MCM3AP	T CD8	0.0754819	4.62594e-06	7
DVL1	B cells	-0.0845058	4.63388e-06	no
MBOAT2	Granulocytes LD	-0.133456	4.63453e-06	16
L3MBTL3	B Naive+Memory	-0.0830343	4.668e-06	no
RFX5	APC	0.0664775	4.67507e-06	13
PRKAB1	Granulocytes LD	0.0758536	4.69172e-06	no
FLJ20125	NA	0.114607	4.69172e-06	no
CD22	B Naive+Memory	0.114972	4.72864e-06	4
CD163	Myeloid Phagocytes	0.14355	4.73346e-06	13
RELL2	Lymphoid	0.0897808	4.75503e-06	no
PARP4	Myeloid	0.0849792	4.76585e-06	no
TSPO	Myeloid	0.0745862	4.85989e-06	no
KIAA0146	NA	0.113751	4.85989e-06	no
NBEAL2	Neutrophils LD	0.118448	4.88524e-06	10
SRFBP1	Lymphoid	0.0976863	4.90515e-06	no
NAGPA	Myeloid Phagocytes	0.0651838	4.96193e-06	no
IDH1	Phagocytes	0.106231	5.01559e-06	13
SNORD3D	NA	-0.153439	5.04152e-06	no
GNB1	Phagocytes	0.0537606	5.04152e-06	no
RHOG	Myeloid	0.076388	5.04152e-06	10
KLHL28	T cells	-0.196078	5.0495e-06	2
HSPA1A	Myeloid	0.247749	5.05413e-06	16
TM2D2	pDCs	0.110738	5.07407e-06	no
FAM63A	NA	-0.176301	5.1156e-06	no
SAT1	Myeloid	-0.137176	5.17821e-06	18
CEBPE	NA	0.0995227	5.18187e-06	no
HPS5	APC	0.103747	5.20986e-06	13
MRPL13	APC	0.0859309	5.26023e-06	6
SLK	Neutrophils LD	-0.0806732	5.27676e-06	no
SAC3D1	NA	0.0892265	5.33077e-06	no
LOC100132377	NA	-0.131048	5.34858e-06	no
FAM96A	APC	0.0682955	5.35151e-06	13
LOC113386	NA	0.0949307	5.4373e-06	no
FANCE	Adaptive	0.105348	5.45233e-06	no
SNORA63	NA	-0.133661	5.47182e-06	no
LOC100132727	NA	-0.0949989	5.64942e-06	no
LOC728006	NA	0.130772	5.8122e-06	no
OCIAD1	DCs	-0.0947998	5.827e-06	no
EPHA1	T CD4	0.10732	5.83035e-06	no
SLC40A1	Progenitors	0.117463	5.87818e-06	no
NSL1	Phagocytes	0.097656	5.90347e-06	6
DUXAP3	NA	-0.134915	5.90347e-06	no
PREB	Plasmablasts	0.100899	5.99494e-06	7
MTERFD1	NA	0.10236	6.08162e-06	no
C8orf45	NA	-0.125333	6.10674e-06	no
MED28	Neutrophils LD	0.103929	6.13251e-06	no
RAC2	Neutrophils LD	0.0618031	6.13251e-06	6
SRGN	Myeloid	-0.136337	6.30068e-06	10
RNU4ATAC	NA	-0.167167	6.30734e-06	no
VPS39	Granulocytes LD	0.1175	6.36965e-06	8
YWHAG	Myeloid Phagocytes	0.0966252	6.46596e-06	no
CFP	Myeloid	0.122604	6.51638e-06	18
RAD51C	Basophils LD	-0.0846376	6.54625e-06	no
CCRN4L	NA	-0.176064	6.63535e-06	no
NEU1	Phagocytes	0.0910937	6.68605e-06	11
LOC646897	NA	-0.114582	6.72052e-06	no
MFN2	Myeloid	0.0937953	6.7619e-06	10
MRLC2	NA	0.0513472	6.94632e-06	no
GDPD3	Neutrophils LD	0.121127	7.035e-06	19
LOC100133019	NA	-0.087662	7.14109e-06	no
CHST15	APC	0.125544	7.18147e-06	2
C20orf72	NA	0.103522	7.30275e-06	no
MYC	Adaptive	0.143871	7.30952e-06	1
FAM190B	NA	-0.100753	7.33427e-06	no
OGDH	Monocytes	0.137831	7.33427e-06	no
MED24	Lymphoid	0.105335	7.44144e-06	3
DYNLT1	T cells	-0.103973	7.4895e-06	5
ACP5	B cells	0.108958	7.51948e-06	10
HTT	T CD8 EM+TE	0.114481	7.52367e-06	no
GPR68	T cells	0.14164	7.60707e-06	2
GLRX5	Plasmablasts	0.131415	7.61479e-06	no
LOC728457	NA	-0.0856095	7.71291e-06	no
PROSC	Myeloid Phagocytes	0.0954677	7.93178e-06	no
IL18	Myeloid	-0.0682517	7.95696e-06	4
PRAGMIN	NA	0.164163	7.95933e-06	no
MUTED	NA	0.0854638	8.03941e-06	no
EXD2	Progenitors	0.0957514	8.10577e-06	no
LOC643446	NA	-0.146121	8.17869e-06	no
JMJD6	Granulocytes LD	-0.162111	8.17869e-06	9
AGXT2L2	NA	0.080147	8.20044e-06	no
KLRAQ1	NA	0.110424	8.20044e-06	no
UBE3B	Basophils LD	0.101299	8.20381e-06	8
LOC728661	NA	0.0764155	8.20653e-06	no
C17orf62	Myeloid	0.126959	8.22361e-06	22
DIDO1	Lymphoid	0.125022	8.22361e-06	1
OSGIN2	Granulocytes LD	-0.0906365	8.25093e-06	19
CDK4	Lymphoid	0.0762239	8.26442e-06	no
SUCLG1	Myeloid Phagocytes	0.0871091	8.3794e-06	6
ESD	DCs	0.0612277	8.41955e-06	6
CCL4L1	NA	-0.227517	8.55964e-06	no
SNORD57	NA	-0.101607	8.57474e-06	no
LOC391334	NA	-0.09206	8.66968e-06	no
SIP1	NA	0.0836841	8.68406e-06	no
C10orf33	NA	0.0934743	8.71262e-06	no
LOC100131452	NA	-0.121666	8.78969e-06	no
CCDC127	Lymphoid	0.0975022	8.80058e-06	no
ZNF431	Adaptive	-0.0823968	8.97485e-06	8
GOT1	DCs	0.081484	9.02501e-06	no
LOC441087	NA	-0.175407	9.22396e-06	no
RBM7	Basophils LD	-0.145609	9.22941e-06	no
TRIM68	Lymphoid	0.0907016	9.407e-06	3
LOC728620	NA	-0.17749	9.44375e-06	no
MLKL	Myeloid	0.0994353	9.49249e-06	10
TUBB	pDCs	0.0833623	9.53488e-06	no
MAT2A	APC	-0.119545	9.79064e-06	no
PREPL	Lymphoid	0.107417	9.80148e-06	1
ACTB	Myeloid	0.0694513	9.84641e-06	10
LOC100134053	NA	-0.148153	9.90328e-06	no
PLRG1	Lymphoid	0.0887103	9.95322e-06	no
LGALS3	Myeloid Phagocytes	0.108729	1.0027e-05	no
JMJD1C	Neutrophils LD	-0.108432	1.00838e-05	21
ZNF512	Adaptive	0.112018	1.03501e-05	3
MEX3C	Basophils LD	-0.0926538	1.0371e-05	no
CBLB	Lymphoid	-0.104216	1.03802e-05	2
FBXO4	Lymphoid	0.0769184	1.04138e-05	no
CEP27	NA	-0.101146	1.05801e-05	no
HHEX	APC	0.114606	1.05876e-05	1
FCRL5	B cells	0.10079	1.05876e-05	5
DYNC1I2	Myeloid Phagocytes	0.087818	1.06016e-05	no
CD48	Myeloid Phagocytes	0.0625623	1.06063e-05	6
ZDHHC16	Lymphoid	0.098531	1.06813e-05	7
PRKCD	Myeloid	0.0949592	1.07106e-05	1
LOC645895	NA	-0.0717128	1.09345e-05	no
DUSP19	Progenitors	-0.175595	1.10232e-05	no
BCAR3	Basophils LD	0.0826474	1.1081e-05	14
NUDT7	T cells	0.0947223	1.11133e-05	no
SLC4A2	Myeloid Phagocytes	0.125737	1.11133e-05	no
NDUFB5	APC	0.0762177	1.11559e-05	6
CNNM3	Lymphoid	-0.0889226	1.11559e-05	2
NEU4	Myeloid Phagocytes	-0.186093	1.12277e-05	no
KLF3	T cells	-0.110474	1.12277e-05	9
AKR1D1	NA	-0.0693354	1.13101e-05	no
MAT2B	T cells	0.0906556	1.14199e-05	2
SERPINB2	Basophils LD	-0.365715	1.14302e-05	4
KIAA1949	NA	0.0852446	1.14455e-05	no
RNF14	pDCs	0.0950199	1.15246e-05	no
RINL	Lymphoid	0.0973184	1.15745e-05	2
GNAI2	Phagocytes	0.0869728	1.17096e-05	10
LRRC50	NA	-0.105854	1.17096e-05	no
RPE	Myeloid Phagocytes	0.0992402	1.17799e-05	no
DRD3	NA	-0.152319	1.18014e-05	no
SOD2	Myeloid	-0.176495	1.18966e-05	18
SNORA22	NA	-0.0832496	1.19089e-05	no
ZNF468	Lymphoid	-0.0914722	1.20515e-05	no
NUPL2	APC	0.111161	1.20515e-05	no
C5orf20	NA	0.0780152	1.20515e-05	no
CCDC128	NA	0.107148	1.21181e-05	no
POLD1	Lymphoid	0.0919606	1.22663e-05	3
ARMC7	Granulocytes LD	0.106459	1.23139e-05	no
FLJ12355	NA	0.0825457	1.23332e-05	no
PDHB	APC	0.0658166	1.24025e-05	6
IFFO1	Monocytes	0.0732891	1.24847e-05	7
MOAP1	T cells	-0.141475	1.25046e-05	1
SNORD84	NA	-0.0824775	1.25046e-05	no
WRNIP1	Progenitors	0.0720311	1.27627e-05	no
TAF1A	B Naive+Memory	0.0847161	1.27703e-05	11
PATE2	NA	-0.109723	1.28007e-05	no
DOCK8	Myeloid	0.114665	1.28364e-05	no
CENPT	T cells	0.0920962	1.28405e-05	2
CTSH	APC	0.0802379	1.28546e-05	13
UBFD1	Lymphoid	0.0850501	1.30227e-05	no
C21orf59	Lymphoid	0.0928464	1.30637e-05	no
KBTBD7	Neutrophils LD	0.100817	1.31142e-05	no
ITGAM	Myeloid	0.0898974	1.31142e-05	22
CLEC12A	Myeloid	0.130425	1.31717e-05	4
SLC7A6OS	T cells	0.0842851	1.32813e-05	1
MRPL18	APC	0.0938549	1.33033e-05	6
PPTC7	Neutrophils LD	-0.077944	1.33805e-05	no
ZNF668	Innate	-0.0981955	1.34764e-05	no
DDX41	APC	0.0749148	1.34764e-05	no
LOC652773	NA	-0.156007	1.35309e-05	no
TSC1	T cells	0.0663269	1.3584e-05	8
USP5	Lymphoid	0.0835945	1.35856e-05	3
LOC401098	NA	-0.160716	1.35974e-05	no
C1orf108	NA	-0.0867843	1.35974e-05	no
BCYRN1	NA	-0.100583	1.36155e-05	no
ZMYM3	Progenitors	0.118994	1.36492e-05	no
TLN1	Myeloid	0.0969111	1.37149e-05	10
LOC642035	NA	0.115075	1.37149e-05	no
LOC282997	NA	-0.07378	1.37491e-05	no
ETNK1	APC	-0.115983	1.37491e-05	no
EEF1D	Lymphoid	-0.135128	1.37573e-05	17
TMEM109	Lymphoid	0.0940495	1.37704e-05	2
PPP2R3C	Myeloid	0.0792483	1.37874e-05	10
ARID2	Basophils LD	-0.0858839	1.37874e-05	8
ZNF426	T cells	-0.0929466	1.38384e-05	no
CDC42BPB	APC	0.105047	1.38437e-05	no
HINT3	Neutrophils LD	-0.0976391	1.39368e-05	no
SFRS1	NA	0.0969382	1.40707e-05	no
ATG9A	Monocytes	0.092999	1.44333e-05	9
NUP37	Plasmablasts	0.0914254	1.44531e-05	no
LOC100132707	NA	0.0960136	1.44531e-05	no
LFNG	Myeloid	0.13996	1.44925e-05	no
OSBPL11	Myeloid	0.115039	1.44925e-05	4
PAICS	Plasmablasts	0.0836385	1.46879e-05	11
PHF23	B cells	0.134772	1.47798e-05	no
EPHA4	T Memory	-0.0946682	1.48415e-05	1
SOCS2	Basophils LD	-0.159152	1.48937e-05	8
MIAT	T cells	-0.122458	1.49551e-05	2
TRNT1	Basophils LD	0.108885	1.49551e-05	8
LOC729887	NA	-0.0870045	1.49935e-05	no
NOP10	Phagocytes	0.0816205	1.50247e-05	no
MCM8	Lymphoid	-0.0855486	1.51823e-05	no
C5orf53	NA	0.141125	1.52593e-05	no
TM2D3	Neutrophils LD	-0.106727	1.53011e-05	2
LOC100131786	NA	-0.129678	1.5418e-05	no
AIRE	NA	-0.0722732	1.54438e-05	no
MOV10	Monocytes NC+I	0.121176	1.55105e-05	no
RAB5A	Myeloid	-0.0840208	1.55365e-05	10
ARHGAP27	Phagocytes	0.120982	1.55365e-05	no
MKLN1	Granulocytes LD	-0.0602255	1.55365e-05	8
ATRN	Myeloid Phagocytes	0.0939551	1.57033e-05	no
RCCD1	APC	0.0913821	1.6022e-05	no
FCRL3	B Naive+Memory	0.112107	1.622e-05	no
SORT1	Phagocytes	0.130311	1.64112e-05	16
CCL4L2	Myeloid Phagocytes	-0.170357	1.64448e-05	22
ITPK1	Myeloid	0.177212	1.65336e-05	16
DMC1	NA	-0.122794	1.66779e-05	no
PAG1	T cells	-0.0779246	1.6781e-05	no
KLHL17	Lymphoid	0.10285	1.71351e-05	no
STAT5A	Phagocytes	0.125679	1.71391e-05	20
LOC728098	NA	-0.139149	1.71531e-05	no
ZNF404	Progenitors	0.0862185	1.72021e-05	no
C2CD2L	Myeloid	0.108421	1.72271e-05	no
TMEM191A	Lymphoid	-0.104562	1.72793e-05	no
HDAC7	Neutrophils LD	0.1691	1.72924e-05	no
GCNT1	Myeloid Phagocytes	0.121311	1.72933e-05	13
PEX11B	APC	0.0876213	1.73566e-05	6
WBSCR22	Lymphoid	-0.0832866	1.7502e-05	15
NUP85	Lymphoid	0.072148	1.75441e-05	no
SNHG1	Lymphoid	-0.119701	1.76068e-05	1
NUDCD3	Lymphoid	0.100517	1.76836e-05	11
PSCDBP	NA	-0.144107	1.76836e-05	no
LOC731542	NA	-0.0983204	1.76836e-05	no
LOC646936	NA	-0.0899054	1.77203e-05	no
KIAA1143	T CD4	-0.0889882	1.77203e-05	no
MMACHC	Plasmablasts	0.0902024	1.77203e-05	no
C12orf76	Progenitors	0.0899152	1.79091e-05	no
FADD	Neutrophils LD	0.101294	1.80308e-05	no
ZNF787	NA	-0.0938102	1.8219e-05	no
FNTA	Neutrophils LD	0.071285	1.82733e-05	no
TADA3	Myeloid	0.0768614	1.83323e-05	no
RDH11	Basophils LD	0.0755386	1.84436e-05	8
FARSA	APC	0.0902303	1.8454e-05	no
ITGAX	Myeloid	0.113209	1.88221e-05	22
FH	APC	0.0746347	1.88663e-05	no
LOC100130598	NA	-0.107733	1.8887e-05	no
RAXL1	NA	-0.0907177	1.89944e-05	no
LPAR5	B Naive+Memory	0.121371	1.90348e-05	no
ZMYM6	APC	0.116252	1.91299e-05	no
SNORA52	NA	-0.0807777	1.92834e-05	no
RILPL2	Myeloid	-0.141143	1.9303e-05	no
RNF40	Innate	0.1032	1.93301e-05	no
SNORD15B	NA	-0.0832959	1.93878e-05	no
TXNDC14	NA	0.0682876	1.94746e-05	no
DCTN6	DCs	-0.124876	1.95238e-05	no
EPB49	NA	0.163853	1.95473e-05	no
FGR	Myeloid	0.0861265	1.96347e-05	22
LOC90586	NA	-0.132798	1.97493e-05	no
CUGBP2	NA	-0.0681992	1.97493e-05	no
LOC646309	NA	-0.0852896	2.00355e-05	no
ZDHHC7	Myeloid	0.073392	2.00614e-05	20
HOM-TES-103	NA	0.116259	2.00614e-05	no
SULT1A1	Myeloid	-0.0849759	2.00761e-05	18
MGC12965	NA	0.0833963	2.01705e-05	no
RNU1-5	NA	-0.210651	2.02788e-05	no
C7orf70	NA	0.0804337	2.03653e-05	no
XPNPEP3	T Naive	-0.10316	2.03706e-05	no
UCP2	APC	0.0919949	2.04564e-05	no
HCK	Phagocytes	0.115433	2.0655e-05	4
LOC390530	NA	-0.103658	2.06788e-05	no
IVNS1ABP	Neutrophils LD	-0.113079	2.07366e-05	9
TSPAN14	Monocytes	0.0841449	2.07366e-05	no
NAPSA	Plasmablasts	0.113127	2.08202e-05	no
PARP1	B cells	0.0924019	2.08874e-05	no
EEF1E1	Lymphoid	0.0740869	2.09213e-05	17
CASC3	Neutrophils LD	0.139712	2.10687e-05	19
FSTL3	Myeloid Phagocytes	0.0870125	2.1111e-05	no
COX4I1	APC	0.0474458	2.11636e-05	12
CD53	Innate	0.076368	2.11636e-05	22
LOC653472	NA	-0.139519	2.11636e-05	no
UBE1	NA	0.119021	2.15601e-05	no
ABHD6	APC	0.0793894	2.15705e-05	13
C1orf66	NA	0.0742049	2.1575e-05	no
NR1D2	T cells	-0.129963	2.1575e-05	1
LOC654121	NA	-0.0974622	2.15918e-05	no
POLR2J2	Lymphoid	-0.157981	2.15926e-05	no
LOC100129518	NA	-0.0864791	2.16107e-05	no
E2F2	APC	0.149413	2.1642e-05	no
DPP3	APC	0.0810418	2.16867e-05	no
BBS12	Progenitors	0.0677592	2.17016e-05	no
CDC34	Neutrophils LD	0.112237	2.17016e-05	7
KIAA0513	Myeloid	0.109176	2.17632e-05	no
MIR1267	NA	-0.0902806	2.1792e-05	no
ZMYND15	Phagocytes	-0.172098	2.18141e-05	no
ELK4	Lymphoid	-0.098908	2.18591e-05	1
ARSD	Myeloid	0.0888164	2.18833e-05	no
LOC728518	NA	0.112273	2.19512e-05	no
KIF20B	Lymphoid	0.0784232	2.20893e-05	no
TALDO1	Myeloid	0.0795006	2.20901e-05	no
ZNF2	Adaptive	0.107722	2.26127e-05	no
CREB1	Neutrophils LD	-0.073546	2.26244e-05	14
LOC100130353	NA	-0.112286	2.27245e-05	no
AFAP1L2	Lymphoid	0.0775844	2.27879e-05	no
SIGLEC6	B Memory	-0.0849345	2.29589e-05	no
UBE2W	Phagocytes	-0.0929399	2.29763e-05	4
LONRF3	T cells	-0.0940928	2.30547e-05	no
C14orf129	NA	0.0873898	2.30572e-05	no
CSNK2A2	Lymphoid	0.0754355	2.31248e-05	3
EIF4E2	Myeloid	0.0739715	2.31972e-05	no
CYBASC3	NA	0.0982425	2.31972e-05	no
ZNF232	Lymphoid	0.0907359	2.32281e-05	no
LYPD3	T CD4	-0.173211	2.32605e-05	no
ZNF594	B Naive+Memory	0.121987	2.34375e-05	no
ADCK4	NA	0.110891	2.3591e-05	no
TERF2	B Memory	0.0922719	2.36015e-05	no
MSL3L1	NA	0.117828	2.37887e-05	no
ARHGAP17	APC	0.0746054	2.39417e-05	13
PPPDE2	NA	0.0826856	2.41286e-05	no
ZNF738	Progenitors	-0.12379	2.41945e-05	no
PDCD10	Neutrophils LD	0.07126	2.42076e-05	15
DUSP22	APC	0.0617461	2.43948e-05	1
RNF126	Lymphoid	-0.112056	2.44599e-05	7
ELF4	Myeloid	0.0697195	2.45081e-05	10
TXNL4A	T Innate	-0.11199	2.47779e-05	no
IL10	Myeloid Phagocytes	-0.0915184	2.47779e-05	no
ACSL5	T Memory	0.0731693	2.47779e-05	no
TRIM32	Lymphoid	0.0805885	2.4886e-05	no
PCGF1	T gd	0.0701022	2.53782e-05	no
SLTM	Lymphoid	0.0619959	2.54592e-05	2
RAB7A	Phagocytes	0.0626404	2.55331e-05	10
PBX4	T cells	-0.0833169	2.57944e-05	1
LOC100130872	NA	-0.0867925	2.58133e-05	no
RWDD3	Lymphoid	0.0919215	2.58855e-05	11
MAN2B2	Myeloid	0.0743078	2.59239e-05	9
PSCD4	NA	0.0735604	2.5998e-05	no
UNKL	Granulocytes LD	-0.0900159	2.61915e-05	no
RIPK3	Granulocytes LD	0.0771113	2.6234e-05	9
ZNF320	B Naive+Memory	-0.0897607	2.64587e-05	no
ZNF187	NA	0.100272	2.65202e-05	no
IPP	Lymphoid	-0.115465	2.65715e-05	no
P2RY10	Adaptive	-0.136628	2.65715e-05	11
PIGF	APC	0.0909353	2.65855e-05	6
LOC728142	NA	-0.110403	2.65855e-05	no
LOC728779	NA	-0.13008	2.67388e-05	no
FLJ21865	NA	0.0982025	2.67741e-05	no
HSF2	T cells	-0.0901839	2.68345e-05	1
ERF	NA	-0.113972	2.69783e-05	no
STAT2	Phagocytes	0.118522	2.69783e-05	23
UTP11L	NA	0.0854642	2.73369e-05	no
ODF2	Progenitors	0.0671662	2.74587e-05	8
SPSB2	Lymphoid	0.107614	2.75897e-05	no
RAB35	Myeloid	0.0684323	2.76235e-05	10
SPPL2B	B cells	0.0928788	2.78028e-05	no
LRRC25	Phagocytes	0.126511	2.78792e-05	4
ZNF583	Lymphoid	0.0857206	2.7909e-05	no
BAT3	NA	0.0980784	2.81468e-05	no
CALR	Plasmablasts	0.11009	2.81468e-05	21
C16orf30	NA	0.102676	2.81977e-05	no
C17orf59	NA	0.0935298	2.81977e-05	no
LONP2	Adaptive	-0.0729887	2.84118e-05	3
LOC653506	NA	-0.153604	2.84383e-05	no
CCDC59	T cells	-0.138274	2.85321e-05	1
MRPL27	Lymphoid	0.0887609	2.86039e-05	no
EIF2B2	Lymphoid	0.0691664	2.86039e-05	no
DGCR2	Neutrophils LD	0.120399	2.89316e-05	19
LOC100128585	NA	-0.0871638	2.98091e-05	no
PPM1B	Neutrophils LD	-0.0713217	2.98091e-05	no
RTN4	Myeloid	0.0622889	2.99142e-05	20
DOLK	Myeloid Phagocytes	0.0827045	3.02376e-05	no
RAVER1	Phagocytes	0.094513	3.03338e-05	7
HNRNPH2	Myeloid	-0.0945336	3.05633e-05	10
CD33	Myeloid	0.0938511	3.06665e-05	4
MOBKL2C	NA	0.0944166	3.06738e-05	no
C8orf37	B Naive+Memory	-0.0854821	3.09353e-05	no
SEMA4A	Phagocytes	0.0960832	3.09808e-05	1
MYO18A	pDCs	0.079225	3.09808e-05	no
SLC16A3	Myeloid	0.0997759	3.09808e-05	16
MITD1	Lymphoid	0.0960672	3.10738e-05	1
LOC652762	NA	-0.107606	3.10838e-05	no
EGR3	Neutrophils LD	-0.106377	3.12394e-05	no
ZNF767	Lymphoid	0.104945	3.15751e-05	no
C1orf150	NA	-0.119319	3.16978e-05	no
MYL6	Myeloid	0.050158	3.16978e-05	10
ARAP1	Myeloid	0.134002	3.22405e-05	18
CORO1C	APC	0.0957863	3.22474e-05	4
SNORD14A	Lymphoid	-0.112514	3.24761e-05	no
AARS	Plasmablasts	0.108151	3.25836e-05	no
LOC341457	NA	0.0602318	3.27163e-05	no
ASF1B	Neutrophils LD	0.0902114	3.27455e-05	no
UPLP	NA	-0.0799251	3.27942e-05	no
ZSWIM3	Plasmablasts	0.0886521	3.28338e-05	no
SNORA34	NA	-0.109942	3.28515e-05	no
LOC648342	NA	-0.109286	3.28515e-05	no
C20orf55	NA	0.0768154	3.2917e-05	no
PTMS	NA	0.101078	3.30268e-05	no
TNS1	APC	0.152114	3.33233e-05	no
HCST	T cells	0.0606505	3.33233e-05	no
ZNF74	Lymphoid	0.0937026	3.33233e-05	no
B3GNT8	Myeloid	0.0804631	3.35475e-05	no
ZNF664	Lymphoid	-0.0990433	3.37085e-05	no
WDR92	Lymphoid	0.116809	3.38393e-05	no
SLC25A5	APC	0.0530087	3.4591e-05	6
ZNF331	Lymphoid	-0.289861	3.47478e-05	1
SIVA	pDCs	-0.0955618	3.52162e-05	no
ABCC3	Monocytes	0.0966504	3.53791e-05	4
LOC100132967	NA	0.0769656	3.54949e-05	no
ZNF136	Lymphoid	-0.10682	3.5806e-05	1
LOC653888	NA	-0.111574	3.59644e-05	no
TMEM204	T cells	0.0988376	3.6199e-05	1
ZNF773	Adaptive	-0.10302	3.62978e-05	no
BMF	Phagocytes	0.129427	3.63448e-05	no
CHRAC1	Myeloid Phagocytes	-0.0875092	3.65041e-05	no
DYRK1B	Progenitors	0.119506	3.6662e-05	no
TMEM188	NA	-0.0854596	3.66809e-05	no
UBE4A	Myeloid	0.0746889	3.71551e-05	8
CD74	APC	0.11602	3.74711e-05	13
LOC644782	NA	-0.0839382	3.78174e-05	no
GIMAP5	T cells	0.166589	3.78737e-05	1
COQ2	Phagocytes	0.0800287	3.81027e-05	20
CD55	Granulocytes LD	-0.178461	3.81322e-05	21
LOC646547	NA	-0.102806	3.81571e-05	no
APP	DCs	0.12825	3.83258e-05	13
LOC134997	NA	0.0694036	3.8485e-05	no
SMUG1	APC	0.0783072	3.85232e-05	no
NFE2L2	Myeloid	-0.171005	3.86113e-05	20
RBM4B	B cells	0.126573	3.87094e-05	no
POP1	Lymphoid	0.0738702	3.87423e-05	no
MIR1974	NA	0.280072	3.87813e-05	no
PITPNC1	T cells	-0.0861692	3.91727e-05	2
LOC440944	NA	-0.0749725	3.94803e-05	no
IDI1	Granulocytes LD	-0.156572	3.98593e-05	no
POLDIP2	APC	0.071631	3.9939e-05	7
LOC731878	NA	-0.132956	4.00449e-05	no
NSF	APC	0.0757947	4.01048e-05	13
SC5DL	NA	-0.196605	4.01391e-05	no
MED11	Phagocytes	0.0922771	4.02335e-05	no
LOC100134159	NA	-0.0831801	4.05291e-05	no
RPS7	Lymphoid	-0.0848339	4.06989e-05	12
HK3	Myeloid	0.108352	4.07158e-05	4
UNC50	Myeloid Phagocytes	0.0707063	4.08187e-05	6
ZCCHC9	Myeloid Phagocytes	0.0721141	4.08811e-05	no
KRTAP19-6	NA	-0.0815598	4.10828e-05	no
ZNF189	Progenitors	0.110496	4.11719e-05	no
LOC643509	NA	-0.0707372	4.13167e-05	no
UBE2E1	Myeloid Phagocytes	0.0513754	4.13775e-05	no
KRCC1	Phagocytes	0.114366	4.17278e-05	no
NCOA1	Neutrophils LD	-0.0857925	4.18069e-05	9
PTGIR	Myeloid Phagocytes	0.0964219	4.18569e-05	no
IRF5	APC	0.104464	4.20358e-05	4
C14orf138	NA	-0.0953276	4.20391e-05	no
NOTCH2	Myeloid	-0.10987	4.2453e-05	4
MED31	T cells	0.0874742	4.2453e-05	1
FAM38A	NA	0.0799999	4.25156e-05	no
NECAP2	Monocytes	0.075001	4.25177e-05	no
NAPEPLD	Lymphoid	0.104471	4.26208e-05	no
DKFZP586I1420	NA	-0.0763494	4.2675e-05	no
UBAC1	Myeloid Phagocytes	0.0581142	4.2675e-05	no
NOD2	Myeloid	0.109601	4.27009e-05	no
PKNOX1	Neutrophils LD	0.0796064	4.28779e-05	no
C18orf55	NA	0.0737711	4.29286e-05	no
CECR6	Neutrophils LD	0.104047	4.30667e-05	no
TNFSF14	Granulocytes LD	-0.0983317	4.3171e-05	9
RGPD2	T CD4 Memory	-0.136588	4.3171e-05	no
UBR4	Progenitors	0.105612	4.34958e-05	8
GAPDH	Myeloid	0.0734281	4.35151e-05	6
GNS	Phagocytes	0.0825053	4.37784e-05	10
CD300A	Innate	0.105259	4.39071e-05	10
PUS3	Plasmablasts	0.0798322	4.39701e-05	no
C10orf137	NA	0.0947554	4.48381e-05	no
TLE4	Myeloid	0.0702596	4.57099e-05	10
AFG3L1	Lymphoid	0.0732881	4.60509e-05	no
METTL3	Lymphoid	0.104968	4.60715e-05	no
RAB33B	Neutrophils LD	0.0935039	4.62547e-05	19
FLJ40722	NA	-0.12199	4.63315e-05	no
MLYCD	Innate	0.0888415	4.63615e-05	no
MIDN	Neutrophils LD	-0.12089	4.65652e-05	no
TP53BP1	Progenitors	0.112777	4.65652e-05	no
CLNS1A	APC	0.0608933	4.65652e-05	6
SLC25A36	Lymphoid	-0.0976456	4.66233e-05	no
LOC645464	NA	-0.122706	4.68101e-05	no
ZNF417	Basophils LD	-0.0794588	4.69684e-05	no
PLEKHA9	NA	0.0825482	4.70556e-05	no
ICAM2	T cells	0.0892927	4.72095e-05	no
LOC729603	NA	-0.0636278	4.72095e-05	no
LOC100132795	NA	0.0576254	4.72095e-05	no
COASY	Plasmablasts	0.0679314	4.73774e-05	3
FKBP1P1	NA	-0.113612	4.85871e-05	no
C6orf225	NA	-0.105686	4.89848e-05	no
DNAJB12	Phagocytes	-0.0831193	4.92743e-05	10
KIAA0040	B cells	0.112213	4.94086e-05	no
LOC152195	NA	0.0826961	4.95576e-05	no
LOC283953	NA	-0.0999019	4.96517e-05	no
RPL7L1	Lymphoid	-0.0677398	4.96671e-05	no
C14orf106	NA	0.0835206	4.97425e-05	no
THEM2	NA	0.0850641	4.97972e-05	no
ZNF302	Lymphoid	0.106252	4.97972e-05	11
FANCG	Lymphoid	-0.0775327	5.00622e-05	no
GHDC	APC	0.107503	5.00792e-05	no
PSMA7	T cells	-0.0904114	5.01041e-05	15
HTATIP2	Myeloid	0.0729254	5.02736e-05	10
BRWD1	T cells	-0.102057	5.02736e-05	7
MCOLN2	Lymphoid	-0.0751721	5.08095e-05	no
SLC44A4	NA	-0.0606209	5.08095e-05	no
C6orf66	NA	0.0753428	5.09146e-05	no
LOC729040	NA	-0.0828393	5.12105e-05	no
ANKRD50	Myeloid Phagocytes	0.0959976	5.12237e-05	no
RCAN3	T CD4	-0.0962691	5.15199e-05	1
LOC653059	NA	-0.0884401	5.15692e-05	no
ARID5B	Adaptive	-0.0888076	5.17218e-05	no
COPG2	Myeloid Phagocytes	0.111979	5.20931e-05	no
POU2F2	APC	0.139934	5.21551e-05	13
LXN	Progenitors	0.0866726	5.24136e-05	no
HCLS1	Phagocytes	0.0514942	5.26356e-05	10
NUBP1	APC	0.0722011	5.26356e-05	6
MBNL2	Plasmablasts	-0.0906303	5.29352e-05	no
MRPL39	Lymphoid	0.0804573	5.29519e-05	no
SAMSN1	Myeloid	-0.238261	5.31906e-05	9
STOM	T cells	0.0801634	5.32118e-05	2
C5orf41	NA	-0.0921768	5.3217e-05	no
PINK1	Neutrophils LD	0.0892497	5.34904e-05	no
CUL5	Lymphoid	-0.0641734	5.35029e-05	no
USP32	Myeloid	-0.0873457	5.35029e-05	16
LOC100131835	NA	-0.108415	5.35029e-05	no
CDAN1	Lymphoid	-0.0638441	5.35437e-05	no
CWF19L2	Lymphoid	0.0757023	5.38936e-05	no
ULK1	Neutrophils LD	-0.0777179	5.40032e-05	no
SFXN5	Myeloid	0.0988919	5.40032e-05	no
APEH	T cells	0.0686062	5.40976e-05	no
PPIAL4A	NA	0.0536294	5.41288e-05	no
LOC653853	NA	-0.105807	5.42356e-05	no
LOC100130837	NA	-0.0918139	5.42356e-05	no
LOC646100	NA	-0.0918883	5.44346e-05	no
DHRS4	Myeloid Phagocytes	0.0644012	5.44346e-05	6
AP1S2	Phagocytes	0.0733823	5.44471e-05	13
BBS10	Monocytes NC+I	0.0993535	5.47455e-05	no
NUP210	Lymphoid	0.123737	5.47689e-05	2
PLEKHF1	T cells	0.11978	5.5162e-05	2
SMARCAL1	pDCs	0.0766261	5.5364e-05	no
ATP1A1	T cells	0.115834	5.54034e-05	1
ABCD1	Phagocytes	0.108179	5.65593e-05	no
ZFYVE1	Granulocytes LD	0.0838209	5.66202e-05	9
GSTK1	T Memory	0.0537251	5.6635e-05	1
IL1RN	Myeloid Phagocytes	-0.165896	5.68312e-05	4
KIAA0194	NA	-0.0758459	5.69736e-05	no
RNF216	T cells	-0.0922804	5.69736e-05	1
PTCD2	Adaptive	0.0773377	5.70042e-05	no
C13orf25	NA	-0.093185	5.73245e-05	no
LOC100134144	NA	0.134214	5.74922e-05	no
BCL2L1	T Innate	0.151813	5.75568e-05	no
KIAA0195	NA	0.149852	5.77684e-05	no
LOC100130092	NA	-0.0956324	5.79224e-05	no
NMT1	pDCs	0.0981533	5.869e-05	no
MGC12760	NA	-0.107723	5.87087e-05	no
CCL28	Lymphoid	-0.0943964	5.96856e-05	no
EIF3L	APC	0.0625917	5.98022e-05	no
WDR91	Granulocytes LD	0.0695706	6.01692e-05	no
ATP5J2	APC	0.0598489	6.0203e-05	12
SLC45A3	Basophils LD	0.126505	6.02231e-05	5
LOC654189	NA	-0.107173	6.02258e-05	no
EXOSC6	Lymphoid	-0.125499	6.06687e-05	no
ID1	Myeloid	-0.221255	6.0764e-05	no
TRPV2	T cells	0.0849432	6.0876e-05	2
PHC3	Lymphoid	-0.100263	6.09365e-05	1
ESRRA	Myeloid	0.0968779	6.1244e-05	16
LOC100133607	NA	-0.0705426	6.16909e-05	no
LOC253039	NA	0.0878174	6.24625e-05	no
RNU105A	NA	-0.0735878	6.25185e-05	no
SIGLEC7	Phagocytes	0.0973855	6.26201e-05	1
GVIN1	NA	0.130637	6.29043e-05	no
WDR70	Myeloid Phagocytes	-0.0864179	6.29043e-05	no
PLIN5	Neutrophils LD	-0.194697	6.29597e-05	no
C21orf2	Lymphoid	-0.0719012	6.34923e-05	7
ARHGAP26	Innate	-0.0879838	6.34923e-05	10
C16orf87	APC	-0.111071	6.34923e-05	no
LOC647597	NA	-0.0922049	6.35184e-05	no
ZRANB2	Lymphoid	0.0918056	6.35184e-05	3
TMEM80	APC	0.0781047	6.36163e-05	no
IRAK3	Myeloid	-0.122463	6.36327e-05	4
ANAPC7	Basophils LD	0.101984	6.38329e-05	no
SEC24B	Myeloid	-0.0758159	6.42977e-05	7
PELI2	Myeloid	-0.0870207	6.49618e-05	16
C11orf82	NA	0.0956705	6.54289e-05	no
ARHGEF1	T cells	0.157291	6.62179e-05	7
LRRC37A4	Lymphoid	-0.0778998	6.64978e-05	no
ZBTB43	T Innate	-0.112089	6.6569e-05	no
LOC440704	NA	-0.111368	6.65845e-05	no
MRFAP1L1	T cells	0.0818732	6.75663e-05	2
SNORD3C	Phagocytes	-0.124083	6.77526e-05	no
C11orf46	NA	0.0798898	6.78781e-05	no
NAGK	Phagocytes	0.112068	6.84051e-05	4
CDC16	B cells	0.0644713	6.89622e-05	no
LRRC37B2	NA	-0.115503	6.90819e-05	no
IL16	Granulocytes LD	0.0901761	6.91219e-05	no
EIF2B1	APC	0.0547858	6.96762e-05	no
ZNF480	Lymphoid	0.113557	6.99417e-05	3
ACBD5	Innate	-0.0892453	6.99468e-05	no
FOS	Myeloid	-0.355242	7.02294e-05	no
LOC440093	NA	-0.0825867	7.12689e-05	no
SAP18	T cells	0.0804855	7.147e-05	15
APOBEC3G	T CD8 EM+TE	0.111518	7.15785e-05	no
CCDC45	NA	-0.0823842	7.21013e-05	no
ARID4B	T cells	0.1573	7.21013e-05	19
SULF2	Phagocytes	0.09906	7.21383e-05	2
KIAA1600	NA	-0.0927947	7.27052e-05	no
INADL	NA	-0.0910737	7.3166e-05	no
KCNK12	Plasmablasts	-0.0808678	7.39286e-05	no
BNIPL	Granulocytes LD	0.0765883	7.39286e-05	no
NRGN	Myeloid Phagocytes	0.138794	7.48617e-05	no
CIRBP	Lymphoid	-0.101723	7.54378e-05	no
DDX23	T cells	0.0800404	7.54921e-05	2
WDR43	Lymphoid	-0.0957831	7.64893e-05	1
CGRRF1	T cells	-0.0877529	7.69569e-05	no
LOC729446	NA	-0.0687875	7.71132e-05	no
POU3F2	NA	-0.055693	7.80719e-05	no
GTF2B	Myeloid	-0.100509	7.81723e-05	6
HSPA1B	APC	0.13834	7.82992e-05	no
DDT	APC	0.0462704	7.82999e-05	no
LOC91664	NA	-0.0761104	7.82999e-05	no
SEMA4C	T cells	-0.0878258	7.82999e-05	no
ARRB1	Myeloid	0.0889977	7.83847e-05	10
ADNP	B Naive+Memory	0.0774074	7.83847e-05	no
SNORA31	NA	-0.092982	7.92294e-05	no
AK2P2	NA	-0.101038	7.98024e-05	no
C1orf162	Myeloid	0.0759579	8.02579e-05	no
ZFYVE19	Monocytes NC+I	0.0803971	8.02919e-05	no
CLCN3	pDCs	0.0836758	8.02919e-05	no
LILRA6	Myeloid	0.118521	8.04752e-05	4
POLE	T CD4	0.108624	8.16793e-05	no
EXOSC5	DCs	0.0780626	8.21641e-05	17
RNF34	Lymphoid	0.0935917	8.26789e-05	2
FAM193A	Neutrophils LD	0.0938337	8.28379e-05	no
OR7E156P	NA	-0.0775409	8.34489e-05	no
PEA15	APC	0.0609927	8.37589e-05	13
USP36	T cells	-0.152296	8.37807e-05	1
DHRS9	Granulocytes LD	0.176981	8.42058e-05	4
EIF2C2	NA	0.114929	8.43099e-05	no
CALCOCO1	Granulocytes LD	0.0780159	8.43399e-05	9
PRKAG1	Myeloid	0.0751874	8.43695e-05	no
LOC644760	NA	-0.0787871	8.43695e-05	no
ATG2A	Neutrophils LD	-0.154162	8.43695e-05	9
CAMTA2	Phagocytes	0.0930915	8.50143e-05	5
AP2A1	Monocytes NC+I	0.100848	8.58563e-05	16
LOC100134584	NA	-0.0772264	8.59613e-05	no
SEPN1	NA	0.108306	8.60853e-05	no
LOC100132428	NA	-0.082479	8.64566e-05	no
LOC100133950	NA	-0.128631	8.66763e-05	no
HMGCR	Myeloid	0.0857836	8.66763e-05	10
GTF2H4	Lymphoid	0.0899469	8.7234e-05	no
WDR8	NA	0.0560202	8.7234e-05	no
ADNP2	T CD8 Naive	-0.106443	8.74069e-05	no
RPS6KA1	Phagocytes	0.080669	8.77275e-05	10
LOC100131644	NA	-0.0744249	8.90279e-05	no
LCOR	Granulocytes LD	-0.0706421	8.90279e-05	8
SNORA4	NA	-0.0990606	8.96155e-05	no
RNU1A3	NA	-0.134636	9.01228e-05	no
LOC642093	NA	-0.132713	9.04085e-05	no
PPM1M	T cells	0.0633389	9.06558e-05	5
KBTBD2	Granulocytes LD	-0.0924857	9.06558e-05	9
CROP	NA	0.0941227	9.06558e-05	no
LOC648039	NA	-0.0754925	9.09084e-05	no
NFYC	Myeloid	0.070384	9.09084e-05	18
HERC1	Basophils LD	0.0938244	9.20046e-05	14
BCORL1	Granulocytes LD	0.0751217	9.28686e-05	no
CBR4	B cells	0.126126	9.3727e-05	no
LOC645452	NA	-0.101339	9.4378e-05	no
SNORA21	NA	-0.073204	9.5353e-05	no
EPC1	Lymphoid	0.151008	9.5353e-05	1
CA1	B cells	0.261909	9.60446e-05	5
DUS3L	Lymphoid	-0.0902043	9.68193e-05	no
ZBTB44	Lymphoid	-0.087857	9.71976e-05	2
BCLAF1	T cells	-0.0807626	9.75523e-05	1
MGC16169	NA	0.0683845	9.83403e-05	no
LOC728411	NA	-0.141661	9.85021e-05	no
PSMB10	Phagocytes	0.0698879	9.91339e-05	6
APPBP2	Granulocytes LD	0.0926463	9.99847e-05	7
C18orf25	Neutrophils LD	-0.0733672	9.99847e-05	no
LBH	Lymphoid	0.101191	0.000100463	1
CTDSP2	Neutrophils LD	0.0667184	0.000103147	no
BPGM	T gd non-Vd2	0.150353	0.000104947	no
UTP14C	pDCs	0.105225	0.000106391	no
CNOT3	Neutrophils LD	0.100394	0.000106592	no
MYO1G	Monocytes	0.0881437	0.00010691	no
FLJ10374	NA	-0.0901276	0.000107016	no
TRMT12	T cells	0.0775309	0.000107888	no
AAK1	T cells	-0.0967731	0.000108485	1
CHD2	Granulocytes LD	-0.0902983	0.000109584	19
LOC391075	NA	0.0681425	0.000110356	no
TMEM167B	Myeloid	-0.0776237	0.000111496	9
CSNK1D	Neutrophils LD	-0.0903442	0.000111496	20
KIF13A	Myeloid	-0.0712894	0.000112464	no
SMARCD2	Granulocytes LD	0.0857673	0.000113158	no
RGS19	Myeloid	0.105229	0.000113231	no
TGFBR3	T cells	-0.115563	0.00011476	2
CECR1	Myeloid Phagocytes	0.0735773	0.000114793	no
ORC4L	NA	0.065553	0.000114834	no
SIGLEC10	Myeloid	0.100198	0.000114893	1
B3GALT6	APC	0.0956103	0.000115037	no
C20orf43	NA	0.0480268	0.000115221	no
FAM110A	Myeloid	0.0683631	0.000115264	20
C16orf56	NA	0.0957462	0.00011551	no
PSME3	Phagocytes	0.0538129	0.000116107	10
ACIN1	T cells	0.128899	0.000116796	14
USO1	Plasmablasts	0.0919315	0.000116796	21
RALA	T CD4	0.0882841	0.000117699	no
TBC1D14	Neutrophils LD	0.119209	0.000118108	no
C22orf27	NA	-0.183171	0.000119004	no
MFGE8	T cells	-0.100004	0.000119091	1
RHOB	Myeloid	-0.18934	0.000119253	1
LOC100132119	NA	0.0826773	0.000119261	no
BAT2	NA	0.114349	0.000119344	no
SPTAN1	T cells	0.0932266	0.00012055	1
AIF1	Phagocytes	0.0895545	0.000120627	4
LOC100130008	NA	-0.0833931	0.000120822	no
DDX52	Monocytes	0.0673228	0.000120895	no
LOC100133298	NA	-0.0818616	0.000121396	no
C21orf55	NA	-0.0643508	0.000122405	no
LOC392437	NA	0.0718181	0.000122487	no
FNDC3B	Granulocytes LD	-0.0715529	0.000123602	no
ACLY	Innate	0.0546277	0.000124392	no
ARL5B	Myeloid	-0.115511	0.000124571	no
CD68	APC	0.0814766	0.000124945	4
BRPF3	Neutrophils LD	0.0658868	0.000125801	no
HCG27	Neutrophils LD	0.112974	0.000126115	no
FAM104A	T Memory	0.0675536	0.000126174	2
C7orf54	NA	-0.111419	0.000126991	no
CARD11	Lymphoid	-0.101142	0.00012726	no
ZNF256	Lymphoid	-0.117488	0.000127527	no
HSH2D	Granulocytes LD	-0.104479	0.000127884	1
HSPH1	Lymphoid	0.113546	0.000127968	7
REL	APC	-0.11167	0.000128854	no
CPSF3	APC	0.0674685	0.000128903	no
TWISTNB	T cells	-0.0947716	0.000129089	no
ANP32B	Adaptive	0.0430604	0.000129573	17
CLPTM1	Phagocytes	0.0737118	0.000130088	7
MRPS5	Myeloid Phagocytes	0.0804541	0.000130349	no
MOSPD2	Myeloid	0.0991812	0.000130747	no
LOC401076	NA	0.0696211	0.000130747	no
TNRC6B	Lymphoid	-0.127135	0.000130862	8
CCS	B Naive+Memory	-0.083874	0.000131888	no
NARS	Myeloid Phagocytes	0.0638187	0.000131888	no
CHST14	mDCs	0.0789061	0.000132012	no
ELAC2	Lymphoid	0.0766973	0.000132873	3
TRIM58	B cells	0.159221	0.000133038	no
TLR7	APC	0.153278	0.000133043	4
OLFM1	Myeloid Phagocytes	0.0867829	0.000133063	no
LOC399900	NA	-0.121336	0.000133063	no
BHLHB2	NA	-0.138765	0.000133063	no
L3MBTL2	Lymphoid	0.0700168	0.000133063	3
HCFC1	Lymphoid	0.0631832	0.000135406	no
TMCC2	B cells	0.0956564	0.000137569	no
PELP1	Lymphoid	0.0945032	0.000137881	no
DEF8	APC	0.0753057	0.000137895	no
P2RY5	NA	0.111613	0.000137954	no
INSIG1	Monocytes NC+I	-0.123803	0.000137954	no
ACTR3	Myeloid	0.0925795	0.000138284	10
SNORD89	NA	-0.114467	0.000139984	no
MAN2B1	APC	0.110874	0.000141241	13
VBP1	DCs	0.0664872	0.000141329	no
POLR2E	APC	-0.073198	0.000141787	6
DKFZp434K191	NA	-0.104071	0.000141787	no
TMEM43	Neutrophils LD	0.0638088	0.00014179	no
LOC730990	NA	-0.115794	0.000142393	no
SLC15A4	pDCs	0.0651056	0.000142736	22
CENPBD1	Myeloid Phagocytes	0.0873409	0.000142736	no
SUPV3L1	Lymphoid	-0.0912574	0.000143894	3
RPA2	Lymphoid	0.0849128	0.000143894	2
GSK3B	Neutrophils LD	-0.0823087	0.000144162	20
DPRXP4	NA	0.0890238	0.000144504	no
ANKRD37	Lymphoid	-0.128935	0.000144919	no
CHST12	Lymphoid	-0.110769	0.000145708	21
LOC374443	NA	-0.0874335	0.000146214	no
SHKBP1	Myeloid	0.0915172	0.000146444	16
C7orf26	Innate	0.0575146	0.000146472	no
CBFA2T3	APC	0.0721754	0.00014721	4
F8A1	Neutrophils LD	0.0784912	0.000147352	no
MYD88	Myeloid	0.0915578	0.000147399	10
LOC645100	NA	-0.0757946	0.000147598	no
SLC12A6	Granulocytes LD	-0.0747303	0.000148218	no
SNX17	Myeloid Phagocytes	0.0575073	0.000148218	no
FARP2	APC	-0.0881953	0.000148623	13
LILRB1	APC	-0.0612831	0.000148623	1
ZNF175	pDCs	0.0836738	0.000148808	no
DCP2	Myeloid	0.0785236	0.000148936	9
LOC728931	NA	0.0752041	0.000148996	no
CCDC55	NA	-0.0670053	0.000149951	no
RAB32	Myeloid	0.0739617	0.000150289	4
MFSD11	Plasmablasts	-0.105591	0.00015076	no
CENTG3	NA	0.093751	0.000150854	no
LOC100132526	NA	-0.0976005	0.000150854	no
NGDN	Lymphoid	-0.0837835	0.000152015	no
IL4R	B Naive	0.0764982	0.000152262	no
CTBP1	Lymphoid	0.0550322	0.000152996	2
LOC440456	NA	-0.0834884	0.000152996	no
ZNF234	Lymphoid	0.125725	0.00015329	no
WDR4	Adaptive	0.0828562	0.000153291	no
SNORA48	NA	-0.082212	0.000153431	no
CLIC2	Myeloid Phagocytes	0.0627993	0.000153667	no
LOC440354	NA	-0.0908055	0.000154468	no
C18orf54	Progenitors	0.0616809	0.000155762	no
CRELD1	Lymphoid	0.0739192	0.000156027	3
LOC387820	NA	-0.0965728	0.000156149	no
LOC644590	NA	0.111423	0.000156253	no
LOC728467	NA	0.0795853	0.000156696	no
LLPH	Phagocytes	-0.0783334	0.000157187	6
AP3B1	B Naive+NSM	0.0505508	0.000157418	no
LOC100130952	NA	-0.0754773	0.000158088	no
TCEB2	NA	0.0492132	0.000158197	no
RAPGEF2	Granulocytes LD	-0.089265	0.000158359	16
C17orf97	NA	0.110197	0.000159265	no
SCARNA4	NA	-0.0831109	0.000159627	no
FAM53C	Neutrophils LD	-0.114557	0.00016084	16
C20orf7	NA	-0.0951438	0.000161268	no
MON1A	T cells	0.0735388	0.000161268	no
COMT	APC	0.0725142	0.00016165	6
DOCK2	Myeloid	0.0581576	0.000161791	no
G3BP1	Lymphoid	0.0965752	0.000162442	3
AARS2	Lymphoid	0.0738167	0.000162442	no
CDK6	Progenitors	-0.0663862	0.000164908	7
LOC648763	NA	-0.0674481	0.000166054	no
CCRL2	Monocytes	-0.150734	0.000166465	no
P4HB	Plasmablasts	0.0656618	0.000166727	21
PYCARD	Phagocytes	0.083823	0.000166945	1
FEM1B	Monocytes	-0.0973212	0.000167568	7
SEC62	B cells	0.0818546	0.000167687	11
TMEM218	APC	0.0798434	0.000169356	6
FAM89B	Neutrophils LD	0.0717537	0.000169815	no
LOC729466	NA	0.065826	0.000169815	no
HKDC1	T CD4	0.0833255	0.000170046	no
GMPR2	Granulocytes LD	0.067445	0.000170046	9
ZNF217	Myeloid	0.10875	0.000170601	no
CABP4	Monocytes NC+I	-0.0916026	0.000170807	no
H2AFY	Phagocytes	0.0575695	0.000171032	no
SLC7A1	Lymphoid	0.065099	0.000171032	no
LOC644642	NA	-0.0840481	0.000171506	no
SAR1B	Plasmablasts	0.104014	0.000171519	no
RNF138	T Naive	-0.115975	0.000171519	1
GBF1	Plasmablasts	0.143897	0.000172665	9
WDR6	Lymphoid	0.0701584	0.000173033	11
C1orf55	NA	-0.144465	0.000173033	no
MRPL19	Lymphoid	0.0728845	0.000174169	no
PCTP	Myeloid	0.0701625	0.000174856	16
NPAL3	NA	0.0710464	0.000175874	no
BMPR2	Myeloid Phagocytes	-0.0628509	0.000176368	no
AGPAT9	NA	0.0838887	0.000177328	no
KIR2DL5A	NA	-0.0904962	0.000177685	no
NUDT9	Lymphoid	0.0799499	0.000177692	no
CPOX	Plasmablasts	0.0853808	0.000177877	no
PCBP1	Phagocytes	0.0447335	0.000178183	20
C10orf46	NA	-0.0960412	0.000178835	no
ATN1	T cells	0.0966878	0.00018009	no
IKBKB	Basophils LD	0.0721	0.000180199	no
CAMK2N1	T cells	-0.0859884	0.000181249	no
CYTSA	NA	0.051299	0.000182751	no
LSS	Lymphoid	0.0901326	0.000185671	no
VPRBP	NA	0.0775039	0.000186092	no
TINF2	Innate	0.0646586	0.000186787	no
BCL7B	Myeloid Phagocytes	-0.0984426	0.000186912	no
NPM3	T cells	-0.075629	0.0001872	no
COX19	T cells	-0.0749639	0.000187539	1
2018-09-06	Lymphoid	0.0836875	0.000187899	3
MCHR2	NA	-0.0886047	0.000189254	no
GNA13	Granulocytes LD	-0.10286	0.000189254	9
ZNF260	Adaptive	0.108217	0.000189254	no
TGFBI	Myeloid Phagocytes	0.0730808	0.000190466	13
PID1	Myeloid Phagocytes	0.0973383	0.000191129	no
VTA1	Myeloid Phagocytes	0.0763777	0.000191317	6
ZNF193	NA	0.071291	0.000191655	no
C1GALT1C1	Phagocytes	0.0955904	0.000192226	12
VPS37A	Basophils LD	0.0880677	0.000192479	9
ALDH5A1	Lymphoid	0.0976477	0.000193199	no
LOC401620	NA	-0.0712853	0.000193636	no
MKRN2	Plasmablasts	0.070927	0.000194476	3
CD24	B Naive+Memory	0.161989	0.000194686	5
ZBTB48	Myeloid	0.0739693	0.000195776	no
STX8	T Memory	-0.0503765	0.000196111	no
PELI3	Myeloid Phagocytes	0.0711167	0.00019806	no
LOC100133649	NA	-0.0526444	0.000198077	no
VAC14	APC	0.0838817	0.000198174	no
C2orf55	NA	0.0708118	0.000198264	no
CCT5	Myeloid Phagocytes	0.0684364	0.000198935	no
DCTN1	Innate	0.062443	0.000198941	no
MBD4	B Naive+Memory	-0.130728	0.000200994	11
ACTA2	Granulocytes LD	0.0754682	0.000201838	9
LMAN2L	pDCs	0.0866391	0.000201838	no
CASP2	T CD4 Memory	0.0869897	0.000202073	no
SNCA	APC	0.193153	0.000202093	4
ZC3H12A	Myeloid	-0.193846	0.000202306	10
C19orf42	NA	-0.0870316	0.000203749	no
VDAC3	DCs	0.0493755	0.000204363	no
TNF	Monocytes	-0.248697	0.000205583	22
ZC3H4	Granulocytes LD	0.0591423	0.000206091	no
ABL2	T cells	-0.0671869	0.000207087	no
PSMA4	Myeloid Phagocytes	0.0732398	0.000207168	6
AHR	Myeloid Phagocytes	-0.0715681	0.000207582	no
SF3A1	T cells	0.0708476	0.000207582	3
GRSF1	DCs	0.0614746	0.000209158	7
DGKD	B Naive+Memory	0.122423	0.000209573	no
SLC35A1	Myeloid Phagocytes	0.0780327	0.00021307	no
GIT1	Myeloid Phagocytes	0.109913	0.000214791	no
LOC100130557	NA	-0.0882957	0.000215791	no
RALBP1	Neutrophils LD	0.0589622	0.000216625	9
THOC7	DCs	0.0458242	0.000217814	15
OAS2	Myeloid Phagocytes	0.144448	0.000218378	23
CLEC12B	Myeloid Phagocytes	0.0778883	0.000218523	no
SHISA5	Neutrophils LD	0.0687122	0.00021952	9
NOP16	Lymphoid	0.0741823	0.000219954	17
APOL3	T cells	0.0974836	0.000220005	no
TTC15	NA	0.0740428	0.00022072	no
RNU11	NA	-0.142183	0.000220927	no
SYK	APC	0.0835589	0.000221166	4
FAM49A	APC	-0.093549	0.000221166	no
TNFRSF25	T cells	0.0894002	0.000221166	1
CCDC49	NA	-0.0968223	0.000222704	no
AXIN2	T CD4	-0.0957014	0.000222964	no
RGPD8	T cells	-0.133954	0.000222964	no
LOC100129267	NA	-0.112751	0.000224657	no
GRN	Phagocytes	0.113912	0.000227887	4
TDRD7	Myeloid	0.0892851	0.000227887	no
DNAJA3	Lymphoid	0.0827811	0.000227887	1
OSBPL2	Neutrophils LD	0.054739	0.000227887	9
BSG	Innate	0.0963486	0.000227887	10
HECA	T cells	-0.0913128	0.000228031	1
RALGAPB	Granulocytes LD	-0.0744308	0.000228179	no
CDK2AP2	Lymphoid	0.0936057	0.000228179	15
FLJ30092	NA	-0.0647293	0.000228179	no
SLFN11	Monocytes	0.0835814	0.000230119	no
TBC1D2B	T cells	0.0950751	0.000230985	1
TBC1D10A	T cells	0.0921342	0.000232363	no
CRIPT	Granulocytes LD	0.0963899	0.000234548	no
LOC25845	NA	-0.0909839	0.000234563	no
KIAA0082	NA	0.0941908	0.000235806	no
WDR36	Lymphoid	0.0684132	0.000235806	3
CD2	T cells	0.090218	0.000237814	2
PTGS1	APC	0.0981973	0.000237814	4
TRIM33	Granulocytes LD	-0.0643452	0.000239543	no
NINJ1	Myeloid	-0.118057	0.000239955	10
HIF1AN	Monocytes NC	0.0757056	0.000239955	8
KLHL6	APC	0.0939702	0.000241839	no
C21orf24	NA	-0.121226	0.000241885	no
PPIL5	NA	0.0672318	0.0002422	no
SDHALP1	NA	-0.0789768	0.000243951	no
MSN	Myeloid	0.156655	0.000245072	10
STAU1	Neutrophils LD	0.044476	0.000245072	9
RNF214	T Memory	0.0871732	0.000246342	1
PRR13	Neutrophils LD	0.0487693	0.000246342	6
HNRPR	NA	0.0711482	0.000246342	no
DNAJB6	Granulocytes LD	-0.106124	0.000246342	9
SLC7A7	Myeloid Phagocytes	0.0913177	0.000246583	4
NFKBID	APC	-0.102199	0.000248228	4
ADAM8	Granulocytes LD	0.121802	0.000249588	9
IL18BP	DCs	-0.0586023	0.000249824	6
TMF1	T Memory	-0.0815414	0.000250585	no
ATRIP	T cells	0.0736349	0.000250755	no
PRDX5	Neutrophils LD	0.0557815	0.000251673	no
ZNF613	Progenitors	0.101626	0.000252743	no
ALAD	Myeloid Phagocytes	0.06345	0.000253429	no
CTCF	Lymphoid	0.0778322	0.000253429	no
MPP1	Myeloid	0.103566	0.000253429	4
BCS1L	Lymphoid	0.0731079	0.000253752	3
RNF31	Neutrophils LD	0.0823078	0.000254156	no
TATDN2	Lymphoid	0.0712087	0.000254156	no
GRAP2	T cells	0.07638	0.000255053	2
MPHOSPH10	Lymphoid	0.0635954	0.000258173	3
ITPRIPL2	Myeloid Phagocytes	0.115186	0.000258297	no
SIRT4	NA	0.0832967	0.000260762	no
LOC729839	NA	0.077901	0.000260839	no
GIN1	T cells	0.0803868	0.000261029	no
SUPT6H	Granulocytes LD	0.110078	0.000264091	8
SHC1	Myeloid	0.0736808	0.000264091	9
PRMT3	Myeloid Phagocytes	-0.0697975	0.000264091	no
HP1BP3	T cells	-0.10312	0.000264397	7
ATP6V0E1	Neutrophils LD	0.0669614	0.000265391	6
ITGA2B	Basophils LD	0.148029	0.000266465	no
YARS2	Lymphoid	0.0685017	0.000266596	no
GPX1	APC	0.0853494	0.000266596	2
[truncated: 3,366 more rows]
