# Supplementary material for: RNA-Seq Signatures Normalized by mRNA Abundance Allow Absolute Deconvolution of Human Immune Cell Types
Source: Cell Rep. 2019 Feb 5;26(6):1627–1640.e7. doi: 10.1016/j.celrep.2019.01.041 (PMC6367568; doi:10.1016/j.celrep.2019.01.041)
Supplement: Table S5. Well-Conditioned Signature Matrices for RNA-Seq (ABIS-Seq) and Microarray (ABIS-Microarray) Deconvolution, Related to Figures 6 and S8 and STAR Methods — It also includes the target quintiles to normalize PBMC microarray samples (only the genes which constitute the ABIS-Microarray signature matrix). [file mmc6.xlsx]

## Sheet: Grouping
	Grouping of the immune cell types for RNA-Seq and microarray deconvolution.
	The 29 immune cell types (full name)	The 29 immune cell types (abbreviated name)	Grouping for RNA-Seq deconvolution	Grouping for microarray deconvolution
	Progenitor cells	Progenitors
	Naive B cells	B Naive	B Naive	B Naive
	Non-switched memory B cells	B NSM	B Memory	B Memory
	Exhausted B cells	B Ex
	Switched memory B cells	B SM
	Plasmablasts	Plasmablasts	Plasmablasts	Plasmablasts
	Naive T helper cells	T CD4 Naive	T CD4 Naive	T Naive
	Naive CD8 T cells	T CD8 Naive	T CD8 Naive
	Follicular helper T cells	Tfh	T CD4 Memory	T Memory
	T regulatory cells	Tregs
	Th1 cells	Th1
	Th1/Th17 cells	Th1/Th17
	Th17 cells	Th17
	Th2 cells	Th2
	Effector memory RA CD4 T cells	T CD4 TE
	Central memory CD8 T cell	T CD8 CM	T CD8 Memory
	Effector memory CD8 T cells	T CD8 EM
	Effector memory RA CD8 T cells	T CD8 TE
	Vd2 γδ T cells	T γδ Vd2	T γδ Vd2
	Non-Vd2 γδ T cells	T γδ non-Vd2	T γδ non-Vd2
	MAIT cells	MAIT	MAIT
	Natural killer cells	NK	NK	NK
	Plasmacytoid dendritic cells	pDCs	pDCs	pDCs
	Myeloid dendritic cells	mDCs	mDCs	mDCs
	Classical monocytes	Monocytes C	Monocytes C	Monocytes
	Intermediate monocytes	Monocytes I	Monocytes NC+I
	Non-classical monocytes	Monocytes NC
	Low density neutrophils	Neutrophils LD	Neutrophils LD	Neutrophils LD
	Low density basophils	Basophils LD	Basophils LD	Basophils LD

## Sheet: ABIS-Seq
Gene symbol	Monocytes C	NK	T CD8 Memory	T CD4 Naive	T CD8 Naive	B Naive	T CD4 Memory	MAIT	T gd Vd2	Neutrophils LD	T gd non-Vd2	Basophils LD	Monocytes NC+I	B Memory	mDCs	pDCs	Plasmablasts
S1PR3	45.7207	0.279002	0.19811	0.365751	0.193029	1.59537	0.339707	0.163601	0.248811	0.142392	0.279348	0.21341	2.04099	0.506119	3.99621	0.297085	0.615987
RXFP2	17.8774	0	0	0	0	0.247177	0	0	0	0	0	0.163589	0.87671	0.369869	2.13813	0.0249378	0.0908258
ADAMTS5	2.55024	0	0	0	0	0	0	0	0	0	0	0	0.0146979	0	0.280055	0	0
CLEC6A	33.696	0	0	0	0	0.700207	0	0	0	0.787547	0	0	1.09727	0.534983	16.1869	0	0
FXYD6	114.168	0.470769	0.183293	0.290846	0.136531	3.22114	0.635157	0.4106	0.524306	0.224331	0.534074	0.059585	10.0844	2.5148	33.3508	2.42472	2.32727
NRG1	142.457	0.194957	0.152702	0.279068	0.181298	4.35806	0.494349	0.342342	0	0.566034	0.550471	0.817893	5.93259	2.75864	43.0916	0.302124	6.59587
PRLR	8.57131	0.00356206	0.0136457	0.0134845	0.00996365	0.480771	0.0213802	0.0197644	0.030534	0.0264023	0.0108604	0.0248489	0.704866	0.157849	0.0897115	0.0173943	0.0816076
CLEC5A	33.1098	0	0	0	0	1.29169	0.116823	0	0	1.46059	0	0	1.9009	0.271897	10.5695	0	0
VCAN-AS1	70.8392	0.213641	0	0	0	0.930045	0	0	0	0	0	0.622972	4.12895	0.924399	88.5245	0	0
C9orf47	3.15448	0	0	0	0	0.0777915	0	0	0	0	0	0	0	0.0630408	0.0112989	0	0
PLA2G7	83.5616	0.413759	0.180663	0.254235	0.318622	3.89691	0.27224	0.402334	0.104924	0.278212	0.332374	0.513227	7.48808	3.64622	73.8142	0.841923	6.65443
CYP1B1	310.209	0.129203	0.00146601	0.0321345	0.134913	13.5586	0.0506803	0.110007	0.0326679	3.3384	0	0	33.1218	7.12783	11.72	0	13.1858
CYP27A1	119.454	0.0212553	0	0	0	1.62107	0.0175871	0	0	28.7165	0	0	6.9088	1.49399	8.43731	0	3.93783
IL31RA	4.57325	0.0367854	0.00468832	0.0386916	0.0491396	0	0.0447226	0.0132732	0	0.0560936	0.0533038	0.0650062	0.61821	0.0249556	0.355448	0.0277832	0
ASGR2	112.333	0	0.0410532	0.0557785	0	2.02988	0.015261	0	0.152089	0	0	0.160709	8.999	1.70777	253.372	0.183171	3.66608
HPSE	125.599	2.31929	3.28897	4.22118	2.42572	5.12127	6.59513	3.31253	1.80223	16.9443	3.44065	0.431151	16.8754	2.97061	30.3029	0.964822	17.5978
RP11-362F19.3	51.5986	0	0	0	0	1.56189	0	0	0	0	0	0	12.0956	0.634338	10.1862	0	0
RPL7AP64	44.5518	0	0	0	0	1.55328	0	0	0	0	0	0	4.06591	0.565613	66.2882	0	1.06137
RP11-362F19.2	7.95377	0.0837615	0.0117016	0.0505464	0	0.541053	0.084646	0	0.0831958	0.021193	0.0851896	0.0374635	2.44453	0.0682958	1.69122	0.139375	0.586039
CDC42EP1	26.4077	0.576182	0.149007	0.145544	0	0.999246	0.154845	0.167325	0.100407	0.174051	0.123256	0.515824	2.25565	0.758053	30.8009	0.560537	0.593854
STAB1	125.527	0.0732822	0	0	0	2.41624	0.00758006	0.0915672	0.0294339	0.0262543	0	0.660513	21.3937	2.32316	109.805	0	1.75228
TDRD6	5.93683	0	0	0	0.00356594	0.0760417	0	0	0	0	0	0	0.300433	0.0498846	1.79827	0	0
TMEM150B	31.3468	0.132724	0.250498	0.279053	0.235324	1.39463	0.282831	0.197288	0.25277	0.392424	0.407706	2.50849	5.3132	1.32891	9.22981	0.483815	1.49976
ASGR1	38.098	1.05767	0.811988	1.34962	1.75316	2.77978	1.54287	0.63804	1.46187	1.57793	1.13636	1.95036	12.7114	1.90512	37.7668	0.961174	3.64722
CLEC4D	111.039	0	0	0	0	2.28723	0	0	0	34.8139	0	2.84652	3.57155	2.49792	10.2894	0	1.97075
CD163	472.464	18.587	12.3156	22.3557	18.9524	39.5155	20.4795	13.4922	21.031	9.45514	12.6271	9.1778	61.4701	25.264	853.817	33.0506	62.0821
RP11-1319K7.1	43.6011	2.10239	1.86425	2.08886	1.83094	3.31152	2.27954	1.29175	1.63724	4.37726	2.28732	1.03201	5.97562	3.13994	67.1906	2.81615	5.54142
MCEMP1	140.421	0	0.00740476	0	0	3.52265	0	0	0	44.0002	0	1.23514	6.03975	5.11698	39.9988	0	5.23453
RP11-597D13.9	61.4848	0.0945787	0.0489205	0.117022	0.089979	1.74128	0.104811	0.0343224	0.0450469	0.119721	0.041492	0.0674364	23.0915	1.25875	55.1974	0.785877	1.31686
LPAR1	27.9669	0.460785	0	0	0	1.34342	0	0	0	1.43965	0	0.0514292	4.98065	0.849174	16.1307	0.96927	0.982424
LGALS12	34.9487	0.112797	0.0570534	0	0.0456918	1.05452	0.0717246	0.0228817	0	1.72669	0.0569435	3.07659	1.91912	1.26327	24.1679	0	1.11582
FAM198B	171.881	0.216979	0	0	0	4.48983	0.00186834	0	0	0.303339	0	0.00954157	71.8701	3.73787	90.5088	2.39497	4.04238
AC011380.8	41.4875	0.525378	0.586862	0.494418	0.587515	1.83911	1.29557	0.0242848	0	8.92973	0.739634	0.640304	4.77427	1.45202	5.20408	1.01242	2.78147
RP11-497H16.7	172.552	4.80408	1.90694	2.4257	2.87886	7.73213	4.44465	2.14969	2.70694	32.9545	2.63716	3.50134	30.1208	8.08035	386.33	7.22818	26.0068
RP11-848G14.5	70.8474	2.00608	0.971222	1.42302	1.41307	2.80023	1.18263	0.769477	0.973216	12.3264	1.0883	0.938283	11.1413	2.52387	119.559	2.44247	4.51396
SLC46A2	170.588	0.0774427	0	0	0	3.02991	0.00733059	0	0.0351035	0.171772	0	0.0376746	93.6897	2.28826	143.826	0.167077	2.38167
FOLR2	56.8507	0	0	0	0	2.04595	0	0	0	0.104158	0	0.116811	16.8994	1.88395	51.0202	0.430548	4.9026
RP11-848G14.2	108.755	1.39348	0.822164	0.624027	1.92822	4.5388	2.23888	1.00097	0.412577	18.6673	1.20962	1.44455	15.9561	3.48458	216.333	4.21697	6.53307
VCAN	2326	1.33212	0.0371638	0.340318	0.20488	59.8123	0.310335	0.00425102	0.244373	0.880727	0.141231	5.47863	188.656	32.9174	1770.67	0.14826	65.0606
RNASE4	85.4036	0.0867829	0.82417	0.0843813	0.421673	1.52422	1.64724	0.620551	0.584626	0.139469	0.263671	0.420929	4.07089	6.92471	85.5988	10.8291	47.0536
LRP1	130.355	0.676435	0.709921	1.75502	1.02871	4.00669	1.51282	1.22346	1.7526	0.602661	1.02552	1.6816	98.3749	4.45949	204.662	2.68902	5.19646
HOMER3	25.3417	0.349648	0.197218	0.291209	0.321289	0.676766	0.690855	0.201601	0.794807	1.78577	0.182208	0.235256	5.90484	4.78926	12.1269	0.324661	28.3206
RPH3A	51.1519	1.0252	1.21217	0.753016	0.743891	4.8199	1.40388	0.599257	0.865575	3.71707	0.438448	0.814865	37.1555	2.78597	13.4033	2.35161	3.25205
CCDC149	18.6219	0.136211	0.116112	0.193909	0.100541	0.684009	0.155971	0.0924024	0.183477	0.79709	0.0981884	0.069827	6.17334	0.32586	13.9366	1.52567	0.498675
ARHGEF10L	97.7696	0	0	0	0	2.62549	0.00887336	0	0	0.0119995	0	0.0405471	58.0719	2.3204	167.334	0.0210508	7.90967
RP11-356N1.2	40.1657	0.234664	0.205099	0.307945	0.197036	6.82453	0.242591	0.207392	0.365058	1.11022	0.101088	0.302946	2.95401	3.65068	38.2919	0.275066	4.12131
TBC1D2	99.7676	5.31235	4.46406	4.64449	2.38348	4.21421	8.7983	2.3948	4.54131	8.96999	5.28821	5.3317	60.8381	5.7424	58.2426	4.11224	7.91181
FBN2	13.9914	0	0	0	0	0.152424	0.00307165	0	0	0.222194	0	0	7.07798	0.393423	8.34724	0.221738	0.0801671
CD93	209.952	4.17459	0.396993	0.0757528	0.0787029	7.03066	0.838873	0.304502	0.0641501	51.104	1.98778	0.116744	66.9909	4.27004	237.951	4.72197	4.01818
MGST1	133.749	1.76267	0.794088	1.91109	1.41711	5.73889	1.68207	1.23485	1.1943	0.849679	1.16624	9.05808	13.9773	4.40559	190.663	24.0765	14.0405
RP11-67L14.1	20.5815	0	0.0303761	0.0780372	0.0417428	0.395716	0.0635093	0.0100705	0.0715831	0.773955	0.0314413	0	3.29914	0.369947	21.657	0.0199921	0.0632894
SLC2A9	101.142	2.20724	1.37883	2.67738	2.75323	4.48308	2.40439	3.06821	1.78465	2.76521	1.068	4.06844	14.0379	3.07501	292.086	65.1189	4.81197
SIGLEC15	10.4641	1.13305	0.629551	0.988456	0.882486	1.01734	1.29474	0.624448	1.00679	1.01479	0.686109	0.918938	2.16872	1.37669	10.4171	1.64993	2.46895
MYO7A	13.412	0.333593	0.224633	0.510446	0.37288	0.565699	0.758074	0.14539	0.361201	0.396469	0.277165	0.180204	3.36719	0.373041	1.51574	0	1.19703
CTD-3014M21.1	100.369	4.64492	3.00841	2.83058	1.47193	6.29038	3.11544	5.02357	7.02626	0.316743	5.67836	3.37469	22.6566	4.5899	54.0759	10.0951	38.3644
FCGR1CP	26.1264	0	0	0	0	1.70955	0	0	0	9.45893	0	0	4.69925	0.411505	13.8424	0	0
CPM	91.5836	5.67911	2.22884	6.45928	2.72096	16.3832	7.80074	2.38335	3.67393	4.0968	2.86647	3.53581	33.5301	6.50488	181.616	7.49541	13.5178
OSCAR	209.606	1.43564	0.716464	0.380916	0.17519	6.27768	0.521137	0.526382	1.1394	34.7224	1.21972	0.217848	120.352	4.91479	290.961	2.28318	5.90463
CH17-373J23.1	429.527	3.83781	3.73533	5.39357	4.57169	14.8336	5.92547	17.0478	16.4324	1.64058	9.40322	4.17946	86.3051	7.87516	302.625	28.6318	154.457
NAIP	271.61	16.0681	10.4427	11.2533	12.4347	20.5571	15.8375	7.04568	17.1702	67.3041	13.7534	14.5452	40.0872	21.548	511.875	21.8733	37.1042
SGMS2	30.6552	0.282991	0.182263	0	0.311054	0.847786	0.173391	0	0	0.304743	0.154048	0.130349	8.07237	0.945361	59.5667	0.205706	0.950474
CD14	2719.76	0.781577	0.174005	0.945029	0.511677	64.8152	1.16196	0.455697	0.505972	208.436	0.404086	0.667415	223.446	53.2606	851.273	0.666778	81.902
ANO5	3.28608	0	0	0	0	0.141141	0	0	0	0	0	0.0752355	0.430897	0.104261	7.53646	0.0237483	0.277236
F13A1	317.452	0.776636	0.00141933	0	0	18.4027	0.0368152	0	0.310722	2.7401	0.171928	1.30296	19.6914	9.08878	829.324	54.5996	10.6551
TCN2	68.3519	0.175807	0.455789	0.153356	0	0.591274	1.00389	0.139622	0	0.126759	0	0	59.6661	3.23384	48.949	7.92678	5.58236
TMEM176A	47.9692	0.331459	0.185617	0.421037	0.0627239	2.81223	0.272192	0.150875	0.306006	0.916185	0.168998	0.563461	26.5576	1.15095	7.44326	0.655733	0.379044
RP11-903H12.5	34.5599	0	0.590161	0	0	0.965168	0.914213	0	0	0	0	0	0.689073	4.20423	51.0014	4.46089	14.6035
EREG	315.886	1.40703	0.861337	1.32381	0.919563	9.05666	1.36537	0.676434	1.09774	1.65945	0.687427	7.35515	62.0602	5.24926	607.67	1.17538	13.475
LINC00968	18.8208	0	0	0	0	0.284682	0	0	0	0.855143	0	0	10.0811	0.4575	11.7652	0.224071	0
RP11-162P23.2	68.782	0	0	0	0	1.63259	0.0231785	0	0.146605	0.00687247	0	0.212115	17.3751	0.211707	139.335	30.8354	0
RIN2	103.245	0.168169	0.104786	0.136832	0.0964817	2.55329	0.141865	0.0729563	0.194382	0.555589	0.118739	0.131284	80.6197	2.95728	136.012	3.42069	1.42817
TMEM176B	201.04	0.102282	0.0356718	0.13266	0.0676533	6.1569	0.106638	0.0361203	0.0549599	1.00237	0	0.380695	147.159	4.32404	37.3917	0.0885553	6.50377
CD36	1392.17	2.12356	0.283362	0.345698	0.317992	33.5137	0.501803	0.285175	0.266781	1.54355	0.202492	0.414433	172.19	26.1496	1391.48	595.742	49.161
SHROOM1	13.6825	0.0770241	0.0914541	0.0989172	0.0836169	0.176823	0.159949	0.0521718	0.17787	0.196509	0.108593	0.470567	3.29973	0.609251	3.1939	0.024349	4.24451
SMARCD3	51.8532	2.1185	2.82698	5.15478	6.2486	1.98893	4.57815	4.62322	2.13787	4.63427	1.11974	2.05976	13.0113	2.35931	54.8031	6.95204	8.79475
ATP2B1-AS1	166.618	1.98788	1.51854	1.45293	0.941308	7.87614	3.11575	2.09898	2.38366	15.9083	1.25254	6.68217	115.46	6.31774	152.493	0.70535	10.8532
SIGLEC1	55.7532	0.469167	0.00019098	0	0	0.949781	0	0	0	0.656181	0	0	9.36005	0.724264	108.353	7.31471	0.367659
TMTC2	25.8813	0.291558	0.62806	1.54328	0.418747	1.39618	1.7121	2.07108	1.17116	0.650651	0.371568	0.710792	11.1053	1.56639	34.1543	0.366675	8.60208
AP003774.6	19.6229	1.35902	0.853058	1.39286	0.999326	2.77093	1.26166	0.919642	1.36479	1.62858	1.00167	1.7499	4.06818	1.55791	53.539	2.49254	2.65895
ZMAT4	0	31.4055	0.0427631	0.152051	0.27656	0.452555	0.155407	0	0.635656	0	0.675112	0.204048	1.17298	0.0840503	1.89572	0.212255	1.16764
RNF165	0.601334	7.2277	0.25516	0.191611	0.217394	0.165132	0.421705	0.693007	0.360386	0.29627	0.50762	0.314497	0.736385	0.212055	1.05725	2.69959	0.537924
COL13A1	0	7.57504	0	0	0	0	0	0	0.634798	1.02762	0	0	0	0	0	0	0
LINGO2	0	8.89259	0.089144	0	0	0	0	0	0.342175	0	1.47333	0	0.423887	0	0	0	0
LGALS9B	1.10285	62.7622	1.96664	0	0	1.09305	1.02642	0.281223	1.53668	1.00203	5.60536	1.21226	2.80131	1.1116	6.65624	1.46528	2.27514
KIR2DP1	0	18.8981	0.990859	0	0	0	0.0191273	0	2.0513	0.0352974	4.30898	0	0.173177	0.268787	0	0	0
KIR2DL1	0	68.5447	5.1776	0.257169	0	0.84667	0.173892	0	6.5915	0.419475	17.1623	0	2.14844	0.350419	0	0	0
KIR2DL4	0.990961	37.6635	2.46181	0.0938502	0.0548133	0.451249	0	0	1.37414	0.751986	6.24544	0	6.83532	0.0785823	0	0	0
LDB2	0	14.7544	0.080488	0	0	0	0	0	0.180669	0	1.99299	0	0	0	0	0	0
SH2D1B	0.766829	461.664	4.099	0	0.0225992	3.94081	0.0153517	0.0458601	0.0263277	0.616086	22.2701	0.11219	138.574	3.39001	3.45891	0	6.11736
LGALS9C	0.998407	73.8742	0.786951	0	0	0.391306	1.09263	0.0157062	1.43666	13.3658	2.28218	2.17081	4.30489	0.451085	1.48358	0.0822424	0
BNC2	0.230425	17.3905	2.98007	0.219779	0.114863	0.31551	0.206046	0.155783	0.0685728	0.110682	3.64397	0.245206	0.635724	0.18028	0.628121	0.288807	0.247975
ERBB2	4.02421	71.1002	13.2635	3.24095	2.74766	5.45937	4.22339	1.67464	4.88076	1.79035	14.777	1.41279	4.56966	4.81968	9.10085	3.67233	8.5006
FAT4	0	2.21407	0	0	0	0	0	0	0	0	0.0759335	0	0.00782824	0.00813811	0	0	0
NCAM1	0.421681	119.967	15.8148	0.437311	0.113694	0.286963	2.37168	7.0524	5.30003	0.270507	27.0232	0.0170891	4.57676	0.618427	7.43736	2.75057	0.745889
ADAMTS1	1.49955	27.3623	2.96538	1.24415	0.159652	1.50177	1.13291	0.603245	4.08582	0.199812	5.75395	0.167044	1.58878	0.634887	4.67494	0.30904	0.717722
NCR1	1.02428	123.958	24.6885	0.0383429	0.0411543	2.1797	0.588068	0.270577	3.30108	1.88228	60.1499	0.167649	3.87773	0.867083	0.178558	0.083844	4.46551
SPTSSB	0	47.763	0.0590243	0	0	0.727559	1.20223	9.2248	16.6698	0	0	0	0.278489	0	0	0	0
GNAL	1.90559	13.5387	3.25249	0.965185	0.913982	1.23864	1.38381	0.627871	2.14479	1.64572	4.24233	0.612632	2.19931	1.43773	6.02002	1.05365	1.99669
KIR2DL3	0	156.19	47.7972	0.338952	0.0380512	0.672701	0.510321	0.0524661	14.6795	0.142839	61.6063	0	3.36288	1.55165	0	0	0
KIR2DS4	0	119.081	23.7918	0.277075	0	1.36364	0.362696	0.0508327	13.0664	0.282121	69.7694	0	2.75281	0.651736	0	0	0.16448
ARVCF	0.912443	17.3341	0.620502	0.083325	0.544377	0.739052	0.438373	0	0.0213588	0	2.98623	0	1.52065	0.364911	2.90771	0	0.0517976
LINC00298	0.11934	10.068	0.565209	0.161199	0.0911914	0	0.310239	1.16611	2.1251	0.0720315	1.0745	1.2107	0.840253	0.0740158	3.85336	0.0673309	0.502925
KIR3DL1	0.0619139	200.876	29.927	0.484015	0	0.950661	1.01106	0.0875555	47.6687	0.187518	127.499	0	4.94739	0.900952	0.159978	0.0466782	0
NMUR1	0.736116	65.5009	19.0516	0.72919	0.198564	1.16874	2.52459	5.26111	12.3463	0.438642	26.9801	0.373335	2.73104	0.514599	1.80097	0.356933	1.25811
RP11-20I20.4	0.487594	191.818	31.73	0.593826	0.24692	3.01836	5.09524	3.1671	19.0812	0.223868	18.6357	0	4.69805	1.57254	0	10.9824	2.09383
KIR3DX1	1.99775	18.324	5.7191	1.29385	1.13718	1.59447	2.55232	1.00306	1.07625	1.10166	13.0941	1.40365	2.66942	1.66975	4.77642	1.83417	2.86539
KIR3DL2	0.104506	127.595	22.973	1.64714	0.0208619	0.542847	2.50912	0.335397	25.8556	0.223191	80.9658	0	3.12697	1.11675	0	0	6.98733
LRRC43	0.161621	7.11992	0.567726	0.103359	0.114681	0.566201	0.304938	0	0.119356	0.23186	2.1206	0.00318616	0.546774	0.159924	3.87492	0.964152	0
KLRF1	2.84242	578.804	79.0323	3.00733	0.259548	6.99932	15.603	21.9597	27.2069	0.963047	330.528	0.399568	14.787	6.14713	18.6358	7.22239	7.21996
CTB-61M7.1	0	3.02428	0.105193	0	0	0	0	0	0.45557	0.37991	0.842333	0	0.0896889	0	0	0	0
RP11-121A8.1	5.02858	28.274	3.18912	0	0	0.185931	0.988406	2.1057	21.3496	0.625024	7.50494	0.0415772	1.26881	0.293966	14.2783	0.940522	0
ZNF876P	1.25932	9.73452	1.47647	0.786958	0.459698	1.15104	1.40686	0.802178	2.16576	0.182657	4.10562	0.866065	1.01773	1.88204	4.54397	1.05721	3.49539
PRSS23	1.44206	211.442	118.34	3.0996	0.926002	2.35841	14.774	1.31141	28.019	1.07408	113.739	1.19043	6.77573	2.15062	3.114	1.6249	4.80768
KLRC3	0	60.2839	46.2989	0.410422	1.64667	0.736848	0.365838	0.468341	9.35303	0	73.289	0	1.62386	0.147019	0	0	0
CARMIL3	0.101903	3.57469	0.586707	0	0	0.099519	0.0850047	0.0429164	0.478119	0.00859618	0.535552	0	0.0575976	0.556053	0.187173	0	0
CD160	1.65384	212.297	57.1195	2.0446	0.59589	2.74184	3.00901	15.1011	84.6581	0.202415	98.7671	1.2537	5.70175	2.31378	2.46903	0.791678	5.81649
KLRC2	0.122256	237.373	123.254	0.706117	2.6329	1.71794	0.817664	4.19852	88.1212	0.0270035	145.512	0	4.81645	0.962649	0	0	2.18416
EIF4A2P1	0	9.87897	1.22167	1.03398	0.193962	0	0.525898	0.316786	1.66798	0	0.474246	0	0.0637849	0.0526354	0.321711	0.873491	0
TRDJ1	0	4469.93	0	10.085	0	38.6774	10.0886	0	2294.92	0	974.411	0	70.3364	26.8535	0	0	29.5406
RP11-605P22.1	3.58529	10.8381	1.80957	0	0	0	0.553252	0	0	2.59268	1.72472	0.125128	0.0704175	0.427244	0.386079	0	0
RP11-705C15.5	0	91.3852	16.3099	0	0	0.855876	0.82659	0	1.73024	0	48.4481	0	2.20142	20.345	29.9139	0	44.6858
DGKK	0	3.28505	0.377739	0	0	0	0	0	0	0	1.31318	0	0.0208431	0	0	0	0
HMGB3P32	0	23.3699	5.18978	0	0	0	0.634362	1.9847	7.11915	0	5.58892	0	0.444939	0.557505	0	0.218752	0
FASLG	0.42757	84.574	23.3847	0.68657	0.464474	1.50213	5.43065	13.7505	33.7597	0.353714	34.586	0.307341	2.40788	0.992095	2.90362	1.01468	0.281722
PDGFRB	0.700381	32.5501	12.7059	0	0.0786938	1.43028	0.365409	0.097	0.623624	0.100493	13.3464	0	11.4364	0.700864	0	0	0
LINC00299	2.52672	44.5192	4.804	0.842006	0.609379	3.72791	8.33559	13.5911	20.0996	1.68094	4.70912	5.10848	7.85505	1.06963	18.6663	0.855343	5.06832
SORBS2	0.159503	17.1152	0.178198	0.441857	0.680833	0.869986	0.528782	0.10753	0.483576	0.063595	0.28293	0.420197	0.193908	0.217487	0.32614	0.192925	32.5934
CYP4F29P	0	7.76012	0.701959	0.5521	1.54305	0.540604	0.460975	0.229073	1.34681	0	0	0	0.313786	0.2479	0	0.631558	0
CTD-2616J11.2	0.440642	16.4662	4.62111	0.099245	0	0.468472	0.299175	0.321179	5.07062	1.46449	3.91978	0	4.28394	0.568209	1.4519	0.651462	2.85834
SLCO4C1	5.69771	34.7307	13.278	0.94257	0.802763	1.14442	2.27845	1.36016	5.4428	15.0493	22.5831	9.2596	1.85252	1.38023	2.33705	2.94134	4.0542
GALNT18	0	1.74894	0.0756165	0.0230193	0	0	0	0	0	0	0.188198	0	0.0408902	0	0	0	0.204416
TTC38	30.4495	378.628	147.143	13.6265	9.154	11.2422	26.1658	22.718	74.9863	10.6297	222.062	26.7027	40.4892	16.1796	101.909	24.056	149.189
GOLGA8N	3.19603	17.0569	3.64489	2.15093	2.96662	1.7478	1.87222	1.89747	4.57969	0.584801	4.53905	2.87617	3.91384	1.75477	34.2375	4.50403	5.3246
SLFN13	6.329	118.136	31.3821	9.35361	7.33704	9.84934	17.8607	15.9166	24.5105	1.78043	55.9476	19.0854	8.85582	14.8257	40.719	5.74394	160.367
SPON2	2.71991	716.665	154.952	9.42252	8.85011	9.99801	37.8369	21.7895	128.214	0.88709	109.486	5.24522	20.6221	8.11477	12.9599	51.6233	25.7015
PDGFD	0	48.7424	23.5615	0.358695	0	0.417432	3.45032	3.13134	28.9096	0.0105124	41.9941	0.685681	1.72077	0.931094	1.82749	0	14.464
VIT	0	4.94288	1.40251	0	0	0	0.166284	0	1.13445	0	2.50647	0	0.0866572	0	0	0	0
PODN	0.25922	7.39996	2.96028	0.159132	0.096868	0.149014	0.945155	0.211961	2.13879	0.0879051	4.63288	0.073322	0.389054	0.198119	0.920727	0.307313	0.354755
GFOD1	5.84355	25.2749	3.82261	1.18266	0.295623	8.40252	1.05925	1.20225	2.21188	0.336639	8.1466	0.460057	14.9843	7.72033	10.0937	0.830488	8.01594
LINC01505	0.119639	5.58992	1.58272	0.0939001	0.0684183	0.580183	0.140579	0.0662804	0.227264	0.0269148	0.921732	0.134118	0.0630997	0.0650813	0.511801	0.73663	2.50648
B3GNT7	0.320951	16.3066	3.20449	0.231413	0.164593	4.09044	0.241294	0.486699	1.15466	0.232174	4.20576	0.12041	1.07956	7.61725	21.0203	3.45681	4.87244
TSPOAP1	6.86343	163.86	44.9823	3.5071	5.07258	1.78941	15.1473	34.2058	58.7308	1.66704	70.3004	1.86444	7.21818	5.27374	76.2551	5.32367	8.21425
FKBP10	0	3.85265	0.193937	0	0.0942073	0	0.047101	0.187107	0.856835	0	0.892301	0.220614	0.0715624	0	0	0	0
FEZ1	2.26392	39.099	19.1757	0.799814	0.671013	1.1853	2.78061	30.5577	50.0146	0.355329	29.7331	3.88239	2.21727	1.1881	4.4215	0.747247	1.05581
GOLM1	31.2692	25.8839	8.04098	4.5042	4.38605	4.20303	5.66049	2.74356	7.1906	1.48889	12.2724	2.94425	30.8788	5.34144	30.5111	5.00077	11.5443
AC092566.1	0	70.3274	16.8256	0	0	0	6.15895	0	0	0	7.40979	0	0	0	0	0	0
LGR6	0	71.5293	37.4443	2.02122	0.155829	0.653468	8.11046	2.57617	31.7594	0.0611574	78.2733	0	0.787957	0.896636	0.402632	3.14864	0
PTGDR	0.0801505	153.047	56.7466	0.506477	0.351657	2.04283	12.5761	31.0086	36.9247	0.0859077	86.733	0.507746	3.04836	0.445505	0	0	2.22202
XCL2	0	21.8534	14.9501	0.350839	0	0.908969	1.41105	0.0163397	14.8014	0	14.8494	0	0.426895	0.0566934	0	0	0
LINC00092	0.982878	11.7813	1.84588	1.392	3.71225	0.471265	1.65833	1.56616	4.67257	0.345765	6.2582	0.690569	1.18174	0.361537	1.82948	0.701558	0.601949
RGS17	0.547363	3.726	1.10692	0.37316	0.269208	0.324849	0.867765	0.170378	1.86916	0.276309	1.22088	0.297597	0.553132	0.388778	1.51212	0.39686	0.77944
SLC1A7	0	13.5306	6.37231	0.0747724	0	0.168726	0.801773	0	2.52865	0	9.98787	0	0.344913	0	0	0	0
LEXM	0	9.10813	4.45632	0.169639	0.036423	0	1.12686	0.175741	0.869346	0	7.76019	0	0.0297761	0.0379492	0	0	0.891942
COLGALT2	0	13.217	5.00008	0.00996217	0	0	1.79512	0.50829	2.43205	0	5.39929	3.93541	0.484538	0.101448	0.801652	0.263964	0
DTHD1	0	49.8387	21.3688	0.533678	0.0762117	0.449683	3.43937	6.45536	41.7863	0.107514	37.9972	0.0173283	0.676923	0.0758045	0	0	0
GNPTAB	36.2682	152.706	48.2225	20.6579	19.9247	35.1366	29.465	19.9001	40.1255	4.17874	89.4939	34.481	43.0855	28.3246	139.703	56.4689	84.0356
TOGARAM2	4.76258	28.7283	15.1728	1.99939	0.741482	1.07214	4.44337	5.201	14.2524	0.771638	24.7258	1.00839	2.57444	1.05755	11.6613	1.56214	1.95368
RHOBTB3	5.50371	16.3031	3.92412	4.20745	1.02491	1.12059	2.7777	3.67519	4.45651	1.6309	3.31701	2.1819	6.59476	2.51072	14.9341	8.42023	17.3849
ZNF683	0	10.2192	217.645	2.75447	0.124145	0.0824391	6.8877	0.381167	41.4138	0	87.8307	0.109967	0.133068	0.173442	0	0.117524	0
CD8A	0.0770262	86.6973	1060.15	15.2337	436.897	1.09009	22.9167	441.034	51.9364	0.284685	121.685	0.16995	3.25937	1.22586	1.14396	0.20853	1.42257
KLRC4-KLRK1	0	121.635	183.828	2.36691	96.7084	0.847273	5.04527	15.6668	167.913	0.0982305	203.764	0	3.25313	1.58504	0.786096	4.98872	0
TNIP3	1.99838	2.96533	7.7115	1.81792	1.42975	0.936156	2.63796	3.03057	12.255	0.527466	9.53149	0.859673	0.761985	0.678247	2.98816	0.701572	2.37571
STYK1	0.028686	5.66289	6.79596	0.124601	0.347725	0.0336915	0.113512	0.175386	2.8264	0	4.32107	0.0542828	0.0149809	0	0	0.380548	0
TRAV24	0	0	53.8009	33.2412	31.427	0	42.0801	0.557827	2.64993	0	0	0	0	0	0	0	0
TRAV19	0	0	62.2825	30.5186	29.1	0	35.8103	6.62346	3.57451	0	1.44898	0	0	0	0	0	0
TRBV9	0	0	185.566	109.59	93.0499	0	112.065	41.2158	16.457	0	0.603028	0.203736	0	0	0	0	0
TRAV5	0	0	130.67	64.3381	56.3118	0	89.7674	46.6871	23.0664	0	0	0	0	0	0	0	0
TRAV12-2	0	0	109.622	66.7784	69.2943	0	95.7572	6.32756	7.34458	0	0	0	0	0	0	0	0
HEATR9	0.572905	9.76305	7.74169	0	0	0	1.9842	4.57613	8.90833	0	9.19625	0.234229	0.211742	0.0080288	0	0	0
LL22NC03-24A12.9	0	0.998745	3.95845	0	0	0.0599596	2.18082	1.77738	4.91202	0	3.66362	0	0	0.577636	0	0	4.0244
KLRK1	2.30538	1351	1132.06	32.1268	794.981	42.3818	66.6336	311.629	1384.01	2.4152	1159.87	0.891898	34.0612	30.1985	5.9852	4.52285	22.1435
TRBV7-9	0	0.736389	154.315	193.137	138.19	0	159.011	5.28733	22.5048	0	2.66929	0	0	0.515836	0	0	0
TRGV10	0	35.8185	181.126	17.1567	29.0307	0.444184	57.9932	137.878	158.013	0.137239	216.859	0	1.58251	0.296166	0	0.255875	0.920503
PDCD1	0.0461969	0.444027	18.355	1.65138	0.346542	0	22.3235	8.97243	6.07147	0	8.91877	0	0.126165	0.391358	0.79697	0	0
CCL5	8.1093	874.18	1480.66	41.4193	16.009	24.4657	262.911	680.753	1851.97	5.19882	1528.46	23.9104	35.4502	16.9821	32.4138	5.62566	13.6639
MVB12B	9.55116	5.65832	12.5114	2.01715	7.59212	1.65284	5.90501	11.869	11.3613	0.274189	11.7175	0.535222	4.26292	0.661002	49.322	1.56929	0.267527
PTPRM	3.4317	26.7821	49.8092	18.4968	2.55092	1.668	32.6816	8.92923	8.93959	0.829645	24.586	1.68294	3.4364	1.85699	7.1342	31.5373	5.64136
PATL2	26.5415	214.278	346.041	55.2091	39.0181	100.829	123.283	34.9535	205.142	30.3365	249.405	23.0189	37.6019	82.7936	43.0452	23.4456	217.253
TRBV28	0	9.87169	718.621	198.566	134.591	0.634049	239.499	80.219	29.3075	0	27.8044	0	0	1.06014	0	0	0
MIAT	0.443147	33.2942	78.7074	3.07587	9.13877	1.03986	77.0137	16.6256	57.7158	0.429447	71.4835	0.261967	2.50863	17.6817	1.34377	0.54279	23.8095
ZNF80	0.100734	2.78273	5.10034	0.155418	0.617176	0.302724	2.51332	0.995963	2.68558	0.0373249	8.07854	0.309674	0.0705489	0.759804	0	0	0.100779
MSC	2.16927	3.48387	15.4271	1.03627	0	0.0996593	7.69354	5.02814	3.24888	0.0186227	17.9555	0	1.29641	4.94323	1.97147	8.99379	24.0622
RP11-1094M14.8	0	35.5637	32.6584	24.4573	20.9921	0.670215	33.7454	32.8747	35.3578	0	32.0557	0	1.07186	0.210251	0	0	10.1326
LINC01934	0.0513885	16.8053	17.5377	15.1121	12.4492	0.385918	29.5192	14.9843	17.574	0.247766	19.6469	1.22562	1.16284	3.28881	0.320893	0.0473775	35.7445
RP11-1094M14.5	0.286117	21.0652	17.9279	9.92126	9.43984	0.321756	21.022	16.1555	16.614	0.28607	17.4102	0.367728	0.994841	0.304847	1.11665	0.478802	2.80923
SH2D1A	0.0357106	148.107	132.012	65.8355	32.7465	1.05851	98.5	111.503	185.906	0.147588	124.894	0.736562	3.44859	1.61196	0.525303	0.0633451	0.735911
ITGA1	6.62709	5.75152	6.49005	4.59625	1.04682	1.28164	6.55568	7.94202	18.7701	2.56082	7.01596	4.21771	1.3985	0.853422	2.32825	0.826016	1.63843
TENM1	0.101634	4.46638	4.38387	4.56178	2.12436	0.0442361	4.45321	3.31282	5.32626	0.724993	3.98602	0.0232576	0.060825	0.0200476	0.021636	0	0.034713
FYN	155.07	538.291	519.711	231.278	150.196	59.5281	535.982	493.247	686.604	2.09106	599.974	12.8819	186.673	44.0515	639.857	50.6131	43.3643
SLAMF6	1.34594	146.854	139.595	44.1847	39.5468	100.338	105.005	62.8278	105.79	1.77558	156.751	8.81004	6.88152	91.5601	1.53113	5.96997	167.45
RGS1	15.6851	38.1184	219.127	119.531	52.4937	74.5211	304.526	147.671	158.597	1.02366	190.049	77.3549	54.627	86.3343	2171.32	381.176	703.157
CCR12P	0	0	0	12.2932	3.7534	0	0.913677	0	0.429977	0	0	0	0	0	0	0	0
SORCS3	0	0	0	1.78853	0.152031	0	0.214213	0	0.169186	0	0	0	0	0	0	0	0
LEF1-AS1	0.385797	0.272319	0.336887	41.0893	15.0666	0.189829	6.36194	0.100001	2.79616	0.174153	1.98705	0.263119	0.428735	0.375702	1.67559	0.202308	0.849686
GPRC5B	0	0	0	6.40825	0.0309612	0	1.14934	0	0	0	0	0	1.2229	0	0	0	0
ADTRP	7.6583	0.322205	0.405864	49.7417	3.5048	0.613351	21.3735	2.66608	0.692677	0.505447	0.88895	0.324087	4.77202	0.565577	7.19471	2.49214	9.53249
KRT73-AS1	0.298684	1.08836	0.554402	11.6995	8.05048	0.112382	2.07975	0.132086	0.662157	0.0859002	0.877812	0.154191	0.245641	0.117539	0.214418	0.19952	0.128957
NOG	0.446965	0.278559	0.0535901	16.143	7.09204	0.160463	3.05873	0.0845098	1.32113	0.359273	0.314126	0.15352	0.264786	0.173849	0.83502	0.237478	0.44575
PLLP	2.78056	1.72526	1.20275	11.1158	4.81423	1.58734	3.57507	0.902564	1.10775	1.06287	1.78615	0.978123	2.39179	1.50106	4.45213	1.69257	3.64834
EDAR	0	0.0110469	0.00786969	17.3018	6.75705	0	4.82781	0.0088029	2.02882	0	0.195666	0	0	0	0	0	0
ANKRD55	1.30856	0.410404	0.404971	72.1067	2.63564	0.778131	27.2372	0.0554278	2.24393	2.2319	0.426769	26.6942	0.745142	0.436997	4.51805	1.00801	1.06924
MMP28	0	0	0	11.0798	7.92947	0	0.837652	0	0.738436	0	0	0	0.641595	0.261211	0	0	0
CACHD1	0.39339	0	0	3.59594	2.41195	0	0.385317	0	0.265644	0.171871	0	0	0	0	1.58185	0	0
FHIT	18.291	3.35962	2.15904	144.75	11.9292	8.14773	53.1294	1.26635	4.39675	0.404082	4.81643	3.22457	8.16186	13.2437	48.4802	18.926	38.1035
KRT73	0	10.6994	3.25737	19.7761	14.8062	0	3.48293	0.411317	1.22748	0	6.11208	0	0.0393567	0.084702	0	0	0
RP11-161M6.2	0.503304	0.858652	0.637355	16.0007	9.6228	1.13803	5.70607	0.665685	2.07505	0.748709	1.03443	1.06436	1.00803	1.00184	4.60111	1.48941	1.71085
EPHA1-AS1	4.65425	0.74049	0.6749	24.2515	17.0248	0.192254	6.83763	0.382318	1.86772	2.93503	0.52132	1.0828	3.46169	0.514016	23.2729	2.57385	1.22797
MDS2	0.654306	0.564685	0.58871	121.873	44.473	20.784	40.8708	1.84381	4.67087	0.436683	1.04612	0.439621	0.924153	18.3596	2.86077	0.986552	18.2963
AK5	4.03934	6.99172	1.46549	35.5395	20.583	2.74945	11.5879	0.404027	3.4315	0.0432725	4.44374	0.478104	3.53513	3.58368	27.6501	3.29345	6.60466
RP11-664D1.1	1.28061	0.416906	1.11844	38.2798	8.79958	0.201951	16.8705	1.1446	2.68299	0.275428	0.344828	1.01659	1.21321	0.351996	2.74106	0.738324	0
KRT72	0	16.0995	2.80077	23.6781	14.511	0	3.61198	0.925955	0.948191	0	5.3542	0	0.786591	0.0535096	0	0	0
TSHZ2	0.497802	0.289872	0.16975	10.9614	0.718892	0.304055	8.50804	0.0698837	0.391591	0.11513	0.283956	0.223499	0.684603	1.04201	1.63582	0.266666	6.98143
SSTR3	0	0	0.0683177	9.87174	5.45575	0.586281	3.6892	0.055278	0.259813	0.516258	0	0.0595078	0.0218625	0.817569	0	0	8.26862
LINC01891	0	3.03541	1.0476	19.7794	10.2973	0.13602	9.02521	4.71652	9.35708	0	3.26639	0	0.13249	0.179968	3.43778	3.78529	0
ZNF563	1.59399	3.66044	2.24046	21.8201	10.4462	4.04804	10.131	1.99197	5.48704	0.249387	3.16522	0.438902	5.04019	4.9936	6.17847	1.71986	5.74457
FAM153B	3.81981	2.69985	2.48107	28.2359	18.5587	3.76952	17.2728	1.41447	3.61041	0.762	1.99962	1.16351	1.81721	2.48873	10.869	9.71141	3.0044
RP11-223C24.1	0	0	0.903658	28.3345	1.17812	0	24.362	1.73105	2.44022	0	0	0	0.129649	0	0.943349	0.255875	0
WNT7A	0.0217333	0.0659344	0.146878	15.8062	1.0681	0.0475192	7.15512	0.0470927	0.115498	0	0.511698	0.0209199	0.042658	0.0248524	0	0.0190327	0.155661
AC103563.9	0	0	0.163309	15.9438	8.66734	0	7.53127	0	0.16227	0	0.802191	0	0	0	0	0	0
TCEA3	0.909009	0.185306	0.70669	35.74	23.1188	0.0642934	20.1284	0.589099	2.99368	0	2.53287	0	1.20345	0.0742171	42.5505	2.92549	0
MAN1C1	4.78765	2.34428	1.04638	14.4859	10.6567	1.40849	7.58173	1.0708	3.41716	0.353937	2.40536	1.18474	7.06211	0.9999	11.1553	0.847807	1.95963
PDE9A	0.172576	0.549996	0.483806	8.72226	5.85734	0.0333515	2.85096	0.18676	1.074	0	1.03705	0	0.194742	0	0	0.529428	0
TIMD4	0	2.80697	0.557365	9.55705	7.37693	0	3.81235	0.317346	1.67987	0	2.48111	0	0.153759	0.00789089	9.92617	0	9.03061
EPHX2	5.10396	6.13581	12.0749	163.19	82.1896	4.65957	66.2588	8.98596	22.8419	1.8433	19.0903	2.61269	2.82936	7.12753	12.6269	3.08019	34.7847
ALS2CL	5.7281	0.0408424	0.827722	31.4166	3.38288	0.156734	23.5254	0.569216	1.54241	0.0496852	0.744074	0.10509	2.18898	0.410167	27.3702	0.312862	0.119233
TSPAN6	0.325384	0.346387	0.403127	6.60247	3.58228	0.347711	2.58502	1.52236	0.472315	0.220349	0.511249	0.379552	0.356737	0.315566	0.788208	0.497843	0.597974
PLEKHH2	0.956571	0.588271	0.844781	5.52957	1.83591	0.66964	1.58277	0.549746	1.29436	0.261409	0.665805	0.290899	0.809436	0.907207	1.96376	1.07918	0.296233
IL6ST	141.532	13.2105	18.1535	451.807	190.11	27.5066	201.904	15.7228	33.7304	7.48614	22.5847	9.52875	37.9443	12.5088	105.347	106.065	121.706
PIK3IP1-AS1	1.85954	5.95718	1.99323	25.9559	17.5999	5.74286	13.0804	2.80277	7.71328	0.718267	3.36454	0.640653	5.88307	3.65276	8.56207	3.04589	2.34173
FAM134B	4.00108	0.80185	3.38286	30.8728	23.6978	2.6427	16.3019	10.1711	5.5978	1.0878	3.83941	0.150836	2.08811	0.934233	9.75683	0.176723	0.259587
RP11-347I19.8	0.708301	1.80764	1.36224	14.8276	8.78792	1.57625	5.84893	0.441443	1.89816	0	2.22597	3.18247	3.03701	1.57545	9.93671	8.13998	6.55225
SARDH	1.47215	1.30447	0.60322	9.44696	2.39409	0.602035	7.04775	0.408655	1.16908	0.847388	0.601716	0.25771	1.3403	0.413894	2.1583	0.629318	0.757854
RP11-730K11.1	0.363973	4.12366	0.716463	15.7913	5.91051	0.569503	7.84746	3.22233	0.661171	1.69812	3.28122	1.40816	0.760974	0.441992	0.721459	1.1529	0.846882
AC069513.4	0.258027	0.198603	0.423084	6.88248	3.37151	0.579804	3.69905	0.446187	0.495334	0.0258208	0.473678	0.0609529	0.626502	0.552559	1.43255	0.292903	0.356093
RP11-554I8.1	0	3.40171	1.2869	27.5913	19.5723	0	13.516	3.97959	0.72763	0	2.62954	0	0	0	0	0	0
AC010468.2	0	0	3.9207	34.2984	21.0191	0	16.7849	5.98015	9.37871	0	1.65487	0	0	0.473195	0	0	0
TRABD2A	1.81646	2.79323	17.5182	222.882	152.436	12.1716	90.8978	9.05456	34.5267	1.56316	19.1121	1.12534	3.46803	4.80921	46.67	3.77804	21.9558
EPHB6	20.8622	2.1284	6.87671	48.6	11.9666	12.8658	25.2826	6.50237	4.27934	8.14072	5.42569	0.681966	8.87287	21.7026	59.3975	3.05758	16.8954
AC093642.4	0	0.864952	1.09125	25.3763	13.2793	1.3175	17.1315	2.72926	2.49462	0.330372	2.6149	0	0.380349	0.837972	5.29494	1.41444	0.560137
PDK1	18.8855	19.8727	13.1047	75.2144	50.6676	22.8324	34.1024	9.90829	17.2968	12.1706	16.0642	21.4476	19.0673	18.0297	32.401	2.55867	455.479
HSBP1L1	9.84232	8.31964	6.62527	33.0356	20.5629	3.75276	17.1947	4.13462	12.2721	2.98594	6.84678	16.4562	6.0359	2.35691	12.94	4.20585	17.1233
RFESD	2.19517	4.96121	4.04322	18.6131	4.70732	1.24086	9.73536	5.43313	4.91891	0	4.88016	0.0731218	1.48577	2.43728	2.08121	6.36854	16.9213
RP11-15M15.1	0	0	0	1.52391	0	0.0334959	1.28739	0	0	0	0	0	0	0.23681	0	0	0.281639
GPA33	2.43285	7.57595	7.53336	63.0852	7.418	4.74273	37.426	0.888272	7.87008	0	11.0784	0.0289222	12.3803	0.719225	14.3431	0	0
GIMAP3P	0.272507	1.2056	0.583608	6.35055	0.754114	0	2.85098	1.00569	0.901711	0	0.648997	0	0.061223	0	0	0	0
LINC01550	3.4269	3.74588	17.2485	133.246	88.2817	3.34354	64.1049	24.8894	53.279	1.79308	8.39045	2.29875	5.08533	2.61159	7.93362	3.61223	2.53473
DBH-AS1	0	0.212906	0.0527102	3.59883	0.755781	0	2.22925	0.0183571	0	0	0.194239	0	0	0	0	0	0
CTD-2666L21.1	0.142496	6.63921	0.238536	9.03821	2.57542	1.76365	1.71868	0.461734	1.89863	0	2.43575	0.272051	0.0926556	2.28263	0.1685	0.576503	0
RP1-187B23.1	1.0008	0.45671	0.274892	6.55338	1.80689	0.227322	2.59519	0.553467	0.986423	0	0.506647	0.697109	1.00106	0.0764452	0.86707	0.173919	0.339524
ADPRM	15.5345	8.32469	13.7897	72.109	43.5711	37.5888	41.9352	10.7769	22.0029	4.49267	17.8109	12.0942	20.7203	17.3785	58.2997	14.5481	32.8584
LINC00243	1.59816	6.49064	5.41075	29.0198	8.54153	0.951745	20.7644	4.41995	11.8832	4.70572	6.789	3.93254	1.40909	1.2295	7.00474	1.07971	1.5394
AXIN2	0.0432023	0.353982	1.17273	20.8443	3.83072	5.21918	13.7859	1.5497	2.16618	0	2.34385	6.56371	0	1.30052	0	0.0189899	3.04995
FLJ27354	8.94833	1.87576	7.44025	26.3817	12.1777	6.75784	15.0421	5.21826	6.65283	0.0695075	4.91162	0.845601	6.4105	5.72508	42.5603	7.47932	34.1783
SATB1-AS1	0.424494	16.4484	5.56582	49.4987	33.5073	16.5444	17.9255	26.3586	29.3744	0.306181	5.85882	2.35128	1.1429	2.15267	6.31134	6.62862	0
PARK2	1.0209	2.43464	1.75108	12.1145	5.72839	7.26876	5.74625	2.11975	2.50732	0.490429	2.72872	1.2707	1.09625	2.26129	13.2557	2.34761	1.78737
LGALS17A	0.480929	0.277732	0.431188	7.54811	0.368082	0.201366	2.62647	0.369685	0.231457	0.0979835	0.301078	0.154667	0.31494	0.278745	0.282615	0.446034	6.49477
TRBV12-5	0	3.29842	3.45937	22.8116	10.4267	0	20.8667	1.82528	3.68725	0	1.90399	0	0	0	0	0	0
FBLN5	0.0862128	1.05004	1.97972	10.7915	5.59641	0.377487	7.09502	2.49442	4.86922	0.220443	2.25402	1.04161	0.0589381	0.753461	0.667869	0.896404	1.26534
LTBP3	5.46479	15.9546	5.66232	37.5209	27.2602	8.044	17.3223	14.526	17.1888	1.73639	9.40985	1.25496	6.40483	12.0847	27.1682	13.3	35.1602
TMIE	0.161966	0	0.213041	5.17976	0.840284	0	3.68833	0.416801	0.207178	0	0.143439	0	0.293797	0.174729	4.01019	0	0
MCF2L-AS1	0	0	1.68001	11.9239	5.05699	0.805776	7.302	2.39075	5.04301	0	1.62592	0	0	0.0219701	0	0.905324	2.1198
CHMP7	107.594	71.0511	51.211	343.863	180.452	249.3	243.735	52.3993	74.7994	14.1402	70.6193	32.1798	109.843	187.859	288.64	73.2157	476.416
PXYLP1	16.5352	21.1617	16.6215	42.7947	28.9951	3.79702	20.6569	7.291	19.0299	4.03682	15.1925	0.635264	9.59049	1.67226	26.7856	9.9399	4.97644
MAML2	11.0576	5.77729	5.68893	29.0895	18.8206	5.86854	17.3265	6.00434	9.19617	5.66034	9.06199	0	6.01768	7.53472	18.6216	1.87128	1.00327
PLXDC1	3.33854	29.933	19.697	71.414	47.0026	1.62925	30.0606	18.1652	74.9515	0.44318	26.0055	0.847214	1.68211	1.66805	4.72906	23.816	3.0365
NOSIP	68.6517	65.7819	76.9018	468.968	222.927	40.4972	299.014	71.0429	182.105	39.5502	110.838	41.2906	69.6874	50.3984	268.354	80.68	186.166
RGMB	0.158676	0.598039	0.406174	14.0506	5.98133	9.35003	8.58691	0.276809	2.05043	0.0396457	0.602796	0.0157462	0.490592	6.09092	1.01039	0.1239	11.0843
LINC01259	1.75302	1.63864	3.50229	11.0795	7.62326	0.498184	8.55751	3.77183	5.02999	0.813171	0.945098	0.791285	0.985134	0.709644	6.85432	0.776658	0
RHPN1	0	0.138606	1.07229	14.0044	8.54218	1.05407	7.973	5.15934	6.76389	0.152087	2.19133	0.436729	0.280452	1.44189	17.1963	12.9518	0.685012
CHRM3-AS2	0.330014	14.4646	13.5099	468.847	208.418	0.118861	204.689	63.3038	48.9665	0.181583	14.2677	119.479	3.67834	0.25485	0.55456	0.332364	0.120276
REG4	0	0	0.00676195	0.853921	5.20946	0	0.0392599	0	0.334716	0	0	0	0	0	0	0	0
RP3-477M7.5	0	0	0.263488	1.92958	96.9111	0	0.749765	0	0.485745	0	1.01085	0	0	0	0	0	0
SFRP5	0	0	0.0130703	0.0325777	2.76641	0	0.037657	0	0	0	0.0659733	0	0	0	0	0.045281	0
MXRA8	0.167348	0.039753	0.0506584	3.71098	20.5533	0	0.67892	0.11348	2.24986	0.0535487	0.0483258	0	0.44547	0.0423367	0.462154	0.631231	0.363738
NRCAM	0	0	0.0206174	3.73315	14.2785	0.0612978	0.361003	0	1.47265	0	0.381439	0	0	0.618044	0	0	0
CD248	0	0	0.725115	5.20628	39.3279	0	0.303875	0.439537	1.57941	0	0.939023	0	0	0.0798367	0	0	0
CA6	1.49942	1.17194	1.04332	10.0303	20.8048	1.31517	2.42263	0.86354	2.32791	0.540723	0.937093	0.871632	0.95414	1.16921	2.65431	0.947142	1.35642
DSC1	0.022491	0	0.19571	10.996	15.4399	0	1.13078	0	0.255126	0	0	0	0	0	0.0571206	0	0
GLIS3	0.981218	0	0	0.571522	3.59812	0	0.634155	0.257881	0.184993	0.126866	0	0	0.558976	0.0136902	0	0	0
S100B	0.287251	5.27065	0.744921	0.967003	22.3721	0.66022	0.509304	2.30629	21.3735	0.201972	1.43651	0.507394	4.96047	0.338673	30.5505	1.50946	0.757259
DSEL	0.317061	0.190795	0.226643	0.276507	2.82666	0.1519	0.80081	0.312092	0.295329	0.18517	0.602771	0.157683	0.274954	0.113417	0.591848	0.189604	0.23647
SLC7A3	0	0	0.735561	0	3.62096	0.136559	0.0394472	0	0	0	0.264145	0	0	0	0	0	0
ASIC1	0	0	0.0382496	0.353491	1.81097	0	0.144525	0	0	0	0	0	0	0	0	0.0617843	0
RP11-291B21.2	0	5.22152	46.8521	2.08538	232.278	0	2.18859	1.57334	29.3719	0	43.8708	0	0	0.367504	0	0	0
LRRN3	0.155373	0.418624	2.86324	126.156	150.91	0.988819	16.0292	0.700676	10.7814	0.0738473	2.89473	0.276845	1.19679	0.628974	1.87184	1.1465	0.494957
IQCA1	0	0	0.145721	0.0380123	1.89719	0.0310539	0.0871999	0.132656	0.190841	0	0.0391125	0	0	0.205903	0	0	0
RNF157-AS1	0	1.47354	0.375289	13.4252	21.5103	0	5.49197	0.339152	2.25291	0	1.48208	0	0	0	0	0	0
RP5-1184F4.7	2.12682	1.85608	0.934701	9.32174	8.5629	1.40165	3.5911	2.25163	1.69095	0.785419	1.15644	1.08235	2.37823	1.38921	4.22272	1.12521	2.53711
TMEM108	0.170379	0.20625	0.12493	0.214532	2.45016	0.147604	0.435998	0.131336	0.112749	0.0875527	0.118893	0.738977	0.326554	0.201545	0.570753	0.159974	4.48199
PCSK5	19.3084	7.32995	1.60681	28.4575	19.4382	1.24498	7.10772	2.51219	1.542	1.88427	2.1961	1.15835	4.9407	1.36215	51.924	2.20888	1.46243
ARHGEF4	0.525636	0.501211	1.07441	6.58852	10.545	0.37529	2.41928	0.96987	0.706387	1.06235	1.58576	0.245135	0.3921	0.428714	2.3333	8.7275	0.476075
AGBL3	0.760219	6.11346	5.97362	11.3354	29.4887	5.17058	6.20823	2.72092	4.74126	0.0700476	7.49657	0.984682	1.08972	7.46274	10.7508	11.8436	30.0391
RP11-61O1.2	0	0	1.51317	69.5901	54.523	0	14.8132	0.22403	5.27175	0	2.94232	0	0	0	0	0	0
AC093609.1	0.658485	4.52288	5.61174	2.73751	11.0859	0	1.11934	1.03241	6.80242	0.666839	5.56044	0	0.429531	0.0931157	1.43288	0	0
COL6A3	0.173391	0.117532	0.267381	0.79592	2.55302	0.223735	1.19235	0.129217	0.853755	0.130165	0.447267	0.215339	0.190999	0.127826	0.656159	0.196202	0.361633
PCSK6	0.617583	1.58815	0.863886	1.71763	3.96734	1.06841	0.845593	0.47042	2.22353	0.201288	1.76337	0.52364	1.9065	1.67281	1.80841	1.28295	2.86689
ANKRD31	0	0.104375	0.310418	1.36803	1.80075	0.041004	0.521817	0.136418	0.608738	0	0.236307	0.054342	0	0.0948444	0	0	0
CEP41	15.2011	14.83	14.5467	29.3538	51.8454	6.60724	16.0606	11.1294	23.393	1.2529	18.2283	14.8877	19.1495	10.3235	81.268	16.2167	43.574
CD8B	0	3.26135	454.916	12.502	582.064	0.0759858	11.5728	55.4554	37.368	0.0664101	16.5739	9.40811	0.0960158	0.00243214	0.416306	0.612595	0
ANAPC1P1	0.0708243	0.399808	2.80968	0.7649	4.83417	0.601868	0.60312	0.420855	0.827044	0.108407	0.441072	0.738157	0.285379	0.486261	0.954299	0.882348	1.30377
FCGBP	0.275515	5.02453	5.04331	3.82071	13.4271	2.59045	2.41606	1.56332	7.47204	0.0079939	6.21564	0.00327742	1.29257	0.557726	8.27082	0	0.0951273
SUCLG2-AS1	1.19555	3.69168	2.33524	8.44043	12.2066	3.49947	4.50453	1.83749	6.16567	0.721975	2.29337	0.588209	1.35593	0.865648	2.19204	1.10401	9.03787
SLC16A10	0.485834	0.407419	0.358058	5.60106	4.5775	0.409997	2.31984	0.44413	1.28034	0.233084	0.456724	0.803166	0.859209	0.673947	2.38828	0.447167	1.28152
CNN3	0.368438	0.215606	1.06521	7.86955	12.0254	7.23706	2.66578	1.58075	1.52071	0.295621	1.60682	0.0705201	0.553253	2.94783	1.41026	0	1.68072
HAVCR1	1.14901	10.6329	0.897652	28.8745	29.0202	0.31435	14.5836	0.462499	1.55761	0.315013	3.21182	0.482695	3.98622	0.268212	55.6152	0.874449	0.29418
NPAS2	0.174712	0.130181	0.128589	1.85218	2.70019	0.185121	0.875004	0.571554	0.224987	0.158449	0.143586	0.103855	0.395508	0.160344	0.62167	0.929369	0.295591
SCML1	12.5878	1.43874	0.479511	23.9578	19.68	7.6603	7.19353	0.307511	1.26563	1.0406	1.06333	0.214545	22.3851	2.75868	60.1521	2.70649	0
RP11-317F20.3	0.33838	1.30099	0.825655	2.28708	3.91522	1.82938	1.61381	0.421438	0.894904	0.234557	0.485642	2.39509	0.682914	0.789844	0.988885	0.107108	1.0299
SREBF1	11.6517	5.25561	5.48513	17.3892	19.6055	5.20102	10.9444	11.0586	14.4263	4.18808	9.17733	1.26845	16.1593	4.70329	27.3937	17.7188	21.4596
NT5E	0.50972	1.44043	4.50591	7.30989	56.9117	58.5077	7.22202	3.09499	10.1843	0.0522687	7.50449	0.0239741	0.874641	39.8996	4.19987	0.620939	20.1073
XKRX	0	0	0.0559935	1.96155	3.12057	2.99098	0.142297	0	0	0	0	0	0	0.959833	0	0	0.606928
MTUS1	0	0.0471134	1.56808	10.3359	11.7286	0.724985	6.37005	1.0721	1.0121	0	1.19364	0.0478412	0.288793	0.208787	0	0.253694	0.907469
GAL3ST4	1.16616	1.22202	0.351353	17.9297	12.9644	0.883305	8.31264	0.275748	1.87922	0.762692	1.96641	0.28301	0.948295	0.977249	1.90275	22.6832	0.526405
WHAMMP2	0.901814	5.73928	2.16641	7.95358	6.19802	1.17961	3.40378	0.766651	2.04314	0.553973	2.93717	0.829802	1.29278	0.926157	8.27171	2.47197	2.54868
PLAG1	2.09263	1.15515	0.473299	10.0507	10.0319	3.4152	4.33253	0.219655	1.42099	0.101603	0.476626	1.53526	1.84594	5.5622	3.30342	3.11168	8.49328
LMO7	5.88924	5.8035	7.53184	51.5167	37.8486	15.1808	21.7526	7.70163	14.3629	0.826747	11.9538	5.23302	7.5482	12.979	21.3933	11.8162	23.2142
RBM11	0	0	1.40494	10.664	15.8843	3.81145	4.30845	0.607458	2.33532	0.492445	0.640145	2.58045	0	4.32925	0	0	0
DFNB59	1.02892	0.156118	0.956126	2.28363	4.35079	1.10742	1.53412	0.608012	0.400449	0.0298648	0.378872	0	0.0286528	0.919858	8.53549	4.82813	3.827
ROBO1	0.875503	0.34336	0.219597	0.191883	3.42014	0.337977	0.28841	0.167089	0.526522	0.293447	0.233352	0.215487	0.783886	2.42947	4.66178	0.415897	4.02127
EPHA1	9.96093	3.5881	2.95587	44.8604	37.6027	1.67975	23.5249	3.37695	6.37417	14.5483	3.37233	6.50292	16.0291	1.75133	26.6597	12.7136	7.44834
FOXP1-AS1	18.7515	6.62354	7.38828	26.3723	32.7159	31.2905	20.5199	3.48557	8.24617	4.99699	5.81537	7.9057	20.7531	13.7525	49.2412	22.6626	8.04265
SOAT2	0	0	0.192518	0.474815	3.83136	0	1.2812	2.87637	2.72299	0	0.389658	0	0	0.0210637	0	0	0
NAA16	32.3628	27.4119	29.4385	49.1697	63.0696	21.1009	37.6955	20.3093	39.3557	3.14859	32.5608	17.3367	26.1772	11.9219	50.0851	21.2546	70.2826
PRKAR1B	2.57253	4.57615	6.01472	22.1512	25.7239	4.72667	9.65222	7.20172	11.2001	0.0230253	6.93805	0	2.59178	5.71068	18.4552	6.82429	47.1736
NELL2	0	1.98032	29.9796	195.806	325.269	1.08306	91.3894	37.3127	48.979	0.103044	32.423	0	0.236217	0.0399379	0.716017	0	0
RP11-415F23.2	7.50544	8.82927	9.86071	75.9794	75.1514	9.26156	33.3036	19.1519	20.1624	1.065	9.50194	2.34824	11.6563	3.84434	29.3005	8.35476	5.72035
RNF157	1.59978	3.15645	3.59573	20.2202	19.9706	1.16521	14.9618	8.17038	6.12855	0.93957	3.50594	0.574567	1.97815	0.935026	3.81594	1.32498	2.01645
P2RX6	0.424326	0.553625	0.271474	1.03997	3.51182	0.365141	0.718136	0.716519	0.787535	0.372189	0.178382	1.62838	0.641725	0.588686	0.93037	0.634101	0.242061
CRTAM	24.565	23.0792	33.9888	12.6458	42.2646	1.02396	3.49904	11.4553	20.6438	2.33317	46.6865	0.494225	20.9216	0.986079	63.3265	0.759178	2.09165
DNAH6	0.523033	0.65042	0.450588	2.78209	2.80608	0.463306	1.82538	0.348154	0.457386	0.0965517	0.727308	0.458775	0.744955	0.528758	2.45558	0.402471	0.211082
SIRPG-AS1	0.568579	0.657252	0.858789	8.04151	10.1518	0.113501	6.9831	2.97112	4.0133	0.350481	2.073	0.152767	0.320374	0.0521795	0.242057	0.595235	0.202783
CYP2J2	0	0.101498	0.23671	2.13923	2.87118	0.672726	0.35985	0	0.07929	0	0.119312	0	0	1.27906	0	2.98156	6.64474
RP11-277P12.20	0.25706	8.52759	7.76311	0.345977	7.88322	0.273606	0.221148	0.694918	6.095	0.110237	9.53779	0.164249	0.776169	0.11572	3.85165	0.498851	0
DIXDC1	0.217916	0.688122	0.498776	1.64387	2.90507	0.141265	1.73311	1.09044	0.262405	0.120973	0.223089	0.743375	0.32651	0.27828	0.881368	0.126971	0.999997
FAM153A	0.567826	0.539694	1.37592	35.1279	23.5066	1.0402	22.405	1.52333	3.68496	0.103956	2.32126	0.268817	0.681716	1.03573	5.24207	3.85733	0.89296
ACER1	1.01741	0.389204	0.342485	4.34074	3.71008	0.310974	2.35102	0.748992	1.30481	0.277066	0.530241	0.433294	0.833904	0.591859	2.54448	0.468461	0.201548
CLDN7	1.60665	0.936322	1.20199	1.75034	4.46734	2.3638	1.1041	2.62607	3.15717	0	0.865666	0	1.84842	0.366252	9.86387	0.219288	2.73131
CD8BP	0	0	5.1829	0	3.45917	0	0	0.517606	0	0	0	1.60492	0	0	0	0	0.575992
TRBV13	0	0.565006	28.7198	34.6369	48.2205	0	31.5924	0.823061	3.11576	0	0	0	0	0	0	0	0
SEC14L2	4.09222	4.27669	6.97419	43.3063	34.7393	8.12761	27.7397	6.8216	17.4456	0.119198	6.37974	0.925731	5.27125	4.9807	18.5118	6.62179	11.2478
RP11-415F23.4	1.45825	6.75171	7.09768	32.3557	28.8689	2.50299	18.5295	8.56271	11.8865	0	2.63086	1.62675	2.83219	1.06633	5.8392	3.15365	4.95774
ZNF391	0.268964	1.19936	2.48983	15.3295	12.0112	3.76151	7.72237	3.82242	1.32361	0.332157	2.47191	0.218328	0.129294	2.69079	0.85763	2.05471	0.917742
PRKCA	8.46844	4.11622	3.34088	25.9652	22.4932	1.13993	18.855	6.19121	3.97229	0.474687	3.65551	1.81173	4.35868	1.12178	32.1477	10.6917	2.65215
FAM153C	4.57998	2.29531	2.50691	8.72023	12.2361	1.79807	6.37737	1.65869	1.67008	1.79113	1.80494	1.87656	3.29821	2.85805	10.5321	12.0267	5.33206
MPP2	0	0	0.131278	1.9119	2.78812	0.146952	1.14179	0.427433	0.533459	0	0.13163	0	0	0	0	0	0.245902
OXNAD1	17.9986	22.6022	28.8735	214.992	177.349	13.2131	106.739	41.6638	70.8141	2.96759	24.2506	6.80077	22.6371	12.8267	70.1554	20.5738	64.255
DCHS1	0.262055	0.112144	0.29688	3.17464	2.67418	0.26134	1.45741	0.139238	0.633102	0	0.457909	0	0.584844	0.0159874	0.747647	1.93545	0
RHOXF1-AS1	0.341241	5.49829	4.89667	0.711533	5.47454	0.69832	1.13396	1.95748	4.52184	0.155962	4.97634	0.335197	0.83575	0.782834	5.52513	3.92697	0.853788
RP11-203J24.8	2.30274	1.15582	1.68839	15.8635	10.56	2.87672	8.28761	2.54517	3.0879	0.445555	1.38846	1.9804	3.09245	6.97288	6.26187	6.79502	7.25217
RP11-265P11.1	0	0	0	0.07408	0	12.7534	0.406347	0	0	0	0	0	0	0.393749	0	0	0
BMP3	0.0605879	0.0388055	0.0111876	0.0250917	0.0349159	2.51318	0.0462394	0.0336611	0.0265301	0.029339	0.0107255	0.037671	0.0458011	0.13594	0.23629	0.0565521	0.214702
KCNG1	0.311941	0.171378	0.0914825	0.188489	0.198783	13.7653	0.247306	0.0972075	0.205495	0.211573	0.21883	0.13768	0.345432	1.17843	0.770171	0.111582	0.244625
TCL1B	0.0857951	0.159221	0.0119229	0	0.277294	22.5085	0.0659012	0.184133	0	0.00197281	0.0380022	0.0362587	0.045957	0.235797	0.227244	13.2976	0.483183
LIX1	0.372004	0.43322	0.209861	0.167494	0.178171	13.7891	0.291553	0.174751	0.400969	0.135914	0.189556	0.36148	0.360912	2.04145	0.682288	0.274343	0.493523
LINC01013	0.359686	0.175344	0.13925	0.561171	0.221841	23.0693	0.316707	0.107203	0.274892	0.240669	0.169705	0.182637	0.306244	0.967573	0.968264	0.202402	1.59502
RP11-1070N10.6	1.2089e-09	0.0127317	0.107208	0.0260451	0.0698165	4.29469	0.0539427	0.0518573	0.138972	0.0885721	0.0577763	0.0433449	0.0464345	0.117799	0	1.96655	0
RP11-164H13.1	8.92586	1.97609	1.69235	1.65179	1.48204	30.921	1.93101	1.09227	2.22894	4.03447	0.988848	1.79284	3.96714	2.18664	6.51213	7.60181	1.7033
TCL6	6.67865	4.16952	3.43225	3.74328	2.3416	78.6843	5.91387	3.63685	5.70663	3.27908	2.18569	3.42231	6.37484	4.28446	10.9274	53.361	12.8918
LIX1-AS1	0.0516569	0.0291137	0.0632013	0	0.106688	17.7548	0.131562	0	0	0	0.0389412	0.0526974	0	3.086	0.63785	0.095829	0
COL19A1	1.04842	0.782438	0.566131	0.643272	0.673354	72.7257	0.796794	0.447736	0.483531	0.694776	0.575674	0.599802	0.971975	18.0671	0.878527	0.74826	8.66153
TCL1A	0.544843	0.715603	0.157704	0.47417	0.166969	1757.01	0.41044	0.167393	0.321064	0.317405	0.186673	0.413041	0.440894	34.3346	1.16858	1833.99	11.0035
ASH2LP1	0	0	0	0	0	7.40941	0	0	0	0	0	0	0	0.875432	0	0.719602	2.02464
LARGE1	0.576578	1.29181	0.481906	0.467951	0.290575	38.8686	0.599859	0.270571	0.349477	0.300423	0.530988	0.529498	0.893615	9.50631	3.42142	0.454481	16.0141
SNX29P2	6.77619	6.36831	2.61612	2.89678	1.90677	221.621	2.82229	0.820591	3.00649	0.667825	3.35117	2.16901	6.31524	65.635	77.7059	15.3396	13.4921
FAM111B	1.43034	1.28783	1.07231	1.22571	1.06716	22.2656	2.13887	0.646221	1.03003	0.588918	0.962584	1.36447	1.92179	14.5838	3.76515	2.28356	16.9277
IGHD	0.4688	0.66075	1.22922	0.370291	0.158921	2035.13	0.440659	0.123973	0.178243	0.73739	0.575208	0.20617	0.879246	445.106	0.496349	34.0704	20.6694
CORO2B	0	0	0	0	0	4.23964	0	0	0	0	0	0	0	0.711164	0	0	0
CTGF	0	0	0.0666241	0.0688156	0.0453757	4.27781	0.0516543	0	0.0235082	0.122274	0	0	0.0970365	0.0870552	0.110956	0.107477	0.296541
CD200	2.06197	1.34085	3.06343	8.11722	1.96771	142.712	4.93593	5.09804	1.17814	2.13026	2.9124	2.54268	1.7066	17.4939	8.67114	7.46053	14.9061
RP11-297B17.3	0.695939	1.16901	0.580159	0.595214	0.381297	29.3499	0.825751	0.670215	1.05968	0.353201	0.838897	0.444637	0.862082	11.2651	3.63961	1.45604	1.35149
MYBPC2	0	0	0	0	0	3.50084	0.00378632	0	0	0	0	0	0	0.413411	0.34565	0.748695	3.15211
AC002480.3	0	0	0	0.0182926	0	7.69704	0	0	0	0	0	0	0	3.4379	0	0	0
PCDH9	0.0921585	0.333564	0.0709233	0.116417	0.0632416	43.6802	0.133607	0.0901777	0.0540451	0.0597882	0.0833748	0.67475	0.132465	4.29371	0.268692	4.83499	0.153041
AP001056.1	9.99592	0.489782	0.574772	0.600889	0.401233	26.6969	0.759001	0.402355	0.838448	0.663419	0.612372	0.26299	8.98351	1.98626	48.3246	3.73616	27.2459
SNX22	6.1633	2.04391	2.16514	1.47804	1.32759	76.9781	2.3951	1.68408	3.59278	1.99054	2.61801	2.06249	8.38704	40.5484	26.1596	3.07793	11.047
FCER2	7.42601	0.285284	0.00114954	0.0356068	0.280344	420.778	0.0537968	0	0.0652933	0.717152	0	0.104666	3.65545	104.437	19.214	0	115.33
ZNF318	5.78346	8.09499	5.7706	6.13619	3.50945	62.1496	7.74034	3.73873	6.51515	0.927274	7.78912	1.23271	7.43531	8.62928	56.0508	3.18713	8.25672
CLCN4	2.14899	0	0	0	0	15.7261	0	0	0	4.99068	0	0.0350748	0.467903	2.85464	5.94553	0	1.24785
DBNDD1	0.0801538	0.042766	0.0590924	8.11919	0.954232	41.7043	2.01774	0.0878029	0.0525531	0	0.0485472	0	0.0153072	2.33486	0.10982	1.32247	3.8465
STEAP1B	0	0	0	0	0	10.8238	0	0	0	0	0	0	0	4.65273	0	0	0
SLC38A11	0	0.124621	0.000353048	0.20813	0	32.0686	0.0493068	0.00999925	0	0.0217751	0.122072	0.0260291	0.120627	9.31212	0.561428	2.55965	0.818385
GLYATL1P3	0	0	0	0	0	48.5169	0	0	0	0	0	0	0	20.3348	0	1.28239	0
ABCB4	0.0979669	1.00565	0.434624	0.0534554	0	38.3581	0.152952	0	0.0384231	0	0.113452	0	0.569565	14.9071	26.5334	1.42299	0.756591
VAV3-AS1	0	0.382766	0.100579	0	0	17.6655	0.0472698	0	0	0	0	0.408066	0	6.91282	1.37324	0	0
RP11-231C14.7	2.13137	2.0337	0.878546	0.968404	0.649849	9.58936	1.09378	0.306621	1.06514	0.399843	1.29418	0.620881	1.9171	3.29789	18.5512	1.80409	1.84654
VPREB3	0	0	0	0	0	87.2258	0	0	0	0.0860538	0	0	0	51.922	0	0	10.628
SNX29P1	2.2143	2.67928	1.47712	1.136	1.78053	44.1828	2.12161	0.792988	1.49764	1.07324	1.1579	1.17469	2.65479	20.0913	22.6173	46.2852	4.10618
ELL3	1.85093	0.393348	1.6015	1.99985	1.53706	49.2066	2.61223	0.108449	1.04589	0.0542052	1.38562	0.817044	0.621598	13.2814	7.27593	21.6322	0.307468
RP11-693J15.5	0.302932	0.168072	0.113859	0.180136	0.10504	16.3801	0.215065	0.10391	0.18218	0.212028	0.192554	0.169986	0.319824	7.4075	1.03919	2.03773	4.29486
GLYATL1P4	0	0	0	0	0	30.6153	0	0	0	0	0	0	0	9.39455	0	0	0
FCRL1	1.53389	1.0241	1.26914	0.994943	0.706293	1516.35	2.52728	0.939424	0.95795	2.58488	2.48534	3.49246	10.3418	625.462	5.60889	1.16162	286.858
RP11-142C4.6	0	0.380698	0	0	0	55.6733	0	0	0	0	0	0	0	23.7905	1.85473	0.180359	1.16231
MACROD2	3.4133	1.77912	1.49066	1.91393	1.82463	18.9744	2.03803	1.10414	1.73068	4.36299	1.70696	1.40361	4.55401	6.9944	7.61876	1.36956	10.4667
FAM177B	0.0916261	0.125328	0.0471345	0.139646	0	44.3689	0	0	0	0.37377	0	0.260977	0.345545	13.5404	0	27.5862	0
LINC00926	3.5022	2.35512	2.46269	2.60587	2.87268	732.213	4.06819	2.00526	2.28795	2.23142	4.58152	2.85492	5.03367	494.762	16.585	5.2652	33.3222
SYN3	2.21765	1.27511	0.65336	0.379646	0.471951	13.5285	0.870635	0.516802	1.17773	1.61616	1.17821	0.97156	2.09833	0.810947	11.8729	1.18211	0
IGHV5-78	0	0	0	0	0	240.225	0	0	0	0	0	0	0	131.593	0	5.5962	200.562
AC002480.5	0	0	0	0	0	14.2441	0.00447691	0	0	0	0	0	0	9.58895	0	0	0
RP11-693J15.4	0	0	0.047155	0.230044	0.182594	54.943	0.0976693	0.0725847	0.223601	0.412763	0.135154	0.00128971	0	40.0825	1.56652	10.6275	28.9211
TAPT1	25.2852	14.5289	10.0274	24.4536	14.1179	104.357	22.9127	13.0063	14.7931	9.66264	15.0094	10.695	22.2268	16.7242	116.369	35.7096	33.4238
SNX29	78.0772	20.9226	16.7571	36.3242	18.2674	217.764	27.8679	14.5007	20.2116	5.38598	15.1301	14.5861	57.3525	70.5824	171.892	80.3092	217.731
GLYATL1P1	0	0	0	0	0	11.4155	0	0	0	0	0	0	0.318575	4.00578	1.33365	0.26402	0
MIR5195	0	0	0	0	0	404.523	0	0	0	0	0	0	0	239.834	0	7.21258	170.113
PLPP5	23.6409	25.7335	29.5815	29.2923	17.3654	488.731	41.4992	35.2621	43.2528	5.72674	32.7405	38.3241	26.5745	121.579	105.465	53.1368	843.228
NETO1	0	0	0	0	0	5.83542	0	0	0	0	0	0	0	1.46108	0	0	0
ICOSLG	2.45669	0.304031	0.258657	0.844422	0.62039	13.079	1.83928	0.318798	0.459495	0.212296	0.293792	0.33023	2.80938	5.49926	13.1047	2.34878	6.74288
CLEC17A	3.99819	0.172709	0.0681502	0.16297	0.160416	124.422	0.279712	0.159144	0.126354	10.3797	0.124498	5.2463	3.26945	78.0008	121.983	0.235928	33.4382
CD22	12.6181	4.34675	1.20096	2.55146	1.64166	797.827	2.60199	1.56502	2.54847	4.50882	1.38686	4.80587	16.4256	438.082	98.3027	21.2206	23.6715
KCNH8	0	0	0	0	0.00635456	22.185	0	0	0	0	0	0	0	11.5115	1.26428	15.0973	0
CD72	7.5346	22.3791	10.2697	3.79555	3.74979	366.275	6.02836	10.0937	16.0075	0.231963	12.2104	1.7732	6.57729	118.122	177.876	31.4796	21.8478
Z84812.4	0.279241	0	0.00300935	0.159666	0	16.8848	0.108191	0.0446418	0.191444	1.68108	0	0	0.307912	7.37176	1.14406	0.564467	0
CHL1	0.0916233	0	0.0057636	0.106981	0	6.3753	0.0820988	0.0148074	0	0	0.0485551	0	0	3.45745	0	0.0578783	0
CNTNAP2	0.827484	0.784853	0.453564	0.967651	0.718298	23.0418	1.06307	0.678953	0.545282	0.636604	0.678317	0.802264	1.08646	12.0911	3.48075	1.17802	5.72999
PTPRK	2.04117	1.12055	3.44349	2.50581	24.8129	66.5828	3.91893	2.44404	3.65057	0.616374	4.87898	1.71766	2.07866	24.7595	6.66158	2.33716	7.68568
TCTN1	14.915	6.15076	6.17456	14.7093	9.64561	58.7951	9.26642	5.30339	8.12633	11.065	8.0532	4.15181	17.6309	30.2575	63.5825	31.6502	34.441
HLA-DOB	3.85067	1.4704	1.1398	0.648991	1.23344	467.776	1.52029	1.00947	1.53893	1.60138	2.04376	1.809	5.10973	324.619	326.143	13.4446	78.0489
PLEKHG1	0.328049	0.0680768	3.98663	0.184865	0.0850835	62.838	2.57209	0.932108	0.76817	0.185966	4.5292	0.0566276	0.248877	58.7105	1.8083	0.101096	7.595
CR2	0.815011	0.67542	0.828404	10.2709	11.2317	96.9876	4.35223	1.63421	1.82508	0.2646	7.95001	0.714411	1.3516	54.8591	1.2817	1.45142	51.1125
APBB2	3.42543	0.49254	0.460714	0.425412	0.422363	6.93467	0.753928	0.300435	0.400017	1.01652	0.360362	0.67081	1.51452	0.804596	3.97409	1.92138	7.34697
CRIP3	1.11293	2.98586	1.52165	2.78027	0.366281	32.0673	1.55057	1.49567	1.47727	0.616974	3.35768	0.251291	1.1043	7.49592	134.963	0	0.323853
MMP17	8.05547	0.0343324	0.028296	0	0.0214449	12.0574	0.0400207	0	0	0.099164	0.0471716	0.0299644	10.928	1.57433	9.86368	0	0
AL122127.25	0	0	0	0	1.65027	303.026	0	0	0	0	0	0.621769	0	136.088	0	14.1094	482.75
RP11-158I9.5	0	0.0701455	0.0671973	0.859388	0.662408	39.7756	3.12163	0.0732098	0.139932	0	0.414987	0	0.270726	39.0318	0.919484	0	0.436623
UGT8	0.306727	0.423175	0.508277	0.230657	0.217865	17.4779	0.537248	0.600752	0.628352	0.14779	0.436666	0.286229	0.389344	12.8057	1.39709	0.9109	37.9665
CCDC191	6.12323	4.35224	4.92638	6.13907	6.01053	41.1969	8.18926	4.23567	6.45897	2.48738	6.72649	3.14507	11.1917	26.7676	19.7381	11.1218	17.5415
MYO1B	0.459212	0.434894	0.206207	0.280359	0.415634	7.80012	0.656306	0.484162	1.3681	0.149537	0.320735	0.207179	0.324238	1.34226	0.636341	1.15078	0.620428
RAPGEF5	0	0	0	0	0	3.59538	0	0.0344802	0	0	0.184384	0.585672	0	0.928282	0	0	3.04621
2018-03-03	14.0765	8.02105	2.15753	16.4229	13.7188	114.615	15.585	5.22839	6.6735	9.18162	2.22112	5.10956	14.8667	55.5943	21.0631	12.2344	46.5913
FBLN7	0.165191	0.140516	0.179555	15.107	0.447829	0.191612	22.7382	0.980466	0.324293	0.125823	0.111649	0.205005	0.268946	0.140802	0.479038	0.2375	0.677974
TNFRSF4	0	4.2754	0.266424	0.972455	0	0	23.4398	0.868507	0.702784	0	1.10616	1.14405	0.198276	0.0042461	0	0.518953	3.3824
RP11-399B17.1	0	0	0	2.43501	0.0808241	0	3.35595	0	0	0	0	0	0	0	0	0	0
RP11-342D11.3	0	0.523665	5.61001	1.12336	0.367683	0	44.0314	0.427802	0.941456	0	2.67514	0	0	3.40861	0	0	5.0701
NEFL	0	0	0.198566	0.981141	0	0	8.66055	0	0	0	0	0	0	0	0	0	0
LINC00892	0	1.01897	2.92073	2.1583	0	0	24.0844	3.22872	3.93345	0	1.52327	0.0192364	0	0.0470974	0	0	0
CCR4	0.845393	0.836725	4.24523	1.91612	0.763445	0.821292	40.6016	0.901223	4.16034	0.584473	1.09515	0.678469	0.959481	0.565056	2.51176	0.886679	1.05547
CD40LG	0.323339	0.611349	2.74796	137.02	0.60359	0.278679	160.321	88.5462	91.8376	0.0715336	4.15751	0.271819	0.32431	0.229612	0.620195	0.283939	0.264541
TRAV8-4	0	0	13.4204	108.401	32.329	0	149.843	12.0972	5.42101	0	0.141407	0	0	0	0	0	0
TRAV9-2	0	0	23.1377	130.19	37.0288	0	156.949	11.8519	2.87321	0	0.309432	0	0	0.146285	0	0	0
ST6GALNAC1	0.732753	0.327828	0.096218	4.16797	0	0	10.8878	0.15124	0.82072	0.174032	0	0.469603	0.4503	0.257672	0.923659	0	0
TRAV26-1	0	0	43.0243	77.4528	15.5388	0	85.5723	0	5.05627	0	0.644052	0	0	0	0	0	0
TRBV10-3	0	0	15.5473	104.409	28.2354	0	108.851	10.8421	5.96537	0	1.52046	0	0	0	0	0	0
MAL	0	0.180841	4.70763	231.176	90.6741	0.293259	146.44	1.46566	10.6712	0.188867	15.6157	0.0641075	0.284557	1.29843	0.766439	1.20014	1.62191
LINC01727	0	0	0.0206746	0	0	0	4.6102	0	0	0	0	0	0	0	0	0	0
FOXP3	0.0388508	0	0.210452	0.681255	0.10648	0.191778	17.5282	0.274011	0.363148	0	0	0	0.18172	0.0263729	0.649483	0.0739677	0.116591
HPCAL4	0	0	0.552586	6.0768	4.62293	0	15.2112	1.35535	1.77287	0	0.995471	0	0	0	2.03519	0.0148398	0
TRBV18	0	0	11.0938	72.9443	12.2607	0	73.8709	1.21004	6.14036	0	0.859246	0	0	0.0928329	0	0	0
TRBV7-2	2.48304	0.253761	31.0842	138.298	36.8436	0.24658	186.541	7.33252	7.0138	0	0.948518	0	3.84149	0	28.2404	9.47482	0
CTLA4	0	0	4.86284	12.3745	3.25351	0	50.1994	1.41842	1.94678	0	0.191311	0	0.213685	0.00329778	1.1498	0	2.11401
TRAV41	0	0	15.1482	71.1369	28.4495	0	69.8876	0	3.88776	0	2.20769	0	0	0	0	0	0
TRBV5-4	0	2.22838	14.7251	68.6913	26.4915	0	77.0874	2.53855	3.31404	0	3.72953	0	0	0.141819	0	0	0
RNF214	13.5259	7.44418	11.8826	12.0488	9.80919	10.442	48.9716	7.72064	11.5865	1.27349	11.1338	4.29099	21.3972	10.0531	51.3491	12.3633	52.7042
TRAV23DV6	0	0	5.89749	81.027	19.1484	0	104.764	4.92941	2.38985	0	0.613941	0	0	0	0	0	0
ICOS	0	1.39078	20.4524	64.0634	21.5528	0.038572	90.3286	13.5083	16.1352	0	6.80199	0	0.347623	0.00964612	0	0.0302476	0
LINC00544	0	0	0.16575	1.78976	0.950209	0.271454	6.87437	0	0	0	0	0	0	0.173719	0	0	4.07517
TRBV12-3	0	1.45413	21.3959	122.533	34.4306	0	150.201	3.10185	3.75447	0	0.919643	0	0	0	0	0	0
ISM1	0	0	0.0702171	1.88164	0.282916	0	3.71923	0.0593376	0	0	0	0	0	0	0	0	0
DUSP16	0.810635	4.27743	5.94927	10.2364	7.85909	3.53182	48.8356	32.6734	13.0834	2.33292	5.43318	3.58333	2.75182	3.44944	30.1801	2.84281	11.8693
TRAV12-3	0	0	43.3281	136.672	68.0324	0	166.03	6.86826	11.6957	0	0.344197	0	0	0	1.16639	0	0
TRBV5-1	0	0.0906236	35.299	148.245	31.1895	0	126.297	1.50583	8.45993	0	1.69992	0	0	0	0	0	0
TRAV13-2	0	2.90131	76.5515	108.67	51.32	0	201.022	20.0313	6.41131	0	0.182125	0	0	0	0	0	0
TRBV6-6	0	0	11.4368	94.9336	29.6531	0	77.2319	45.3656	2.56856	0	0	0	0	0	0	0	0
CASP1P2	0	0	0.0945346	1.40258	0	0	4.73758	0.907236	0.829568	0	0	0	0.055383	0.00842453	0	0	6.27706
TRAV8-2	0	0	25.8437	71.9111	31.109	0	86.0252	28.2389	3.39496	0	0.314753	0	0	0	0	0	0
TRAV8-1	0	0	11.198	34.9769	24.0818	0	58.2157	10.7643	2.19965	0	0	0	0	0	0	0	0
ADAM23	0	0	0.0142187	0.469807	0	0.380962	4.82891	0	0	0	0.0426456	0	0	0	0	0	0
TRBV19	0	0.13511	39.9167	142.077	73.348	0	131.047	18.1332	9.51599	0	2.57316	0	0	0	0	0	0
TRAV13-1	0	0	79.1063	280.507	96.1433	0	253.828	89.6011	15.9663	0	0	0	0	0	0	0	0
TRBV5-5	0	2.21907	7.82958	32.132	16.724	0.687593	37.1086	3.22313	5.06787	0	2.96898	0	0	0	0	0	0
ZDHHC11B	0	0.277036	0.686735	0.838814	0.100088	0	9.01004	0.559235	2.34069	0.0599936	0.158407	0.120667	0.0379197	0.00764558	0	0	0
FAAH2	0	0	4.61298	24.4177	6.02144	0	58.0279	9.55471	6.09835	0	2.18062	0.0234909	0	8.80242	0	8.68921	11.4506
HSD11B1	0.269278	0.296216	0.0776069	0	0	0	3.01225	0.441544	0	0	0	0.0570989	0	0	0.907167	0	4.0202
TRAV17	0	0	33.0325	71.6914	35.6623	0	86.9924	7.27587	4.48234	0	0	0	0	0	0	0	0
TRBV2	0	0	22.6645	78.3299	44.9991	0.212796	90.1581	1.99017	7.88574	0	1.08229	0	0	0	0	19.7239	0
TRBV20-1	0	0.230493	46.2897	212.595	85.2638	0.245066	288.759	197.128	16.3393	0	1.9036	0	0	0.125091	0	1.73927	1.17163
TRAV8-6	0	0	19.2294	69.3885	28.128	0	79.4379	10.8388	3.45449	0	0	0	0	0	0	0	0
TRAV2	0	0	45.9737	89.3168	41.4924	0	106.814	70.6178	7.03558	0	0	0	0	0	0	0	0
TRAV12-1	0	0	51.708	170.732	153.203	0	213.096	37.0971	5.32082	0	0.447064	0	0	0	0	0.573307	0
RPL5P13	0	0	0.689521	3.24949	1.31951	0	6.18074	0.0883973	0.275476	0	1.13086	0	0	0	0	0	0
TRBV5-6	0	2.43068	36.9078	70.8303	49.7182	0	84.5178	0.929115	5.70454	0	1.79535	0	0	0.111792	0	0	0
TRAV16	0	0	25.6616	100.623	26.6455	0	101.248	27.3236	8.46397	0	0	0	0	0	0	0	0
LINC00402	0.104493	0.0335863	5.44519	31.9759	23.2471	0.125725	38.2784	0.121165	2.30967	0.0415848	3.44907	0.075332	0.0745898	0.0579049	0.172254	0.067689	0.204674
TRAV6	0	0	9.61816	31.277	12.0051	0	39.574	13.8938	3.67716	0	0	0	0	0	0	0	0
AP3M2	5.77885	17.2997	19.2573	70.5848	12.1263	13.727	102.42	9.68544	27.2778	1.68718	22.2152	3.40956	14.4884	13.6811	38.2457	30.283	33.4137
TRAV25	0	0	19.6211	45.6701	27.6878	0	51.9971	2.33075	3.69594	0	0	0	0	0	0	0	0
TRAV21	0	0	110.555	156.878	124.533	0.327715	216.058	12.8662	19.5359	0	2.18336	0	0	0	0	0	0
TRAV35	0	0	53.4826	69.3969	32.9978	0	83.8952	1.93821	7.07789	0	1.3404	0	0	0	0	0	0
INPP4B	0.901115	2.96276	33.9625	109.484	43.1052	0.227428	180.578	31.0607	77.1767	0.0508469	20.8854	0.515767	0.700829	0.119559	9.43431	1.10946	1.8642
CD28	8.45806	0.34066	10.3218	77.9496	30.9762	0.680921	124.78	58.9712	62.6722	4.80164	6.61595	1.13394	7.16019	0.519638	10.6289	0.364123	0.883005
TRAV3	0	0	18.3347	43.6128	35.8986	0	58.0592	9.28389	3.45041	0	0	0	0	0	0	0	0
HAPLN3	1.28568	3.90468	8.15433	66.6858	46.2957	2.98177	87.4963	13.4843	13.2979	0	10.8997	0.051498	1.1818	2.00936	23.299	2.27263	2.62994
TRAV20	0	0	24.1856	52.7882	43.1675	0	75.4167	3.59475	2.43846	0	0	0	0	0	0	0	0
TRAV36DV7	0	0	30.9225	36.8901	17.3748	0	46.5928	0	5.08688	0	1.16992	0	0	0	0	0	0
TRBV1	0	0	4.05996	49.0783	14.3011	0	41.3413	2.41033	8.18355	0	0	0	0	0	0	57.4187	0
TRBV3-1	0	0	40.564	152.436	51.8517	0.273685	106.937	35.2124	15.0714	0	2.34353	0	0	0	0	0	0
TRBV11-2	0	0	19.9422	86.2144	55.0303	0	81.3315	4.55828	4.66897	0	3.61701	0	0	0	0	0	0
PI16	0	2.26444	3.95634	5.17593	0.846039	1.59858	31.767	0.670008	0.462046	0.157128	3.7275	0	0	0.812996	0	0.670904	0.38571
TRBV4-1	0	0	89.3196	141.107	113.058	0	422.725	19.5865	13.5826	0	1.13284	0	0	0	0	0.472874	0
TRAV8-3	0	1.17416	197.858	360.703	157.197	0	323.093	83.749	13.5031	0	1.27923	0	0	0	1.60519	2.43805	0
HKDC1	0	0.0155785	0.0820057	8.85726	4.02299	0	8.30741	0.520319	2.62889	0.0131469	1.48256	0	0	0	0	0	0
TRAV26-2	0	0	18.6545	89.4073	30.391	0	76.5521	1.03272	16.3455	0	0.969368	0	0	0	0	0	0
TRAV29DV5	0	0	51.5172	107.092	61.0914	0.346564	116.504	0.723722	25.8434	0	33.5256	0	0	0	0	0	0
FAM201A	0	0.0422069	0.165472	1.17028	0.296928	0	3.54413	0.578977	0.887012	0.114179	0.107716	0.0225929	0.117765	0.0655849	0	0.04215	0.20573
TSPAN18	0	0.648036	0.326524	5.99387	0.941365	1.1545	10.013	4.69733	2.84705	0.707655	0.450837	0.0876786	0.588759	1.3907	0	1.56534	36.488
TRAV4	0	0	22.9784	56.13	58.9718	0	67.8046	27.905	7.69004	0	0.307822	0	0	0	0	0	0
TRBV25-1	0	4.5595	4.82808	42.389	20.6127	0	46.6276	12.1235	7.62887	0	2.11871	0	0.265102	0	0	0	0
TRBV6-5	0	0.840749	30.662	172.623	80.0363	0	150.245	31.2053	4.04175	0	0.351988	0.611309	0	0	0	0	0
TRBV24-1	0	0.952798	35.7289	61.6023	26.3595	0.527938	69.8653	28.3714	3.44693	0	3.93302	0	0	0.114177	0	0	0
DAB2IP	0	0	0	0	0	0	0.00186124	2.02013	0.0151541	0	0.0217818	0	0	0	0	0	0
RBM24	0	0	0	0	0	0	0.0043103	2.56429	0	0	0	0	0	0	0	0	0
SLC4A10	1.11218	2.54278	1.11564	1.89425	1.20031	0.298436	6.52549	138.36	14.5052	1.16299	1.34167	1.0204	1.63974	0.195155	2.53951	0.537549	0.739077
PRSS35	0	0	0.125917	0	0	0	0.372861	8.09989	1.42451	0	0	0	0	0	0	0	0
SCART1	0.588596	0.619895	0.619061	0.761446	0.42818	0.852719	2.98419	18.4976	0.85184	0.358059	0.667908	0.618643	3.03333	0.735626	2.21504	0.67636	2.01872
IL23R	0.300944	0.572078	0.508608	0.374517	0.179957	0.0861557	3.65294	38.1625	7.87082	0.107483	0.52788	0.141153	0.265508	0.14907	0.774009	0.175431	0.751237
ME1	4.60415	0.112072	0.126362	0.0333418	0	0.333098	0.822222	25.5621	5.89445	0	0.236762	0	0.963961	0.108601	0.0850376	0.178776	0
DKK2	0	0.407901	0.00108984	0	0	0	0	2.07413	0	0	0	0	0	0	0	0	0
LINC01644	0	0	0.0653857	0	0	0	3.52439	22.0382	0.398528	0	0	0	0	0	0	0	0
FLT4	0.500968	0.2264	1.09114	0.638225	2.25136	0.202357	2.11843	19.5745	6.1068	0.25201	0.951621	0.159329	0.353433	0.225347	1.03549	0.657221	0.738409
ADAM12	0.843101	0.187115	0.157071	0	0	0.100994	5.32666	25.4699	0.522913	0	0.0527832	0.0236475	0.0727668	0.0476614	0.276847	0	0
TRBV6-4	0	0	0.896953	15.8975	6.33736	0	22.6625	568.076	13.2161	0	0.459141	0	0	0	0	0	0
RP11-21J7.1	0	0	0.0779539	0	0	0	5.72751	24.4539	0	0	0	0	0	0	0	0	0
LTK	0	0.233598	0.394145	0.748673	0	0.282634	5.93353	44.2403	2.51435	0	0.736959	0	0.0357618	2.96234	2.60437	37.3746	95.624
COLQ	4.39978	44.6653	4.11051	4.00141	3.72625	1.34348	14.9837	113.584	26.9038	0.371673	11.3635	1.81789	2.96035	2.19081	6.54911	7.69894	12.0622
RORC	0.414389	0.479718	1.1027	1.13009	0.298151	0.369785	30.0044	95.581	8.55318	0.176901	1.34184	0.184311	0.669977	0.227302	1.14381	0.309157	0.159097
TSPAN15	0	1.21263	0.527309	1.68383	0.202564	0	9.6948	31.2325	1.52914	0	1.044	0	1.18601	0	13.367	0	0
PLEKHA7	0.73554	0.103537	0.190884	1.88428	0.372807	0.30644	3.60824	19.9496	1.82969	0.0482536	0.217489	0.0448964	0.232617	1.19082	16.6481	5.35024	66.8536
RP11-98G13.1	0	0	0.0342961	0	0	0	2.38312	7.27909	0	0	0	0	0	0	0	0	0
USP13	1.53529	1.80578	1.25297	2.17833	1.49665	3.01588	3.71204	19.1923	3.10028	0.0457418	2.85766	0.333318	3.50416	2.21302	15.7028	5.27756	12.0732
TMEM171	0	0.572327	0.602854	0	0	0	0.375715	9.86179	3.7112	0	0.104217	0	0	0	0	0	0
ROR2	0	0.19515	0.178909	0	0	0	1.67945	10.5871	0.250071	0	0.0584506	0	0	0.292336	0	0	2.91852
DKK3	0	0.249207	2.30442	0.376986	5.00006	0.0672282	2.24229	28.0449	12.1599	0	5.32743	0.236718	0	0.0136702	0	0	0
CXCR6	0.365921	7.80158	14.8913	1.85371	1.07392	0.583647	18.2004	168.269	130.956	0	14.6191	0.123064	1.38691	0.527894	0.953676	1.47778	0
CPNE7	0	0.0201859	0.607164	0	0	0	3.29734	11.9011	4.69654	0	0.611268	0	0	0	0	0	0.121488
FSD1	1.46857	9.64013	0.777024	1.96335	2.91934	2.96236	2.46502	12.165	0.654434	0.776086	1.40626	0.59258	1.31855	0.879002	1.34996	4.29677	1.60633
ELOVL4	0	0.0996301	2.67696	0.549824	0.808983	0	5.75219	15.2254	1.77356	0	0.539658	0	0	0	0	0	0
B3GALT2	0.236824	0.13889	0.357985	0.161329	0.232084	0.510922	2.24328	5.30999	0.442869	0.100776	0.114824	0.215106	0.299681	0.113925	0.754403	0.72842	0.888494
TRAV1-2	0	0	128.163	42.888	71.9842	0	62.6972	1488.6	2.84278	0	0.635898	0	0	0	0	0	0
IL17RE	0.859738	0.194143	0.334551	0.160005	0.318669	0.345888	4.01042	8.92937	0.622136	0.41682	0.434752	0.994281	0.471244	0.202191	1.79714	0.577984	0.994219
KIAA1217	0	0	0	0	0	0	0.134158	1.60902	0	0	0	0.896767	0	0.0045728	0	0	0
RAB6B	0.566653	1.57159	1.21874	1.01799	0.647454	0.659867	1.31821	6.09254	1.57653	0	1.96238	0	0.157673	0.606317	1.17132	1.0121	2.47743
IL4I1	10.9569	0.695623	0.161055	0.439587	0.0187771	1.49393	4.4868	12.0323	1.78501	0	0.215577	0	4.90795	0.452257	59.7719	0.444883	1.12448
KIF5C	0.0361686	0.368852	1.06136	1.35032	0.682732	0.910233	6.11143	12.8591	2.5985	0.224634	1.01087	0.0506459	2.0016	1.6098	0.290455	0.486739	0.984612
IGFBP4	0	2.35342	0.773094	0.488443	0	7.43831	4.16058	12.4757	12.7318	0	0.4806	0	0.0288769	0.594941	0.542451	0.0632877	0
NTN4	0	0.917543	1.87768	0.484005	0	0	3.60729	9.88353	0.775145	0	2.12084	0	0	0	0	0	0
CYP2E1	0.0354683	0.0784699	0.482859	0.14195	0.646945	0.0484319	1.95477	6.17979	0.0817164	0.0110127	0.0369477	0.00980277	0.833316	0.374079	38.8837	0.321213	4.45914
EEF1A1P14	0.675209	0.171776	0.290018	0.487105	0.525832	0.173017	2.10036	3.2436	0.580698	0	0.391953	0.0848746	0.301761	0.422537	1.72128	0.64166	1.43954
ZBTB16	23.3443	143.105	3.73875	8.61044	4.78966	32.7615	22.3466	203.867	237.71	1.35796	28.8029	4.60838	23.4435	3.33719	6.94482	0.922342	3.76997
LINC00612	0	4.45976	14.6038	1.07776	0.322957	0.0914078	5.05664	23.6449	26.4624	0	16.3879	3.73771	0.131053	0.0648846	0.794421	0.237791	0
AL450992.2	0	2.72984	6.15083	1.0272	1.11214	0.166852	16.8348	38.6858	17.4778	0	3.17341	0	0	0	0	9.79041	3.20204
TPT1P12	0	2.98001	7.46776	1.22746	0.406779	0	3.76669	19.811	21.3015	0	11.7914	5.00274	0	0.0959796	0	0	0
GTF3C1	24.5461	99.8937	63.4674	16.5284	10.8828	15.2263	27.0284	79.2134	48.2867	6.00205	62.1832	6.91576	29.2314	13.6195	93.3614	36.4985	59.8028
AGAP1	0.0451105	2.15564	2.55274	0.155327	0	0.0250706	1.92132	6.46877	5.07636	0	2.63515	0.0960993	0	0.0341027	0.123711	0.0326696	0.113172
A2M-AS1	2.19001	7.05222	14.5994	0.900673	0.900076	0.212199	6.73509	33.4022	33.0238	0	18.8289	2.99102	0	0.0517184	11.85	4.56341	0
GFPT2	0	1.56378	5.07793	0.712606	0	0	2.90202	8.19128	2.65543	0	5.93845	0	0	0	0	0	0
CYTH3	3.32077	9.25878	5.29661	2.61982	1.26475	4.36119	5.89938	21.858	21.6456	0.664647	3.23475	4.82337	9.21126	1.48234	20.4554	11.5101	1.05174
ARSJ	1.40085	1.86993	0.612716	0.720709	0.515109	0.503038	0.942563	3.10675	1.38635	0.278859	0.815563	0.134446	0.513809	0.538791	1.42691	0	0.756934
BTG1P1	0	11.5184	27.7442	2.02206	0.827899	0	13.0399	59.5597	64.3745	0	32.4317	2.69662	0	0.509068	0	0	0.794986
KLRB1	0	130.096	41.9607	3.44811	0.265563	2.10279	87.8702	391.363	277.192	0.158435	100.725	0.0954854	2.2871	1.52789	0.3826	1.25632	3.04988
CFH	2.21643	0.641174	10.1907	0.5072	0.059748	0.0403327	17.1299	28.6057	5.44382	0.0620966	10.0083	0.0297574	0.138632	0.0231275	0.831641	0.323369	0.0629704
KRT17P8	0	2.1702	4.75809	0	0	0	1.9832	9.51449	8.13602	0	5.95466	0.81433	0	0	0.356016	0	0
NCR3LG1	3.6369	0.697157	0.494567	0.216932	0.430651	0.0457079	0.608748	2.8188	1.79793	0.0146641	1.28298	0.0684291	1.26258	0.0907509	1.57664	0.131538	0.0367696
PZP	0.0387634	14.9316	30.3914	2.03449	1.14647	0.17348	13.5022	66.3976	64.8248	0	31.3463	11.5051	0.585761	0.912823	0.628005	0.117544	1.0219
AC007278.2	0	5.6348	0.313262	0	0	0	0.506426	4.12162	5.43722	2.33822	1.84145	0.123617	0	0	0	0.0820859	0
THEM5	0	1.6517	2.33818	0.642902	0.59321	1.55556	9.80696	15.7015	9.62463	0	2.08699	0	0	0.536211	0	5.18852	1.30549
TRBV6-2	0	0	13.7695	61.5721	42.5817	0	70.7588	159.917	4.86299	0	1.07088	0	0	0	0	0	0
TBC1D31	10.208	45.6515	20.7336	12.5545	8.9831	4.04682	13.8868	37.6384	33.3462	0.805283	23.7944	4.90208	9.85379	5.15899	37.8687	9.34689	23.3429
NCR3	0.7462	94.0962	54.2392	5.35052	9.61709	22.8345	16.108	214.408	122.31	0.808311	101.949	0.488796	5.8999	41.38	1.2879	0	2.38795
SLC17A3	0	2.07739	0.920885	0	0	0	4.15538	7.80179	7.65383	0	2.00359	0.0774829	0	0	0	0	0
LINC00987	0.0738394	2.81917	8.59979	0.571859	0.481787	0.0968852	3.58615	12.8692	17.7885	0	9.36902	2.03231	0.0385378	0.305977	0.740301	13.6075	0
HNRNPA1P34	0.109827	2.49516	3.21537	0.185752	0.0988234	0	1.48504	7.81435	7.90436	0	4.25047	2.4258	0	0.0331847	0.372381	0	0
A2MP1	0	3.79968	13.6503	1.11839	1.1928	0.149706	5.45414	21.0402	20.7534	0	17.3076	3.23687	0.0383395	0.00869038	1.91775	0.199829	0
CCR5	10.3862	4.76258	16.8692	0.594234	0	0.307221	9.01099	37.8501	32.7117	0.210252	9.4605	12.6296	5.65677	0.448118	177.91	46.0315	0
WHRN	2.72895	6.62275	8.12892	0.725887	3.09799	3.37992	10.054	23.5503	17.8701	3.62843	12.5632	0.142086	0.169541	6.31312	9.42953	1.00368	4.09437
CERK	19.3315	22.174	13.3937	18.2126	14.6006	9.08489	36.5952	52.481	45.1681	10.338	12.8449	2.91397	53.4093	6.44346	116.012	24.8588	64.7011
VDAC2P2	0	2.54032	8.46829	0.48115	0	0	2.37859	9.82451	12.4554	0	5.64912	2.5028	0.221389	0	0	0	0
PHACTR2	26.8104	5.55167	8.00018	12.1556	2.59534	1.03496	22.17	38.9706	35.2742	4.00144	8.7953	6.35299	26.0766	2.77804	107.105	21.7387	10.0874
LONRF3	10.88	4.10141	1.80401	1.95901	1.45058	0.521411	3.09989	6.69581	4.32347	0.594804	3.20458	0.0673317	1.02724	0.257423	7.97706	0.180738	0.59583
GZMK	0	33.8426	115.966	4.32029	4.81156	0.271637	81.0999	416.187	660.848	0	68.2393	0.0565034	0.738674	0.402207	0.177503	0	0.206645
TMIGD2	0.106998	35.1218	1.747	46.6447	33.0065	0.516071	15.3639	50.6666	5.86472	0	2.8917	0.357239	1.05811	0.511723	0.392317	102.298	0
FYCO1	11.3467	11.2923	11.4817	6.47746	5.08977	6.87287	14.7771	22.0373	21.0252	0.709013	13.2927	3.43996	12.9612	4.38612	14.8646	23.687	8.96165
MYBL1	0.304241	39.1599	27.8199	1.91778	1.27782	1.94692	14.0761	36.8954	45.5913	0.0454406	32.5585	0.197333	1.30476	0.48473	2.71689	0.0307294	2.4502
WDR86-AS1	2.93657	4.55898	8.04441	4.42286	1.42002	0.496073	35.5844	46.6246	23.9015	0.356561	8.7452	0.704777	1.36328	0.853873	2.07352	0.933395	1.46877
ABCB1	0	82.6692	27.2041	4.52751	17.7105	10.4792	17.4668	69.9007	69.2314	0.378704	46.6722	0.00668615	2.10211	2.07028	0	0.244504	9.78901
PHACTR2-AS1	5.97944	3.63425	2.08709	1.24266	0.365684	0.285264	7.58939	11.9232	8.65224	0.0264458	1.79646	4.62077	1.686	0.898064	19.0552	0.24848	0.643022
TRBV6-1	0	0	26.202	109.425	45.2449	0	172.178	226.864	12.0327	0	2.2885	0	0	0	0	0	0
DPP4	1.12033	2.60989	6.19549	71.8839	36.4137	0.61855	97.2112	183.646	99.9773	0.267332	3.48329	0.310105	1.88281	0.556919	29.8144	67.547	3.4147
COL5A3	0	0	0.0490775	0	0	0	1.0508	2.07886	0.0915309	0	0.0101525	0	0	0	0	0	0
TRDV2	0	1.49738	1.31316	12.6901	0.148185	0	5.51479	0	2908.62	0	179.449	1.38572	0	0	0	0.211088	0
TRGJP	0	41.4737	35.4232	0	2.1333	0	0.85967	47.7305	979.906	0	109.056	0	0	0	0	0	0
TRGV9	0.342535	13.5359	104.236	4.14306	0.196588	0.546069	34.289	32.4116	691.106	0.0774376	143.451	0	0.390348	0.149802	0	0	0.130191
KLRC1	4.24143	253.187	47.3546	2.80261	3.37001	5.78702	5.09083	27.2471	612.664	4.44122	49.0393	2.50008	9.78357	4.84202	16.97	2.25306	5.0599
PLPP2	1.24394	1.09925	0.945715	0.724887	0.562948	0.78994	3.09449	7.89322	13.8303	0.824427	1.89672	0.922561	1.59913	2.02146	3.68775	1.24397	6.38394
IL12RB2	0.122207	30.3864	2.49238	2.19659	0.501468	0.294908	12.358	20.7768	94.2475	0.0517073	4.06428	0.0888828	1.24945	0.302937	0.898404	0.0764423	0.890557
EPHX4	0.849574	4.45902	5.81666	0.827728	0.66698	0.782723	2.22565	0.935283	14.1352	0.428438	2.65038	0.455207	1.28411	0.42705	2.62431	0.775167	0.806955
TRGC1	0.0693458	109.134	98.9844	8.54584	4.44459	1.06119	32.3275	123.364	900.609	0.0776643	261.46	0.0976917	2.32065	0.475593	0.197975	0.100878	2.08394
TFCP2L1	0.381535	0.145773	0.466151	0.0478425	0.03531	0.0292193	0.236519	0.00768608	2.42887	0	0.123484	0.00877805	0.384458	0.15458	0.20695	0.0241996	0.0482032
LAG3	0	6.31987	16.1852	0.9424	0.643845	0	3.59413	17.1684	36.724	0.0835204	22.4585	0	0.021396	0.0549955	1.12363	0.410263	0
AF131217.1	0	9.063	3.88261	2.71981	2.50452	0.915908	3.51679	9.95419	17.9543	0	4.41846	0	0.176177	0.743661	1.39109	0.422899	0.999388
SYNM	0	0.243	2.10127	1.06788	0	0	1.87831	1.84596	9.25542	0	6.60077	0.197562	0.0567251	0.0718521	0.751633	0	2.33837
JAKMIP1	0.0711058	19.5442	36.2753	0.603112	0.0191019	0.544479	18.6195	15.3826	60.1436	0.0480619	38.0171	0.017872	0.374259	1.13264	0	0.0388194	8.79594
BOLA2B	1.45732	7.32045	10.1657	3.99465	3.64849	5.9662	6.07384	6.38017	20.8374	0.208801	7.07028	0.833729	9.54687	9.19585	23.5878	12.1559	133.445
COL6A2	0	15.3252	12.7153	4.88397	4.80537	0.321576	7.4926	16.5138	29.0154	0	20.8579	0.143927	0.385014	0.168188	0	0	0.480559
RP11-445H22.3	0	1.29373	3.8576	1.20008	1.88798	0	3.15247	3.46184	8.50011	0	1.3606	0	0	0.024577	0	0.510834	1.00482
KIF19	0.544832	7.23364	15.6588	1.87527	0.525868	0.274481	5.77069	1.37708	11.5782	0.159593	11.2842	0.280654	1.24623	0.550955	2.36472	1.01997	5.58452
CACNA2D2	0.0422832	4.71199	4.3977	2.00543	1.04874	0.647404	2.06183	4.43882	7.88936	0	6.16098	0.2719	0.193435	0.332184	0.194929	0.15398	1.44155
CYB561	10.9723	24.2254	23.5952	4.22461	1.99762	2.06706	61.2441	51.7499	130.468	6.11256	15.2182	0.330895	46.7899	3.20199	40.8772	1.04679	26.7522
UNC45B	0.217514	1.63149	1.98433	0.31561	0.245603	0.0255347	0.913585	1.91724	3.38883	0.0148292	1.1228	0.031375	0.225264	0.0417347	0.192016	0.027085	0.11539
LINC02218	0	0	0	0	0	0	0	0	0	18.2533	0	0	0	0	0	0	0
PI3	0	0	0	0	0	0	0	0	0	65.0278	0	0	0.235855	0	0	0	0
TGM3	0	0	0	0	0	0	0	0	0	8.21146	0	0	0	0	0	0	0
RP11-321E2.5	0	0	0	0	0	0	0	0	0	14.5284	0	0	0	0	0	0	0
CSNK1A1L	0	0	0	0.0185255	0	0	0	0	0	5.58619	0	0	0	0.0445794	0	0	0
CH17-296N19.1	0	0	0	0	0	0.0721548	0	0	0	16.2689	0	0	0	0.0584227	0	0	0
CA4	0	0	0	0	0	0	0	0	0	66.7085	0.0995522	0	0.104514	0	0	0	0
BTNL8	1.22201	0.36207	0.179236	0	0.0933844	0.161443	0.100491	0	0.0780676	83.7911	0.0419741	0.0825749	0.951282	0.162181	1.83917	0.0861938	0
RP11-676B18.1	0	0.0294402	0.0146262	0.0402753	0	0.0515304	0.0403364	0.024112	0.0314777	6.17119	0.0264623	0.0213048	0.0150186	0.0407885	0.0647505	0.0414933	0
SLPI	0	0	0	0	0	0.129038	0	0	0	24.3671	0	0	0.66394	0	0.629462	0	0
AP001434.2	4.5665	0	0	0	0	0	0	0	0	75.1019	0	0	0	0	0	0	0
SPATA20P1	5.74028	0	0	0	0	0	0.0285504	0	0	74.9258	0	0	0	0	0	0	0
CMTM2	4.0732	0	0	0	0	0.603496	0.0240041	0	0	180.691	0	0.24973	0.854605	0.234403	1.2887	0	0
MMP9	1.29452	0	0.0346265	0	0.0246016	0.507673	0.0294267	0	0.0388335	94.3604	0	0.0136251	0.271034	0.229444	4.07909	0	0
CHI3L1	0.8785	0.608551	0.175786	0.418063	0.17208	2.21196	0.386344	0.209478	0.297623	419.145	0.414012	0.431636	0.85996	1.18036	1.15725	0.196662	3.25472
RP11-7F17.3	0.0499043	0	0.0536392	0.195847	0.0346362	0.11387	0.274243	0.0217747	0.0416184	45.6094	0	0.0213612	0.0667562	0.0480175	0.134643	0	0
KRT23	4.38123	0	0	0	0	0.683578	0.0342663	0.841626	0	99.9523	0	0.423917	0.806801	0.0940952	0.459735	0	0
MANSC1	3.30054	1.27062	0.812231	3.48004	1.05717	1.31012	1.70599	0.762117	1.17349	72.1209	1.88653	2.21479	3.76613	1.28944	7.92805	1.44168	2.11291
NECAB2	1.01328	0	0	0	0	0	0	0	0	25.5616	0	0	0	0	0	0	0
OTX1	0	0	0	0	0	0	0.00645918	0	0	3.08104	0	0	0	0	0	0	0
CTD-2530H12.2	2.40981	0	0	0	0	0.151944	0	0	0	31.7136	0	0.129943	0.336668	0.0424251	0	0	0
PGLYRP1	0	0.736832	0.166271	0	0	0.440449	0.170002	0.159299	0	60.4175	0.354681	0.21682	0.173622	0.286301	0	0	3.02102
CXCL6	0	0	0	0	0	0	0	0	0	8.61676	0	0	0	0	0	0	0
LRG1	24.6656	0.727263	0.592193	0.730866	0.538475	2.93813	0.973784	0.434731	0.706955	296.325	0.616096	1.23552	4.78713	1.40158	40.3511	0.740491	4.20206
KCNJ15	36.0398	0.325294	0.158329	0.20075	0.195417	2.26094	0.547868	0.180171	0.24024	492.431	0.162757	0.231219	2.80017	1.80166	6.34437	0.360874	4.48384
STEAP4	58.7623	0.45477	0.344039	0.494569	0.386542	1.85922	0.499386	0.217202	0.373316	210.401	0.391475	0.401038	2.09418	1.15396	3.1212	0.603682	2.70378
CXCL1	20.4339	0	0	0	0	0.201125	0	0	0	202.625	0	0	1.19385	0.709505	0.312737	0	0
RP11-561P12.5	4.99329	0	0	0	0	0	0.0182154	0	0	43.886	0	0	0.15827	0.0559093	0	0	0
ANXA3	0.504582	0.448937	0.271543	0.28619	0.246512	0.871324	0.415779	0.111579	0.269685	235.169	0.26585	0.23393	1.71347	2.02807	1.44424	0.359154	37.0024
CYP4F3	5.59617	1.97096	2.25886	1.57351	2.31179	3.52522	2.44966	1.47723	2.05587	149.499	2.39467	3.97835	4.52156	2.25973	9.96643	4.93524	4.1325
ALPL	0	0.233177	0	0	0	4.33261	0.0286549	0	0	440.866	0	0.0675723	1.5898	6.56222	0	0	0
CTA-286B10.7	2.13461	0	0	0	0	0.289321	0.167825	0	0	97.5485	0.191592	1.39882	1.17697	0.577591	1.11483	0	0
MGAM	4.2708	2.48408	0.00601649	0	0	0.368976	0.0127482	0	0	113.875	0	3.44966	0.624718	0.121699	0.424695	0	0.21199
RP11-455F5.3	0.561752	0.409928	0.0396832	0.28293	0.0647007	0.120384	0.323466	0.119551	0.618421	18.9603	0.1678	0	0.329157	0.591884	0.376357	0	2.69945
CACNA1E	0	0	0.000461804	0	0	0.111746	0.00090315	0	0	7.90185	0	0	0.0270356	0.571132	0	0	0
MGAM2	0	0	0	0	0	0	0	0	0	3.33071	0	0.0437655	0	0	4.14722	0	0
MTND4P22	0	0	0	0	0	0	0	0	0	7.33755	0	0	0.045811	0	0	0	0
NFE4	0.67556	0.522438	0.174702	0.764979	0.199037	0.488119	0.654848	0.304615	0.180448	25.2707	0.668335	0.628184	0.64395	0.639661	2.61988	0.850855	0.6166
CD177	0	0	0	0	0	0.273756	0.0666922	0	0	21.7137	0	0.274417	0	0.0786847	0	0	0
RP4-673D20.6	0.864573	0	0	0	0	0	0	0	0	3.19577	0	0.0173351	0	0	0	0	0
BMX	0	0	0	0	0	0	0	0	0	12.0561	0	1.93974	0	0	0	0	0
KY	0.522924	0.167752	0.0435893	0.0626961	0.0304073	0.125751	0.0914179	0.055681	0.0373341	29.7327	0.0450852	4.54087	0.659789	0.0837899	0.260694	0.25403	0.27451
LUCAT1	26.9464	0.983723	0.6745	0.177528	0.153859	1.02933	1.07974	0.268024	1.3359	172.862	0.489748	0.32849	4.46337	0.983114	7.4061	0.476406	1.23101
RP1-229K20.5	20.3225	0	0	0	0	0.598919	0	0	0	107.259	0	0	3.14786	0.152836	12.9076	0	0
KCNH7	0.214793	0	0	0	0	0	0	0	0	1.56813	0	0.0430869	0.0951431	0.0320397	0.0766851	0.0224628	0
RP11-875O11.3	6.17404	0	0	0.506083	0	0	0	0	0	27.7402	0	0.494083	0.6682	0	0	0	0
KREMEN1	1.66034	0.962337	0.701088	1.01396	0.615923	1.30489	1.21116	1.04404	1.08495	8.8261	0.9186	1.01162	2.04026	1.0326	2.63946	2.17979	1.7
MME	3.00005	1.4325	1.25099	1.394	1.21044	6.15223	1.52394	0.614976	0.802169	425.972	8.9765	2.42827	1.77383	1.82826	3.16979	24.0282	2.38622
NRBF2	81.7969	24.5298	21.7561	19.3715	10.3295	25.6096	26.3528	17.7896	25.2712	257.147	23.4224	22.1163	80.0902	23.0324	241.505	45.4128	212.264
RP11-467L13.7	12.5084	1.75159	0.922488	2.48568	1.75197	3.05028	2.1587	0.446501	1.866	53.78	1.41182	2.17617	11.2124	1.97574	19.5957	2.0026	5.19055
TNFRSF10C	24.9771	0.552944	0.159807	0.959803	0.158763	3.36983	0.161473	0	0	1044.39	0.0532178	8.64536	23.2285	1.8067	26.5798	0.326276	1.07563
RP11-206L10.2	18.4427	3.87509	3.36033	5.07397	4.55765	4.87411	5.27492	3.68421	3.9022	46.3776	3.41942	1.6495	15.7909	4.02861	15.3417	4.47267	13.2976
AOC2	0.47783	0.522498	0.0647287	0.390415	0.206054	0.192443	0.356939	0.137046	0	11.4553	0.424071	0.219378	0.198035	0.16268	1.42097	0	0
FAM157A	13.1155	0.302813	0.211212	0.647053	0.589622	0.914627	0.568338	0.308038	0.241518	52.1912	0.111418	0.3011	11.1827	0.866076	2.20199	0.214973	0.769612
RP11-256L6.3	0.807289	0	0	0	0	0.175512	0	0	0	29.3116	0	8.19368	0.103912	0.188468	0	0	0
LINC01506	9.22202	0.326556	0.0294835	0	0	0.157149	0.130248	0	0.304813	66.3849	0	0.319895	16.3336	0.169822	6.77725	0.501651	1.85504
DSC2	19.342	0.0930264	0.0432335	0.086066	0.0699041	0.794294	0.0874117	0.0569279	0.106247	33.0183	0.0537192	0.253595	3.36437	0.316652	1.61763	0.086979	1.11355
IL1R2	10.1654	0.0955745	0	0	0	0.345387	0.441337	0	0	325.379	0.0820755	0.4229	3.32839	0.392681	383.027	2.21349	0
CTB-50L17.14	1.14932	0.156072	0.272144	0.154756	0.529877	0.715664	0.394364	0.390898	0.467367	9.23835	0.229887	0.768882	0.833016	0.580906	2.23339	0.625933	2.95443
RP11-44F14.1	22.5094	0.677262	0.395149	0.818043	0.428088	1.33635	0.785378	0.532607	0.690351	45.2459	0.646599	12.1299	4.55184	1.01853	11.46	0.830738	2.67326
NOV	1.41135	0	0	0	0	0	0	0	0	23.1765	0	1.37453	1.76721	0.171079	4.90217	0.357597	0
PRRG4	6.50873	0.609112	0.46912	0.517194	0.442354	0.599123	0.626505	0.387107	0.471463	8.62772	0.561841	1.05836	2.38861	0.585012	5.42986	0.642208	0.904068
CCNJL	0.528736	5.67978	0.0741486	0.140177	0.0913743	0.458459	0.202724	0.0129614	0.0286202	21.1064	0.40761	0.503287	0.937369	0.223577	1.70912	0.195832	1.29773
TECPR2	12.3951	3.9116	2.759	4.24654	3.34018	1.21514	3.64776	2.28045	3.94249	38.7757	3.34837	2.97097	8.75937	1.81254	13.5475	2.48134	17.9308
LRRC4	1.08851	0.0256601	0.200831	0.0539809	0.0703262	0.0388407	0.148431	0.0885807	0.0550959	11.2545	0.230993	0.412904	2.16969	0.159305	2.65645	0.496324	0.833951
HIST1H2BC	3.20615	0.635456	0.700794	0.543241	0.340022	4.67844	1.08026	0.106786	0.152077	94.8852	0	1.78137	3.91426	1.02949	4.17768	13.4359	33.9765
ANKRD34B	2.90119	0	0	0	0	0.134331	0	0	0	4.76904	0	0.0548044	0.0142654	0.0141239	0	0	0
LINC01127	6.86758	0.0689127	0.100678	0.108259	0.0749215	0.0952248	0.130578	0.0665129	0.0900026	8.14761	0.0838148	0.161356	0.164749	0.138273	4.43757	0.130366	0.232603
FRAT2	8.76835	1.41095	0.70131	1.34287	1.01859	1.49619	0.822648	0.639223	1.49358	42.8829	2.19629	0.912925	5.55244	1.61194	30.5408	0.974529	5.133
ZDHHC18	5.42441	6.38313	7.56112	1.95388	5.16278	2.91925	9.66778	8.36244	15.169	165.826	8.53019	6.77656	12.48	3.88414	53.9466	3.32101	16.5238
RP11-196G18.3	0.293305	0	0	0	0	0	0	0	0	1.40309	0	0	0	0	0.344102	0	0
LINC01317	2.42271	1.47553	1.06948	1.59935	1.40759	2.11877	1.84742	0.390696	1.32867	16.432	1.68278	1.64426	2.34785	3.52971	6.42377	2.01081	11.1427
MTND5P24	0	0	0	0	0	0	0	0	0	2.80697	0	0	0	0	0	0	0
VNN3	41.289	2.42675	1.76176	1.29168	1.16998	1.89497	1.21196	0.927583	1.08794	263.743	1.61271	51.7261	8.5911	1.30282	3.29839	2.33212	6.02967
SLC45A4	1.24881	0.441292	0.462563	0.516112	0.377021	0.25493	0.590414	0.498915	0.661114	12.7616	0.357614	2.64572	0.88114	0.149201	4.36275	0.597072	0.658535
GPR27	1.37377	0	0.106835	0	0	0	0.345966	0	0.148962	9.64488	0	0.0388308	0.241464	0	1.06219	0	0
RP11-144A16.8	3.34999	2.01123	2.22698	1.82029	1.947	0.871	2.49271	1.30734	1.74218	71.1483	1.70746	2.92272	2.55331	2.79734	5.60583	2.71671	1.36583
RP11-1228E12.1	11.2864	0.785927	0.639778	0.540161	0.728587	0.770129	0.927606	0.532243	0.566378	23.2199	0.552108	0.618136	8.33678	0.846723	3.30087	1.03399	2.74611
LLNLF-173C4.2	6.40612	0.0816152	1.05827	1.37522	2.56906	2.69901	1.23467	0.827561	0.737058	69.3053	0.48512	0.0901197	2.94743	0.858558	3.63719	1.55778	1.6124
TRDV3	0	5.9952	0.835628	2.27051	0.507331	0	3.24726	0.864902	63.0583	0	861.575	0	0	0	0	0	0
TRDV1	0	0	14.8255	32.5705	10.7175	0	26.6591	0.470485	46.7932	0	2172.01	0	0	0.12459	0	0	0
RP11-277P12.6	0.104256	61.9599	51.846	0.394	1.16521	1.14592	0.33514	0.118139	5.93122	0	87.7986	0	1.20568	0.3905	0	0	0
AC069363.1	3.71286	10.2416	6.40747	1.38943	1.13533	1.99024	1.75661	1.49819	10.5169	2.04788	25.3586	0.681399	4.49169	1.69514	10.5947	1.68672	4.76028
TRDC	0.335452	1341.11	7.16964	28.3945	3.34822	11.1068	20.5735	0.332143	3413.57	1.07296	2849.66	0.289821	27.1687	9.92293	0.47244	0.274715	9.27062
AE000661.37	0.945739	166.365	1.71379	3.549	3.11975	0.301527	6.41951	0	200.719	4.84326	196.838	21.1193	3.6487	6.66793	0	0	10.6314
TRGV4	3.60351	10.363	61.808	8.99945	6.58105	1.5794	11.4035	69.4968	55.6499	0	219.089	0	0.904047	2.376	17.4268	16.1066	14.4771
TRGV2	0	6.86921	146.952	5.08231	2.02926	0	10.4615	96.1502	95.1953	0	788.63	0	0	0.339171	0.77025	2.35866	2.74487
CYP24A1	0.0405017	0.184851	0.198791	0.0447399	0.0373006	0.0219199	1.09133	0.0558681	0	0	4.65723	0.467466	0.0570605	0.0712795	0.221118	0	0
KLRC4	0	93.9377	114.36	0.517258	40.9614	1.01317	1.25167	1.80217	53.8241	0.0473035	117.217	0	1.79795	0.132715	0	2.52955	0
KLRA1P	1.64284	28.9344	49.1917	6.34467	5.78433	2.77373	6.51808	3.39235	6.64523	0	55.8303	0.594182	3.90226	4.20851	15.9257	10.9046	4.50477
GS1-115G20.1	0	34.0108	29.3922	0	0	0	4.2855	1.43438	24.6011	0	35.2977	0	1.08715	0.014508	7.1347	3.0931	0
TRGV8	5.95319	55.001	117.975	1.229	0.639381	0.540264	7.3286	100.265	96.9682	0.134565	160.573	0	3.64173	0.149536	16.5203	4.27148	2.95085
SERTAD1	21.704	19.9458	37.0293	6.07492	3.82573	7.99392	10.6586	16.914	47.6288	5.72288	50.4305	6.27012	18.9849	7.92359	64.9413	13.4174	17.3521
IFNG	0	26.3383	54.712	1.88309	0.123475	1.31889	9.7781	3.12984	27.27	0.0380024	51.7564	0	0.223618	2.75214	0	0	15.7311
KIAA1671	0.521439	15.2762	15.5003	2.32748	0.912296	0.521411	4.85299	1.40321	7.48028	0.147873	19.173	0.293074	0.88204	0.433727	1.63753	0.634406	0.742024
RP11-305L7.1	0	6.06533	6.78225	0.385392	0.143996	0	0.419241	0.313222	5.22023	0	11.3425	0	0	0.136007	0.79308	0.144935	0
MYO6	0.287788	12.7175	17.0674	0.517682	1.77158	0.514224	5.75416	2.47357	8.13599	0.0752782	21.9662	0.293751	0.420155	0.926683	1.03483	0.702199	7.91715
SGCD	0	3.03485	4.50832	0	0.00289805	0	1.29273	0	0.27007	0	5.25547	0	0.00888215	0	0	0	0.659984
GLB1L2	0.234421	10.5361	14.8368	0.846535	0.707957	0.168573	5.35339	1.85665	5.92483	0.109356	16.3849	0.154816	0.594733	0.255302	0.436666	0.431303	9.84878
IKZF2	0.026381	21.6002	31.3686	6.12851	4.51559	7.82838	15.144	41.4001	8.31635	0.16844	78.5365	35.095	0.536594	0.638996	1.01112	4.37063	0.627514
TRGJP2	0	161.211	149.515	7.43302	0	3.48776	27.9993	141.835	397.552	0	287.817	0	3.46832	0	0	0	0
RAP2A	5.96955	11.2342	11.5473	1.87315	1.69513	1.44531	5.66566	2.62239	5.7907	0.206235	17.5875	2.42675	12.9759	2.36325	47.1671	11.6637	22.6339
GZMH	0.490142	697.595	1220.25	28.0708	1.8101	8.37193	149.982	11.0501	332.429	0.240165	1371.9	0.0843184	19.4955	5.70382	0.726087	15.1192	17.3174
LINC02086	1.70451	4.57429	10.1764	0.641977	0.575792	0.744841	1.80585	0.481477	5.55314	0.289311	9.35413	0.968112	1.38927	1.38787	3.68657	2.02755	2.67576
ABHD17A	3.48692	15.4969	11.431	3.06095	2.02872	4.07881	5.61078	5.71544	14.7518	0.607064	17.6969	1.00982	4.7224	3.71738	16.6298	5.58546	8.57551
RCAN2	0	0.801007	12.0344	0	0	0	2.61621	0	0.813064	0	7.58659	0	0	0	0	0	0
RP11-204N11.1	0	5.04514	6.28679	0.854443	0	0	1.23744	0.0910552	1.79234	0.0133312	6.57417	0.0101926	0	0	0	0	0
TTC16	0.88652	23.0154	35.5656	5.17208	8.47906	0.844249	9.90828	14.9092	28.3333	0.73281	38.7338	0.434911	1.13346	0.836759	2.84777	1.16439	1.10466
C8G	0.338104	9.76044	10.0521	0	0	0.124654	1.98321	4.69197	6.94711	0	15.5292	0	0.484526	0.442609	2.17393	5.37844	0.774002
CADM1	0.491582	20.8925	10.4699	1.04213	0.19575	0.258306	5.12105	6.01373	28.8799	0.269548	28.5341	0.047324	1.7222	4.05996	82.6966	0.475524	166.277
TPRG1	2.64596	17.909	43.2696	2.04545	0.167468	0.767679	18.2347	6.12177	32.0294	1.79605	45.4237	0.325713	6.90072	0.719728	7.7322	0.502609	6.95317
KLHL4	0.0145335	2.16422	0.595228	0.028916	0.0240948	0	0.914526	0.0416308	0.0962075	0	2.16863	0.00686951	0.0074181	0.00397248	0	0	0.0474391
TRGV5	12.0299	11.4513	49.5317	13.5888	8.18744	0	20.3104	57.178	38.6273	0.242364	130.285	0	2.4804	1.65428	34.3815	39.7224	43.5783
SERTAD3	40.5986	26.9857	47.6931	5.27248	3.25595	12.4515	11.2377	16.8915	39.2643	24.5338	63.0052	8.27476	62.9944	23.7646	178.466	73.8704	36.7067
TIGIT	0.0604595	118.43	116.846	7.26086	2.37127	2.25203	76.0063	5.31123	21.1641	0.0852751	184.794	0.176462	3.80294	3.11137	0	2.54745	19.3189
ENC1	16.1955	14.8264	11.4863	1.22851	0.53622	2.40872	1.70509	0.502658	7.49927	0.0744164	13.8502	0.544731	6.7322	1.94762	25.7397	0	4.20553
GPR68	0.175546	31.6175	26.8018	1.61878	0.591839	1.18648	11.9274	19.2821	28.2551	4.76705	32.9486	0.378443	0.965006	1.89209	1.85213	0	7.15731
TRGC2	1.33312	177.237	752.304	36.5878	19.1832	2.39578	181.469	472.603	1299.27	0.224267	1737.93	0	2.83132	1.9396	1.76498	0.428008	4.09062
AC131056.3	0.86589	3.61149	4.51559	0.263912	0	0	0.660817	3.58288	5.10171	1.03987	8.68504	0	0.210401	0.000974393	0	0	0
WDR63	0	0.323432	2.39486	0.496261	0	0	1.17823	0.598741	1.75622	0	3.98974	0	0	0.0782682	0	0.783467	0
ERRFI1	1.78581	2.02203	1.78403	1.2089	0.819801	0.508556	2.15822	1.05949	4.95171	0.3956	7.26857	0.0716218	2.67766	0.917874	1.83228	3.47167	0
LINC00944	0	38.204	38.0079	0.724207	0	1.33604	24.1324	15.3762	30.0167	0	57.7865	0	0.872811	12.8354	1.0494	0	7.67054
KIF21A	0.28576	35.126	35.3834	6.56761	3.77958	0.421057	20.3763	17.9226	34.8962	0.0101279	46.3442	0.407322	0.709001	2.5083	0.972145	0.29879	39.7821
IGLV3-13	0	7.03055	10.1543	0	0	0	9.22738	0	3.54761	0	10.9429	0	0	0.301179	0	0	31.9937
ZNF365	0.531859	6.67922	8.69448	0.914505	0.114118	0.146743	7.44663	0.126345	1.41197	0.495864	9.99894	0.107706	0.80189	0.173454	0.740203	0.382724	0.569135
TBKBP1	0.796246	2.67374	2.55959	0	0	0	0.672521	1.37387	3.70422	1.92964	4.25732	0.0231343	0.0543786	0.428561	2.15923	0.511021	0
KRT8P48	0	8.277	7.44136	0.428078	0	0	2.09921	2.76126	8.46348	0	8.9916	0	0	0	0	0	0
ATP1A3	0.418399	6.38786	6.02072	2.12159	1.63376	1.21783	2.67639	2.02683	5.49266	0.69651	6.59153	0.590905	0.736673	1.27553	0.769507	0.977377	4.3999
TUBB4A	0.598639	5.83277	6.80611	3.42057	1.59159	2.53489	2.40092	4.96558	8.14376	0.108071	12.061	0	0.260618	8.34797	0	0	4.6653
TRGV3	10.9376	20.2354	173.756	45.5468	27.6415	3.04283	50.1486	115.058	93.8943	0	217.543	0.110588	4.5769	7.21157	92.1257	71.9218	52.0344
CST7	0.492829	524.911	491.895	11.6211	1.44598	8.60698	83.0826	244.847	689.357	92.2626	707.514	5.97979	16.522	5.57465	139.339	0.217767	8.88021
RP4-800J21.3	0.376963	4.27325	2.5864	2.58096	1.68536	3.11833	3.27767	1.61875	3.83807	0.295735	6.45599	0.3188	0.342537	2.2409	0.695109	1.25952	5.1632
MLF1	0.97143	2.75743	3.19817	1.25316	1.58721	0.818571	5.21632	0.644569	2.99822	0.15032	8.36446	0.65683	0.547333	0.837724	2.76036	0.703517	0.364926
TRG-AS1	8.88906	104.506	107.088	21.0875	15.0922	2.77021	34.4589	51.8731	87.2585	1.38375	120.101	0.507316	4.76323	4.32147	35.3261	55.9453	35.8064
LINC00943	0	7.47387	6.84589	0.0700183	0	0	4.25142	2.16001	3.77072	0	7.08647	0	0	1.44764	0	0	0.139574
PTCH1	0.165165	71.7883	42.736	17.7646	22.4935	3.31348	20.8544	45.6167	67.3855	0.0897152	79.0594	0.631195	2.14455	17.5851	1.11975	0.234253	24.7903
RALGDS	15.2947	135.429	138.561	13.3677	10.7417	7.31788	89.4456	58.6618	144.793	2.41559	191.581	12.0732	10.7555	16.979	66.1187	20.0385	69.4592
OR6N1	0	0	0	0	0	0	0	0	0	0	0	6.57465	0	0	0	0	0
OR2I1P	0	0	0	0	0	0	0	0	0	0	0	19.8268	0	0	0	0	0
RP11-529A4.7	0	0	0	0	0	0	0	0	0	0	0	5.58956	0	0	0	0	0
DSG3	0.10194	0.0677411	0.010023	0.0917912	0.0183535	0.0827101	0.055557	0.0250292	0.0398415	0.0677047	0.0250491	9.81935	0.0827029	0.0394024	0.338118	0.0960692	0.0560631
RP11-529A4.4	0	0	0	0	0	0	0	0	0	0	0	3.10263	0	0	0	0	0
OR6N2	0	0	0	0	0	0	0	0	0	0	0	12.1783	0	0	0	0	0
TRIM51BP	0	0	0	0	0	0	0	0	0	0	0	149.444	0	0	0	0	0
AKAP12	0.0969712	0.168467	0.0276791	0.0576622	0.0398114	0.368577	0.126209	0.0187709	0.022849	0.162692	0.0353835	62.7379	0.222064	0.0914421	0.152127	0.0973569	0.140661
OR6K3	0	0	0	0	0	0	0	0	0	0	0	13.2345	0	0	0	0	0
UBD	0	0	0	0	0	0	0	0	0	0	0	38.8954	0.0501664	0	0.527981	0	0
RP11-618I10.1	0	0	0	0	0	0	0	0	0	0	0	5.12958	0	0	0	0	0
RP11-13A1.1	0.295704	0.271726	0.0133781	0	0.0113479	0.0867997	0.00672231	0	0.0301716	0.346212	0	100.713	0.0784272	0.159982	0	0.214979	0
RP11-81M19.3	0	0	0	0	0	0	0	0	0	0	0	6.5557	0	0	0	0	0
OR6K4P	0	0	0	0	0	0	0	0	0	0	0	13.6043	0	0	0	0	0
RP11-163O19.8	0	0	0	0	0	0	0	0	0	0	0	3.7375	0	0	0	0	0
TRIM49D1	0	0.103409	0	0	0	0	0	0	0	0	0	147.794	0	0	0	0	0
TRIM51EP	0	0	0	0	0	0	0	0	0	0	0	25.6465	0	0	0	0	0
RHOXF1P1	0	0	0	0	0	0.312523	0.0104565	0	0	0.143509	0	141.245	0	0.185902	0	0	0
RHOXF1P2	0	0	0	0	0	0	0	0	0	0	0	12.9276	0	0	0	0	0
KLHDC7A	0	0	0	0	0	0	0	0	0	0	0	7.74138	0	0	0	0	0
TRIM64B	0	0.140653	0	0	0	0	0.00101863	0	0	0.0789601	0	116.888	0	0.113413	0	0.0235226	0
OR6K5P	0	0	0	0	0	0	0	0	0	0	0	6.81284	0	0	0	0	0
TRIM49D2	0	0.148928	0	0	0.0258816	0	0	0	0	0.0142682	0	94.7129	0	0.0458129	0	0	0
CTNNA2	0.181881	0.11574	0.114941	0.151409	0.146289	0.148009	0.156434	0.0557832	0.153734	0.054611	0.141329	11.5539	0.127491	0.175399	0.491382	0.0722869	0.339764
THSD7A	0	0.00946104	0.00103422	0	0	0	0.00219495	0	0	0	0	16.2559	0	0.00636051	0	0.00770483	0
TRIM51	0	0	0	0	0	0	0	0	0	0	0	6.31806	0	0	0	0	0
RP11-13A1.3	0.677486	0.268911	0	0	0	0.128012	0	0	0	0.932402	0	242.684	0	0.175864	0	0	1.62744
CCNA1	0	0	0	0	0	0.753265	0	0	0	0	0	63.3186	0.144451	0.0130118	0	0	0.72003
RP11-736I10.2	0	0	0	0	0	0	0	0	0	0	0	8.37587	0	0	0	0.265344	0
HRH4	0.661253	0.302417	0.313081	0.360716	0.203689	0.559695	0.929771	0.170956	0.258707	0.491745	0.313938	68.5045	0.73038	0.441435	1.84229	0.664085	0.571487
CYP11A1	0	0.127185	0.0184241	0	0.0955127	0	0.100158	0	0.162037	0.0575876	0.0740028	17.1319	0	0.029717	0.307009	0	2.36247
TEX101	0	0.0461002	0	0.0647991	0.386038	0	0	0	0.0532996	0	0	29.8751	0.110594	0.016881	0	0	0
KRT81	0	1.08396	0	0	0	0	0	0	0	0	0.0386202	14.5782	0.0337903	0.0994615	0	0.128409	0
RP11-704M14.2	0	0	0	0	0	0	0	0	0	0	0	34.1226	0	0.00355018	0	0	0
CAV2	1.05635	0.655669	0.594001	0.911024	0.509351	1.33296	0.609907	0.326145	0.406382	1.29038	0.544288	58.2583	0.963215	0.600854	1.99663	0.46531	1.98806
LINC00929	0	0	0	0	0	0	0	0	0	0	0	14.7305	0	0	0	0	0.395352
IL1RL1	0.0979519	0.033573	0.0448326	0.0952014	0.0576788	0.152468	0.170864	0.868847	0.0536337	0.146974	0.0725467	138.861	0.0956597	0.0739773	0.0968103	0.431689	0.253171
PTGER3	0	0.252055	0.0549091	0.036026	0.0602175	0.0344421	0.0541657	0.0283876	0.0535792	0.117736	0.0899927	44.0696	0.0366838	0.0323751	2.57081	0.398036	0.359219
RP11-13A1.2	0	0	0	0	0	0	0	0	0	0	0	182.483	0	0	0	0	0
ITGB8	0.669721	0.537456	0.295048	0.324629	0.272322	0.587275	0.448209	0.310955	0.542294	0.715303	0.286253	47.5644	3.12064	0.525835	1.8212	0.465297	2.76569
CEACAM22P	1.27264	1.29551	0.695354	0.837055	0.738877	1.33786	1.09659	0.481256	0.912286	0.608337	0.880516	16.526	1.94467	1.3246	3.5507	1.36931	3.38858
SHB	0.0682435	0.0602122	0.00570038	0	0	0	0	0	0	0	0	2.35587	0.0334828	0	0.387742	0	0.103725
TRIM64	0	0	0	0	0	0	0.000367031	0	0	0	0	5.6898	0	0	0	0	0
RP11-731J8.1	0	0	0	0.187744	0	0	0.0331728	0	0	0	0	26.9122	0.529487	0.265129	0	0	0
UGT2B11	0	0.450569	0	0	0	0.047104	0.00255013	0	0	0	0	113.394	0	0.0316028	0	0	0
RNU4-18P	0	0	0	0	0	0	0	0	0	0	0	234.808	0	0	0	0	0
HTR1B	0	0	0	0	0	0	0	0	0	0	0	2.04518	0	0	0	0	0
OR2A4	0	0	0.00433391	0	0	0	0	0	0	0	0	11.0272	0	0.158902	0	0	0
LUM	0	0	0	0	0	0	0	0	0	0	0	20.7127	0	0	0	0	0
CTAGE9	0	0	0	0	0	0	0.0226911	0	0	0	0	2.2292	0	0	0	0	0
RP11-704M14.1	0.0827985	0.310282	0	0	0	0.212488	0	0	0	0.087431	0	203.34	0	0.185354	0	1.23499	0
GNA14	0	0	0	0	0	0.0413624	0.0939551	0	0	0	0	13.9284	0	0	0.103655	0.454086	0
IL4	0	0	0.376307	0	0	0.120066	0.152333	0	0	0	1.07224	103.214	0	0.0142563	0	0	0
RP3-333A15.1	0.622475	0.87768	0.692483	0.808076	0.449596	0.418103	0.853334	0.362741	0.252014	0.248097	0.116379	23.6301	0.811305	0.557292	2.24818	0.378784	1.66796
CNTN4-AS1	0	0	0	0	0	0	0	0	0	0	0	7.0842	0	0.0276155	0	0	0
RP11-1072A3.3	0.410857	0.149752	0.0818668	0.144305	0.0832508	0.153732	0.166879	0.0899778	0.0619353	0.239848	0.130818	4.00706	0.0975614	0.208368	0.158436	0.419079	0.466048
CD200R1L	0	0	0.00242925	0	0	0.465636	0.0642346	0	0	0.0960939	0	64.5164	0	0.0137993	0.521553	0	0
LINC01105	0.363288	0.271975	0.0370974	0.148609	0.103376	0.0987444	0.140741	0.0503833	0.240572	0.397729	0.0674796	4.915	0.285228	0.0785338	0.574912	0.17177	0.0614468
OR14L1P	0	0	0	0	0	0	0	0	0	0	0	13.1769	0	0	0	0	0
RGS13	1.91931	1.78087	0.902224	1.72726	1.2515	1.59892	2.0348	1.11636	1.51498	0.629361	1.41594	30.0472	1.51968	1.36499	6.34192	3.12673	36.0895
CLC	0.40669	1.38187	0.0132933	0	0	3.93622	0.0847681	0.0850968	0	2.31089	0	2472.84	1.49339	2.17454	0.569967	0.733581	4.32827
GCSAML	0.654982	0.450226	0.334114	0.360697	0.400932	0.680596	0.644966	0.394251	0.375897	0.861001	0.39859	297.17	1.31051	0.602071	1.92664	3.82338	0.968328
CNTN4	0.0714156	0.0708093	0.0602313	0.0372377	0.0226748	0.0586083	0.100514	0.049359	0.0957548	0.0253965	0.104427	1.63123	0.0759703	0.0528607	0.231815	0.0558581	0.196448
RP11-180K7.1	0	0	0.192918	0	0	0	0.0446804	0	0	0	0	52.9379	0	0	0	0	0
EPAS1	3.51903	0.883235	1.00246	0	0.116269	0.82645	0.568567	1.1875	2.8124	1.27591	1.30436	139.962	0.609574	0.0159501	0.314972	0.448181	0.23432
RP11-454P21.1	0.33413	0.254348	0	0	0	0	0.176159	0	0	0	0	29.0045	0.245851	0.406402	0.707846	0.489881	0.796488
HSD3B7	7.97934	2.07495	1.09045	1.46416	1.02214	1.47538	1.33839	0.822136	1.45332	2.89662	1.51058	57.6819	2.54238	1.56134	16.5331	3.25925	4.37966
RP11-440I14.2	0.345722	0.311986	0.159462	0.166342	0.107379	0.023616	0.295997	0.752383	1.03971	0	0.0727574	21.485	0.172062	0.0248558	1.0838	0	2.13927
RP11-178F10.2	0	0	0.0771541	0	0	0	0.75787	0	0	0	0	50.8705	0	0	0	0	0
RP11-384P7.7	0.127726	0.0517721	0.217533	0.119267	0.128244	0.236834	0.326269	0.0839329	0.297683	0.0954906	0.23058	27.3102	2.39539	0.107873	1.53375	0.11057	0.0689219
PTENP1-AS	0	0.71825	0.449157	0.206878	0.268498	0.336693	0.495671	0.162945	0.764404	0.0604901	0.36527	37.6708	3.19434	0.258216	1.91495	0.515506	1.16936
DLGAP1-AS3	1.06005	0.270094	0.210397	0.327199	0.396669	0.254112	0.304098	0.35998	0.0941329	0.337746	0.067149	16.8859	0.189795	0.404356	9.94361	0.118388	0.502328
ENPP3	0.291478	1.46581	0.76101	0.543046	0.694025	1.79271	0.911924	0.594589	0.359227	0.618902	1.0044	260.582	1.04005	0.545457	5.4298	0.439543	0.0812662
LINC01229	0	0	0	0	0	0	0.0925872	0	0	0	0	13.1373	0	0	0	0.148214	0
TCN1	0.856445	0.493506	0	0	0	1.27405	0.0456991	0	0	5.56579	0	552.485	0	1.83944	1.01869	3.28628	0
CACNG8	0.630315	0.456685	0.341872	0.618658	0.434659	0.450174	0.672777	0.285754	0.549301	0.436342	0.419606	4.20246	0.610659	0.391707	1.39959	0.496097	0.622885
PTENP1	0.113145	0.0486702	0.0451152	0.0124091	0.0142004	0.0119492	0.0282469	0.0406876	0	0.0627042	0.0155054	6.71364	0.619346	0.0272307	0.569979	0.0442624	0
AC006116.22	0	0	0.0560288	0	0	0	0	0	0	0.224108	0	5.94272	0	0	0	0	0
CTD-2311M21.3	0.157463	0.174148	0.076785	0.0961687	0.158083	0.138815	0.162287	0.128748	0.142339	0.0372063	0.120259	1.217	0.132852	0.15503	0.572728	0.0673695	0.10594
AC104809.4	1.41716	0.0215173	0.018341	0.0970884	0	0.447728	0	0	0	0.148065	0	0	280.749	0.260695	1.86425	0	0.642982
CROCC2	0.412796	0.114204	0	0	0	0.191909	0.0146456	0	0	0.189326	0	0	29.4633	0.0604444	0.663831	0	0.0991058
AC099552.2	0	0	0	0	0	0	0	0	0	0	0	0	60.6984	0	0	0	0
CDKN1C	0.198883	0	0.0150439	0.210296	0	0.096399	0.129112	0	0.0608029	0.046006	0.229886	0.231653	41.4552	0.142924	1.92389	0.189022	0.528613
GPR20	0	0	0	0	0	0.132968	0	0	0	0	0	0	30.945	0	0	0	0
SFTPD	0.601191	0	0	0	0	0	0.0074393	0	0	0	0	0	25.0754	0.0757895	1.05989	0	0
PPP1R17	0.563337	0.112493	0	0	0	0.0234753	0	0	0	0	0	0	55.8599	0.00951127	0	0	0
LYPD2	0	0	0	0	0	0	0	0	0	0	0	0	39.325	0.0511645	0	0	0
CTD-3064M3.3	0	0	0	0	0	0	0	0	0	0	0	0	6.60066	0	0	0	0
AC104809.2	0.0765112	0	0	0	0	0.0440402	0	0	0	0	0	0	6.53013	0	0	0	0
PTX4	0.362267	0	0	0	0	0	0	0	0	0	0	0	9.03709	0	0	0	0
C1QA	5.00522	0.0514293	0	0	0	0.860771	0	0	0	0	0	0	114.336	0.57295	13.5507	0	1.91375
RP11-221J22.2	0	0.125941	0.0579964	0.140207	0.0719618	0.493062	0.224802	0.141372	0.16011	0.351094	0.305332	0.157344	62.7312	0.287027	0.747517	0.986248	0
LINC02185	1.42635	0	0	0	0	0	0	0	0	0	0	0	22.0603	0	3.0941	0	0
RP11-1008C21.1	0.559115	0.108348	0	0	0	0.185956	0.0368115	0	0	0.925799	0	0.126883	31.249	0	0.231899	0	0
PLAGL2	34.1908	3.86901	2.86107	3.72964	2.38433	4.10558	5.37298	2.92631	6.06558	3.3657	4.07911	2.7753	149.089	4.49962	37.3678	4.95338	14.865
NEURL1	9.14389	0.902819	0.448412	1.11382	1.86264	1.63562	1.73155	0.681065	1.02595	1.16635	0.804112	0.557082	150.395	1.65208	13.4283	4.50065	2.68173
FIBCD1	0	0	0	0	0	0	0	0	0	0	0	0	5.28042	0	0	0	0
KNDC1	0.191491	0	0.0114645	0	0	0.177092	0.0279459	0	0	0.0686372	0.0235275	0	13.259	0.15529	3.49625	0	0
LYNX1	0.631561	0	0.00617318	0.0448421	0	0	0.00665065	0.103426	0.0587335	0	0	0.035648	15.4161	0	0.944461	0	0
LINC02085	3.29885	0	0	0	0	0.241084	0	0	0	0.412855	0	0	30.286	0.0467433	5.93615	0	0
C1QB	1.97406	0	0	0	0	0.285822	0.0202027	0	0	0	0	0	60.0623	0.410474	12.3251	0	0
PLPPR4	0.020398	0	0	0	0	0	0	0	0	0	0	0	7.25212	0	0	0	0
ABCC3	22.5574	3.11513	1.82225	2.90282	2.16423	5.29151	2.41294	1.50212	1.42576	1.88134	1.8518	2.40528	109.387	4.09025	18.3117	4.78709	5.72925
PAPSS2	15.7225	1.90804	1.24078	1.50738	1.2319	2.3235	1.78818	0.707902	1.42562	1.61967	1.27662	0.648645	113.287	1.63456	74.0473	1.28209	3.20199
ITLN1	1.13876	0.208504	0.104148	0	0	0	0.0493489	0	0	0	0	0.29483	28.5693	0	0	0	0
MRAS	7.55268	0.17244	0.106797	0.198757	0.163709	0.454919	0.171971	0.172802	0.190265	0.173904	0.142975	0.136419	56.6999	0.2528	26.7268	0.150876	0.774086
TCF7L2	55.3332	8.0907	5.2303	2.44617	3.84082	2.33197	4.44732	7.66032	8.32461	9.54467	7.30216	0.293648	642.348	2.52691	35.8518	3.62777	4.27652
RP11-362F19.1	134.255	0.659425	0.173074	0.242589	0.300206	5.55331	0.41691	0.0865965	0.213231	0.421703	0.422601	0.410459	483.215	4.52986	23.4528	0.0327714	14.3919
ZNF703	2.66201	0.0582414	0.127238	0.0748672	0.108636	0.615813	0.125489	0.0110813	0.242369	0	0.115151	0	16.0492	0.355162	11.4516	0.0468507	0.0632213
L1TD1	0.370241	0.139326	0.0648939	0.190606	0.148127	0.330543	0.187335	0.126897	0.189779	0.0470556	0.164273	0.0505011	14.3435	0.327949	0.399721	0.0845643	0.472987
SIGLEC20P	1.16467	0	0	0	0	0	0	0	0	0	0	0	23.0078	0.190226	27.4528	0	0
C2	35.8726	1.03617	0.823251	1.54535	0.996366	2.96862	1.16456	0.433889	0.994659	1.13602	0.885246	0.580446	63.9152	2.33849	8.66501	0.760529	4.51029
VMO1	0.408261	0	0.170907	0	0	0.212765	0.236021	0	0	0.0923462	0	0	37.7736	0.0456613	5.63872	0	0
OLFML2B	5.67207	0	0	0.16984	0	0	0.0128188	0	0	0.0265042	0	0	21.5207	0.0875128	8.5538	0	0
CKB	3.05768	1.74697	0.359517	0.811124	0	2.01174	0.629531	0.135034	1.97489	0.622108	1.01318	4.13519	282.912	1.13192	20.1279	0.694509	5.83058
EPS8	13.3975	1.63783	0.970107	3.55598	1.50086	1.29071	3.80051	1.09007	2.59127	1.04693	1.23149	0.88711	103.95	2.94094	67.8393	1.42152	7.53407
TNFRSF8	47.0668	0.372288	0.0425714	0	0	0.751889	0.292558	0	0	9.30019	0	0	183.278	1.74189	22.6774	1.80867	6.4735
SPRED1	2.29552	0.0728686	0.0957259	0.0600198	0.240211	0.0771272	0.120456	0.0572199	0.225257	0.226832	0.0815541	0.076968	17.8544	0.291598	5.60937	0.226119	0.249324
MSR1	27.8541	2.2048	0.710118	1.11822	1.39228	2.68696	1.49461	0.786967	0.681341	2.39379	1.05317	1.41415	133.895	2.53284	54.2085	5.29544	5.99993
MAFB	88.6455	0.18239	0	0	0.00871184	1.47904	0.00891209	0	0	2.17581	0.0113729	0	236.884	1.25802	51.7129	0.0460937	2.7296
TBC1D8	76.4314	9.16157	5.11474	6.91925	6.39781	9.12942	9.20607	4.56248	7.52707	4.22083	7.92016	7.23875	283.744	8.0829	103.095	57.4428	13.6485
CTB-114C7.4	4.78831	0	0	0	0	0.338929	0	0	0	2.258	0	0	34.6039	0.135891	6.10313	0	0
CASP5	7.12155	0.188418	0.122904	0	0	1.02451	0	0	0	30.7679	0.147909	0	100.711	0.269758	8.49622	0	0.669986
MERTK	11.3469	0.0446097	0.00158404	0	0.351082	1.15002	0.010976	0	0	0.144344	0	0	61.5383	0.525932	0	0.913664	0
FMNL2	7.11014	4.67407	3.07696	4.27383	3.70154	5.54639	3.96421	2.8382	3.17893	2.76343	2.38569	3.44709	64.996	5.37118	27.613	15.2768	6.70495
SMIM25	188.628	2.78491	0.161183	0.398468	0.276432	10.0801	0.409811	0.247311	0.383207	255.151	0.200599	1.13316	1581.14	5.83737	82.1466	0.651854	8.31235
GPBAR1	207.933	1.34017	0.55839	0.305225	0	7.51279	0.864879	0.571336	0.951303	1.59208	1.52358	0.436378	392.803	6.22411	295.22	2.39162	9.36308
AATBC	33.093	0.411595	0.128948	0.543964	0.294856	1.00352	0.283979	0.511792	0.5724	0	0.248928	0.31076	66.6495	1.4423	47.8569	1.01343	0.771439
AP2A1	71.8078	38.6946	16.7096	14.8608	9.77128	20.5304	20.9568	12.5474	22.6845	19.1417	21.2339	10.5975	241.101	18.7354	217.047	30.117	60.8129
SASH1	13.3997	0.0430889	0.0271961	0.0197325	0.0245613	0.188018	0.356164	0.028099	0.0427664	0.0559223	0.0250736	0.0130258	21.4489	0.152003	0.756722	0.0442481	0.513589
SLC24A4	69.5141	0.414542	0.33484	0.400566	0.261684	2.2589	0.491485	0.220529	0.364548	4.60108	0.290434	0.435019	80.2632	1.96446	47.3709	1.4693	2.19421
CTSL	66.6322	2.13538	0.314667	22.4574	1.11307	3.86499	10.3824	0.106742	0.757664	0.521836	0.125738	0.516153	532.526	3.21135	67.8369	0.310737	4.67746
AC011899.9	25.8324	0.160482	0	0	0	0.516389	0.0011686	0	0	4.24159	0	1.85825	86.3811	0.59923	36.9516	0.0900548	0
TMTC1	0.438685	0.26995	0.31248	0.323383	0.285751	0.27527	0.311673	0.138172	0.448882	0.236604	0.226528	0.178162	10.5348	0.264816	0.684634	0.307791	0.491249
CTD-2006K23.1	56.1972	0.560217	0.0180055	0.0403211	0	4.14522	0.0265331	0	0	12.7956	0.027732	0.370514	283.436	2.03572	362.312	0.714551	1.75648
MS4A7	500.491	5.45293	0.509959	0.996232	0.627357	39.7361	0.775437	0.485499	0.664933	1.25463	0.611583	1.11902	2371.42	37.2671	505.524	6.38639	34.0072
OSGIN1	8.95445	0.53143	0.291407	0.521541	0.178193	0.709443	0.0710598	0.252779	0.616898	2.93085	0.359693	0.19548	34.1462	0.372256	9.10967	0	0.663364
MS4A14	39.4938	0.0221403	0	0	0	2.73143	0	0	0	0	0	0	97.9972	4.11207	58.4373	0.0945729	4.94104
ZMYND15	1.10374	0	0	0	0	0.0682313	0	0	0	0.495051	0	0	8.30416	0	4.69176	0.236279	0
SLC37A2	116.718	1.54296	0.586456	1.4844	1.19089	6.50553	1.24936	0.72401	0.880124	1.3259	1.26778	1.10087	151.143	7.01193	193.282	5.68092	8.20596
PDK4	38.5557	0.163217	0	0	0	1.89199	0	0	0	1.70161	0	1.14801	65.256	0.73559	54.7515	0	0
RRAS	8.22877	0.670041	1.01474	1.03141	1.12051	1.14868	1.29659	0.85668	0.797246	0	1.33229	0.0470891	33.0931	0.80929	11.5574	1.29506	1.3875
MS4A4A	31.0225	0.602828	0	0	0	1.66163	0	0	0	0.154021	0	5.2773	216.468	1.72734	136.92	62.0326	0
RP1-228H13.2	39.6933	0	0	0	0.264108	6.84922	0	0	0	2.55419	0	0	87.285	1.91975	17.1498	0	0
CALML4	26.5531	0.957957	0.727054	0.364565	2.0559	0.842074	1.85581	1.7095	0.941751	4.27218	0.857064	0.371984	71.2109	3.02954	39.5384	4.50147	26.7496
SYT17	1.12099	0.349188	0.219012	0.280918	0.298796	7.97923	0.376115	0.203841	0.270992	0.213206	0.271281	0.290962	35.5417	2.34749	4.09872	0.905383	0.751174
NID1	15.5507	0.0624038	0	0	0	0.300286	0.00158732	0	0	0.114059	0	0	22.0424	0.4698	14.4764	0	0
MYOF	62.0573	0.0759728	0.00208053	0	0	2.2888	0	0	0	0.0353164	0	0	204.176	2.1228	213.001	51.5294	4.00436
CXCR2P1	54.7426	0.383899	0.00149944	0	0.144206	4.58524	0.0736988	0	0.0290584	2.5214	0.0730016	0.227682	175.871	2.99281	40.8751	79.938	1.74728
LOXL3	35.47	0.377247	0.383792	0.39279	0.295166	2.2766	0.308671	0.12053	0.208891	2.3406	0.791303	0.162482	74.8864	2.55674	67.7365	0.29893	5.04908
CDK2AP1	46.8375	0.825435	0.837786	0.394152	0.594577	3.96175	0.669026	0.652821	1.02821	0.71548	0.374643	1.37923	132.628	1.88479	144.364	4.63864	2.9844
C10orf105	2.63134	0.0904076	0.00999959	0.109414	0.0463058	0.114816	0.0939975	0.249725	0.0363608	3.77165	0	0.0725292	23.8098	0.0788444	12.2595	0.635952	0
TPPP3	46.0416	0.0856672	0	0	0	1.01114	0	0	0	0.650517	0.0686775	0.0242965	94.1716	0.952329	125.346	4.04944	0
CTC-205M6.1	5.85174	0.744546	0.0573643	1.19147	0.178683	1.31026	0.729589	0.138981	0.696099	0.0497999	0.140613	0	18.7511	0.627468	7.84205	0.911184	3.08441
CDH23	37.5071	0.865158	1.93204	5.06881	6.4382	2.04562	5.41867	4.40492	3.09115	16.2419	1.99052	0.81933	167.959	1.4316	57.8652	75.7208	10.3489
C1QC	0.853718	0	0	0	0	0	0	0	0	0	0	0	13.8763	0.119147	2.8135	0	0
CD300E	672.045	1.18588	0.123146	0.128199	0.148461	19.8337	0.227681	0.179758	0.216568	0.888426	0.149604	0.438321	797.474	14.2272	491.073	0.491202	26.0611
CSF1R	683.441	4.95255	1.93882	0.956565	1.34459	26.3948	2.48845	1.72025	1.81842	32.593	2.13345	4.10536	2547.76	22.3603	1917.82	143.261	35.6049
C12orf74	0	0	0	0	0	0.278985	0	0	0	0	0	0	0	6.58548	0	0	2.68019
CTD-2509G16.3	0	0	0	0	0	0.599593	0	0	0	0	0	0	0	15.8397	0	0	2.40148
RP11-731F5.2	0	0	0	0	0	18.8427	0.0180565	0	0	0	0	0	0	107.744	0.653012	0	36.6263
KLK1	0.513191	0	0	0	0	2.18533	0.0335606	0	0	0	0	0	0.303386	16.8015	0.983761	0.787668	5.50824
PLEKHG7	0.175594	0.0164595	0.00891046	0.0938033	0.138708	1.03582	0.050245	0	0.0164259	0	0	0	0.0836106	13.4405	0.898905	0.470212	9.98784
NTNG1	0.0208624	0.0361895	0.0250958	0.0306925	0	0.203257	0.033017	0.0223251	0.0245926	0.0295593	0.0534396	0.0270091	0.0279529	2.85217	0.181343	0.0382394	0.0518924
PRAMENP	0	0	0.00194056	0	0	1.8918	0	0	0	0	0	0	0	14.0047	0	0.0964671	15.9875
COL4A3	0	0.534649	0.0407172	0.573638	0.703548	3.77719	0.484918	0.629959	0.0384287	0	0.00673096	0.00487983	0.403352	63.5477	1.72364	0.27329	93.2103
ZNF860	0.0478388	0.115601	0.0383885	0.0627474	0	15.1218	0.0402181	0.0539844	0	0	0.0623975	0.0234782	0.0556311	33.5613	0.0931352	0	19.1659
FCRL2	4.41536	2.04602	1.17649	1.10045	1.62056	179.348	2.50024	0.992419	2.15295	1.5894	1.62591	1.72675	5.18406	171.219	6.57821	2.80913	86.7935
CD24	0.587362	0.222722	0.227497	0.330225	0.159349	120.996	0.400473	0.27411	0.259787	1.69903	0.455803	0.37551	0.868632	196.594	4.27762	0.670703	5.18085
DNAJC5B	1.16943	0.245197	0.318791	0.323356	0.229978	1.6791	0.396689	0.270627	0.275325	0.164348	0.351065	0.0871092	0.620176	13.1516	1.42671	0.572705	4.25901
RP11-444D3.1	0.416546	0	0	0.23488	0	4.33047	0	0	0	0	0	0	0	23.0669	0	4.7788	18.2395
TBC1D27	1.18171	1.56484	0.644676	1.0405	0.747892	4.52215	1.33399	0.62244	1.51266	0.509572	1.05037	0.563568	0.990324	22.5176	3.1266	1.64469	76.6468
PAX5	0.216658	0.121601	0.0968413	0.151392	0.0790618	116.084	0.258488	0.0902319	0.0668231	0.356207	0.0721662	0.104129	0.420357	108.545	0.817885	0.271947	16.5089
CTD-2509G16.5	4.33817	0.394893	0.844439	1.38722	1.65163	6.0519	1.34031	0.795875	1.20059	1.21931	0.573099	0.329764	2.73711	49.0871	7.48769	2.57665	54.3599
TNFRSF13B	0.347203	0.102051	0.120339	0.152303	0.121024	20.8582	0.349243	0.0880561	0.0506272	0.320984	0.0899778	0.208682	0.493241	179.927	2.4661	1.12857	977.612
COL4A4	0.126181	0.28386	0.0119646	0.158538	0.0870785	0.894293	0.188209	0.010953	0.119992	0	0.0278367	0.0109778	0.109904	10.7251	1.25606	0.526142	45.5489
RP11-588H23.3	0.970966	0.64968	0.487351	0.761038	0.627113	1.21889	0.951944	0.562517	0.752746	0.51317	0.597619	0.763802	1.37318	16.6457	2.563	0.729642	64.2758
EBF1	0.569846	0.0604777	0.473701	0.105697	0.286327	142.731	0.371844	0.11866	0.111349	0.156171	0.542198	0.134559	0.053357	159.282	0.688569	0.014861	46.0601
OSBPL10	1.17822	0.605745	0.806177	1.05702	1.05964	48.1496	1.96524	0.62319	1.53009	0.275909	1.22758	0.590508	0.824423	95.4378	5.74724	3.5798	126.189
WNT16	0	0	0.0361928	0.0841782	0.080534	11.9119	0.094397	0.179557	0.220813	0	0.289788	0	0	20.0926	0	0	1.92768
COCH	3.01628	0.0567259	0.391825	0.544495	0.682959	6.44207	0.518332	0.111205	0	0.0395388	0.163311	0.352135	0.27115	145.405	0	1.92184	268.729
CTD-2363C16.2	0	0	0	0	0	20.4572	0	0	0	0	0	0	0	26.458	0	0	3.70959
SSPN	0.0597221	0.0625277	0.0725392	0.0845879	0.0287709	1.63802	0.0680087	0.0422626	0.0534208	1.18907	0.0216999	0.811259	0.0923852	55.1158	2.04263	0.0917135	179.257
ZNF587P1	0	0	0	0	0	6.87622	0	0	0	0	0	0	0	16.0153	0	0	14.0323
RP11-498M5.2	0	0	0	0	0	13.8148	0	0	0	0	0	0	0	20.4025	2.91226	0.388583	0
MTND5P5	0	0	0	0	0	73.181	0	0	0	0	0	0	0	87.9801	8.69583	2.78982	11.3453
RP11-785D18.3	0	0	0	0	0	0	0	0	0	0	0	0	0	12.8876	0	0	58.7342
DOK7	0	1.87316	0.0457016	0	0	5.22727	0.00451396	0	0	0	0.264714	0	0.1121	21.5946	1.02398	0	1.30753
TAS1R3	0.29833	0.842994	0.514066	0.627191	0.49658	0.422631	0.401421	0.232855	0.487144	0.0719289	0.644556	0.282556	0.609228	23.0437	0.355905	0	34.7
POU2AF1	1.2627	0.986447	0.697677	1.11284	0.751846	82.9363	2.19277	0.529752	1.11792	0.589827	0.61068	0.63882	1.45004	127.609	3.32836	1.20853	888.643
CPNE5	3.05519	0.133975	0.248576	0.0536267	0.026538	82.0444	0.414842	0.0691182	0.0639436	0.967001	0.0734636	0.299439	2.01952	206.208	5.61502	0.837101	966.034
CD19	0.520519	0.189219	0.118384	0.0592161	0.334168	403.641	0.146274	0.0990914	0.0388065	0.138693	0.0210495	0.560213	1.4916	362.26	5.23891	0.622198	547.968
BLK	0.234597	0.89599	0.389486	0.167623	0.184743	191.818	0.939526	30.6625	0.0638912	0.188626	0.534121	0.144389	0.100746	346.187	1.48863	8.50586	251.03
SYBU	0.131603	0.0322646	0.0831908	0.364502	0.0235537	3.86648	0.240747	0.0335671	0	0.0500091	0.194783	0.0944887	0.0167934	12.9734	0.14885	0	2.76355
AL928768.3	0	1.04098	0.00830641	0	0	19.9651	0.0521248	0	0	0.989096	0	1.10908	0	1392.35	1.58521	1.01133	12930.6
MS4A1	1.02147	2.55185	6.92934	1.06624	0.433253	3220.57	6.01486	8.40482	45.8254	1.65906	3.86884	0.710567	2.68486	3180.58	7.56677	1.36639	139.545
EBI3	0.608188	0	0	0	0	0.878823	0	0	0	0	0	0	4.73494	14.9399	6.43843	0	1.69429
AC008697.1	0.570611	0.19163	0.139575	0.162816	0.179686	0.754046	0.728664	0.181756	0.155526	0.277967	0.0904154	0.165435	0.47213	9.18887	0.474291	0.497908	0.613643
FCRLA	0.535442	0.940811	0.115717	0.218679	0.141974	391.345	0.223136	0.0501782	0.177443	0.44233	0.144371	0.328467	0.203242	422.384	2.27295	166.767	121.372
LCN10	0	0	0.020496	0.659199	3.09797	55.6897	0.387137	0	0	0	0	0	0	53.3218	0	0	0
LINC01781	0	0	0.0229022	0	0.180892	6.68428	0.0864256	0.147959	0	0.134805	0	0	0	46.4349	0	0	159.372
ZBTB32	0.0572545	0.110497	1.53626	1.40001	2.33613	4.88175	2.41511	0.143238	0.653026	0.022193	2.06635	0.305946	0.151887	75.6965	2.20221	0.0483832	318.429
BANK1	10.4867	1.47074	0.024811	0.549276	0.083729	498.746	0.178087	2.81506	0.204209	0.218943	0.314397	6.95931	2.4013	665.628	141.358	34.7515	167.783
RP11-148O21.4	0	0	0.0350827	0	0	48.9691	1.04486	9.10738	0	0	0.528406	0	0	75.8927	0	7.49746	37.7025
FCRL5	1.58548	1.34088	0.658252	1.23356	0.956288	81.6635	1.38674	0.841184	1.0255	1.03471	0.919244	1.56953	3.08815	56.8195	4.40231	14.2864	386.007
AIM2	18.9852	1.30441	2.81318	0.488733	0.672361	17.3298	4.86641	2.15246	2.85928	17.0926	2.00571	4.01693	18.8322	170.36	26.323	0.586317	206.936
TNFRSF13C	0.919431	0.681557	2.80567	3.94775	3.79673	285.57	7.7429	5.97822	3.8149	0.581914	4.34832	0.465825	1.18427	270.776	4.52224	5.33016	53.1592
RP11-148O21.2	0	0	0	0	0	49.2926	0.302828	2.27402	0	0	0.290792	0.0933773	0	49.3411	0	3.33173	41.2232
CECR7	3.92783	4.00399	3.97341	7.19102	6.71666	6.80079	6.51364	2.4865	4.45833	1.29345	3.33605	3.01706	5.28586	36.024	14.3412	6.85028	64.635
SEMA4B	33.4307	8.09709	4.60581	3.5199	1.57566	78.006	8.49004	2.71584	6.35431	31.3806	4.79965	2.89547	22.8516	106.13	47.0733	5.66084	95.1646
TLR10	2.87279	1.07771	0.218371	0.18372	0.203386	101.599	0.342438	0.144822	0.21057	8.13723	0.241149	0.314135	14.3913	181.146	140.311	60.6539	26.5847
RALGPS2	6.53362	3.2802	1.78175	8.84785	4.60097	257.819	4.97319	2.63196	5.09818	6.56178	2.3655	10.0492	11.6489	274.261	13.4312	19.683	201.321
LINC01857	0	0	0	0	0	9.7013	0.0171866	0	0	0	0	0	0.399031	21.6241	0	0	0
RP11-404F10.6	0	0	0	0	0	14.3737	0	0	0	0	0	0	0	12.2048	2.72548	0	1.77385
CD79A	0.717798	0.823738	1.18988	3.71603	13.3325	975.286	3.27197	0.102066	1.64912	0.634019	5.21885	0.466597	2.61196	946.632	9.08127	30.2075	2378.91
CNR1	0	0	0	0	0	1.92732	0	0	0	0	0	0	0	3.63978	0	0	2.20042
CD40	27.9484	4.62539	2.52278	2.79315	1.71889	183.723	2.73441	1.36146	3.10705	0.254776	5.30932	3.39079	46.8226	175.662	97.3304	21.6069	96.6353
SOX5	0.550554	0.145914	0.19735	1.51359	0.253998	1.51124	0.829898	0.236773	0.503342	0.944841	0.969571	0.695038	0.469461	9.71926	1.42648	2.9791	2.87506
SYNPO	0.23729	0.41936	0.360555	0.171716	0.146242	3.0146	0.347016	0.242259	0.546927	0.197605	0.304255	0.191543	0.327187	4.27576	0.917665	0.183933	0.77907
HRK	0.117453	0.0813881	0.0972022	0.822789	0.0759022	2.56649	0.134688	0.0618414	0.167438	0.109957	0.0923523	0.0577754	0.231146	6.34064	0.63305	0.178081	6.07875
PNOC	2.36834	0	0	0	0	49.5884	0.0156885	0	0	0	0	0	1.36761	60.5384	0.546245	53.702	160.007
IGLVI-70	0	0	0	0	0	25.9131	0	0	0	0	0	0	0	25.214	0	0	343.284
RP11-428G5.5	0.809017	2.6117	1.2238	0	0	31.3889	0.0727249	0.0574083	0.106156	2.11037	0.94398	0.767613	2.81036	32.5333	0.429915	0	0.309608
DNAH8	0	0	0	0	0	0.00345694	0.148365	0	0	0	0	0.0675562	0.00449017	2.62979	0	0	4.75252
RP11-511B23.1	0.12866	0.0656518	0.130079	0	0	4.52007	0.171059	0	0.196086	0.235951	0	0	0.14699	6.96555	0	0.0928925	15.1851
LINC00494	0	0	0	0	0	11.823	0.0214219	0	0	0	0	0	0	16.4948	0	7.58604	1.79033
EHD3	4.07939	7.99626	4.53603	2.8856	1.66748	10.2774	4.32676	2.18035	7.14334	0.495271	6.16134	0.390149	11.4547	46.5962	6.63194	0.506161	96.4483
COBLL1	1.77664	2.12268	0.672682	1.69667	0.587237	72.5556	1.27448	0.780797	1.29891	0.654158	1.01055	4.18231	0.759273	123.711	8.02291	132.55	463.369
ANGPTL1	0.537067	0.154747	0.020245	0.149368	0.314642	17.1816	0.2536	0.11711	0.0481023	0.785186	0	0.399264	0.442247	17.2092	0.920808	1.38578	9.83383
RP11-380I10.4	0	0	0	0	0	0.423736	0	0	0	0	0	0	0	2.58071	0	0	30.0579
CDK14	3.91199	0	0.00957039	0.0213163	0.274378	43.9347	0.593911	0	0	7.20925	0	7.95166	5.18554	73.7985	32.1988	4.67759	134.85
AK8	0	0.483956	0	0	0.0249098	0.682948	0	0	0	0	0	0	0	8.40573	0	0.0415607	4.04621
PLPP3	0.672777	0.138476	0.100261	0.341608	0.216988	2.61354	0.207615	0.16789	0.12857	0.405814	0.371557	0.205651	0.77029	4.95116	0.824833	0.448316	1.55095
ILDR1	0.459525	0.183977	0.215198	0.251981	0.136057	0.611455	0.15508	0.141262	0.136485	0.157313	0.150312	0.220271	0.346687	8.45847	1.14038	0.26912	33.9138
CYB5R2	2.92716	0.143313	0.106097	0.184291	0.122433	0.671901	0.259072	0.049375	0.168623	0.292244	0.200912	0.194204	0.849025	7.28786	2.32218	0.151759	16.8791
AC007386.2	0.724893	0.335937	0.226671	0.367557	0.354705	6.86994	0.35654	0.239911	0.35935	0.30229	0.383585	0.405025	0.877502	8.8187	0.872381	0.645449	49.2509
2018-03-02	0.508198	0	0	0	0	6.85054	0	0	0	0	0	1.67077	0	10.878	0	0	21.8228
CD207	0	0	0	0	0	0	0	0	0	0	0	0	0.243298	0	86.9666	0.0445487	0
RP11-389C8.2	0.861453	0	0	0	0	0	0	0	0	0	0	0	0.522955	0	82.1831	0	0
CD1E	3.26472	0.216628	0	0	0	0.708266	0	0	0	0	0	0	6.20819	0	587.683	0	0
CD1B	2.20022	0	0	0	0	0	0	0	0	0	0	0	1.09025	0	76.2226	0	0
ENHO	0.094129	0.0515228	0	0.255673	0	0.33442	0.0208795	0.0903332	0.0579788	0	0.0622109	0.113313	1.59801	0.0028503	95.2366	0	0.493056
ZNF366	3.28889	0.175485	0.105931	0.0719711	0.108556	0.291979	0.109173	0.0750887	0.13429	0.104419	0.0166267	0.118905	2.62855	0.258029	167.453	2.22311	0.348449
MRC1	0.637005	0	0.00149063	0	0	0.00883457	0.253913	0	0	0	0	0.0648126	1.21066	0	107.031	1.15873	0.0915709
RP11-863P13.3	2.80636	1.75472	1.08389	1.26761	1.27357	1.5644	1.51684	0.966555	0.971672	1.55852	1.90797	1.58648	3.98695	1.54493	111.104	2.06245	3.41885
EHF	0.23838	0	0	0	0	0	0	0	0	0	0	0	0.329029	0	28.2232	0	1.006
CLEC10A	45.0054	1.06051	0	0	0	1.88155	0	0	0	0.0549586	0	0	25.1383	1.89912	2497.76	5.6605	0.611332
LRP1B	0	0	0	0	0	0	0	0	0	0	0	0	0.0635414	0.00022035	17.0051	0.857575	0
KCNK13	0.874228	0	0	0	0	0	0	0	0	0	0	0	0.305814	0	15.7468	0	1.09265
FZD2	0.958908	0	0	0	0	0	0	0	0	0	0	0	0.370555	0	17.8243	0.910825	0
HTR7	0.989828	0.0491868	0.132011	0.645834	0.462987	0	0.445055	0.202186	0.229294	0	0.10445	0	2.60709	0	48.5157	0	0
CYP2S1	42.9181	1.02473	0	0.0175184	0	0.525568	0.00988704	0	0	0	0	0.799764	6.27912	1.39637	507.831	2.34089	0.211589
CACNA2D3	40.5183	0.22235	0	0	0	0.617591	0	0	0	0	0	0	5.14944	0.524451	459.571	13.4547	0.881079
IDO1	4.37107	0.783092	0	0.151611	0	0.463252	0.0701716	0	0	2.92833	0	6.55603	3.0025	0.106681	406.723	0	1.31159
FPR3	11.6307	0.278648	0.195031	0.0224259	0.0138118	0.548558	0.0675804	0.0778077	0.149189	0.0423698	0.158145	0.668116	6.56164	0.311747	131.904	0.0990987	0.517795
RP6-91H8.3	3.39484	1.80195	1.13767	0.647177	1.33097	1.00351	1.87003	3.93651	2.82972	1.19991	2.01484	3.22007	2.83638	0.982365	176.114	3.08721	3.18551
SDS	3.52019	0.612	0.707969	0.852595	0.922984	0.787656	1.32979	0.534151	0.636426	1.29001	0.382444	0.822339	1.96799	1.29954	78.9394	2.47977	1.40006
MPP3	1.71866	0.037455	0.0577838	0.595452	0.142781	0.0416212	0.399477	0.149148	0.255945	0.0366302	0	0.130742	0.361215	0.0180839	57.0752	0.343161	0
CLIC2	8.41245	1.32867	0.910399	0.204084	0.4974	1.13675	0.901642	0.57231	1.7761	0.887305	0.906766	0.211001	24.483	1.13417	453.81	12.3472	1.65166
DCANP1	0	0	0	0	0	0	0	0	0	0	0	0	0.0531465	0	10.4489	0.47768	0
VSIG4	35.6798	0	1.03395	0	0	1.43546	0	0	0	0.704392	1.08304	0.776918	9.95121	0.0341998	297.652	0	0.533427
RAB7B	0.149469	0	0	0	0	0	0	0	0	0	0	0	0.331344	0.117642	34.7892	1.46895	0
CDS1	0.371458	0	0	0.125595	0.145678	0	0.0450503	0	0	0	0	0	0	0	10.2205	0	0
RTN1	42.5054	0	0.00476279	0	0	0.647183	0	0	0	0.753051	0	0	33.7302	0.923052	353.94	0	1.48693
CLEC9A	0.301387	0.230895	0	0	0	0	0	0	0	3.0181	0	0	0.341449	0	68.5826	0	0
IDO2	0.714044	0.490083	0.479748	0.776496	0.560246	0.589615	0.644598	0.311353	0.513802	0.479	0.42763	0.847163	1.11382	0.429241	34.4606	0.577438	18.5867
PTGFRN	1.05383	0.0581722	0	0.326029	0	0	0.095021	0	0	0	0	0	0.282206	0	23.2958	0	0
NDRG2	24.3914	14.4542	18.2786	36.466	26.0273	10.843	38.0938	16.1591	31.9274	4.4671	12.0132	3.38225	20.0676	12.4023	2400.87	33.3842	19.6736
LGALS2	147.076	0.63127	0	0	0	5.16028	0	0	0	0	0	0	29.1895	2.84933	786.631	0.87691	2.74752
PID1	86.7151	0.245262	0.162819	0	0	3.15474	0.207959	0.137042	0.430463	0.177452	0.812061	0.1273	33.1764	2.81432	478.675	0.288548	2.39671
GRIP1	0.520271	0.324212	1.87857	4.01482	3.07756	0.524372	6.14861	1.13609	2.50035	0.749896	0.817261	3.40953	6.51542	0.183357	335.442	10.0163	2.88373
EPHB3	1.98081	0.13664	0.0495188	0.0732969	0.0537624	0.43258	0.12772	0.0523539	0.0906169	0.0997266	0.075137	0.053332	0.462818	0.140718	12.6392	0.303667	0.109493
CES1	187.226	1.23857	4.49555	0	0	2.63558	0.227347	0	4.65904	0.135147	3.07074	0.146971	11.5206	2.59367	739.923	6.57918	6.38379
DTNA	7.1245	2.10638	1.22845	2.52748	1.59393	3.73231	2.22402	1.12688	2.53284	1.40041	0.734073	3.21075	5.67402	1.70423	134.57	4.84875	4.69204
MSLN	0.382712	0	0	0	0	0	0	0	0	0	0	0	3.91089	0	28.786	0	0
CD1C	44.972	2.71555	0	0.0834751	0	80.7953	0.0165127	0	0.0820905	0.0600712	0	0	28.4738	202.231	4395.92	0.116539	7.5562
RP11-426C22.4	3.25312	2.0882	0.561598	0.105534	0.0441501	1.44098	0.465594	0.139576	0.322842	0.253776	1.6403	0.515715	4.82924	0.337401	94.6065	0	0.382419
LEKR1	29.5354	1.19966	2.71846	3.34788	2.90188	4.62446	3.46191	3.27374	5.79058	0.349124	1.92343	0.318849	8.3792	2.58337	296.266	4.59117	18.4172
LAYN	0.268374	0.899543	0.0736483	0.167736	2.2708	0.0495735	0.502045	1.10854	0.187999	0.092048	0.0584	0.0684708	0.329825	0.205779	48.5275	0.0648008	0.368088
FLT3	19.6614	1.00346	0.00216153	0	0	0.703291	0	0	0	0.15791	0.0261295	5.42784	5.77895	0.912385	645.261	168.531	3.86685
TACSTD2	4.46332	0.072466	0	0	0	0	0.00398968	0	0	1.47123	0	0	0.317671	0.00115088	36.3182	0	0
KCNK6	34.311	6.83992	8.21671	13.4801	6.40179	9.64588	12.6684	5.3405	10.7564	7.38488	7.21409	20.1366	33.994	7.73542	267.405	19.9524	109.142
KCTD12	52.3195	0.133839	0.000254386	0.117078	0.412673	1.60842	0.303651	0	0.0284373	4.06568	0	0.0587463	23.5088	1.37319	253.603	18.7939	3.80499
PKIB	4.43708	1.00989	1.86554	2.03424	2.70375	4.33537	1.90826	0.151519	0	0	1.34642	1.62637	8.21198	3.76344	205.514	2.98669	10.9837
SEZ6L	4.20236	0.0452177	0.000897544	0	0	0	0	0	0	0	0	0	28.0075	0.26242	112.73	0	0.340621
CTTNBP2NL	10.325	0.822913	0.520736	0.761714	0.559033	1.99862	1.0706	0.448808	1.03248	0.468091	0.619197	0.786875	8.33538	2.19851	110.918	21.5427	2.79617
SLAMF8	6.89011	7.0465	8.52316	2.2406	1.13455	0.678229	2.49622	0.654744	6.92687	0.0360524	6.11613	0.0319281	6.60481	0.0114654	242.67	0	0.101055
UPK3A	8.85199	0.0534616	0	0	0	0.808819	0	0	0	0.761526	0	0	16.4472	0.223289	109.231	9.16187	0
HBEGF	31.4874	0	0.0168943	0.0445171	0.0240323	0.692928	0.554739	0	0.338599	4.56478	0	0.153717	21.586	1.2476	231.922	0.231358	0
FAM20C	4.01375	0.102727	0	0	0	0	0	0.106091	0	0.026531	0	0	2.31783	0.0283472	24.7611	1.01079	0
FAM109A	11.4759	2.69765	1.62701	1.10847	0.402533	7.0108	1.60989	0.731513	2.54695	0.0235908	1.52027	2.401	26.7607	3.07458	143.541	2.22695	3.21695
MTMR11	285.936	0.624516	0.242655	0.772051	0.270796	7.15071	0.953906	0.584762	1.22545	0.437406	0.776768	0.797941	263.454	3.70927	876.428	1.79191	13.9278
KLF4	139.541	0.721554	0.147268	0.0983502	0.0431293	10.8435	0.35299	0.040322	0.117279	1.99653	0.590891	0.0666836	165.91	4.20432	689.899	12.3899	2.2646
VEGFA	1.22363	0	0	0	0	0	0	0	0	0.177421	0	0.416384	0.163254	0.217567	10.7626	0	1.64757
RP11-426C22.5	14.8222	11.8863	5.42277	4.34981	3.58998	3.10368	4.63237	1.26003	4.54847	2.91686	5.10738	4.59058	24.6105	2.55123	222.31	3.97781	6.35831
KCNMB1	23.5147	1.12279	0.612558	1.00071	0.73959	2.07039	0.92641	0.693404	0.646105	0.776155	0.636212	0.687472	26.8362	1.48447	106.962	7.46049	3.5283
CD1D	282.493	1.0858	0	0	0	21.6599	0.0143985	0	0	3.03398	0	0.0283669	74.0744	33.3817	1136.74	0.219143	19.9852
RP3-522P13.3	4.98397	0.333633	0.382066	0.230937	0.0858326	0.103453	0.564269	0.320584	1.15749	0.096358	0.10799	0.3506	14.3959	0.498012	75.6471	4.75368	1.80841
ID1	49.8772	0.568928	1.7197	0	0.107317	1.19394	0.569611	1.32183	5.05951	1.70949	1.92199	2.84647	9.39379	1.10925	158.59	1.77874	10.1321
CTB-113D17.1	5.88945	0.011093	0	0.0129421	0	0.0843327	0.00754297	0	0	0.0108341	0	0.0217616	3.26313	0.184088	30.1091	0.338158	0
CCSER1	1.39106	0.677379	0.0317732	0.0416214	0.077645	25.7823	0.83073	0.0281839	0	0.479356	0.0521227	0.513603	1.90133	17.1098	188.982	3.33138	3.42979
ACPP	82.0065	0.789432	0.192332	0.195769	0.0894698	2.61009	0.179535	0.10583	0.133263	17.0614	0.229353	0.122622	44.0812	3.34598	322.528	4.54404	5.96571
DFNA5	7.92714	0.486088	0.751999	0.75187	0.794351	2.16036	0.550648	0.0460586	0.301199	0.00967047	1.15016	0.0837768	1.2162	1.2365	88.9119	0.69899	0.845717
SDSL	9.46653	1.01896	0.127912	0.127288	0.10213	0.576146	0.24179	0.0939688	0.203024	0.216855	0.217881	0.262729	4.2724	0.335004	78.1082	13.1181	0.478359
SHTN1	119.672	0.984651	0.039316	0.00807924	0.0460392	3.44291	0.273769	0.0288816	0.0556867	0.0505327	0.0596583	0.0672874	68.4227	2.41271	417.198	91.7749	2.32657
C1orf127	3.15928	0.536793	0.225561	0.55619	0.237596	0.306967	0.504964	0.218506	0.282968	0.533362	0.281855	0.516885	0.915403	0.470369	15.4834	1.59017	0.682379
MAP3K20	66.6593	5.16376	6.91195	1.00349	0.685971	8.67985	3.89573	1.27722	6.78468	5.00734	4.94059	1.31871	58.4736	8.97207	299.895	3.88232	8.89109
MARVELD1	15.7486	0.979493	0.0570412	0.19186	0.381627	0.374853	0.128382	0.301566	0	0	0	0	5.45773	0.506943	77.7844	1.47112	0.567292
DSE	22.0632	1.3285	0.572287	2.12339	1.08169	5.13409	2.14094	2.08825	0.520013	4.76982	1.33617	3.0279	17.1532	7.4847	169.103	18.2715	13.6226
NUDT16P1	42.2045	1.05292	0.562172	0.40709	0.434559	2.32781	0.679505	0.316966	0.367234	12.3867	0.45265	1.00962	45.3378	2.18274	168.528	0.655913	18.6609
CD33	547.982	4.97193	0.55813	0.453419	0.231147	17.4803	0.563204	0.328059	0.765271	14.2189	0.419293	33.4765	344.803	11.7259	2079.15	6.9725	17.0672
SNX30	40.4626	3.19084	3.6797	3.29775	2.45136	5.48935	3.87602	5.3968	4.65067	3.31997	5.47207	2.1206	25.194	4.4585	151.562	8.04123	6.43665
FAM129B	12.3121	0.153925	0.263433	0.305871	0.29606	0.409883	0.622879	0.239507	0.27518	0	0.347089	0.668087	4.13578	0.238537	46.3578	0.123745	0.447951
SNAI1	10.3764	0.546666	0.54459	0.168726	0.289471	0.339985	0.296634	0	1.81339	0.131617	1.32513	1.52583	1.39928	0.291784	74.2473	6.88406	0
APBA1	0.932886	0.187619	0.151518	0.387412	0.168743	0.242594	0.809577	0.107724	0.256337	0.198563	0.168349	0.137436	1.89639	0.15531	17.3785	1.15936	0.239151
PPFIA4	24.526	0.325682	0.0120407	0.457236	0	1.49267	0.339883	0.103252	0.372516	0	0	0.214776	10.7281	1.33067	107.305	5.78142	0.055289
SCT	0	0	0	0	0	0	0	0	0	0	0	0	0	0	0	75.99	0
LINC01478	0	0	0	0	0	0	0	0	0	0	0	0	0	0	0	61.0051	0
RP11-73G16.2	0	0	0	0	0	0	0	0	0	0	0	0	0	0	0	276.34	0
RP11-71G12.1	0.31875	0.0761022	0.0838147	0.134888	0.0638512	0.287179	0.206275	0.0753974	0.0955159	0.264553	0.0574031	0.11689	0.397678	0.192262	0.418825	409.22	3.18541
KCNK10	0.213377	0.393022	0.0672657	0.0842513	0.0711873	0.0830413	0.105721	0.0451485	0.0935478	0.106906	0.108019	0.0478317	0.223727	0.0507241	1.07908	37.845	0.157268
EPHA2	0	0.145501	0	0	0	0	0	0	0	0	0	0	0	0	1.0014	70.7371	0
KRT8P5	0	0	0	0	0	0	0	0	0	0	0	0	0	0	0	19.9192	0
CUX2	0	0	0	0	0.0964621	0	0	0	0	0	0	0	0	0	0.184319	42.5408	0
LINC01724	0	0	0	0	0	0	0	0	0	0	0	0	0	0	0	66.6705	0
AC011893.3	0	0.0599378	0.0264179	0	0.063454	0.0267958	0.0377145	0.0211745	0	0.0936123	0.024928	0	0	0.00182061	0	114.776	0.266091
SCARA5	0	0.198982	0	0	0	0.342391	0	0	0	0	0	0.0125288	0	0.133219	5.24097	143.013	0
KCNA5	0	0	0	0.0501194	0	0	0.00246693	0	0	0	0	0	0.014533	0.0944149	0	79.5342	0.0927846
LINC00475	0	0.118186	0	0	0	0	0	0	0	0	0	0	0	0	0	64.7218	0
KRT5	0	0	0	0	0	0	0	0	0	0	0.275563	0	0.221772	0	0	173.357	0
SLC35F3	0	0	0	0	0	0	0.00998023	0	0	0	0	0	0.0838863	0	0.777573	27.7256	0
EWSAT1	0	0	0	0	0	0	0	0	0	0	0	0	0	0	0	7.96804	0
RP11-203M5.6	0	0	0	0	0.210113	0.680405	0.0112854	0	0	0	0	0	0	0.249697	10.7597	2045.41	0
PTPRS	1.04656	0.443198	0.288722	0.696745	0.630553	0.618049	0.433686	0.231856	0.463978	0.614431	0.332373	0.51599	0.703845	0.739807	2.92555	149.478	1.36322
SLC12A3	0.0848559	0.256929	0.0905273	0.0380183	0.0684645	0.224555	0.128089	0.0783018	0.189432	0.0886182	0.0550954	0.11359	0.20557	0.940431	1.94116	125.556	0.892667
LINC01225	0	0	0	0	0	0.370841	0	0	0	0.038076	0	0	0	0	0	140.17	0
BEND3P2	0	0	0	0	0	0	0	0	0	0	0	0	0	0	0	4.43501	0
SRPX	0	0	0	0	0	0	0.00316328	0.164298	0	0	0	0	0	0	0	27.9972	0
TTC39A	0.859402	0.166249	0.167384	0.19561	0.120999	0.133381	0.481851	0.229299	0.275249	0.64158	1.34878	0.732949	0.416469	0.151817	1.44963	136.355	0.467362
PTCRA	0	0	0	0	0	0.567277	0	0	0	0	0	0.0642508	0.25563	0.596515	0.438024	128.136	0
SLC9C2	0	0	0	0	0	0	0	0	0	0	0	0	0	0	1.31162	13.7416	0
RP4-647C14.2	2.45953	0.104928	0.219475	0.0666791	0.170887	1.32614	0.185615	0.0673546	0.128513	0.116431	0.0879515	0.121958	0.635268	0.50979	4.23505	66.4196	0.784031
ZFAT	12.3265	6.53581	6.14877	8.20735	8.87115	9.81252	7.31121	4.18772	5.30695	2.87138	7.25741	5.44333	17.3969	13.3344	35.1533	940.431	211.39
NRP1	13.271	0.939979	0.446596	0.896405	0.676472	0.927147	0.749069	0.431843	0.561985	0.407281	0.548225	0.398108	3.70097	0.760551	21.5154	480.812	0.922498
NAT8L	0	0	0	0	0	0	0.00278278	0	0	0	0.107142	0	0.0070003	0	0	9.80485	0
KLHL33	1.22418	1.00937	0.640916	0.883292	0.999942	1.54402	0.864071	0.637192	0.838081	0.676085	0.900317	0.699125	1.24938	0.888381	4.28465	40.384	1.13827
CLEC4C	5.45138	0.838406	0.546756	1.15026	0.540174	3.92373	0.796197	0.462195	0.697166	2.9563	0.593092	3.80553	2.01173	1.79477	10.2995	526.942	2.97944
PHEX	0.0434973	0.0280725	0.0312599	0.0165733	0.0289396	0.0805876	0.480458	0.0241461	0.025483	0.0954467	0.0150966	0.0158698	0.0694004	0.044368	0.198002	55.3433	0.220873
SHD	0	0	0	0.473466	0	0	0	0	0	0	0	0	0	0	0	137.618	0
CYP46A1	1.4323	1.31855	0.752162	0.953122	1.2997	1.15811	1.28143	0.812336	1.39084	0.700035	0.739438	1.21475	1.24173	0.795052	3.49702	47.7217	2.1441
PROC	0	0	0	0.19387	0	0.416732	0.0223245	0.231538	0	1.15733	0	0	0	0.101107	0.40953	76.9119	1.134
CTD-2547E10.6	0.239083	0	0	0	0	0.17432	0	0	0	0	0	0	0	0.845377	5.25497	44.7688	0
P3H2	2.52238	1.31555	0.308209	0.898614	0.40704	0.269778	0.911864	0.53331	0.349667	1.18037	0.973017	0.902061	1.31503	1.03518	50.8665	215.873	2.50905
C5orf64	1.00211	1.26911	0.601424	0.486257	0.726632	0.81614	0.934561	0.411826	0.492343	0.492008	0.926318	0.661408	1.40096	0.493578	3.09836	51.9117	1.5687
DNASE1L3	0.916306	1.05871	0.201258	0.440494	0.254204	1.66655	0.366598	0.311276	0.289477	0.233868	0.272931	0.176911	2.09666	1.30352	158.133	419.996	0.932631
SMPD3	6.32732	8.31301	6.49224	2.93907	2.56383	5.28566	5.59184	3.08097	7.15588	5.4311	13.9699	4.33463	10.4933	11.8206	31.1812	483.108	29.1936
CTSV	0.633876	0.309123	0.191005	0.467264	0.318771	0.67388	0.405348	0.153003	0.207296	0.33839	0.2178	0.24028	0.56931	0.550025	16.3058	32.0611	2.54279
RP4-799P18.4	0	0	0	0	0	0	0.113697	0	0	0	0	0	1.96678	0	0	47.5894	0
PLVAP	0	0	0	0	0	0.810496	0	0	0	0	0	0.189258	4.03944	0.592434	5.66396	113.237	3.47217
SERPINF1	20.5787	7.53775	7.63219	9.31711	20.5572	16.3021	9.50076	3.46073	8.73206	4.1436	6.59499	2.36036	14.9634	30.1348	295.181	2694	189.707
AC023590.1	3.13048	2.48421	0.962739	3.09163	4.33467	4.99691	4.86967	2.83454	1.42844	1.73766	1.32463	1.46509	4.61247	5.82657	15.9922	336.528	28.5816
SCAMP5	0.65342	1.39984	0.283221	1.28244	0.481763	0.41256	0.642004	0.0485135	0	0.231459	0.190111	0.400204	2.43443	1.74553	0.678587	401.297	71.448
TPM2	0.614225	1.47233	0.636252	3.04287	1.2164	0.201866	2.46606	3.82994	3.40611	0.267957	0.866357	0.386752	0.69434	0.480957	6.80566	393.282	0
GPR39	0	0	0	0	0	0	0	0	0	0	0	0	0	0	3.27005	4.80993	0
CRYM-AS1	1.64288	0.611236	0.579084	0.962429	0.682198	1.70164	0.947804	0.260978	0.89121	0.716506	0.885736	0.687635	0.889519	1.15928	6.67745	50.6382	1.5768
COBL	0	0	0	0	0	0.00574445	0.00529044	0	0	0	0	0	0	0.0058647	0	10.2833	0
LAMP5	2.05708	0.511655	0	0	0	0.766965	0	0	0	0.0184589	0	0	0.342664	2.21409	29.1304	410.57	80.1109
TNFRSF21	1.92065	0.807027	0.0284327	0.0536733	0.0139808	2.00717	0.0747365	0.0371289	0.127476	0.0637979	0.0504798	0.348342	2.42179	0.433922	35.792	518.485	0.282269
LRRC36	2.56741	1.57008	0.955577	1.29771	1.75951	1.42133	1.62757	1.00262	1.40971	0.544224	1.78306	1.15471	2.44625	1.8709	10.1875	71.1765	2.25596
RP11-426L16.10	0	0.250539	0	0	0	0	0.0405377	0	0	0	0.152977	0	1.31209	0.544436	2.24244	47.8171	0
RASD1	2.20998	0.424651	0.433073	0.299605	0.0745741	0.199296	0.20593	0.225799	1.17612	0.0856666	0.766935	0.314738	2.29891	0.1091	5.00385	79.0229	13.7216
SMIM5	1.04723	0.315187	0.0997511	0.758592	0.62513	1.41748	0.318097	0.103694	0.081874	0.175332	0.156343	0.393783	2.1604	1.00079	4.11861	73.9414	0.786573
KIRREL3	1.92586	2.84948	0.721744	0.904964	0.391386	0.727792	0.975111	0.381578	0.662586	3.25625	1.01059	3.91487	2.2248	0.650918	23.8239	132.55	2.11735
CRYM	0	0	0	0	0	2.32528	0	0	0	0	0	0	0	0.87625	0.328577	133.854	0
PDZRN3	0	0	0	0	0	0	0	0	0	0	0	0	0	0.0076654	0	15.0449	0
SLC7A11	0.219979	0.0960387	0.0736146	0.107769	0.0812386	0.124743	0.111727	0.0693837	0.0905657	0.382364	0.103459	0.354003	0.181895	0.110674	0.879825	12.8085	8.47228
MAP1A	0.0162183	0.183598	0.086262	0.119331	0.071566	0.0134438	0.704909	0.353405	0.0703837	0.20141	0.165006	0.0714487	0.068189	0.0650367	0.552804	97.1121	0
RP3-416J7.4	0	0	0.0064535	0	0.404418	0.587021	0.0162959	0	0.0272032	0	0	0	0	0.311161	0	14.6686	0
COL26A1	0	0	0	0	0	0	0	0	0	0	0	0	0	0	0	23.2392	0
RP11-610P16.1	0	0	0	0	0.942926	0.300231	0	0	0	0	0	1.12666	2.03546	0	22.1214	158.263	0
RP5-906A24.1	0	0	0	0	0	0	0.0191149	0.135693	0	0	0	0	0	0	0	18.3953	0
CYYR1	0.340684	0	0	0	0	0.167943	0	0	0	0.379669	0	0.502758	0	0	2.94513	112.689	0
ZNF556	1.68504	1.13961	0.851735	1.41983	0.929342	1.25837	1.41164	0.750651	1.36281	1.21903	1.17992	1.08609	2.29936	1.19022	5.39543	27.1741	2.25519
LINC01375	0	0	0	0	0	0.632313	0	0	0	0	0	0	0	0.0404785	0.934659	16.602	0
PLXNA4	0.208524	4.2497	0.175916	0.488072	1.24715	0.212027	0.960489	0.262512	0.250083	0.0833217	0.489175	0.233762	0.194199	0.11748	0.60081	75.5129	0
LINC00996	1.78873	5.74247	1.41008	1.02306	1.75512	2.77961	2.30629	1.29516	10.8218	2.11439	2.31209	0.757439	2.73249	14.9057	2.97189	362.387	10.6445
RP11-71L14.3	0	0.487316	0.253194	0.0784095	0.0674555	0.0198005	0.191832	0	0.172751	6.2247e-07	0.334101	0.120331	0.245152	0.366671	0.513423	18.8055	0.270039
PPM1J	1.29023	0.638384	0	0	0.0375542	3.1873	0.0483668	0	0	0	0	0	3.44066	5.53587	49.4924	372.792	0.307599
MROH9	0	0	0	0	0	0.482143	0	0	0	0	0	0	0	0.335741	0	5.20798	0
PALD1	0.0602342	0.741976	0.133495	0.0580369	0.0622237	0.550692	0.116788	0.122042	0.121668	0.00867966	0.148418	0.0867377	0.339865	0.219744	16.8885	47.2396	2.44611
FAM221B	3.57469	1.46228	1.46187	1.59398	0.678277	1.20029	1.4256	0.986516	1.16454	1.24093	1.01929	1.5797	2.85851	1.12235	16.9736	54.4886	1.41703
GUCY2D	0.665146	0	0	0	0	0.0406737	0	0	0	0	0	0.0320176	0	0	10.0155	17.9772	0
KCNK1	0	0	0	0	0	0	0.0019834	0	0	0	0	0	0	0	0	8.89121	0.920037
BEND6	0.418185	0.567832	0.375274	0.61824	0.551027	0.66434	0.67982	0.354886	0.510079	0.37042	0.432427	1.53775	1.08088	0.436777	19.4433	31.5292	0.791576
LILRA4	2.99403	3.06462	0.0219696	0	0	7.98391	0.0235932	0.0410495	0.0770697	1.06715	0	0.0485359	5.8935	34.259	61.5931	5347.79	2.53407
IGHV3OR16-12	0	0	0	0	0	0.612986	0	0	0	0	0	0	0	3.22058	0	0	651.47
SDC1	0	0	0	0	0	0	0	0	0	0	0	0	0	0.204302	0	0	86.5796
IGHV3OR16-7	0	0	0	0	0	0	0	0	0	0	0	0	0	1.31197	0	0	263.977
DPEP1	0	0	0	0	0	0	0	0	0	0	0	0	0	0	0	0	43.526
IGHV3-75	0	0	0	0	0	0	0	0	0	0	0	0	0	4.04029	0	0	970.897
IGKV2OR22-4	0	0	0	0	0	0.641864	0	0	0	0	0	0	0	1.997	0	0	445.244
IGHV3-54	0	0	0	0	0	0.612986	0	0	0	0	0	0	0	2.04479	0	0	311.418
IGHV3-79	0	0	0	0	0	0	0	0	0	0	0	0	0	1.29106	0	0	258.692
IGHV1OR15-2	0	0	0	0	0	0.36879	0	0	0	0	0	0	0	3.95817	0	0	379.319
IGKV1OR10-1	0	0	0	0	0	0	0	0	0	0	0	0	0	2.75169	0	0	747.715
IGHV3OR16-15	0	0	0	0	0	0.754864	0	0	0	0	0	0	0	3.50191	0	0	351.58
BHLHA15	0	0	0	0	0	0	0	0	0	0	0	0	0	0.117088	0	1.30094	113.534
RP11-295P22.2	0	0	0	0	0	0	0	0	0	0	0	0	0	2.01082	0	0	170.903
IGHV3OR15-7	0	0	0	0	0	0.661752	0	0	0	0	0	0	0	3.41848	0	0	594.757
IGHV3-60	0	0	0	0	0	2.40647	0	0	0	0	0	0	0	6.45895	0	0	825.782
IGHV7-34-1	0	0	0	0	0	1.58903	0	0.267224	0	0	0	0	0	5.69977	0	0	855.794
IGHV3-6	0	0	0	0	0	1.19853	0	0	0	0	0	0	0	13.099	0	0	1557.17
IGHV3-25	0	0	0	0	0	0	0	0	0	0	0	0	0	1.74849	0	0	257.788
IGHV3-42	0	0	0.00952239	0	0	0.330791	0.204625	0	0	0	0	0	0	2.35374	0	0	272.972
RP11-812E19.9	0	0	0.0139263	0	0	1.21567	0	0	0	0	0	0	0	4.71298	0	0	883.722
IGHV1OR16-4	0	0	0	0	0	0	0	0	0	0	0	0	0	5.20187	0	0	865.436
GLDC	0.726862	1.11308	0.799518	1.72596	1.36567	1.62007	1.45025	0.933968	0.970884	0.429675	0.926754	0.730243	1.60499	2.79157	3.0075	1.2944	301.596
IGHV3-62	0	0.646458	0	0	0	3.70959	0	0	0	0	0	0	0	26.8032	0	0	4078.72
HRASLS2	0	0.762183	0.535002	0	0	0.0907387	0.0760997	0.135536	0.873146	0	0.207064	0	0	1.06856	0	1.77648	297.29
OXCT2	0	0	0	0	0	0	0.00889479	0	0	0	0	0	0	0.6295	3.33277	0	93.7221
RP11-1166P10.8	0	0	0	0	0	7.65921	0	0	0	0	0	0	0	20.7174	0	0	2513.59
IGHV3-47	0	0	0	0	0	1.09956	0.326929	0	0	0	0	0	0	8.83207	0	0	949.972
GPRC5D	0	0	0.161061	0	0	0	0.127484	0	0	0	0	0.172066	0	11.6202	0	0	1152.07
IGF1	0	0	0	0	0	0.643734	0	0	0	0	0	0	0	0.21967	0	0	117.133
IGLV2-33	0	0	0	0	0	0	0	0	0	0	0	0	0	2.85541	0	0	250.363
UNC13C	0.3597	0.393999	0.254065	0.281523	0.21044	0.419797	0.299251	0.194582	0.314825	0.189885	0.259631	0.215697	0.479621	0.363081	0.939861	0.28731	29.4848
IGHV3-63	0	0	0	0	0	7.52511	0.0571341	0	0	0	0	0.223726	0	33.6221	0	0	4419.86
IGHV4-80	0	0	0	0	0	0	0	0	0	0	0	0	0	6.20051	0	0	449.692
IGHV3OR16-8	0	0	0.0139263	0	0	1.54364	0	0	0	0	0	0	0	23.4572	0	0	2836.35
CAV1	0	0	0	0	0	0.215861	0.0197823	0	0	0	0	0.299159	0	0.610428	0	0	186.784
IGHV3-52	0	0	0	0	0	1.31667	0	0	0	0	0	0	0	5.84245	0	0	450.567
IGHV3-71	0	0	0	0	0	13.3423	0	0	0	0	0	0	0	20.037	0	0	2198.21
IGHV3-19	0	0	0.412758	0	0	6.81045	0	0	0	0	0	0	0	39.3732	0	0	5789.68
IGLV10-54	0	0	0	0	0	20.2275	0	0	0	0	0	0	0	29.4476	0	0	2930.77
IGHV3-38	0	0	0	0	0	1.42504	0	0	0	0	0	0	0	6.09012	0	0	921.656
IGHV1OR15-9	0	0	0	0	0	5.74115	0	0	0	0	0	0	0	8.43828	0	0	1012.99
IGKV3D-11	0	0	0	0	0	5.24412	0	0	0	0	0	0	0	13.11	0	0	903.224
IGHV3-41	0	0	0	0	0	3.69512	0.22219	0	0	0	0	0	0	17.2648	0	0	1487.7
IGKV2-40	0	0	0	0	0	4.25516e-07	0	0	0	0	0	0	0	10.8657	0	0	862.931
IGKV1D-17	0	0	0	0	0	5.72537	0	0	0	0	0	0	0	9.5435	0	0	667.967
MIXL1	0.72738	0.420221	0.396578	0.72854	0.474739	1.16098	0.730361	0.484107	0.447474	0.594964	0.552517	0.402999	0.929338	1.34479	1.69912	0.569861	77.3999
IGHV3OR16-9	0	0	0.421085	0	0	33.1636	0	0	0	0	0	0	0.293599	69.7547	0	0	9742.25
IGHG4	0.116997	0.384711	0.00813665	0	0	14.0985	0.0727409	0	0.0847493	0.106512	0.0995967	0.159677	0.0890671	146.476	0.998736	0.421206	24929.5
IGKV1-6	0	0	0	0	0	16.7364	0	0	0	0.864416	0	0	0	48.4882	0	0	5754.49
IGHV7-81	0	0	0.0301186	0	0	11.7819	0.0308979	0	0	0	0	0	0	10.1839	0	0	1159.64
TXNDC5	3.38149	1.21715	1.7659	1.18862	0.225038	6.62973	1.30828	2.03033	2.11935	0.319745	1.4307	1.7017	3.937	22.4816	24.7722	104.801	5437.37
IGKV2D-30	0	0	0	0	0	36.9856	0	0	0	0	0	0	0	63.4059	0	0	6210.55
IGHV4-55	0	0	0	0	0	27.7133	0	0	0	0	0	0	0	37.2983	0	0.551425	7198.69
IGLV1-50	0.471566	0	0	0	0	1.77372	0	0	0	0	0	0	0	3.65169	0	0	270.537
TNFRSF17	0.605208	0.320095	0.0957936	0.10473	1.167e-07	10.3483	0.200755	0.343861	0.377369	0	0.512127	0.615702	0.723297	17.2626	1.94171	22.3278	2236.29
IGKV1D-13	0	0	0	0	0	13.5895	0	0	0	0	0	0	0	21.8804	0	0	2212.13
IGHV4-28	0.193152	0	0	0	0	29.0221	0.812644	0	0	0.195003	0	0	0	41.9913	0	0	7093.33
IGHV3-72	0	0	0	0	0	45.6644	0.0545025	0	0	0	0	0.381001	0	201.06	0	0.361703	21590.5
IGKV3D-20	0	0	0	0	0	10.9084	0	0	0	0	0	0	0	19.0507	0	0	1495.29
IGKV3-7	0	0	0	0	0	3.55488	0.0372711	0	0	0	0	0	0	12.1537	0	0	614.919
RP11-361C13.1	0	0.163943	0	0	0	0.315586	0.630536	0	0	0	0	0	33.1264	4.88391	0	0	839.543
IGHV1OR15-4	0	0.163943	0	0	0	0.315586	0.630536	0	0	0	0	0	33.1264	4.88391	0	0	839.543
IGKV1-17	0.373811	0	0	0	0	42.4531	0	0	0	0	0	0	0	59.2285	0	0	4921.45
IGHV1-12	0	0	0	0	0	10.3862	0.512123	0	0	0.12252	0	0	0	26.4663	0	0	2855.76
IGHV2-70D	0	0	0	0	0	8.9823	0.451959	0	0	0	0	0	0	10.2641	0	0	903.576
IGHGP	0	0	0	0	0	9.06735	0.0265325	0	0	0.0787148	0	0.0403033	0	103.698	0	0.355191	5617.92
MIR650	0	0	0	0	0	3.11842	0.104794	0	0	0	0	0	0	86.5416	0	0	8299.86
IGKV3OR2-268	0	0	0	0	0	2.5068	2.2717	0	0	0	0.420991	0	0	16.0838	0	0	1138.81
IGKV6-21	0	0	0	0	0	10.6681	0	0	0	0	0	0	0	13.5934	0	0	838.512
IGHV3-64	0	0	0	0	0	71.0508	0	0	0	0	0	0	0	32.8846	0	0	2941.68
IGKV1D-16	0	0	0	0	0	9.85264	0	0	0	0	0	0	0	14.9375	0	0	995.143
IGHA2	0.129005	0.86291	0.325157	0.0475334	0	30.4626	0.399842	0.263366	0.162998	0.453314	0.0776134	2.06387	1.84727	529.964	1.8344	2.65385	87912.3
IGLV3-27	0	0.342104	0.227999	0	0	28.8793	0.199337	0	0	0	0.602486	0	0	27.3796	0	0	2005.07
IGLV2-8	0	1.1107	0.737679	0	0	60.5858	0.151629	0.512818	0.542652	0	0	0.695194	0	127.459	0.927177	0.213207	12896.2
IGKV2-24	0	0	0	0	0	30.5441	0	0	0	0	0	0	0	66.5684	0	0	3333.32
IGHV3-22	0	0	0	0	0	8.49977	0	0	0	0	0	0	0	9.54481	0	0	714.325
IGLV8-61	0	0	0	0	0	64.3351	0.0400276	0	0	0	0	0	0.301001	110.934	0	0.322641	9500.68
RP11-290F5.1	5.00595	2.86479	1.29135	3.1776	1.50389	3.21201	3.05104	0.992883	1.28222	15.5972	2.37035	4.04968	2.82071	4.84137	6.67089	2.56968	541.736
IGLV1-36	0	0	0	0	0	21.9784	0	0	0	0	0	0	0	19.8186	0	0	1722.94
AP001171.1	0	0	0	0	0	0	0	0	0	0	0	0	0	0	0	0	0
AC010745.4	0	0	0	0	0	0	0	0	0	0	0	0	0	0	0	0	0
CD34	0.4156	0.22387	0.131594	0.147082	0.12439	0.175888	0.18261	0.106877	0.176624	0.0924814	0.148374	0.186255	0.262076	0.264583	1.58795	0.338381	0.761732
HTR1F	0.0295853	0	0	0	0	0	0	0	0	0	0	0.0565883	0	0	0	0	0
MMP2	0	0	0	0	0	0	0	0	0	0	0	0	0	0	0	0	0
PROM1	0.0397661	0.127218	0.0357926	0.0344456	0.00670847	0.0346519	0.0312565	0.0169789	0.0268881	0	0.10635	0.0364071	0.0429659	0.0142987	0	0	0
EGFEM1P	0.574031	0.161479	0.139887	0.406888	0.100458	0.185773	0.333833	0.123608	0.160245	0.171731	0.11419	0.194785	0.208322	0.15275	0.914785	0.201914	0.465945
REN	0	0	0	0	0	0	0	0	0	0	0	0	0	0	0	0	0
AC092646.2	0	0	0	0	0	0	0	0	0	0	0	0	0	0	0	0	0
DYTN	0	0	0	0	0	0	0	0	0	0	0	0	0	0	0	0	0
TM4SF1	0	0	0	0	0	0	0	0	0	0	0	0	0	0	0	0	0
DPYSL3	0	0	0	0	0	0	0	0	0	0	0	0	0.0104154	0	0	0	0
DNTT	0	0	0	0.732366	0	0	0.035276	0	0	0	0	0	0	0	0	0	0
NPTX2	0	0	0	0	0	0	0	0	0	0	0	0	0	0	0	0.584906	0
SLC8A3	0	0	0	0	0	0	0	0	0	0	0	0.0315766	0	0	0	0	0
C3orf80	0	0	0	0	0	0	0	0	0	0	0	0	0	0	0	0	0
NKAIN2	0	0	0	0	0	0	0	0	0	0	0	0.0101709	0	0	0.30518	0	0
FREM1	0	0	0	0	0	0	0.0158129	0	0	0	0	0	0	0	0	0	0
ZNF385D	0.0379517	0.0827554	0.027502	0.0587805	0.0432795	0.0903025	0.0733828	0.014455	0.00681043	0.0547869	0.0268232	0.0377193	0.0775773	0.076301	1.49783	0.116652	0.0755889
MPL	0	0	0	0.0531316	0	0.74098	0.0412037	0	0	0.0513519	0	0	0.227954	0.550223	0	0	0
CYTL1	0.560219	1.97951	0	0	0	0.657643	0	0	0	0	0.1865	0.256699	0	0.00459922	0	0	0
TMEM246	0	0	0	0	0	0.0481268	0	0	0	0.878457	0	0.00699663	0	0	0	0	0
MPDZ	0	0	0	0	0	0	0	0	0	0	0	0	0	0	0	0	0
EMID1	0	0.198892	0	0	0	0	0	0.0189984	0	0	0	0.0813571	0	0	0	0	0
MDGA2	0.0980724	0	0.00347836	0.0134217	0	0.031072	0.0205887	0	0.0252801	0	0	0.0105607	0.0662193	0.00612703	0.205339	0.0770457	0
KIAA0087	0.0693169	0.133173	0.096558	0.0947188	0.166073	0.12384	0.223367	0.0953191	0.200999	0.0741242	0.18589	0.161132	0.264453	0.220765	0.815762	0.169139	0.446683
CALN1	0.0893844	0.0715334	0.0185437	0.0574944	0.0561365	0.077255	0.0752937	0.0202949	0.105544	0.0629814	0.0596253	0.0543915	0.114974	0.0522875	0.467411	0.199122	0.265171
PLOD2	0.90318	0.597754	0.291263	0.474121	0.352791	0.684434	0.576549	0.267539	0.450406	0.47811	0.412972	0.487402	0.829289	0.367521	3.21541	1.00602	0.918597
IGLL1	0	0	0.00287017	0	0.325611	0.096526	0.0132752	0	0	0	0.0725005	0	0	0.323388	0.544774	0.511326	7.8943
AJ006998.2	1.06112	2.23805	1.4099	1.63865	0.890423	1.34589	1.78846	0.801352	1.70924	0.681313	1.78113	1.06877	1.85167	1.70842	6.44726	1.96956	1.5157
SULT1C4	0.831524	0.620626	0.440359	0.452346	0.348968	0.722397	0.594752	0.38212	0.550059	0.608959	0.27153	0.537604	0.843843	0.442266	2.52607	1.91509	0.720361
SMIM24	0	0	0	0	0.189039	0.354074	0	0	0.488652	0	0.450734	0.148924	0	0.212149	0	0	0
RNU6ATAC6P	0	0	0	0	0	0	0	0	0	0	0	3.64388	0	0	0	0	0
PTRF	0.654325	0.257553	0.148819	0.301282	0.224704	0.331591	0.60496	0.215238	0.224337	0.289108	0.170626	0.380035	0.723259	0.261355	1.20629	0.263198	0.690371
RP11-354E11.2	4.06847	2.06027	1.13595	1.46424	1.27242	1.93392	1.53806	0.832751	1.93837	0.678775	1.88902	1.77659	4.88011	1.12851	8.61267	3.80537	3.61081
HOXA3	0	0.0958457	0.0613476	0	0	0	0	0	0	0.0123773	0	0.131554	0.122691	0.0535382	0	0.0288626	0
HOXA7	0	0.199671	0	0	0	0	0.00725159	0	0	0	0	0	0	0.0698456	1.39951	0.383422	0
TIMP3	0	0	0	0	0	1.0325	0	0	0	0	0	0	0	0.0206905	0	0	0
RP11-477J21.6	0	0	0	0.081682	0	0	0.0230045	0	0	0	0	0.1356	0.187369	0	0	0	0
CRISPLD1	0	0	0	0	0	0	0	0	0	0	0	0.258882	0	0	0	3.86122	0
AC007319.1	0	0	0.0394634	0	0	0	0	0	0	0	0.0926766	0	0	0.0895209	0	0.952767	0
NYNRIN	0.0225827	0	0.00074237	0.00529905	0.0977448	0	0.0230522	0	0	0	0	0.363502	0	0	1.56957	0.812683	0
PCYT1B	0.314991	0.170897	0.0817551	0.19068	0.114881	0.178353	0.188008	0.103535	0.195258	0.103261	0.199081	0.854978	0.142246	0.205608	1.12024	0.215829	0.513017
EPX	0.104632	0.0967409	0.0674832	0.223863	0.0862783	0.06992	0.233743	0.10348	0.179915	0	0.106707	0.119333	0.251842	0.0822815	1.29031	0.142566	0.372622
TCTEX1D1	2.14434	0	0	0	0	0	0	0	0	0	0	0	2.21461	0	0.938898	0	0
LRP4	0	0	0	0	0	0	0	0	0	0	0	0.00489289	0	0	0	0	0
AADAT	0	0.118763	0.0514658	0	0	0.0358889	0.0603886	0	0	0	0.0535568	0	0.196596	0.0344866	0.769267	0.0434462	0.456651
CCDC175	0	0	0	0	0	0	0	0	0	0	0	0	0.331389	0	0.325213	0	0
KCNIP3	0	0.0208591	0.000492314	0.0256789	0.0110711	0.017926	0.00646209	0	0	0	0	0.456397	0	0.0305305	0.119391	0	0
RP11-328D5.4	0.0656462	0	0.0385528	0.0201374	0.00810774	0.0120398	0.014419	0.0154786	0	0	0	0.0290739	0	0.00807652	0.191912	0.0100881	0
MYCT1	0.333458	0.277744	0.307592	0.39974	0.226101	0.181771	0.347876	0	0.441511	0.569255	0.414362	0.480175	0.280011	0.585012	0.468654	0	0.454559
MAMDC2	0.07723	0.168951	0	0	0.0210811	0	0.0638671	0.0315913	0	0	0	0	0	0	0	0.193617	0
ERG	0.756621	0	0	0	0	0	0	0	0	0	0	1.71557	0	0	7.34599	0	0
HOXA6	0	0.529676	0.0128356	0.171594	0.0942624	0.057344	0.0160978	0	0	0	0	0.248398	0.187219	0.191558	0.307879	0.621261	1.96462
ST6GAL2	0.133624	0.243146	0.161968	0.388964	0.231566	0.270984	0.334166	0.141064	0.370925	0.211139	0.154564	0.320095	0.309578	0.337064	0.977241	0.262128	0.372945
RP13-786C16.1	0	0	0	0	0	0	0	0	0	0	0	0.0737818	0.30994	0	0	0	0
AC098617.1	0.392423	0.379613	0.188736	0.219564	0.277161	0.152658	0.211055	0.0377384	0	0.0870864	0.284276	0.0846465	0.110189	0.0813239	0.734942	0.234566	0.508266
CPXM1	0	1.08814	0	0.0206778	0.615084	0.0607896	0.00673128	0	0	0	0.591691	0.0537871	0	1.044	2.91881	1.04777	9.38593
HMGA2	1.39579	0.586776	0.704331	0.634396	0.531572	0.714788	0.798214	0.358914	0.539223	0.36582	0.634168	0.349034	0.897398	0.564147	2.79537	1.00598	0.663603
CBX2	0.0952991	0	0.0228253	0	0.00993069	0	0.134427	0	0	0	0.0959806	0.0153445	1.24704	0.0980337	1.344	0.21421	0.28555
SRPX2	0.196899	0.106311	0.0905042	0.115651	0.0592284	0.161846	0.147623	0.0674182	0.140167	0.051268	0.0926771	0.0647372	0.153047	0.121239	0.38256	0.163968	0.240644
EGFL7	1.34749	0	0.0469502	0	0	0.286575	0	0	0	0.0316206	0.246787	0	4.08457	0.224433	2.24382	6.38363	0.185275
KIAA1211	0	0	0	0	0	0.0774863	0	0	0	0	0	0.0731931	0	0.276168	0	0	0
MYOZ3	0.173793	0.154828	0.08516	0.0177766	0.141101	0.189339	0.209791	0.102229	0.165687	0.210602	0.0745154	0.0962465	0.199828	0.325875	0.672054	0.393407	0.513735
CRHBP	2.13939	0	0	0	0	0.0488833	0	0.0197472	0	0.744134	0	0	3.28883	2.30387	7.09362	0	0
PDE3A	0.0901165	0.0375932	0.00451094	0.0305009	0.0248257	0.0208732	0.0480352	0.0295148	0	0.016348	0.0281599	0.013016	0.114429	0.050003	0.204788	0.0122403	0.126336
ROBO4	0	0	0	0	0	0	0.00307039	0	0	0	0	0	0	0	13.3229	0	0
PRSS2	0	2.27575	0.0117975	0	0.164405	0.128341	0.166785	0	0.201108	0	0.307671	0	0.129808	0.00726522	0	0	1.35937
SERPINE1	0.523138	1.08452	0.167227	0.219043	0.141768	0.292475	0.167005	0.176968	0.303245	0.155306	0.103611	0.200735	0.112544	0.231034	2.74699	0.48014	0.571008
CASC15	1.75356	0.946388	0.697436	2.19898	0.742128	1.04059	1.17571	0.42513	0.766233	0.528366	1.29562	1.2313	1.05068	0.733772	3.7216	1.58123	2.10933
KLF1	1.11513	0.259586	0	0	0	1.43064	0.0203649	0	0	0.280629	0.0872299	0.0248967	1.16193	1.42351	0	0	0.718242
LINC01122	0.405507	0.194995	0.253216	0.123404	0.193887	0.304942	0.276335	0.152616	0.342786	0.17484	0.277002	0.210619	0.333891	0.117975	1.77974	19.9225	0.548382
BAALC	0	2.10583	0.0868134	0	0.0824459	0.0758096	0.240896	0	0.142931	0	0.192636	0	0	0.0430093	0.812322	0	0
SYTL4	0.717981	0.396007	0.301462	0.420138	0.471724	0.901678	0.57218	0.238298	0.584448	0.888369	0.314299	0.45092	0.927722	0.611211	2.55277	2.49559	1.42193
ZBTB8A	1.84537	0.885819	0.809641	0.960391	0.596807	0.984403	1.10233	0.544961	0.983174	0.963638	1.02395	0.939806	1.64449	0.92265	4.44163	2.40616	4.06945
TFPI	5.71597	3.73571	2.71392	4.46817	3.28842	4.98713	4.74003	2.69272	3.58172	2.60875	2.82567	3.77431	5.79463	5.92535	15.4094	32.9632	17.7345
HOXA10-AS	0.0407752	0.307655	0.00771582	0	0	0	0	0	0	0.0418967	0.134825	0.772843	0.0646761	0	1.93401	0.770512	0
SCHIP1	2.62553	0.772692	0.510233	0.340339	0.707752	1.39512	0.895876	0.711843	0.499659	0.439598	0.839999	1.88251	1.2712	1.26215	13.3656	18.1082	1.14229
RXFP1	0.156761	0	0.0493881	0.0834238	0	0	0.0922767	0	0	0	0	0.193111	0.284091	0	0	0	0

## Sheet: ABIS-Microarray
Gene Symbol	T Naive	T Memory	B Naive	B Memory	Plasmablasts	NK	pDCs	Neutrophils LD	Basophils LD	mDCs	Monocytes
KLRD1	2.94293	225.441	3.25375	11.8631	10.6366	714.946	0.743814	1.77843	0.819975	29.6412	3.7478
IL18RAP	0.777514	19.9111	1.22108	6.24184	2.94565	242.978	2.18263	13.3746	3.17215	36.4967	0.367504
CD33	0.184378	0.421529	6.70341	22.1367	28.3993	3.53216	1.62021	5.45581	14.0303	4740.58	227.812
B4GALT5	0.240788	3.08851	0.491787	1.9226	1.58353	4.42793	0.415383	9.16314	0.252022	45.5391	3.71335
GSTA4	0.856429	1.41593	1.63437	7.03273	16.1148	3.396	0.969989	0.0296778	0.200598	6.03262	2.18847
SOCS2	8.41726	17.4055	0.975353	7.30024	30.1863	28.0247	0.814117	0.317582	299.201	6.31872	0.607314
ZNF821	1.80599	5.32563	5.99891	54.0676	113.59	4.28648	0.870649	2.15465	1.15205	33.3453	3.1861
CD2	90.1795	301.299	1.66759	4.11625	1.82911	169.983	4.07821	0.161776	0.0407471	656.719	0.932561
LGMN	12.1866	6.91769	8.37716	99.6087	366.72	8.30054	181.585	3.09683	3.971	1300.81	6.29902
PLD1	0.553704	2.79387	1.5095	3.32246	6.69887	7.3918	0.785619	3.70224	14.5455	55.7219	14.75
SEC61B	14.6718	47.3579	12.81	93.6332	1670.48	37.4025	95.3094	7.19571	21.3715	949.979	34.3873
F2RL1	1.3847	2.11107	0.650918	3.27661	0.868523	0.028136	0.0487632	18.4703	0.24529	39.4753	9.83463
SORT1	1.22165	1.81076	1.75042	6.60409	19.4208	2.42671	4.02993	3.23642	1.08649	233.257	21.9981
CA6	8.76685	1.31718	0.504347	2.2073	2.25705	0.832572	0.220089	0.207476	0.365309	6.05199	0.623932
LRRN3	77.1728	7.23887	0.379196	1.18741	0.823596	0.297399	0.266415	0.0283353	0.116029	4.26792	0.124371
CD248	13.0741	0.382359	0	0.150719	0	0	0	0	0	0	0
PCSK5	13.0452	3.33309	0.477431	2.57153	2.43346	5.20735	0.513281	0.722997	0.485476	118.39	7.63496
PLLP	4.26543	1.82066	0.608718	2.83378	6.07075	1.22566	0.393306	0.407823	0.409941	10.1511	1.19089
AK5	15.1884	5.01229	1.05437	6.76543	10.99	4.96706	0.765303	0.0166037	0.200378	63.0438	1.7333
GAL3ST4	8.43342	3.33984	0.338732	1.8449	0.875925	0.868146	5.27094	0.292646	0.118612	4.33838	0.496476
SCML1	11.973	2.95432	2.9376	5.20796	0	1.02211	0.628911	0.399279	0.0899179	137.15	6.01988
LMO7	24.4103	11.156	5.82159	24.5024	38.6279	4.12293	2.74575	0.317224	2.19321	48.7781	2.65733
KRT73	9.45331	2.53584	0	0.159904	0	7.60108	0	0	0	0	0.00214069
MAN1C1	6.86809	3.31144	0.540132	1.88766	3.26078	1.66543	0.197006	0.135806	0.496537	25.4348	2.21063
TCEA3	15.997	8.03451	0.0246555	0.14011	0	0.131645	0.679799	0	0	97.0178	0.412248
EPHA1	22.6439	10.1685	0.644155	3.30623	12.3939	2.54906	2.95428	5.5822	2.72544	60.7857	4.67199
FAM153B	12.726	7.57965	1.44555	4.69834	4.99924	1.91803	2.25666	0.292381	0.487637	24.782	1.55611
EPHX2	66.0599	30.0103	1.78687	13.4557	57.8809	4.35901	0.715749	0.707276	1.095	28.7901	2.10107
FAM153A	15.9572	9.1586	0.398901	1.95531	1.48586	0.38341	0.896333	0.0398882	0.112664	11.9522	0.253707
FAM134B	14.9321	7.53411	1.01343	1.76369	0.431946	0.56965	0.0410653	0.417391	0.0632168	22.2462	1.64
OXNAD1	107.666	51.7873	5.06701	24.2149	106.919	16.0571	4.78076	1.13867	2.85027	159.959	8.09779
PLAG1	5.55343	1.84675	1.30967	10.5006	14.1326	0.820643	0.723066	0.0389851	0.643443	7.53199	0.898749
ZNF563	8.67053	4.73264	1.55236	9.42715	9.55882	2.60045	0.399647	0.0956904	0.183948	14.0873	0.882257
PDK1	34.2672	17.9635	8.75584	34.0373	757.906	14.1179	0.594562	4.66989	8.98889	73.8763	8.24199
RNF157	11.1092	7.09414	0.446837	1.76519	3.35532	2.2424	0.307889	0.360515	0.240806	8.70058	0.717918
NELL2	146.98	46.2615	0.415334	0.0753966	0	1.40686	0	0.0395383	0	1.63256	0.0128483
KRT72	10.3575	2.41885	0	0.101018	0	11.4374	0	0	0	0	0.0427843
CNN3	5.59427	1.41912	2.77529	5.56505	2.79667	0.153171	0	0.11343	0.0295556	3.21549	0.170653
MAL	85.8859	58.2948	0.11246	2.45123	2.69882	0.128473	0.278877	0.0724687	0.0268681	1.74753	0.0154776
RBM11	7.45792	2.17787	1.46163	8.17296	0	0	0	0.188952	1.08149	0	0
GSTM3	8.08468	5.85319	0.481244	3.01233	6.0074	1.49792	0.593563	0.258157	0.323669	9.14298	0.420189
PRKCA	13.324	8.50512	0.437143	2.11774	4.41311	2.92424	2.48445	0.182138	0.759312	73.2987	3.46782
APBA2	41.8417	23.7489	0.370799	1.67849	1.99502	44.0808	0.123283	0.225179	0.179568	2.28676	0.490693
GPRASP1	10.3934	6.95627	1.68799	6.82332	0	2.9046	0.610771	0.00312687	0	0.955238	0.208837
PLXDC1	32.2057	18.8108	0.624788	3.14902	5.05266	21.265	5.53416	0.170049	0.355076	10.7825	1.36516
RCAN3	44.0308	33.9301	3.63815	22.0494	21.9091	0.35155	3.72064	0.035149	0.805153	108.039	3.33076
LYPD3	5.30123	2.47651	0.0503486	1.57866	0	0.189247	0.304508	0.216986	0.172849	41.8247	0.370564
LEF1	388.302	199.677	1.60512	1.34911	97.6889	10.6269	0.0620478	0.024115	0.0138219	1.5893	0.239436
SERINC5	48.4262	40.571	2.8464	9.88016	18.2462	3.35798	1.50979	3.04064	7.82013	259.938	18.7318
FBLN5	4.41665	3.46445	0.14476	1.42242	2.1055	0.745971	0.208299	0.0845843	0.436549	1.52278	0.0360963
HOOK1	7.91878	4.89198	4.91495	7.00045	35.3304	0.463462	0.0662253	0.0156204	0.0258256	1.92029	0.068588
OBSCN	10.4158	6.96874	1.97223	10.3446	1.81505	2.32404	3.25037	0.135456	0.517303	10.7786	1.06475
RAPGEF6	61.2414	48.0358	15.5821	51.6632	73.1668	23.9689	5.495	5.34956	7.61901	95.5122	10.3192
RGS10	38.7605	24.2849	3.13224	16.2236	48.404	2.04908	9.21639	0.245488	0.0906933	686.429	18.3958
LDLRAP1	222.91	109.605	4.19233	51.3373	372.039	28.5154	0.859636	0.108266	0.327081	137.323	10.1822
NOSIP	185.877	143.62	15.53	95.1444	309.775	46.7328	18.7477	15.1755	17.3053	611.863	29.9813
PDE3B	31.0547	22.4877	0.523286	6.14555	8.91436	10.0894	0.434479	6.19004	2.17938	41.2005	4.63693
PLEKHB1	48.5079	31.529	2.14241	42.478	36.3356	6.12827	0	0.11504	0.774763	6.57379	1.61903
ITGA6	40.98	27.8132	2.51368	6.63241	69.1504	11.9295	0	0.954283	3.41711	7.09896	0.256151
TCF7	151.066	96.1839	0.766185	21.0871	3.26102	13.234	0.162401	0.253834	0.300229	5.74523	0.62983
CD8B	177.083	170.7	0.0291393	0.0045915	0	2.31693	0.14235	0.0254817	3.94303	0.949203	0.00522249
TNK1	9.79292	6.02298	2.03914	26.2585	7.87289	0.828402	0.102066	0	0	8.53018	0.102432
AKTIP	63.4433	58.6284	7.43673	29.2958	162.789	35.5241	2.72716	12.0224	3.66204	63.6915	7.69432
VIPR1	15.4975	9.16122	0.722877	1.6866	11.8033	0.167269	0.319114	0.150398	0.0138203	162.899	17.8799
FHIT	40.3784	21.3146	3.12452	25.002	63.4033	2.38674	4.39786	0.155047	1.35145	110.538	7.42202
RFESD	6.14028	5.23852	0.47585	4.60121	28.1566	3.52454	1.47987	0	0.030646	4.74529	0.918279
CCR7	583.291	196.63	130.197	325.531	11.4857	14.281	9.84237	0.145014	0.128064	64.7205	0.291446
SATB1	139.007	63.7737	18.762	15.0395	24.7508	58.8325	9.19131	2.06969	10.7076	397.44	8.95191
CRTAM	15.8436	13.7715	0.392673	1.86157	3.48045	16.3959	0.176411	0.895239	0.207134	144.388	10.5096
FCGBP	4.98333	2.77626	0.993392	1.0529	0.15829	3.56953	0	0.00306727	0.0013736	18.858	0.175416
ATG9B	10.6191	10.2797	1.30017	9.36504	8.41605	2.37521	1.5478	0.0931619	0.0443651	10.2502	0.485271
RGMB	5.36054	3.46583	3.58558	11.4987	18.4441	0.424859	0.0287908	0.0152121	0.00659936	2.30375	0.0872198
PKIA	11.0273	10.1786	2.49027	19.9789	44.7331	0.30652	0.807925	0	0.132091	3.33736	0.019949
APBB1	76.8918	56.3121	10.1287	33.6388	1.5169	32.7695	0.167797	0.24368	4.87227	43.3368	2.15554
VSIG1	11.0311	12.5533	0.264752	13.4301	102.511	0.334567	0.0824655	0.210071	0.44541	7.68925	0.73311
PIK3IP1	385.286	275.23	51.176	141.223	47.1479	90.3943	1.87307	3.98322	10.2783	128.383	39.053
DGKA	495.897	487.134	77.3807	451.46	345.204	79.551	32.3306	18.1741	25.8162	1572.79	66.059
SUSD3	65.5018	53.4668	12.479	139.478	224.379	1.06194	0.893281	0.626679	0.0671786	454.82	8.70981
LGALS3BP	42.4928	34.7026	3.56494	18.7887	21.1793	4.92548	1.04724	2.55968	2.26253	386.776	33.0509
CD27	98.1028	78.1178	1.56102	256.534	2945.18	1.81814	0.123837	0.0397584	0.146137	1.65252	0.153348
CCR4	0.715422	17.237	0.314952	1.06674	1.75627	0.594426	0.206039	0.224263	0.284353	5.72697	0.374709
PDCD1	0.523533	15.3313	0	0.738824	0	0.315446	0	0	0	1.81714	0.0244866
INPP4B	40.7236	82.1736	0.0872148	0.225709	3.10198	2.10481	0.257807	0.01951	0.216163	21.5108	0.381898
CHN1	1.39371	8.48841	0.296023	0.588878	10.1724	1.20897	0.310023	0.0862666	0.215816	6.4054	0.0363239
CD5	78.3381	152.205	3.22509	3.74924	1.51275	1.16937	2.01407	0.0682328	0.082451	142.282	0.470602
UBASH3A	33.3987	40.9686	0.0362027	0.219573	0.348869	1.61886	0.201645	0.0547975	0.00562577	0.228336	0.0544597
CTLA4	4.11926	21.1706	0	0.00622571	3.51766	0	0	0	0	2.62161	0.0116227
PI16	1.56917	13.7183	0.613027	1.53481	0.641812	1.6087	0.155899	0.0602902	0	0	0
AP3M2	21.5748	46.6049	5.26407	25.8278	55.5997	12.29	7.0369	0.647373	1.42898	87.2025	2.9927
ATP8B2	14.6893	28.3844	1.35253	10.6994	212.971	9.10047	2.05027	0.41882	3.35282	10.7034	0.767741
TRAT1	93.5745	116.445	0.0705497	0.226038	8.08059	0.771984	0.0123701	0.0236992	40.4081	0.356281	0.11142
CD3D	102.985	207.091	0.117647	1.64126	6.4893	23.4245	0	0.0402077	0.125574	6.00763	0.616712
SIRPG	60.6284	56.2043	0	0.00944459	0	1.19308	0.766329	0.212736	0.0604178	3.69509	0.793733
ITK	153.311	203.131	1.88665	7.50443	10.916	91.3876	1.28302	0.619974	1.3247	18.9472	2.16793
CAMK4	146.27	105.666	0.561123	19.9892	46.0041	0.396478	0.0252067	0.00962733	0.0996063	1.54072	0.0854897
MIAT	3.51267	58.5132	0.398767	33.3804	39.6185	23.6529	0.126129	0.16478	0.109793	3.06388	0.305511
BCL11B	16.1236	16.0848	0.0183826	0.201479	0.0542212	5.1506	0	0.00441219	0.00383743	0.137863	0.013803
PDGFB	1.80597	7.38033	0.104195	0	0	0.447822	0.136015	0	0	0	0.0244598
PLCD1	10.6733	32.9523	1.28715	9.66306	91.7821	15.9388	1.85261	2.68289	2.54014	187.504	5.21899
CD226	14.3663	58.4624	0.671072	7.12833	11.3104	76.7196	0.0451586	0.159582	0.0932086	140.211	1.06116
HAPLN3	30.792	36.7825	1.14346	3.79336	4.37615	2.77396	0.528093	0	0.0215833	53.1232	0.55477
TC2N	185.755	279.209	1.63814	7.05065	2.5143	126.531	0.0677478	0.0821621	0.0301065	2.30334	0.320169
TNFRSF25	90.0488	140.429	0.524081	9.37552	4.95615	16.5986	0.248984	0.172835	0.359937	86.8427	1.22023
GPRIN3	1.64994	9.01534	0.168957	0.862577	30.2873	5.74907	0.0545587	0.0455398	0.0131572	63.4663	1.57135
CD40LG	35.0287	62.9418	0.106869	0.433472	0.44019	0.434315	0.0659793	0.0274476	0.113922	1.41408	0.140995
ACSL6	12.6093	14.0332	0.269482	1.62641	1.5268	0.573168	0.149826	0.0666796	0.230084	1.78357	0.190235
FAAH2	8.00918	24.1038	0	16.6176	19.0535	0	2.01912	0	0.00984525	0	0
RORA	32.6819	121.143	2.58384	15.3378	76.2427	96.6839	1.45473	0.218495	0.560152	18.9162	0.544431
IL32	95.5314	467.49	1.23609	7.82751	6.8575	200.037	0.320629	2.09934	7.29775	26.2674	1.56383
PBX4	7.84438	13.8304	0.171747	4.653	3.03815	4.48834	0	0.0267186	0.062386	0	0.449486
FLT3LG	42.1073	49.3822	3.94645	19.3534	35.5397	8.18331	0.902634	0.967923	2.26691	63.7781	5.59963
STMN3	17.9437	20.1119	2.23554	10.8701	13.7267	1.90399	1.20327	0.0584151	0.25254	19.5383	0.573307
GPA33	18.2607	17.2117	1.81876	1.35779	0	5.38211	0	0	0.0121216	32.7032	1.60153
TMEM204	27.5865	23.3801	0.767125	1.10927	2.38738	6.7502	0.0226564	0.0119944	0.05232	39.5012	0.111892
CCDC65	9.86988	23.1669	0.276155	6.72929	16.1212	19.5231	0.239192	0.152251	0.0777853	8.5179	1.03378
TNFRSF4	0.247325	9.15295	0	0.00801598	5.62824	3.03733	0.12059	0	0.479484	0	0.0107847
TJP3	8.97003	17.3525	0.789717	5.27486	8.69328	6.20061	0.0819551	0.405768	0.0385846	1.21366	0.00115998
CENPK	53.0141	59.969	5.90387	40.2189	167.617	23.5548	4.58896	2.09862	4.10407	80.3235	3.74544
SLAMF1	9.13398	53.6905	18.4496	56.9123	569.031	0.389215	1.81925	0.0500433	0.210645	9.46372	0.00701026
GIMAP5	144.366	193.82	1.41446	5.91077	8.80436	90.2712	0.0565885	0.171318	0.183616	103.062	36.4238
PIK3R1	31.3031	85.0401	5.69394	20.6997	68.3725	50.1201	4.76412	1.73721	12.4254	173.416	7.49487
PLCG1	91.2532	85.5375	8.3659	26.2656	37.6435	42.1209	0.998181	0.42999	0.273103	18.2695	2.46476
C10orf35	5.10796	4.62001	0.0890204	0	0	0.532874	0	0	0	2.7891	0.00268932
ZAP70	168.558	342.776	4.05018	12.4008	50.3651	525.013	0.376181	0.468331	0.288799	11.3709	1.68128
ZFYVE28	4.67536	12.3282	0.683819	6.56358	10.1924	15.5171	0.254523	0	0.260906	16.4247	0.591372
THEM4	59.6468	68.5336	1.92239	54.4138	200.26	19.0718	12.9031	0.327623	1.6836	251.743	2.34084
ALS2CL	9.00089	9.39111	0.0601048	0.774333	0.198401	0.0290153	0.0727002	0.0190643	0.044044	62.4057	2.30435
ITGB1	14.1961	312.338	15.6285	524.475	2118.41	187.366	21.6614	2.14398	3.29401	1089.48	109.631
SPOCK2	72.646	139.944	10.1283	64.5721	16.9832	68.9208	0.604294	1.06553	0.0606981	5.31665	0.188281
ITM2A	93.118	188.833	6.59049	39.1696	423.499	72.5608	1.52067	0.100672	24.9865	4.62101	0.388308
ANO9	20.4074	30.8204	5.49462	64.9518	28.7152	4.05208	0.768655	0.00747144	0.148524	4.3002	0.0412064
SKAP1	84.5605	172.63	29.1582	25.7499	103.548	182.86	0.124181	0.480944	4.39813	2.27334	0.770281
LIME1	54.8048	133.929	2.8379	43.7611	1599.89	44.6573	89.6083	1.06626	0.95945	38.2672	1.91803
CARD17	0.0691142	5.5131	0.222009	0.498183	10.6079	0	0	1.18857	0	22.2502	3.1461
AK1	5.6748	21.0633	1.76039	15.6551	25.1941	25.7761	0.970205	0.104885	2.38753	14.0163	0.553271
CD96	114.293	175.818	26.2084	79.6003	13.9181	154.38	0.396189	0.600503	0.791453	7.8378	0.885369
CRIP2	7.35711	27.9744	0.883127	118.989	9.60683	0.98782	0.0314732	0	0	32.0429	1.52171
AXIN2	6.44585	5.75447	2.00147	2.45518	5.07504	0.251476	0.00441272	0	2.75091	0	0.0164818
LMNA	3.08426	80.9353	3.27823	31.9584	256.755	10.6394	1.99035	6.42557	24.6721	2092.24	21.3639
SCML4	71.6009	83.0944	12.0068	76.4113	8.26446	49.3633	0.158861	5.47501	0.152226	11.5469	0.266471
FAM102A	73.153	67.9725	11.339	151.837	122.725	4.67174	1.10928	0.224761	3.53666	25.0623	0.276144
RAB11FIP5	1.0281	5.20011	0.239689	1.61068	1.41576	5.92528	0	0	0	1.51455	0.065956
TSPAN5	3.02007	11.1254	3.7129	8.05685	39.4253	14.6712	0.496122	0.0992191	0.163482	5.65267	0.638418
MAGEE1	3.04863	5.14467	1.28925	3.70513	3.16947	5.40791	0.0544929	0	0.0492626	1.93368	0.00887828
FYN	103.695	396.973	22.828	83.1624	72.1571	382.413	11.761	0.802343	5.39891	1458.91	69.3133
MFGE8	14.6045	14.6798	1.73732	9.46436	30.8135	7.48182	0.249408	0.172943	2.44777	6.00667	1.14491
TCL1B	0.082847	0.0298166	8.63165	0.445149	0.804005	0.113114	3.08999	0.000756969	0.0151963	0.51813	0.0352308
TCL6	1.65163	3.53889	30.1741	8.08839	21.4516	2.96212	12.3996	1.25819	1.43432	24.9152	2.89467
COL19A1	0.364781	0.514696	27.8891	34.108	14.4126	0.55586	0.173874	0.266587	0.251383	2.00309	0.452843
TCL1A	0.170481	0.216193	673.782	64.8185	18.3095	0.508379	426.167	0.121789	0.173109	2.66443	0.231841
CD200	2.65235	3.02631	54.7276	33.0257	24.8034	0.95257	1.73362	0.817385	1.06566	19.7707	0.879472
PCDH9	0.0485031	0.0775326	16.7506	8.10587	0.254656	0.236971	1.12351	0.0229408	0.282794	0.612634	0.0423638
SNX22	0.772554	1.71646	29.5198	76.5492	18.3819	1.45203	0.715223	0.763774	0.864407	59.6454	2.80751
FCER2	0.0928142	0.0212036	161.361	197.161	191.906	0.202672	0	0.275172	0.0438665	43.8091	3.03188
ZNF318	2.60914	5.09897	23.8333	16.2908	13.739	5.75085	0.740599	0.355797	0.516638	127.799	2.61083
DBNDD1	2.35005	0.801113	15.9929	4.40786	6.40049	0.0303818	0.307304	0	0	0.250397	0.0314115
SLC38A11	0.0529338	0.0191779	12.2978	17.5799	1.36177	0.0885333	0.59479	0.00835515	0.0109091	1.28009	0.00656112
ABCB4	0.0135953	0.217905	14.7097	28.1423	1.25895	0.714435	0.330663	0	0	60.4977	0.0683545
VPREB3	0	0	33.4496	98.0207	17.6848	0	0	0.033019	0	0	0
ELL3	0.967848	1.59439	18.8699	25.0733	0.511619	0.279442	5.0267	0.0207986	0.342431	16.5896	0.739945
FAM177B	0.0355163	0.0172232	17.0147	25.5622	0	0.0890352	6.41025	0.143416	0.109378	0	0.0537505
SYN3	0.23756	0.575097	5.18794	1.53094	0	0.905865	0.274688	0.620124	0.40719	27.0708	0.960174
TAPT1	10.4373	12.5161	40.0192	31.5727	55.6164	10.3216	8.29789	3.70757	4.48237	265.329	10.8554
SNX29	14.6961	16.8895	83.5089	133.249	362.298	14.8638	18.6616	2.06661	6.11317	391.923	32.9062
ICOSLG	0.400116	0.80509	5.01557	10.3818	11.22	0.21599	0.545789	0.0814581	0.138403	29.8796	1.09004
CLEC17A	0.0893755	0.132965	47.7139	147.254	55.6404	0.122696	0.054823	3.9827	2.19877	278.129	1.70316
CD22	1.13939	1.44408	305.953	827.032	39.3889	3.08802	4.93107	1.73004	2.01419	224.136	5.70726
KCNH8	0.00189855	0	8.50758	21.7319	0	0	3.50818	0	0	2.88263	0
CD72	2.08565	6.08158	140.46	222.997	36.3542	15.8986	7.31497	0.0890046	0.743165	405.568	3.23223
CNTNAP2	0.460708	0.576436	8.83615	22.8262	9.53456	0.557576	0.273738	0.244266	0.336237	7.93631	0.374783
PTPRK	8.05063	2.77229	25.5334	46.7422	12.7888	0.796062	0.54309	0.236504	0.719888	15.1888	0.891776
TCTN1	6.62284	5.83615	22.5469	57.1215	57.3091	4.36962	7.35461	4.24566	1.74006	144.972	6.64911
HLA-DOB	0.533573	1.00383	179.384	612.831	129.871	1.0446	3.12415	0.614453	0.758168	743.626	1.74697
CR2	5.96788	1.98412	37.1931	103.565	85.0499	0.479832	0.337269	0.101528	0.299416	2.92235	0.384446
CRIP3	0.81654	1.15506	12.2973	14.1511	0.538884	2.12122	0	0.236734	0.105318	307.724	0.484653
UGT8	0.123754	0.393285	6.70248	24.1752	63.1754	0.300632	0.211667	0.0567072	0.119961	3.18545	0.138195
2018-03-03	8.2756	6.8094	43.9529	104.953	77.5269	5.69832	2.84292	3.523	2.14146	48.0252	6.17886
FADS3	0.701337	3.24467	19.0769	52.4461	18.196	4.3535	0.189629	0.839339	2.59739	41.4236	2.05662
BCL7A	3.22291	2.67562	31.7467	64.5578	122.019	1.24038	20.9717	0.320949	0.464521	214.185	1.15379
PLEKHA2	4.13748	12.7637	34.0019	66.7952	65.1102	16.6639	6.72112	2.92274	12.2356	169.902	7.61653
AFF3	4.98238	2.91475	108.193	285.91	8.46227	2.73407	36.1076	0.315644	0.409381	523.525	1.279
C16orf74	3.06752	2.75847	17.4722	34.105	297.069	1.48193	0.266169	0.345202	0.0898139	167.19	6.39957
ZCCHC7	20.8081	29.8732	64.023	185.777	391.724	27.0482	11.0796	5.98544	5.15596	197.392	14.4621
LAMC1	0	0	4.70788	10.2078	115.8	0	0.89155	0	0.0755625	0	0.19253
STAP1	1.85492	1.20689	88.1777	285.208	725.039	11.9108	9.31948	0.081468	4.70491	71.3518	0.753837
PRICKLE1	0.427776	0.59485	14.4925	43.6436	59.824	1.24881	3.4539	0.0859994	0.811007	64.1464	15.0326
IL4R	30.5583	32.1365	185.969	76.2681	19.1931	18.5524	9.28155	25.7385	0.840941	350.202	32.9369
SAV1	0.804779	1.81151	6.12199	18.3234	14.9491	0.935042	0.833238	0.0537645	0.389288	43.7617	2.43602
SLC9A7	0.482994	1.1099	6.6358	18.3877	7.06362	0.630874	5.65397	0.472404	0.224008	120.674	1.08159
BEND5	2.52124	0.466579	11.0235	28.3809	29.3109	0.639361	1.79386	0	0.113221	50.7549	0
L3MBTL4	0.140357	0.221655	4.39479	3.15102	2.22384	4.88211	0.320251	0.0820948	0.0509085	36.9097	1.69013
SLC15A2	1.02703	0.865537	19.0977	59.977	234.66	0.603909	6.12091	0.217464	1.48666	78.8889	5.83481
KMO	0.209446	0.229014	37.5589	97.572	61.9006	0.321328	27.2711	0.149998	0.160477	186.752	17.3966
PAWR	1.50584	2.02662	8.39591	33.6674	38.2722	1.97445	0.724865	0.314822	0.55817	30.6813	0.779509
CXCR5	2.19944	8.78502	34.908	152.528	6.71838	1.98036	0.325765	0.0738377	0.159812	14.2457	0.153351
PKIG	7.67905	8.74439	47.1517	201.621	45.6243	5.82704	7.55856	0.952089	2.71801	99.8732	5.26346
NEIL1	4.70954	9.7022	24.2493	76.474	209.981	47.766	1.73814	0.990399	1.32124	62.4947	5.73969
IL6	0	0	12.3122	49.3081	2.15507	0	0	0	0	52.9695	7.44819
CA1	0.100752	0.255843	11.8042	35.8797	33.5377	1.39925	0.627438	0.817788	0.886194	3.96293	0.586592
SIPA1L3	7.977	10.9267	38.8182	127.8	118.352	15.7398	7.93423	2.1071	4.38283	234.938	11.6393
DENND5B	0.140233	0.254185	5.57346	22.4412	182.474	0.398266	2.24271	0.0690375	0.161638	25.6437	0.385148
EPB41L2	2.04883	3.3731	16.0096	24.3615	112.054	1.86618	1.50741	0	0.531865	390.318	7.92817
BTLA	10.2596	8.55878	79.4361	144.509	537.839	1.05523	23.1444	1.35616	2.36438	105.702	0.0713327
RP9	5.49694	6.40014	18.5416	38.3091	69.2256	11.7457	6.75581	0.23535	1.88858	97.2395	4.44312
BACH2	24.1526	8.5331	47.2376	45.5157	45.4702	4.20925	0.336079	0.00570781	4.87053	30.2935	0.0593063
BTN2A2	2.76736	7.64754	24.8456	73.982	371.558	7.36347	8.02773	3.11254	2.614	581.035	15.2163
CD79B	6.92636	15.5386	432.04	1788.51	834.508	11.9443	1.57843	0.159502	0.29879	227.25	19.8479
TTC21A	2.19781	5.22672	27.9855	120.039	106.47	1.06561	6.15017	12.2507	1.90366	331.356	11.8216
EAF2	2.95369	3.91877	88.7134	293.949	2381.18	2.52447	22.2698	1.35608	7.13297	538.822	28.8631
NT5E	18.8626	4.4366	22.4367	75.3243	33.4581	1.02331	0.144289	0.0200556	0.0100478	9.57595	0.242034
SELENBP1	0.472162	0.700486	8.98064	33.2388	41.9177	1.30521	1.29235	1.22076	0.527871	37.1098	0.540336
PNPLA7	1.32424	0.964113	3.07501	7.42656	2.65973	0.804405	0.19345	0	0.386309	8.58641	0.49124
KCNIP2	0.522966	0.470647	4.32589	17.3856	6.92011	0	0.942897	0	0.19794	11.5444	1.01384
ZNF860	0.0159586	0.029565	5.79897	63.3587	31.8916	0.0821252	0	0	0.00983994	0.212354	0.0212765
TNFRSF13B	0.0748937	0.178897	7.99879	339.674	1626.72	0.072499	0.262247	0.123162	0.0874607	5.62286	0.159288
OSBPL10	0.585421	1.05382	18.4646	180.172	209.975	0.430333	0.831844	0.105867	0.247487	13.1041	0.494336
WNT16	0.0454702	0.0496938	4.56802	37.9317	3.20761	0	0	0	0	0	0
COCH	0.342529	0.343424	2.47043	274.503	447.158	0.0402992	0.446581	0.0151711	0.147583	0	1.16547
SSPN	0.0301092	0.0527803	0.628155	104.05	298.279	0.044421	0.0213116	0.456247	0.340006	4.65731	0.0278092
DOK7	0	0.0184435	2.00457	40.7672	2.17569	1.33073	0	0	0	2.33473	0.00609732
POU2AF1	0.507657	1.10208	31.8047	240.906	1478.68	0.700792	0.280829	0.226318	0.267736	7.58886	0.560594
CPNE5	0.0215676	0.251099	31.4626	389.29	1607.46	0.0951783	0.194518	0.37104	0.125498	12.8026	1.27541
ZBTB32	1.05403	1.4944	1.87207	142.903	529.858	0.0784993	0.0112429	0.00851548	0.128225	5.02117	0.0301042
BANK1	0.164713	0.0778672	191.261	1256.6	279.187	1.04484	8.07527	0.084009	2.91671	322.305	4.13134
FCRL5	0.599443	0.776273	31.3166	107.266	642.307	0.952586	3.31974	0.397021	0.657806	10.0375	0.772838
AIM2	0.32518	2.90801	6.64568	321.613	344.337	0.92668	0.136243	6.55845	1.68353	60.018	8.26725
CECR7	3.83563	3.96835	2.60799	68.0078	107.551	2.84451	1.59181	0.4963	1.26448	32.6987	1.78599
SEMA4B	1.36598	4.96298	29.914	200.357	158.352	5.75234	1.31542	12.0408	1.21352	107.33	13.9969
TLR10	0.107491	0.212089	38.9613	341.977	44.2364	0.765625	14.0942	3.12227	0.131657	319.917	1.87875
PNOC	0	0.006061	19.0163	114.287	266.248	0	12.4788	0	0	1.24547	0.977918
EHD3	1.23209	3.32906	3.94121	87.9665	160.488	5.68071	0.117617	0.190036	0.163515	15.1212	2.17934
COBLL1	0.606964	0.738175	27.8239	233.547	771.034	1.50799	30.8008	0.251002	1.75285	18.2927	0.719091
ARHGAP24	0.00665584	0.0210322	26.1553	206.842	39.387	0.0879454	1.32717	3.8658	0.00687453	94.3333	33.6564
SWAP70	0.883664	2.31572	62.3713	410.855	194.823	3.56391	2.93908	1.68028	11.4393	210.472	16.1018
PARM1	0	0.0173148	5.03384	44.6526	347.758	0.00938818	0	0.00718501	0.00251693	117.829	0.0549611
GEN1	1.29167	3.13776	5.70655	51.3101	111.706	3.18078	5.2201	0.443133	0.89761	27.2474	3.09455
TEX9	1.36318	2.13178	0.935928	43.503	96.2413	2.16192	0.557286	0.638766	2.44413	33.7165	2.39871
CLECL1	0.142108	3.69627	5.57163	122.638	225.242	0.679399	11.314	0	1.44409	176.969	4.77514
VAV2	0.0648818	0.24893	6.44814	49.2601	30.9062	0.576981	1.24828	0.0494391	0	94.7944	5.6532
KLF8	0.255895	3.26486	10.0196	60.5216	112.269	3.55608	1.08144	0.134611	0.982109	154.413	0.590256
CD180	0.109729	0.162325	26.9252	111.278	251.781	0.356025	12.9624	0.144406	0.531609	327.257	10.9013
ADAM28	0.033434	0.471933	189.766	777.209	357.906	14.1815	7.47133	5.46087	37.3946	2607.65	13.6878
PPP1R14A	0	0	2.65133	17.9995	54.6166	0	5.65447	0	0	29.6386	0.0113267
PDLIM1	0.348291	10.5812	63.7599	415.536	1411.48	24.0605	1.73587	0.248709	1.20566	687.47	2.39766
TFEB	0.626333	3.60518	14.7205	188.551	147.677	8.67078	3.24884	18.2796	0.228627	672.781	29.4564
CD81	2.02089	10.172	25.1432	150.251	145.672	7.34246	1.40244	0	0.481496	41.8054	1.59545
PPFIBP2	7.74597	4.43269	14.1066	131.729	271.701	5.6375	3.99184	2.66761	2.92934	276.085	29.1028
KCNN4	4.76454	9.31986	9.26125	272.03	347.879	0.322755	0.0403819	0.0984925	0.0628652	367.992	11.3583
BAIAP3	0.0386769	2.88856	1.1105	97.9081	67.9916	2.50142	0.12013	1.94776	0.419337	1.20431	0.300601
FBXO10	0.696579	4.02445	9.6207	63.4522	298.797	5.0862	0.707831	0	0.0167582	6.00237	1.60115
SETBP1	0.0187407	1.46378	4.39889	33.9842	62.1781	2.83226	5.51269	0.0233682	0	8.20919	0.79563
ACP5	18.2399	25.8671	27.9279	504.03	889.461	10.8168	34.3672	1.85084	0.0295884	195.379	32.5243
KAT2A	5.94252	4.61167	5.60672	67.5398	40.4735	5.22848	5.26716	0.496437	0.0822409	147.747	2.23549
BCAS4	13.4453	8.54372	16.6701	117.606	51.0607	6.26504	4.27757	0.474344	0.603381	16.6724	0.962866
TMEM156	7.15754	18.5641	31.1615	204.378	1074.44	15.6617	9.58119	1.08387	6.26567	188.372	2.11134
TRIO	0.159218	1.8642	22.4506	136.101	467.727	11.0698	5.05011	0.387605	7.05464	731.069	20.6816
LPAR5	2.0445	7.48084	8.92415	62.3087	50.7345	12.115	0.212533	0	0.255834	123.368	0.558023
NIPAL2	0.261125	9.66219	12.9068	111.309	78.5097	26.7686	7.35085	0.0503386	0.439912	493.196	24.0696
CSGALNACT1	29.3646	28.31	13.4109	240.942	286.753	9.97869	5.97216	10.0173	4.24121	122.768	6.19538
SNX25	1.28027	3.03068	3.14978	24.307	83.7429	2.44354	0.149023	0	0	5.73544	0.0507903
JAM3	3.11772	4.07314	3.70616	31.6697	1.82925	1.77141	0.288134	0.0499577	0.155333	2.87785	0.312887
SP140	11.8035	51.2338	53.6048	370.427	709.776	43.1401	1.31809	14.1026	1.26174	337.663	11.3986
GRAP	28.0721	22.4107	15.6998	144.728	76.4634	3.63151	1.43778	0.0434502	2.9328	118.777	3.05942
ZC3H12D	4.86642	14.7072	8.92645	58.742	7.20467	1.44259	1.03055	0.246521	0.364514	45.8261	2.32185
ADAMTS6	3.03932	2.04679	1.67984	18.9796	21.4256	1.57902	0.213843	0	0.00169966	0	0
GPRC5D	0	0.108104	0	21.9371	1917.02	0	0	0	0.0721146	0	0
TXNDC5	0.369537	1.1507	2.54239	42.4418	9047.65	0.864686	24.3528	0.122687	0.713198	56.482	1.50419
TNFRSF17	0.026636	0.112562	3.96841	32.5891	3721.13	0.227402	5.18835	0	0.258046	4.42722	0.27023
ABCB9	2.64696	2.66167	1.55722	8.28408	396.576	2.4046	0.628514	0.962333	1.17831	30.3385	2.13219
CNKSR1	1.49821	1.52262	0.397034	4.5718	387.385	0.903627	0.727885	0.0285882	0.250206	7.06314	0.431729
TXNDC11	6.61067	16.4246	6.65152	42.1806	3697.03	13.2986	9.71829	2.59454	12.4877	285.81	17.4558
SLC44A1	1.82299	3.49713	2.39872	9.26344	849.206	3.69473	2.07436	0.444389	1.2585	64.7499	6.60434
PDIA5	1.1722	1.22004	0.981382	8.8219	575.59	0.719301	7.42032	0.161417	0.407753	67.0339	7.12467
MANEA	4.05029	5.91234	2.03935	13.2053	848.659	6.18143	2.69994	0.0444965	0.769025	54.7241	6.17507
CDC20	0.105543	1.54609	0.468242	4.5686	353.64	0.314348	0.291294	0.010316	0.00983404	15.5447	0.1232
SPATS2	2.70726	4.06629	3.07816	26.4602	545.913	6.71322	4.89329	0.959813	1.51092	119.635	3.36736
CD38	6.30886	7.08604	22.6242	26.3082	5323.08	66.4296	15.8735	0.91116	0.467494	307.403	9.04219
CRELD2	6.35486	12.2376	4.17904	29.0536	1783.6	17.4437	17.5681	2.02637	3.2587	233.038	11.5387
SLC1A4	1.10176	3.31342	1.93701	8.7057	669.061	5.88843	4.90291	0.301348	1.62089	117.766	5.20464
CHPF	0.648117	2.17071	0	1.98633	373.993	2.86956	4.95938	0	0.426948	0.406237	0.00337979
TK1	0.162604	3.10816	1.65825	10.9471	401.363	2.14602	0.912628	0.167339	0.337153	61.3494	1.06474
CCR9	0.487469	2.8663	0.992094	14.4781	648.554	0.90112	0.329278	0	0.102183	2.30267	2.26729
GMPPB	5.75616	12.0816	5.49157	44.2558	1735.68	15.4469	28.2408	0.802894	4.02299	187.656	14.7082
MAN1A1	0.53194	3.5681	1.10694	5.17079	495.222	6.83256	4.69915	3.19532	3.39435	78.1248	3.18231
CCNB2	0.144306	1.70035	1.57019	6.02439	320.75	0.4885	2.62621	0.0314971	0.0846073	31.2712	0.472363
SDF2L1	3.81827	12.4305	2.02309	14.7055	917.218	14.4249	8.72727	0.908502	1.95323	132.332	5.78512
NT5DC2	0.31711	0.698339	0.343666	7.52695	319.416	0.94376	1.56899	0	1.11531	58.8001	2.31475
PDIA4	30.7829	60.703	20.9411	125.88	8441.69	80.5795	117.569	1.05708	13.5979	784.758	42.3984
MYO1D	0.945294	2.69056	1.18329	13.5522	385.088	1.91326	0.590532	0.116295	0.137723	24.0024	0.683651
XBP1	24.9621	62.907	8.57377	73.1338	10384.5	139.47	58.2989	2.54614	52.711	1409.52	73.9441
SRM	2.0585	3.24359	1.6308	10.4465	495.335	2.2973	2.1375	0.164275	0.411117	112.022	3.73009
AURKB	0.900714	2.22249	0.869442	6.49836	219.155	2.18384	0.323003	0.829743	1.01763	24.4723	1.59029
SEC11C	10.1814	39.756	10.9299	111.148	3654.75	24.9823	35.7404	0.456657	7.68542	337.371	15.0833
WFS1	1.63382	2.02203	0.595393	4.30827	236.726	3.53727	0.19039	0	0	3.0187	0.218263
UBE2J1	7.07579	13.969	18.7329	185.673	4728.35	16.6958	80.1356	28.4452	14.8966	394.997	59.5797
UAP1	7.08943	17.9388	4.19414	30.8001	1552.82	43.4738	7.28307	1.9822	4.2968	150.534	5.0035
FKBP11	11.2102	32.9541	3.08834	33.386	2354.54	46.1238	6.11811	1.62258	1.02442	82.3574	4.04355
PSAT1	3.78627	6.54777	0.500993	5.57413	403.24	3.5822	0	0	0	0	0.0219482
PERP	0.183542	5.50403	0.132404	2.26093	289.91	1.44479	0	0	1.53199	0.120485	0
ZWINT	4.00297	5.6488	0.694995	5.41434	298.487	3.17672	0.144062	0	0	23.1392	1.17184
SLC38A5	9.58197	28.6386	4.30377	36.6357	1273.74	27.4616	16.9129	0.198834	0.259172	27.932	0.470965
ZMAT4	0.121299	0.075665	0.173547	0.158674	1.94292	22.3111	0.0493221	0	0.0855185	4.32236	0.0638008
KIR2DL1	0.0654058	1.95911	0.324684	0.661538	0	48.6956	0	0.160953	0	0	0.116858
KIR2DL4	0.0402455	0.899558	0.173046	0.148351	0	26.7569	0	0.288538	0	0	0.749842
SH2D1B	0.00675196	1.50373	1.51123	6.39983	10.1791	327.975	0	0.236393	0.0470201	7.88653	7.82988
ERBB2	1.64519	6.47818	2.09358	9.09882	14.1448	50.511	0.853345	0.686959	0.592115	20.7505	1.7838
NCAM1	0.14519	6.69508	0.110045	1.16749	1.24114	85.227	0.639155	0.103794	0.00716219	16.9576	0.409812
GNAL	0.518546	1.72309	0.474996	2.71422	3.32244	9.61817	0.244837	0.631464	0.25676	13.726	0.846613
KIR2DL3	0.0975743	17.6625	0.25797	2.92927	0	110.961	0	0.0548074	0	0	0.182914
ARVCF	0.183835	0.396093	0.283414	0.688896	0.0861899	12.3145	0	0	0	6.62976	0.430811
KIR3DL1	0.1231	11.3261	0.364562	1.70086	0	142.707	0.0108467	0.0719509	0	0.36476	0.292719
NMUR1	0.24478	7.93689	0.448194	0.971483	2.09347	46.5332	0.0829411	0.168308	0.156468	4.10633	0.429378
KIR3DL2	0.425151	9.36384	0.208173	2.10825	11.6267	90.6463	0	0.0856388	0	0	0.209952
KLRF1	0.842402	34.9068	2.68412	11.6048	12.0138	411.194	1.67828	0.369523	0.167463	42.4908	1.88869
PRSS23	1.06498	48.9497	0.904411	4.06004	7.99986	150.212	0.37758	0.412127	0.498921	7.10011	0.918697
KLRC3	0.596358	17.0592	0.282569	0.277549	0	42.8269	0	0	0	0	0.0883251
CD160	0.698038	22.0343	1.05145	4.36807	9.67849	150.82	0.183963	0.077667	0.525438	5.62954	0.941074
KLRC2	0.966217	45.3536	0.6588	1.81733	3.63439	168.635	0	0.0103613	0	0	0.308617
FASLG	0.313386	10.643	0.57604	1.87292	0.468778	60.0831	0.235782	0.135721	0.128809	6.62043	0.294089
PDGFRB	0.0235113	4.78397	0.548488	1.32312	0	23.1243	0	0.0385593	0	0	0.889246
SORBS2	0.31579	0.269401	0.333625	0.410581	54.2347	12.159	0.0448303	0.0244015	0.176108	0.743619	0.0713981
SLCO4C1	0.479565	5.73211	0.438867	2.60565	6.74609	24.6734	0.683483	5.77446	3.88079	5.32861	2.27446
TTC38	6.20057	63.8757	4.31119	30.5446	248.247	268.985	5.58993	4.07864	11.1914	232.36	13.8189
SLFN13	4.57099	18.3674	3.77706	27.9887	266.846	83.9261	1.33473	0.683153	7.99888	92.8418	2.89622
SPON2	5.04057	71.238	3.83407	15.3194	42.7667	509.134	11.9958	0.340378	2.19832	29.5494	2.15933
PDGFD	0.0912272	9.94248	0.160078	1.75776	24.0677	34.6276	0	0.00403364	0.287376	4.16678	0.0935961
GFOD1	0.389111	1.80603	3.22222	14.5748	13.3383	17.9558	0.192982	0.129169	0.192814	23.0143	3.04436
GOLM1	2.45597	5.12506	1.61179	10.0838	19.2095	18.3884	1.16204	0.571289	1.23396	69.5671	13.6089
LGR6	0.560616	16.8157	0.250594	1.69271	0	50.8159	0.731654	0.0234662	0	0.918025	0.0428585
PTGDR	0.233877	25.5941	0.783392	0.841044	3.69739	108.728	0	0.0329629	0.212801	0	0.196384
GNPTAB	11.2068	29.0041	13.4743	53.4724	139.833	108.486	13.1218	1.60339	14.4513	318.531	16.1799
RHOBTB3	1.37629	2.50701	0.429727	4.73986	28.928	11.5821	1.95662	0.625779	0.914453	34.0507	2.45839
PAK6	0.385434	2.12412	0.483077	3.0158	8.65767	9.0939	0.227354	0.407581	0.506268	15.1092	0.787306
GK5	5.45551	21.2581	3.10686	17.7163	55.3071	72.4303	3.08292	0.991195	19.0669	105.475	9.90419
ENPP5	1.50749	11.4879	0.113655	3.20716	1.95971	36.8411	0.00733517	0.00716856	0.0113445	0.693056	0.0708526
ARHGAP8	1.21179	4.54865	0.863399	3.75418	33.5499	13.3197	0.561157	0.339236	0.41811	11.0723	0.681559
C1orf21	0.637302	31.2363	0.491942	1.94964	6.26011	77.1379	0.722822	0	0.0421189	41.7389	0.422209
YPEL1	0.601602	3.2835	2.5868	6.32269	7.9815	12.4703	2.13544	0.560696	0.814053	8.69592	0.536619
S1PR5	1.63798	72.2365	1.07926	4.54121	3.30141	271.645	0.0611015	0.0840114	0.0597586	2.8695	0.551732
CTBP2	0.913487	3.3834	1.17599	8.146	16.7557	51.7858	6.34936	8.42037	9.88403	341.229	19.0339
TBX21	0.224147	6.53644	0.234959	2.89625	7.68736	23.8097	0	0	0	0	0.0307995
SIGLEC7	0	0.747755	2.00319	9.15712	13.0167	76.2927	2.25906	21.1372	0.985029	863.088	69.0714
OSBPL5	6.55313	23.9709	1.25924	4.77191	12.4594	115.2	7.47586	0.484718	6.83704	260.335	21.2764
FGFBP2	3.90386	208.601	3.87629	11.5983	10.7748	467.801	0	0.235725	0.229993	2.14307	0.943761
PTPN12	6.72254	20.5756	6.35723	41.3114	55.3457	70.6134	2.8505	16.7349	7.08812	413.254	34.209
IRAK2	1.1428	3.77159	3.17773	12.152	52.7316	14.2761	0.0851965	0.874496	0.0638712	29.2011	1.92272
CAPN5	2.41694	1.50867	0.207059	1.29722	3.44271	8.68074	0.0618372	0.0613513	0.0255676	9.93932	0.597045
B3GAT1	0.108124	4.37149	0.0800721	0.51454	0.710269	8.56016	0.0532002	0.0754164	0.0392446	1.46342	0.0719429
MATK	2.64258	20.1127	1.24068	4.27214	13.889	69.7361	0.457953	0.459724	0.673505	24.8557	0.887495
TM4SF19	0.525646	9.39622	0.236058	1.56033	2.35309	14.3336	0.206488	0.175651	0.224144	9.61019	0.427365
EPB41L4A	0.71142	2.33781	0.824213	10.5712	22.2093	13.1853	0.354153	0.193962	0.292738	21.7995	1.11173
PLEKHF1	4.13942	16.9618	1.19492	4.92935	37.7713	62.4254	0.0781205	0.00941657	0.382126	6.46698	0.158514
MVD	12.5438	42.8141	12.4188	59.2206	261.256	91.4298	12.9295	3.707	2.83236	363.433	15.8945
CHST2	0.226657	0.218055	0.550275	3.40466	47.6077	7.10643	0	0.348487	0.937529	49.269	2.1236
DLG5	0.0988695	2.41132	0.0593608	0.934337	1.9205	8.04714	0.0948895	0.259169	1.05532	3.59031	0.205676
FUT11	5.35715	26.8505	3.79209	23.3013	41.1636	58.4544	3.76541	0.948982	4.15407	97.5489	5.50567
NLRP2	3.66353	6.6535	3.48867	24.5468	141.189	20.3903	5.97852	1.03551	2.59189	99.0426	3.79499
FCRL6	2.925	267.782	2.65162	11.7955	10.5024	521.157	0.0783297	0.303153	0.116178	213.978	1.20005
CMC1	5.17905	50.2713	2.78596	19.5095	65.7625	129.3	5.0984	0.828258	2.28229	200.363	10.2933
MIB2	2.4633	7.01474	1.17608	8.05212	24.867	12.7272	2.67802	0.604885	0.385996	24.5371	2.01078
PITPNM2	3.61974	2.4285	2.31745	6.44866	3.99122	8.44859	0.150824	0.0996312	0.196234	9.1751	0.348107
CEP78	10.3107	49.6204	5.35761	30.1818	83.1373	125.849	8.61316	0.216262	0.980613	121.49	4.25866
EOMES	1.04182	19.8798	0.0146865	0.124328	0	55.474	0.00917263	0.00692656	0	0	0.0940978
SSX2IP	4.18837	8.65956	0.970747	7.59197	24.624	19.9518	6.84804	0.466731	2.77987	62.51	2.28763
ELOVL6	0.933964	4.05662	0.33692	0.745028	29.2052	12.0999	0.0463547	0.0888726	2.0284	6.69589	0.505121
SYNGR1	4.64494	15.3864	2.44599	21.2853	15.8367	62.3894	11.43	0.0206414	0.444486	312.262	8.62519
PTPRS	0.365593	0.273048	0.237012	1.39664	2.26837	0.314857	34.7344	0.235758	0.216256	6.67042	0.437551
NRP1	0.430092	0.45258	0.355545	1.4358	1.53501	0.667781	111.727	0.156274	0.166851	49.0564	5.26425
CLEC4C	0.453933	0.507386	1.50468	3.38825	4.95771	0.595621	122.446	1.13434	1.59493	23.4834	2.18914
DNASE1L3	0.187979	0.21517	0.639095	2.46085	1.55188	0.752127	97.595	0.0897356	0.0741449	360.552	0.463615
SERPINF1	8.51148	6.45931	6.25157	56.8898	315.669	5.35497	626.01	1.58991	0.989251	673.031	8.66474
SCAMP5	0.470099	0.351519	0.15821	3.2953	118.888	0.994474	93.25	0.0888112	0.167729	1.54722	0.381695
TPM2	1.13732	1.18521	0.0774121	0.907973	0	1.04597	91.3874	0.102816	0.162091	15.5173	0.272096
TNFRSF21	0.0178278	0.0392627	0.769716	0.819178	0.469689	0.573329	120.481	0.0244794	0.145994	81.6079	0.86446
PLXNA4	0.496743	0.43535	0.0813087	0.221783	0	3.01907	17.5471	0.0319707	0.097972	1.36988	0.0901154
PPM1J	0.0112201	0.0186857	1.22228	10.4509	0.511838	0.453521	86.6262	0	0	112.846	0.679371
LILRA4	0	0.0171427	3.06169	64.6757	4.21664	2.17717	1242.67	0.409467	0.0203418	140.436	1.46279
P2RY6	0.10212	0.148555	0.223035	0.788501	0.804048	0.585934	38.4756	0.0736576	0.0567345	478.007	2.05287
UGCG	8.66673	14.1261	12.7205	74.2442	59.3268	7.64177	299.068	2.02681	1.0762	201.295	3.52834
TEX2	3.1826	5.36147	1.872	8.97115	46.2298	7.49772	40.1601	0.463509	1.34548	113.446	5.04793
HIGD1A	26.5874	60.2085	13.4753	124.39	623.2	60.0908	293.562	11.2128	13.9375	1231.6	61.0175
PACSIN1	0.00327398	0.403724	0	0.625369	5.53028	1.51745	38.3081	0	0.00355226	0	0.00610111
NLRP7	0	0.267129	0.00607818	0.11919	81.0911	4.32088	15.7341	0.0702043	0	0	0.00077243
DSN1	4.14859	6.51301	4.95562	23.4416	194.666	6.44356	25.4642	1.3347	3.21473	109.807	3.59426
C12orf45	4.07961	5.84034	4.17071	15.2865	75.7746	5.81097	17.396	2.00895	2.60153	215.065	4.82932
KPTN	3.50807	4.11384	2.69005	17.2072	137.976	5.21806	26.2643	4.27815	1.41496	142.258	10.543
CNP	13.4971	25.5376	14.0238	111.029	1183.63	33.408	130.87	3.81859	8.2114	735.999	53.0157
KCTD5	2.65032	6.38884	2.38802	15.0076	134.057	9.27363	39.9572	1.52305	1.38973	195.232	12.3635
DAB2	0.619892	2.45886	1.47214	2.56631	5.35944	24.5342	105.025	0.462156	1.49791	231.907	6.63483
VIPR2	0.040107	0.781435	0.0681344	0.154582	1.303e-05	2.89057	8.98948	0.0206792	0.0764544	0.863475	0.0804611
KCNK17	0.0691695	0.0495587	0.0840803	0.283965	1.38755	0.31059	62.8769	0.0271003	3.3146	26.3248	0.0389023
SLC7A5	0.404898	1.66045	0.186394	3.5779	117.423	1.00749	17.6859	0.114208	0.572445	37.654	0.979473
CCDC50	2.0293	7.43155	15.2287	140.534	479.745	8.84887	208.816	3.35526	1.09341	588.237	16.5808
TRIP10	1.80264	1.42041	0.683743	5.82577	25.6817	0.922934	17.2392	0.0292281	0	119.318	1.18282
PTGDS	0.398473	13.6944	0.974741	4.55942	4.63004	56.577	347.216	0.503271	0.0693596	0	0.389874
ZDHHC17	23.0519	34.3237	20.3682	99.5132	148.023	32.3566	143.503	16.9394	21.677	540.979	23.6128
CLCN5	0.26601	0.566905	0.697175	1.33749	2.8521	0.77706	11.1732	0.101963	0.0190583	113.812	3.10788
CLN8	5.81267	6.20374	9.63953	40.1216	59.1176	7.7335	55.8874	0.369142	2.31033	321.631	11.2854
GPM6B	4.10277	5.43696	2.47323	12.3497	1.94501	3.46786	49.6916	0.174839	0.818484	31.3972	0.526408
CHAF1A	0.855692	1.86107	1.00359	6.82921	27.3767	1.95431	8.66472	0.288837	1.03105	66.9705	3.32076
MYBL2	0.00543178	0.361437	3.1744	14.7505	265.915	0	24.1188	0	0	2.0818	0.0136328
TMEM53	1.2975	2.40173	0.863332	9.24599	9.71943	2.42399	11.3196	0.0925115	0.710528	37.1537	3.989
SPNS3	0.686377	0.701953	0.156394	0.854716	4.04507	0.827455	42.7593	0	0.107603	782.061	3.78688
ST3GAL2	2.47875	3.76278	3.36788	10.1544	52.9921	5.35284	22.2427	10.2599	3.07778	78.7297	6.52122
VEGFB	1.52472	1.64221	1.42713	15.4725	11.3606	1.90672	17.093	0.0332378	0.185447	18.683	0.067559
NOTCH4	0.380684	0.469327	1.24711	8.95075	7.28391	0.869381	25.7228	0.929985	0.377975	41.0486	8.46747
LCN12	0.986049	1.68894	0.785023	2.62518	13.144	3.45251	9.57779	0.810536	0.735093	12.2635	0.280322
TSPAN13	0.00549422	0.0435142	43.8161	82.9243	86.5654	0.865089	183.84	1.03157	0.100556	10.6891	0.161203
GRAMD1B	0.424639	1.82742	0.114969	0.588155	2.06016	1.23818	9.81013	0.415388	0.109443	73.1626	2.78439
TRAF4	1.60212	4.65936	13.7824	69.9787	85.7956	4.3868	95.8936	0.283538	4.38735	198.644	1.946
TATDN3	6.99864	15.9315	12.3293	80.941	206.403	9.88923	69.8625	8.4363	4.20675	404.342	23.6331
ABHD15	0.97476	3.20124	1.91321	10.0174	21.3766	6.99844	20.2551	0.00913947	3.53418	65.0547	1.14564
SCARB1	1.07299	1.57024	4.03276	33.1462	136.625	1.75544	54.959	1.18709	0.400983	542.865	16.373
GAS6	0.448309	1.76266	1.4366	13.4199	74.6948	0.239856	30.2868	0	0.0712604	179.939	2.14511
RPH3AL	0.677183	1.96303	0.561321	4.45807	10.1277	2.2724	9.7172	0.582066	0.14532	56.4367	2.46622
RRBP1	1.67704	5.30952	1.98333	10.1189	444.029	9.8104	21.9521	1.21063	2.19206	187.984	8.74037
TRPM2	0.502186	1.05628	1.41919	5.77778	23.8571	4.4317	20.8092	0.990668	0.126985	142.417	18.1059
ATP13A2	4.28059	8.68837	2.19772	17.2875	24.906	10.3103	31.3332	0.336569	1.2214	108.502	7.15797
APP	12.237	9.45949	12.5168	35.573	65.9274	4.35884	243.581	0.977554	0.500609	715.599	61.0545
POLB	16.4106	23.4854	9.56304	49.6815	176.164	23.2355	72.4697	25.2403	7.48325	374.249	26.5191
SPCS1	42.5014	73.533	27.1584	156.15	2650.62	47.5738	154.629	9.21725	20.4134	1069.79	49.8674
LILRB4	0.336605	0.41529	2.31933	13.4462	463.824	0.785887	202.615	2.73783	0.484211	1341.91	81.8983
FAAH	2.14506	3.02334	1.86726	10.3442	30.286	2.50679	42.5189	0.386764	0.301022	390.448	20.4068
CDYL	2.0743	2.96279	1.41159	6.04557	25.2279	3.67392	8.76781	0.133937	0.563444	88.5384	2.42505
LHFPL2	0.560678	1.13335	2.55448	9.49186	19.4946	1.2044	20.3215	1.62121	1.30128	43.6863	8.44358
DERL3	0.0347364	0.653092	18.5758	70.5918	2475.83	1.21205	126.269	0.00516779	0.13954	7.06571	0.0996166
ST6GALNAC4	10.3428	10.0486	10.6134	84.9156	1220.81	12.889	122.828	0.406995	1.21035	223.966	8.82853
FAM129C	1.29071	1.75791	65.3199	197.26	11.6717	1.90494	90.3649	1.14593	1.00936	21.3698	3.11547
ANKS1A	0.741924	1.43073	0.5873	3.5773	12.7661	1.60547	5.42147	0.690357	0.907661	64.9044	2.79678
P2RY14	0.0563939	0.784149	18.2728	10.9002	2.28382	1.0909	82.88	4.43202	10.3646	407.898	0.931443
SLC47A1	0.723537	1.6274	0.518054	2.81232	12.5868	1.29586	5.43239	0.442413	0.756664	16.5432	5.84809
SHE	1.219	1.65523	1.16415	5.96615	4.39255	3.81208	5.09092	0.183684	0.170444	14.9664	1.07053
PI3	0	0	0	0	0	0	0	24.9513	0	0	0.0128286
CA4	0	0	0	0	0	0	0	25.5962	0	0	0.00568472
SLPI	0	0	0.0494839	0	0	0	0	9.34969	0	1.43521	0.036113
CMTM2	0	0.0092736	0.231431	0.442517	0	0	0	69.3313	0.104664	2.93832	1.60042
MMP9	0.0073502	0.0240213	0.194684	0.433155	0	0	0	36.2062	0.00571039	9.30057	0.508607
CHI3L1	0.157738	0.213491	0.848249	2.22833	5.41578	0.432327	0.0456987	160.827	0.180903	2.63861	0.381926
KRT23	0	0.0132382	0.262141	0.177637	0	0	0	38.3519	0.177667	1.04822	1.71534
PGLYRP1	0	0.126434	0.168905	0.540492	5.0269	0.523461	0	23.1823	0.0908712	0	0.00944364
LRG1	0.346761	0.592597	1.12673	2.64597	6.99212	0.516663	0.172069	113.7	0.517816	92.003	9.6704
KCNJ15	0.109441	0.269514	0.867034	3.40125	7.46101	0.231095	0.0838568	188.947	0.0969059	14.4655	13.9016
STEAP4	0.241271	0.318644	0.712979	2.17849	4.49903	0.323078	0.140279	80.7313	0.168079	7.11652	22.5319
CXCL1	0	0	0.0771281	1.33944	0	0	0	77.7477	0	0.713058	7.86055
ANXA3	0.146437	0.259853	0.334138	3.82869	61.5711	0.318934	0.0834572	90.2345	0.0980422	3.29295	0.285699
CYP4F3	1.09088	1.77179	1.35186	4.26601	6.87637	1.40021	1.14681	57.3629	1.66736	22.7241	2.3809
ALPL	0	0.0110704	1.66148	12.3885	0	0.165654	0	169.161	0.0283202	0	0.0864722
MGAM	0	0.00712351	0.141496	0.229749	0.352746	1.76474	0	43.6941	1.44578	0.968329	1.6633
MME	0.71618	1.04587	2.35928	3.45148	3.97061	1.01768	5.58347	163.446	1.01771	7.22732	1.24101
NRBF2	8.01291	18.1308	9.82085	43.4817	353.203	17.4265	10.5526	98.6679	9.26913	550.646	35.5621
TNFRSF10C	0.291541	0.120777	1.29227	3.41078	1.78982	0.392823	0.0758172	400.733	3.62335	60.6035	10.7923
DSC2	0.0427744	0.0495679	0.304598	0.59779	1.85291	0.0660879	0.0202114	12.6692	0.106284	3.6883	7.56202
IL1R2	0	0.170503	0.13245	0.741321	0	0.0678981	0.514352	124.848	0.177242	873.324	4.05918
NOV	0	0	0	0.322971	0	0	0.0830954	8.89287	0.576079	11.1772	0.634559
CCNJL	0.0629512	0.105414	0.175811	0.42208	2.1594	4.03503	0.0455058	8.09857	0.210932	3.89691	0.2527
HIST1H2BC	0.239751	0.673416	1.7941	1.94351	56.536	0.451441	3.12211	36.4076	0.74659	9.52536	1.43606
FRAT2	0.645858	0.574079	0.573764	3.04309	8.54118	1.00237	0.226453	16.4543	0.382615	69.6348	3.64717
ZDHHC18	2.03941	6.49787	1.11948	7.33267	27.4952	4.53471	0.771708	63.6278	2.84012	123.002	2.74824
VNN3	0.678069	1.11198	0.72669	2.45953	10.0332	1.72401	0.541919	101.199	21.6789	7.52053	16.2192
SLC45A4	0.243905	0.39712	0.0977613	0.281668	1.09579	0.313503	0.138743	4.89665	1.10885	9.94734	0.524354
MAP1LC3A	0.159127	1.98454	0.286887	8.84607	14.9111	1.28191	0.71348	11.3702	0.439931	6.69428	0.855629
DGAT2	0.152397	0.198934	3.09675	25.7832	45.5502	0.263059	0.379455	100.449	1.05603	80.0625	15.8339
EGLN1	1.99057	3.21652	1.71496	7.43539	24.2911	3.25272	1.2179	14.835	2.93768	49.5018	4.75676
TNFAIP6	0	0	0.299134	2.22299	0.69965	0	0	43.9719	0.0235256	29.9653	20.776
CXCR1	0	2.93508	0.673705	2.52784	0.878337	31.6393	0.264758	459.922	19.5721	9.09197	1.36138
SLC22A4	0.103949	0.112454	0.440181	2.92873	1.00356	0.100504	0.339881	27.0841	0.00720623	68.6701	16.5166
ORM1	0.856877	1.16103	0.680158	1.48639	0	3.0631	0.380505	14.2964	0	24.8104	1.22159
CEACAM3	0.043265	0.0262562	0.595958	1.75913	0	0	0	99.9364	0.837606	46.6779	10.3369
PLIN5	1.48127	2.51106	1.29808	4.24409	8.4008	2.77267	0.793791	8.4136	1.41102	28.947	2.30521
GLT1D1	0	0.00123105	0.35972	1.13547	1.22896	0.0452171	4.07207	22.1195	0	7.61223	12.3234
PROK2	0.0697833	9.06138	0.3835	1.19847	3.08333	1.42575	0	146.807	1.78078	9.59087	12.5577
HIST1H3D	0.125756	0.488358	0.406268	1.33378	11.7391	0.31301	0.626476	5.51635	0.38426	9.10091	0.401161
ADM	0	0.0458141	0.456431	5.39924	23.3845	0.0427659	0.0290134	95.6293	0.0122423	29.487	24.655
GDPD3	2.82824	2.47023	1.03524	4.16746	4.29452	0.915298	0.462951	22.5072	0.701995	24.8794	2.27125
CRISPLD2	0.733781	1.42868	2.01559	6.57016	14.1633	1.02689	0.548989	34.2062	7.10713	56.1401	44.1387
KCNJ2	0.0184888	0.0300974	0.243229	0.388704	0.531958	0.0579884	0.0810846	12.6157	0.685063	8.08778	4.837
FFAR2	3.36182	5.70578	4.41501	19.4519	37.6521	5.81092	2.04022	250.711	3.93859	211.695	34.2521
ST20	1.2057	1.78798	0.806736	9.33993	10.5853	1.98428	0.980896	14.0735	0.850609	62.0746	1.70349
DYSF	0.274565	0.736975	1.01794	4.60144	1.25235	4.22111	0	61.6492	0.00989293	32.6751	36.4875
S100P	0	0.183962	0.668462	0.409211	1.67555	0.446005	0	16.8614	2.69375	0	2.01545
UBN1	4.05472	8.00137	2.09198	13.3141	45.9363	7.157	3.12028	18.8723	2.29182	121.273	7.1042
ABTB1	49.1082	76.5586	34.6352	178.56	402.748	73.7408	22.4396	363.539	36.5389	724.444	87.6943
MAK	0.485465	0.448004	0.289932	1.78625	2.22599	0.288473	0.238004	4.23313	0.421299	11.5203	2.04167
PPP1R3B	2.33619	3.53178	1.50131	11.2583	37.0768	2.3984	1.29002	18.1036	10.8955	29.0924	3.75275
SLC26A8	0.485429	0.560982	0.34608	1.67851	3.19833	0.663104	0.249259	5.49597	3.51787	10.2185	1.46118
EPHB1	0.0541737	0.0666569	0.253655	1.59425	3.78994	0.465864	54.7818	47.3821	6.33369	11.1432	0.122347
AQP9	0	0.0366559	2.37927	7.47881	7.82164	0.190244	0.0219022	253.103	0.315121	53.5378	98.5294
GK	1.53029	4.64263	6.06806	18.1753	46.2288	3.73903	2.57932	74.065	4.50593	422.43	38.964
MEGF9	1.41161	3.13673	2.066	8.27532	9.24192	3.86535	0.541549	30.5008	0.729841	204.981	31.6676
CLEC4E	0.411315	0.579677	3.45482	12.5057	37.5779	0.711987	0.194528	133.969	0.240038	249.409	178.804
PADI2	0.0209675	0.0409807	0.555479	3.31804	4.36036	0.398957	0.00801919	43.0289	2.10096	376.266	26.2573
KIAA1257	0.675773	0.490606	0.1887	1.23296	3.17194	0.614167	0.186237	4.56706	0.203668	5.99086	0.572497
ACSL1	2.03687	5.36699	3.78556	33.913	53.4226	6.75346	3.08148	347.53	11.9589	329.23	100.466
PHC2	1.30757	2.98919	1.34854	3.47918	13.7269	3.49111	1.39263	19.2685	0.892639	233.679	8.49481
IL1R1	0.0878373	0.802666	0.0678417	0.444089	0.369758	0.158946	0.0440716	4.88138	0.276403	28.6617	0.678809
FPR2	0.18022	0.278683	3.34732	10.6958	14.336	1.37223	0.280395	205.155	0.944711	108.4	92.6126
ST6GALNAC2	0.250695	1.20599	0.18751	3.86747	0	0.085463	0.0468014	19.6962	0	24.2327	7.90461
S100A12	0	0	4.01618	6.98634	4.19645	0.0937462	0	70.9184	0	205.535	67.0433
CALD1	1.79837	1.83257	1.48591	5.43483	6.80557	2.7349	1.06859	9.11937	0.89171	52.6787	5.04963
AKAP12	0.0265597	0.0588729	0.141343	0.172629	0.234057	0.119682	0.022623	0.0624253	26.294	0.346858	0.0490734
THSD7A	0	0.00122589	0	0.0120077	0	0.00672131	0.00179038	0	6.81302	0	0
CCNA1	0	0	0.288865	0.0245642	1.19811	0	0	0	26.5374	0	0.007857
CYP11A1	0.0285363	0.0454267	0	0.0561011	3.93109	0.0903551	0	0.0220965	7.18015	0.7	0
TEX101	0.131817	0	0	0.0318686	0	0.0327505	0	0	12.5209	0	0.00601544
KRT81	0	0	0	0.187768	0	0.77007	0.0298385	0	6.10987	0	0.00183792
CAV2	0.383879	0.452679	0.511166	1.13432	3.30808	0.4658	0.108125	0.495123	24.4166	4.55243	0.455394
IL1RL1	0.0414453	0.0823927	0.058469	0.139658	0.421271	0.0238509	0.100312	0.056394	58.1979	0.220733	0.0425721
PTGER3	0.0271537	0.0409902	0.0132079	0.0611193	0.597733	0.179065	0.0924923	0.0451756	18.47	5.86161	0.0019953
UGT2B11	0	0.000985204	0.0180636	0.0596612	0	0.320093	0	0	47.5243	0	0
GNA14	0	0.0362981	0.0158618	0	0	0	0.105517	0	5.83754	0.236341	0
IL4	0	0.196356	0.0460433	0.0269137	0	0	0	0	43.2579	0	0
CD200R1L	0	0.0257037	0.178563	0.026051	0	0	0	0.0368714	27.0394	1.18917	0
EPAS1	0.0347377	0.585961	0.31693	0.0301114	0.389902	0.627469	0.104144	0.489571	58.6595	0.718155	1.37568
ENPP3	0.345467	0.630385	0.687475	1.02974	0.135225	1.04134	0.102137	0.237474	109.212	12.3803	0.16777
TCN1	0	0.0176551	0.488577	3.47258	0	0.350597	0.763637	2.1356	231.552	2.32268	0.326737
TRPM6	0.269247	0.383116	0.394398	1.6066	1.68598	0.431296	0.109119	2.99703	13.1365	3.65251	0.505001
MS4A2	0.18861	0.389714	0.477155	2.35937	6.10531	0.831146	0.323163	0.64923	334.507	5.20378	0.304951
PNPLA1	0.121029	0.196825	0.382452	1.5359	0.570187	0.137102	0.162658	3.36777	36.7123	17.3005	3.41793
SLC45A3	0.0117972	0.00616299	0.809939	3.83473	1.68781	0.132244	0.00761924	0.0359921	62.0834	1.95573	0.0414019
MS4A3	0.0413382	0.0669083	1.41896	7.48054	9.28816	2.04703	0.769741	0.697792	946.126	0.764278	0.510456
NLK	1.96941	2.62794	1.8155	13.8024	52.2535	2.65867	1.43491	0.371685	36.6133	70.8774	2.9848
TMEM164	1.87318	4.3545	3.93401	10.6046	19.3543	3.77586	2.11556	14.35	123.276	176.304	12.5526
CCR3	0.0362195	1.3046	0.547842	6.4625	19.9074	1.44427	6.53227	26.0154	689.635	3.65086	0.393225
CACNA1D	2.20167	1.84882	0.893158	3.07858	10.938	1.36731	0.730079	0.814445	15.3511	29.3076	1.58037
CYP7B1	0	0.0537921	0	0	0	0	0	0	5.33279	0.926675	0.0321726
CPA3	0	0.0017567	0.538293	1.63917	1.226	0.819389	0.22201	0.0334736	266.727	0	0.142779
GATA2	0.0228898	0.0130924	0.81487	1.85272	5.0438	0.624377	0.248327	0.485418	382.222	1.72891	0.193016
ALAS1	7.12864	14.9917	7.12279	48.9019	327.928	19.7596	11.1336	12.8282	75.234	435.448	31.5745
RNF103	4.51812	6.28	3.67238	12.767	71.4896	3.93006	2.03333	2.88241	18.7948	84.381	4.43408
GFI1B	0.28658	0.493444	0.660484	2.28532	4.32383	0.476686	0.246071	0.371358	32.2861	7.22671	0.542874
HEATR5A	2.02971	4.6032	2.68762	19.6461	69.6077	4.81339	1.39699	3.94961	28.1051	204.124	13.3873
CD9	2.87117	1.63794	11.3666	15.4069	31.2241	0.499821	1.10189	2.88965	274.957	54.8247	15.8485
SERP2	0	0.101988	0.0823912	0	0	1.26078	0.0308088	0	5.02291	0	0.0586015
USP49	0.978792	1.3349	1.05856	5.21918	16.3946	2.0099	0.877608	0.556094	6.44968	37.6887	2.98597
CORO6	0.697834	2.94812	0.298832	2.41276	2.03712	2.72954	0.151452	0.104709	33.3671	2.31071	0.132632
SRGAP3	2.53752	2.36015	1.11517	7.94369	56.6873	1.79726	0.876128	0.500232	11.9215	124.659	3.90856
CYP4F12	0.11745	0.562458	0.101099	0.337994	0	0.0743323	0.1737	1.571	13.5725	0.451829	0.0124299
LMBRD2	7.07198	13.809	6.93502	24.7608	124.252	15.1936	3.88946	1.3949	76.7591	139.163	9.19559
TNFSF11	0	0.242707	0.0536428	0.0879014	0	1.58592	0.0130987	0.011557	5.58972	3.49147	0.0152181
ITGA2B	0.102981	0.245926	3.28225	7.9187	9.19762	1.52095	0.208164	0.821551	64.3716	3.23769	1.41137
LRP5L	3.24917	4.6874	3.39597	15.613	60.4193	3.94594	1.06714	0.435478	19.5083	104.64	5.68333
OSBPL1A	3.09643	4.68544	1.7287	7.9319	9.28458	2.75334	9.83481	1.67027	83.1265	206.628	15.1133
EEF2K	2.81366	4.25395	1.1951	11.6496	42.6304	4.515	7.41153	0.186661	19.6745	90.8567	2.44992
SLC10A3	4.54752	14.6379	3.24781	24.6559	163.951	14.4576	4.01206	2.38065	33.7458	123.191	7.44088
ALS2	2.60552	5.85818	2.09258	9.03852	64.249	5.78755	2.69033	0.668803	28.1773	64.1021	5.0141
SCGB3A2	2.47481	2.25138	3.50823	7.35297	16.1877	4.89679	2.44177	3.06994	19.4153	42.6393	5.18948
ARL6IP6	19.6695	45.5744	17.9888	108.727	390.404	37.2265	50	15.7885	113.224	690.296	34.2642
CCDC125	4.3963	4.62623	3.08731	14.5444	35.4643	5.30711	2.60271	6.26696	13.5673	104.331	5.15589
ASRGL1	2.38727	2.10773	3.2594	9.25843	49.5235	3.50972	2.85812	1.06234	72.7112	335.658	28.8008
IL5RA	0.169667	8.47469	0.194099	10.1802	18.9855	0.934309	0.0849571	0.150949	121.932	1.0527	0.0610061
SCCPDH	4.84637	5.71643	1.52021	15.3175	64.9606	9.28256	7.91545	0.409088	93.3259	64.767	13.0245
SLC7A8	4.70045	1.03427	0.501918	3.62218	0	0.316908	0.0179584	0	24.4168	6.95336	0.376447
SERPINB2	0	0	0.331283	2.19353	0.382649	0.0742392	6.4246e-05	0.0709812	24.0924	19.3401	20.7544
LYPD6B	0	0	0.968624	3.37284	4.41836	0	0	0.276948	12.2502	0	0
LIN7A	0	0	0.190929	0.498526	0.577899	0	0	14.2628	18.5933	1.34578	8.44263
ABHD5	2.87745	6.48708	2.54615	20.522	85.3571	9.52005	4.07495	51.5425	85.7718	248.938	46.1958
PDLIM5	14.9627	41.5763	21.2487	96.5307	315.292	49.5394	16.5409	12.8669	244.985	895.666	109.474
HIPK2	2.83881	3.20439	0.86731	21.05	131.463	15.5927	0.330781	0.682154	14.4323	70.5615	6.09998
PAPSS1	8.33478	24.0871	9.91819	105.201	793.708	18.025	11.1868	19.0114	100.912	572.209	59.4864
CLINT1	30.1436	63.45	27.6143	163.568	1896.54	71.4504	51.0354	4.62111	220.017	1498.9	77.5785
INPP5A	1.75831	0.998079	1.09882	3.39705	0.531781	0.8363	0.0716374	0.883102	6.17315	5.84005	1.81298
PMM2	11.022	19.4534	9.29405	46.9968	541.834	17.222	10.7271	1.80431	32.825	306.694	24.1787
ADCY4	0.747609	2.72054	0.577286	4.81203	5.32772	1.33839	1.02203	2.92465	11.5945	92.2145	4.45267
DCN	2.23259	3.51346	1.61505	7.45951	18.806	3.57195	1.36807	2.02761	6.56383	36.6367	3.00813
FAM124B	0.150681	0.43458	0.0926082	0.345686	0.319731	0.594514	0.0599287	0.0248392	9.65849	74.4025	1.11308
SMPDL3A	0	0.00807781	0.639336	3.57242	11.2813	0.394169	0.0110807	1.21299	79.3897	33.4758	29.8592
CD1E	0	0	0.271608	0	0	0.153897	0	0	0	1339.95	1.58318
CLEC10A	0	0	0.721541	3.58525	1.01724	0.753407	1.31534	0.0210877	0	5695.05	18.5371
CYP2S1	0.00445546	0.0038197	0.201547	2.63613	0.352079	0.727986	0.543956	0	0.335188	1157.89	16.7149
CACNA2D3	0	0	0.236836	0.990083	1.46609	0.157962	3.12648	0	0	1047.85	15.7379
IDO1	0.0385594	0.0271097	0.177649	0.201398	2.18245	0.556325	0	1.12361	2.74769	927.353	1.83089
FPR3	0.00983013	0.0973741	0.210363	0.58853	0.861599	0.197958	0.0230277	0.0162573	0.280014	300.748	4.79406
CLIC2	0.200513	0.681	0.435926	2.14115	2.74833	0.943917	2.86914	0.340461	0.0884325	1034.72	4.54106
VSIG4	0	0.377813	0.550474	0.0645639	0.887611	0	0	0.270277	0.325613	678.665	14.1532
RTN1	0	0.00174035	0.248184	1.74258	2.47422	0	0	0.288947	0	807.005	18.0506
NDRG2	17.0506	21.396	4.15812	23.4137	32.7364	10.2686	7.75753	1.71403	1.41753	5474.13	10.3969
LGALS2	0	0	1.97888	5.3791	4.5718	0.448467	0.203769	0	0	1793.57	57.6978
PID1	0	0.139836	1.20979	5.313	3.98807	0.174239	0.0670504	0.0680886	0.0533526	1091.41	34.8866
GRIP1	1.94057	3.06186	0.201088	0.346151	4.79846	0.230327	2.32749	0.287736	1.42897	764.828	0.552872
CES1	0	1.73053	1.0107	4.89645	10.6225	0.879903	1.52881	0.0518561	0.0615971	1687.07	72.0538
DTNA	1.11903	1.3081	1.43128	3.21732	7.80745	1.49642	1.12671	0.537338	1.34566	306.828	3.02664
ASGR2	0.0141862	0.0208969	0.778425	3.224	6.10027	0	0.0425638	0	0.0673545	577.704	43.3449
LEKR1	1.71846	2.33079	1.7734	4.87701	30.6458	0.852263	1.06686	0.133959	0.133632	675.505	11.7236
KCNK6	5.34106	7.89665	3.69903	14.6033	181.61	4.85922	4.63636	2.83359	8.43942	609.699	14.9388
KCTD12	0.15307	0.117404	0.616803	2.59237	6.33142	0.0950817	4.36716	1.56001	0.0246211	578.229	21.2388
SLAMF8	0.90882	4.07878	0.26009	0.0216449	0.168152	5.00597	0	0.0138334	0.0133814	553.302	2.98785
UPK3A	0	0	0.310169	0.421536	0	0.0379802	2.12896	0.292199	0	249.053	4.27166
HBEGF	0.0185022	0.220488	0.265726	2.35527	0	0	0.053761	1.75151	0.0644242	528.797	13.1866
FAM109A	0.402183	1.21647	2.68852	5.80433	5.35293	1.91647	0.517479	0.00905185	1.00628	327.282	5.83365
KLF4	0.0378992	0.190185	4.15832	7.93712	3.76824	0.512606	2.87906	0.766072	0.0279477	1573.01	62.2593
KCNMB1	0.475477	0.581736	0.79396	2.80245	5.871	0.797651	1.73361	0.297812	0.288126	243.881	10.4306
CD1D	0	0.00556265	8.3062	63.0195	33.255	0.771377	0.0509227	1.16414	0.0118888	2591.83	111.801
ACPP	0.0765209	0.13964	1.00093	6.31669	9.92679	0.560829	1.05591	6.54649	0.0513919	735.384	33.6834
DFNA5	0.428551	0.487518	0.828463	2.33432	1.40725	0.345327	0.162425	0.00371057	0.0351116	202.724	3.09038
SDSL	0.0628866	0.140151	0.220942	0.632437	0.795978	0.723889	3.04827	0.0832078	0.110112	178.091	3.8439
CD163	11.3481	12.4121	15.1535	47.6946	103.303	13.2046	7.68001	3.62795	3.8465	1946.75	183.59
MARVELD1	0.162814	0.0704414	0.14375	0.95703	0.94396	0.695852	0.341846	0	0	177.353	6.30499
DSE	0.863219	1.03623	1.96884	14.13	22.6677	0.943796	4.24578	1.83019	1.26902	385.566	9.35019
SNX30	1.57111	2.84202	2.10507	8.41697	10.7104	2.26684	1.86855	1.27388	0.888762	345.571	16.807
PPFIA4	0.116289	0.135708	0.572416	2.5121	0.0919997	0.231371	1.34344	0	0.0900148	244.661	9.94028
ASPHD2	0.34543	0.667663	0.61308	4.76748	36.5262	0.668058	1.62033	0.192686	0.0536811	126.814	2.30437
CIDEB	2.1583	6.74421	0.940493	11.3896	25.1925	11.3191	1.13069	3.26122	1.49731	580.651	16.9322
PLK2	1.65605	5.26209	5.01234	22.4384	94.8906	9.25196	4.79511	5.30492	7.73751	1316.89	14.2292
FBLN2	2.87061	0.492245	2.82298	10.9516	0	1.21508	0.547273	0	0	274.788	0.123916
COL9A2	0.801847	0.447638	2.69609	4.42076	16.0951	0.859337	0.0385257	1.67305	0.222192	162.297	2.14179
TST	0	0.438784	0.287835	1.55475	43.8292	0.708046	0.41549	1.84545	0.983535	164.923	5.72698
SH2B3	1.74888	6.01925	3.02912	20.1706	35.2149	7.07665	13.0696	3.58908	5.09021	787.487	22.5622
CTSZ	0.336802	0.677613	2.38971	16.1386	27.2008	1.05155	6.67378	1.08393	0.429879	361.069	12.499
STEAP3	0.0492964	0.0923524	0.113515	3.28075	13.0968	0.967917	0.0146639	0.0674022	0.058441	147.537	7.6439
ADAM15	4.67316	20.8307	8.3063	49.4187	102.571	29.7536	5.21866	1.15215	1.39142	2334.63	97.521
BLVRB	1.97746	3.52154	6.55495	27.3478	38.1347	3.25238	5.39806	2.92152	0.914623	711.095	60.3613
DUSP3	4.00926	6.95557	4.72175	22.2408	28.2275	6.95342	21.6085	2.80046	9.10008	1017.34	51.6425
SGMS2	0.0929335	0.133587	0.325112	1.7847	1.58157	0.201042	0.0478002	0.11693	0.0546305	135.816	12.1341
SPINT1	0.26702	1.56876	4.57595	28.9346	16.1537	1.00695	2.87003	6.52361	0.272442	852.223	41.5116
XCR1	0.275185	1.95196	0.00353701	0.130809	20.0304	3.85607	0.545532	0.609646	1.41161	213.254	1.15886
TSPAN33	0.882503	0.113409	4.59719	18.0415	0.671045	0.160528	0.817522	0	0	257.626	1.20442
FBP1	6.4989	3.02606	2.8749	9.50141	12.4753	7.412	19.4539	1.18367	11.3762	1289.87	63.3607
CPM	2.45573	3.82812	6.28267	12.2802	22.4933	4.03455	1.74172	1.57195	1.48189	414.095	36.7632
TMEM86A	0.816709	0.550577	0.66669	0.565166	1.25506	1.75843	0.52753	0	0.365879	109.171	3.37326
C1orf54	2.68518	3.49691	0.818347	7.14708	19.1406	1.29696	1.17343	0.122431	0.669611	261.552	2.10296
STAB1	0	0.00292844	0.926588	4.38577	2.91575	0.0520612	0	0.0100738	0.276827	250.361	49.0527
SLC29A3	4.18876	9.23724	2.07606	16.778	117.676	8.74109	14.4695	0.221904	2.76529	609.068	20.97
RCC2	5.28375	7.89576	5.99402	29.1947	158.646	9.76112	6.3554	0.0781037	1.98027	619.895	14.9327
NFKBIE	0.46183	1.65129	1.81885	11.396	36.2781	2.22652	2.22044	2.77572	0.57587	265.125	10.8489
PLA2G7	0.159854	0.171191	1.4944	6.88351	11.0728	0.293943	0.195639	0.10675	0.215098	168.301	32.2863
CTNND1	6.07519	8.46857	15.4244	43.9738	40.0584	6.73079	14.5772	4.33966	5.94757	1581.61	64.2049
GPR84	0	0	0.438252	0.734041	0	0	0	3.5214	1.07097	189.948	13.9745
SIGLEC1	0	6.97851e-05	0.364225	1.3673	0.611775	0.333306	1.69973	0.251778	0	247.051	21.7791
MICALCL	0.15879	1.57984	0.867197	1.42775	0.141033	1.27868	0.138333	2.34896	0.470244	169.995	7.53798
FAM156B	3.77392	4.81999	2.14663	17.1478	77.2505	5.01301	2.98689	1.12649	0.334548	345.815	9.08501
TFEC	0.00587527	8.72673e-05	1.61776	44.4861	7.04503	0	5.93373	0.148561	0.0204501	438.901	54.9224
PEA15	4.31779	14.4195	12.2373	104.218	75.2655	20.7353	49.2132	0.281351	0.904127	2239.47	75.2131
C2	0.690712	0.750729	1.13842	4.41471	7.50502	0.736113	0.176725	0.435894	0.24327	19.7567	17.162
MAFB	0.00260283	0.00344304	0.567186	2.37494	4.542	0.129574	0.0107109	0.834863	0	117.908	46.7032
SLC24A4	0.180059	0.31223	0.86625	3.7086	3.65111	0.294499	0.341422	1.76544	0.182321	108.009	30.8855
GPBAR1	0.0776281	0.538171	2.88103	11.7502	15.5799	0.952088	0.555743	0.610882	0.18289	673.118	100.692
PLAGL2	1.66093	3.12121	1.57442	8.49459	24.735	2.74862	1.15102	1.29143	1.16315	85.2008	21.1532
TNFRSF8	0	0.128581	0.288337	3.28842	10.7717	0.264481	0.420284	3.5685	0	51.7058	27.925
SLC46A2	0	0.00283206	1.16192	4.31989	3.96304	0.0550169	0.0388238	0.0659092	0.0157898	327.932	70.1761
LRP1	0.753703	0.843865	1.5365	8.41884	8.64679	0.480553	0.624851	0.231242	0.704773	466.642	55.0817
CD300E	0.0769604	0.132959	7.60591	26.8587	43.365	0.842472	0.114141	0.340891	0.183704	1119.68	299.764
PDK4	0	0	0.725548	1.38868	0	0.115953	0	0.652911	0.48114	124.837	18.2585
ABCC3	1.38488	1.59806	2.0292	7.72177	9.53333	2.21305	1.11238	0.721874	1.00807	41.7517	14.5555
SLC31A1	2.67937	5.16517	2.47691	11.9889	83.0824	6.2311	3.34583	2.84984	1.87096	272.486	27.5754
MS4A7	0.440807	0.48592	15.2381	70.3545	56.5872	3.87387	1.48401	0.481402	0.46899	1152.63	319.925
SLC7A7	4.14911	4.05187	20.633	117.014	271.622	5.65179	3.48088	15.0043	1.98705	1376.59	434.829
ARHGEF10L	0	0.00342808	1.00683	4.38056	13.1615	0	0.00489162	0.00460423	0.0169937	381.532	40.4581
MS4A14	0	0	1.04746	7.76296	8.22177	0.0157289	0.0219761	0	0	133.241	20.3973
TBC1D8	3.67125	5.42558	3.50098	15.2593	22.7107	6.50857	13.3481	1.61954	3.03383	235.063	44.5923
MSR1	0.70037	0.836899	1.03041	4.78161	9.98373	1.56634	1.23051	0.918503	0.592682	123.599	17.9092
TPPP3	0	0	0.387754	1.79785	0	0.0608597	0.940975	0.249604	0.0101829	285.796	22.6872
LOXL3	0.188085	0.25949	0.873038	4.82672	8.40154	0.268004	0.0694629	0.898094	0.0680977	154.443	17.6051
NLRC4	0.113484	0.160609	1.47126	5.40205	5.52497	0.351342	0.0952492	3.86326	0.0692747	255.299	30.5862
ADAMTSL4	0.486583	0.688336	0.647583	2.56814	7.99219	0.669626	0.543136	6.79444	1.35577	227.909	24.9791
CARD9	0.0497394	0.104684	0.680411	6.35063	8.50599	0.266395	0.162691	0.927692	2.60906	861.837	67.1245
RIN2	0.0636263	0.0930964	0.979142	5.5829	2.37644	0.11947	0.79487	0.213181	0.0550224	310.116	43.7734
CSF1R	0.645006	1.66983	10.122	42.2128	59.2457	3.51839	33.2897	12.506	1.7206	4372.74	399.312
PAPSS2	0.751426	1.14423	0.891023	3.0858	5.32803	1.35551	0.297921	0.621468	0.271853	168.832	12.1601
SLC31A2	1.45303	3.78874	5.16524	20.1354	73.0681	3.5042	0.876324	56.1271	0.512541	1775.71	238.848
MYOF	0	0.000760236	0.877715	4.00751	6.66316	0.0539726	11.974	0.013551	0	485.654	34.7806
ADAP2	0.21836	0.130711	3.7313	17.3371	16.1967	0.551335	0.360969	0.811089	0.182713	549.714	55.938
TCF7L2	1.76966	3.62934	0.89427	4.77041	7.11602	5.7478	0.84299	3.66231	0.123071	81.7442	56.0484
EPB41L3	1.90077	0.15663	1.22067	5.35078	6.88161	0.543772	0.0110901	0.193138	0.00210791	1203.59	50.7662
GNS	11.7332	28.2419	11.7079	54.238	295.314	56.329	31.0877	22.2547	13.1513	995.844	200.04
PTGIR	1.62182	1.17915	1.39422	3.9804	9.4543	0.95236	1.37624	0.248241	0.42292	224.633	20.0336
TCN2	0.0390031	0.554385	0.226744	6.105	9.28891	0.124897	1.84196	0.0486376	0	111.607	29.3218
OSCAR	0.14922	0.463133	2.40739	9.27837	9.82516	1.01991	0.530545	13.323	0.0913022	663.409	86.5115
HMOX1	0.150762	0.703877	3.43608	51.5724	35.2413	5.21035	0.147408	6.93454	1.94631	451.151	114.068
CALML4	0.70696	0.982631	0.322921	5.71931	44.5106	0.680552	1.04601	1.63924	0.155902	90.1499	14.0034
SLC6A12	0.284171	0.322913	0.506788	0.858589	3.98299	0.0923593	0.135385	1.44745	0.149147	68.0559	9.28055
P2RY2	0	0	0.0761153	0.887378	0.703777	0.182151	0.321352	0.0503613	0.60138	102.751	9.72672
LILRA5	0.325639	0.546913	6.61467	28.3421	49.2115	1.96036	26.7383	74.4437	0.316856	1261.93	298.86
NLN	2.28993	2.53839	3.46788	14.5241	64.5109	1.82617	0.9442	0.783374	1.12544	185.475	24.0208
PRAM1	0.67252	0.710121	3.67473	14.4075	23.5963	3.5187	1.91314	20.9464	1.83062	1145.27	129.697
SLC8A1	0.0254293	0.0491785	0.956108	1.54038	1.87663	0.200006	0.357469	8.54414	0.0231537	236.123	21.8967
DMXL2	2.47469	3.22447	3.93099	18.1843	33.412	2.08493	14.3269	19.1463	0.552775	278.337	121.791
SECTM1	0.0341377	0.367174	1.04282	2.58571	16.7143	0.149595	3.99637	24.8809	0.0962165	256.006	49.6806
PLXNB2	1.08867	0.163558	3.16705	13.6406	29.0205	1.23168	44.1201	0.0863199	0.151761	1200.81	109.632
FGD4	0.829558	1.18747	2.29603	13.5639	20.2064	1.53873	1.33931	9.22922	0.893977	390.818	32.9177
IRAK3	0.0180526	0.0966918	1.40885	3.8017	3.59039	0.319686	0.0539664	5.62986	3.13543	292.206	51.4184
FLVCR2	0.740578	2.01483	1.38129	6.27979	4.22269	1.37275	0.161779	0.490574	0.170805	227.969	28.3928
RPH3A	0.413767	0.9853	1.84835	5.25948	5.41133	0.728324	0.546448	1.42625	0.341518	30.5604	21.5356
LIPN	0	0.110229	0.886382	2.15695	8.53869	0	0	5.91245	11.7063	61.7591	28.3103
CXCL10	0	0.0148221	0.327513	1.1783	2.12187	0	0	0.282721	0	81.9613	21.3114
PVR	0.590359	0.303929	0.293635	0.191064	6.40403	2.00152	0.0305396	1.34419	0.233159	82.5696	16.3962
CD300C	0	0.0664728	2.17247	11.6333	16.4173	3.86517	2.6047	0.678473	8.83818	1229.82	90.0193
MS4A4A	0	0	0.637207	3.26095	0	0.428262	14.4146	0.0590983	2.21177	312.186	23.6093
TBC1D2	1.89335	5.03028	1.61608	10.8408	13.1651	3.774	0.955567	3.4418	2.23457	132.797	41.3708
TMEM176B	0.0539522	0.0542327	2.36107	8.16312	10.8221	0.0726634	0.0205777	0.384612	0.159553	85.2552	84.7019
C19orf38	0.790926	0.0419579	2.89207	19.3662	37.5508	0.978855	0.681994	22.4317	0.486651	925.889	113.802
TTYH3	0.877909	0.814685	1.2141	4.71763	2.36657	2.20733	1.35446	0.362326	2.34437	201.457	17.2399
ALDH3B1	0.290292	0.611035	2.85361	8.84916	18.1856	1.40204	4.29195	6.75273	17.6233	817.092	87.987
ITSN1	1.69791	2.95402	1.01236	5.70645	24.6949	2.63355	0.925071	0.948577	0.789746	75.208	13.4983
FKBP15	8.05091	17.7622	10.489	42.5479	87.1469	19.5629	16.4426	8.78903	4.52232	762.835	77.1469
MARCO	0	0	0.631154	3.18828	3.28459	0	0.269226	0.0089585	0	107.658	22.1614
PLB1	0.522993	0.626423	0.99849	2.84776	0.198146	0.780577	1.41976	8.0888	0.0989733	657.988	32.491
SERPINA1	0.671867	0.79374	26.3435	143.496	192.149	3.85387	0.255727	618.332	0.401229	5675.2	1486.59
GAA	10.3878	17.0303	17.2897	59.1176	177.465	21.3384	22.6893	30.0456	8.35886	1702.98	206.782
ME1	0.00847982	0.363826	0.127737	0.205022	0	0.0796185	0.0415425	0	0	0.193891	1.80893
FLT4	0.834958	1.21713	0.0776004	0.425421	1.2287	0.160839	0.152719	0.0966965	0.0667763	2.36098	0.210345
ADAM12	0	2.11526	0.0387296	0.0899773	0	0.13293	0	0	0.00991089	0.631228	0.325604
LTK	0.19041	2.43635	0.108385	5.59244	159.116	0.165953	8.6848	0	0	5.93812	0.00194516
COLQ	2.13097	7.29071	0.515202	4.13592	20.0712	31.7312	1.78901	0.142612	0.761896	14.9324	1.83955
RORC	0.376494	11.9946	0.141806	0.429111	0.264733	0.340801	0.0718393	0.0678771	0.0772466	2.60796	0.194532
TSPAN15	0.488768	3.93811	0	0	0	0.861477	0	0	0	30.4776	0.0645092
PLEKHA7	0.590614	1.46374	0.117515	2.24809	111.243	0.0735548	1.24324	0.018515	0.0188165	37.9587	0.293263
USP13	1.00117	1.89193	1.15654	4.17784	20.0895	1.28286	1.22635	0.0175512	0.139697	35.8033	0.776318
DKK3	1.58974	1.70832	0.0257809	0.0258073	0	0.177042	0	0	0.0992106	0	0
CXCR6	0.79231	12.4728	0.223819	0.996583	0	5.5424	0.343394	0	0.0515771	2.17444	0.215037
FSD1	1.37155	1.23625	1.13602	1.65942	2.67289	6.84855	0.998447	0.297786	0.248356	3.07799	0.631983
ELOVL4	0.381536	3.20045	0	0	0	0.0707792	0	0	0	0	0
IL4I1	0.11741	1.79226	0.572896	0.853793	1.87111	0.494185	0.103378	0	0	136.284	4.44705
KIF5C	0.547408	2.74888	0.349059	3.03906	1.63837	0.26204	0.113104	0.0861926	0.0212262	0.662255	0.12267
IGFBP4	0.124226	1.88987	2.85247	1.12316	0	1.67191	0.0147063	0	0	1.23682	0.00157067
ZBTB16	3.6209	9.99941	12.5635	6.30011	6.27314	101.665	0.214326	0.521051	1.93141	15.8346	10.1811
CYTH3	1.04417	4.21454	1.67244	2.79844	1.75007	6.57763	2.67463	0.255026	2.02152	46.6395	1.76791
KLRB1	0.956301	49.28	0.806384	2.88442	5.07493	92.4228	0.291934	0.0607916	0.0400188	0.872351	0.1244
CFH	0.146847	10.3416	0.0154669	0.0436613	0.104781	0.455503	0.0751417	0.0238266	0.0124716	1.89619	0.853116
NCR3	4.23409	26.0424	8.75666	78.1191	3.97349	66.8479	0	0.31015	0.204859	2.93648	0.605585
CERK	8.99425	19.0321	3.4839	12.1643	107.661	15.7528	5.77648	3.9667	1.22127	264.515	10.2801
PHACTR2	3.86694	11.4883	0.396889	5.24452	16.7852	3.94402	5.05145	1.53536	2.6626	244.207	11.6466
GZMK	2.53633	73.7063	0.104168	0.759305	0.343852	24.0425	0	0	0.0236811	0.404717	0.040178
TMIGD2	21.7245	6.57396	0.197905	0.966055	0	24.9512	23.7711	0	0.149722	0.894506	0.0983728
FYCO1	3.16808	9.9044	2.63563	8.28032	14.912	8.02229	5.50418	0.272049	1.44172	33.8922	5.03377
MYBL1	0.869522	15.6036	0.746613	0.915097	4.07707	27.82	0.00714065	0.0174356	0.0827042	6.19467	0.187037
DPP4	29.1616	39.8199	0.237204	1.05138	5.68198	1.85412	15.696	0.102576	0.129968	67.9786	0.52982
CPNE2	2.18879	2.25987	0.687065	1.37958	3.08183	0.447551	0.595183	2.83107	0.155035	60.3535	6.81905
CACNA2D4	4.72183	12.7239	1.52077	6.71312	11.2229	17.4925	3.01101	0.571862	0.764069	293.335	26.0498
RARG	5.92265	12.2096	1.21321	9.28322	10.4127	8.3294	1.86736	0.0857635	3.82572	240.717	6.00979
NR1D1	9.34785	16.2406	1.92926	16.9487	22.6423	5.62513	2.01485	0.0907658	0.0055859	60.5025	4.93614
PLCB1	1.24781	5.53913	0.811799	3.9237	2.2334	8.62958	0.81078	1.01761	2.68347	111.938	16.0327
SYTL2	15.2918	56.0771	0.407881	2.50055	5.84804	106.687	1.39121	0.0785523	0.22423	18.7432	0.957446
BTBD11	3.06773	2.52079	0.109114	0.308749	1.1373	0.614879	0.0398258	0.890127	0.558744	43.7605	1.57547
KLRG1	11.1757	240.975	3.37366	17.0425	61.7649	120.354	3.33353	0.646497	26.2382	200.474	3.79735
DUSP16	4.9515	21.0407	1.35439	6.51202	19.7502	3.03877	0.660588	0.895145	1.50181	68.8124	0.458937
GTDC1	5.56693	26.8934	4.3265	36.468	60.588	24.2571	0.464582	11.1304	8.34072	169.752	11.6988
ODF2L	22.5565	55.9709	12.2349	63.6237	170.434	31.0079	10.163	2.87583	3.87248	115.555	7.04479
CAPN12	0.842312	5.22072	3.92964	32.3568	56.8121	12.0993	0.250036	0.0984545	4.77175	21.2955	0.395151
PRR5	8.463	30.0801	1.39452	21.9539	116.443	44.2113	0.530788	0.191739	0.205894	10.1325	4.14774
PHLDA1	0.117509	2.16	0.323349	0.756493	1.91012	2.21823	0.0842238	0.435724	0.0633401	16.1267	1.94727
WNT10B	1.87702	4.40007	0	0.20594	8.71275	3.40596	0	0	0	0	0.00675505
SESN1	25.1784	46.7153	43.9452	27.4979	43.8117	33.5865	5.82464	1.93237	2.37111	113.684	12.5156
MATN2	0.690548	1.78642	1.26282	2.65298	0.894049	0.207913	0.63322	0.190146	0.530565	8.13999	0.287431
LAG3	0.432042	7.30268	0	0.103823	0	4.48976	0.0953334	0.0320469	0	2.56195	0.00116377
SERTAD1	2.68805	17.6485	3.06553	14.9585	28.8735	14.1699	3.11782	2.19588	2.62787	148.07	9.31278
ZNF683	0.737636	82.1897	0.031614	0.327431	0	7.25989	0.0273092	0	0.0460883	0	0.00723783
TTC16	3.8487	16.8238	0.323755	1.57967	1.83813	16.3506	0.270572	0.28118	0.182275	6.4931	0.399862
NKG7	10.1225	534.331	7.32926	26.5629	37.6625	1107.23	3.47601	0.527318	0.980427	139.801	5.91908
GZMM	24.6647	76.2775	0.664279	2.07077	3.99279	91.1026	0.0260348	0.175449	0.0738876	0.745933	0.255633
PTCH1	11.2384	23.6727	1.27066	33.1979	41.2504	50.9998	0.0544338	0.0344239	0.26454	2.55309	0.179657
HCST	15.3707	46.8004	2.22222	9.47369	127.002	59.991	17.5081	7.34332	1.10056	453.023	27.4368
SLC25A4	6.88974	15.8908	4.75095	40.5992	513.98	15.7419	9.29465	0.0121748	0.0381916	9.07012	0.0894293
CD34	0.0745712	0.118633	0.0674501	0.499492	1.2675	0.159042	0.0786301	0.0354853	0.0780613	3.62062	0.172808
PROM1	0.0107648	0.0251542	0.0132884	0.0269937	0	0.090378	0	0	0.0152586	0	0.0175079
ZNF385D	0.0278803	0.0383997	0.0346295	0.144045	0.125778	0.0587911	0.0271065	0.0210218	0.0158085	3.41515	0.0186983
CPXM1	0.189027	0.00260052	0.0233118	1.97091	15.618	0.773038	0.243472	0	0.0225427	6.65505	0
EGFL7	0	0.0171559	0.109897	0.423695	0.308294	0	1.48337	0.0121329	0	5.11604	0.736239
CRHBP	0	0	0.0187459	4.34935	0	0	0	0.285525	0	16.1739	0.99507
MEIS1	0.287091	0.71052	0.549706	2.72841	5.88519	12.9007	8.96192	0.142191	2.45675	89.8243	1.26664
CNRIP1	0	0.115828	0.0103642	0.303198	0	0.089885	0.0229084	0.122771	7.55491	21.3278	0.330879
LAPTM4B	1.56763	1.35442	0.145325	1.88961	0.643413	0.264206	0.632762	0.0745869	0.14391	8.79077	0.662187
MPO	0	0.00157779	0.240283	1.23355	7.52089	0	0	0.0919629	0.00403013	32.0714	5.64933
DPPA4	1.26319	1.26373	2.77914	3.16896	7.16032	1.51438	12.8398	0.331512	0.490115	14.4399	0.917803
SPINK2	1.63823	0.260343	1.09471	0.423107	9.01543	1.7319	0	0	0	0	0
HOXA9	0	0.170029	0	0.52571	1.51201	1.58273	0.882961	0	2.36381	93.6209	0.745447
GPSM2	1.59662	2.00547	1.51634	3.96825	32.9418	1.81845	1.05776	0.657073	1.22837	28.2514	1.61316
ANGPT1	0.0674438	0.194556	0.21057	0.512368	0.536262	0.124326	0.118565	1.67921	0.0777203	31.1872	2.27168
RNF220	6.52802	10.3567	5.00658	23.5025	54.8327	10.547	4.6372	1.19107	2.97151	167.129	7.92912
TSC22D1	3.07143	5.95155	2.53285	9.90246	11.0611	7.19756	7.477	0.262817	6.23157	102.253	4.81352
CACNB2	2.31032	2.70927	0.948753	6.92005	18.6894	2.13668	0.920303	0.0575584	1.9353	19.7622	0.966228
SLC2A5	0.310613	0.489721	4.92765	8.14849	311.599	0.359675	0.210006	0.430838	0.088319	6.79214	0.475325
CDH9	0.864922	1.65235	0.921933	3.29407	0	1.36481	0.414555	0.164826	0.414735	17.9004	1.12481
CLEC11A	0.50712	0.0706205	0.107757	0.796408	0.360086	0.327778	0.197094	0.047964	0.0480544	63.291	2.43742
TNFSF4	1.10244	1.75655	0.840445	4.62897	1.16787	1.95944	1.52029	0.209616	0.10444	1.09227	0.221641
ICA1	0.507914	3.38177	0.576057	2.61862	18.4127	0.801359	0.740582	1.81613	0.398658	67.8638	4.70601
GATA1	0	0.0151375	0.822834	2.60568	1.51745	0	0.0372478	0.0384162	17.1428	0	0.00341012
FAM69B	0.0720319	0.0115142	3.65667	0.924371	0	0	0.559546	0	0	0.582701	0.0682373
MSRB3	0.368018	0.456841	0.32116	1.28248	3.77384	0.862471	8.8866	1.34404	4.50847	18.6878	2.14094
RAB13	0.600624	0.632902	1.19584	3.19059	5.06959	0.82234	3.14608	0.239569	0.492238	99.9184	3.78084
TFR2	1.28832	4.73276	1.09223	7.69617	3.66449	4.57565	0.745084	0.104648	1.99498	22.4693	1.4197
EMP1	0.0642383	0.507221	0.169351	0.111456	0	0.0867367	1.04779	0.0127412	0.00570869	313.556	3.0445
SOX4	1.21082	0.203579	0.885009	2.37278	3.61844	0.409457	3.36215	0.0319168	0.974891	57.1728	4.38642
KIT	0.0254135	0.601938	0.0393218	0.0551223	0	3.38893	0.20778	0.0487833	5.22594	74.8325	0.0164118
ZNF667	2.11219	0.763579	2.22498	3.61038	3.53701	0.680328	1.51289	0.249178	0.372579	12.6495	0.558787
TRO	0.701357	1.00019	1.80398	3.15405	8.07123	2.45172	8.17579	0	0.385463	0	0.0108391
PPFIBP1	1.35172	1.55598	3.53954	1.72275	5.69418	1.2319	1.36377	0.31122	0.482482	26.0224	0.978394
MYB	1.35488	0.637778	0.163518	0.455173	14.7454	0.05538	6.90976	0.19369	10.1718	3.35427	2.34545
SPARC	0	0	4.98509	17.7383	47.1655	1.60139	0.585352	0.793802	0.779351	11.8176	9.6925
FSCN1	0.10808	0.366532	0.175233	1.79342	1.31928	0.337882	0.0641326	0.448362	0.0338326	145.209	2.66289
ARHGAP22	1.95323	3.36934	6.35855	12.7736	23.1911	2.34978	3.05078	1.04821	2.11304	136.176	6.79194
QPRT	1.10639	2.10852	0.861065	4.47135	24.8892	2.35345	1.03716	0.584469	0.602019	57.5988	3.56562
MINPP1	5.10342	9.75567	2.66314	15.6585	191.477	10.9092	5.78257	0.0500685	2.02023	213.284	8.45518
HYAL3	1.08286	2.11374	0.687038	9.24321	29.8385	1.78318	1.00898	0.0254442	2.03299	118.987	2.40086
SERPINE2	3.76559	0.907116	0.518046	1.24242	13.4778	4.17086	0.311146	0.0644687	0.0771538	1.16134	0.136457
TUBB1	0.259718	0.265725	4.4687	10.1294	9.37802	1.6459	0.404395	0.744754	0.676645	4.97895	0.654133
ARMCX1	1.60997	0.290159	0.0784526	0.384077	0	0.198213	2.95228	0	0.0861949	137.701	3.15181
HOXA10	0	0.256121	0.0258889	1.07485	0.656514	3.71448	0.165704	0	3.01497	25.0663	0.318248
SLC39A3	8.97317	17.3817	14.4089	88.3458	362.179	20.6371	16.1359	2.28303	7.49635	384.235	22.9864
IGF2BP2	0.0176162	0.0619595	0.63042	1.37564	1.68018	0.867786	1.19133	0.0487585	0.969804	200.333	6.9115
FHL2	1.92173	2.2819	1.30207	4.94091	27.0917	1.6811	0.801357	0.761668	1.85566	30.3466	1.36255
PDZD8	1.94903	4.24584	1.13819	5.53629	21.1304	4.97727	1.80457	4.2197	2.99096	115.258	4.04103
BCAT1	0.408759	1.39589	0.803916	15.5695	20.4113	0.958141	10.7102	0.64999	0.543289	135.79	9.52752
ALDH1A1	0	0.000975309	2.46592	12.8185	13.946	0	0.114095	0.113383	0.0877667	36.6008	122.225
DYNC2LI1	3.14046	4.76292	2.22642	14.0425	81.579	4.82048	2.14892	0.315524	1.07118	103.439	3.72637
MTHFD2L	4.997	5.29401	4.52094	15.988	110.898	5.39272	6.45927	0.371824	1.87982	140.095	4.96494
EPDR1	0.294869	0.498635	0	0	0	2.72056	4.65413	0	0	35.0241	0.142935
NT5M	0.372388	0.466299	0.164377	0.975679	0	0.778064	0.0441566	0	0.171193	87.7421	3.51928
ZNF662	2.31674	0.972427	0.152701	0.661265	0.745033	0.773971	0.162612	0.0966568	0.133339	15.0537	0.226528
EXTL2	2.14402	5.26433	2.31556	9.15929	42.0669	8.25503	3.96336	0.302008	0.85209	73.0605	3.3185
RBPMS	1.67595	2.42039	1.72111	8.71093	15.1384	2.18588	3.8116	0.118043	0.531439	18.5515	1.25595
ABCC4	3.6373	5.65651	1.25198	19.044	130.757	4.49567	1.49542	0.699999	1.44493	77.3233	2.3361
SCD	1.63919	1.55599	0.667816	1.52808	13.7856	2.39778	3.45342	0	0	107.415	1.13623
KDM5B	7.95326	12.1734	8.12969	27.0454	74.152	11.7803	4.21476	5.41419	11.8401	105.502	8.3771
GUCY1A3	0	0.014682	0.686603	0.481389	0	2.60681	14.3873	0	0.432657	73.0667	2.66905
SLC48A1	6.18759	7.94083	5.27642	35.1528	133.768	5.0644	1.56017	6.33567	0.993784	186.197	12.1225
ZNF69	3.70359	2.46258	0.810788	5.27349	16.6383	3.32565	0.92707	0.269566	2.00659	109.493	2.07607
ERLIN1	5.25857	9.43253	3.85273	24.3826	70.6033	9.77213	3.45318	3.00755	2.40862	244.579	24.9323
CDK6	12.401	19.4124	5.44066	15.9854	349.49	27.0015	9.0728	0.128435	3.91911	216.932	7.10342
PLTP	0.124639	0.907635	1.36409	11.3629	33.1634	3.30254	2.48169	0.228134	4.87309	25.312	1.74148

## Sheet: Target Quantiles Microarray
Use the target quantiles below to normalize PBMC microarray data for deconvolution with our signature matrix ABIS-Microarray. For the normalization select only the 819 genes reported in ABIS-microarray.
3.59235
3.77959
3.92307
3.99766
4.03406
4.06571
4.11943
4.15436
4.17964
4.20993
4.24574
4.27507
4.30967
4.32692
4.34662
4.36961
4.38
4.39738
4.41975
4.43638
4.46187
4.4883
4.51003
4.52253
4.53564
4.54792
4.56593
4.58129
4.6093
4.62635
4.63673
4.64958
4.66256
4.67356
4.69161
4.70456
4.71601
4.72933
4.74571
4.76013
4.77506
4.78829
4.794
4.80108
4.80685
4.81487
4.82362
4.83632
4.84991
4.86193
4.88184
4.89082
4.89724
4.90863
4.91934
4.92917
4.93738
4.94976
4.95793
4.9676
4.97571
4.98444
4.9947
5.00467
5.01592
5.02795
5.0385
5.04638
5.05822
5.06609
5.0748
5.08767
5.09581
5.10489
5.1153
5.12054
5.12935
5.1352
5.14496
5.15362
5.16411
5.17513
5.18226
5.19087
5.19876
5.20666
5.21644
5.22596
5.23612
5.24535
5.24983
5.25838
5.26844
5.27255
5.2769
5.28483
5.29478
5.30201
5.30954
5.32002
5.32752
5.33472
5.34399
5.353
5.36004
5.36741
5.37744
5.38791
5.39904
5.40304
5.41539
5.42474
5.4336
5.43907
5.44513
5.45145
5.45996
5.47021
5.47865
5.48626
5.49258
5.5016
5.50949
5.51747
5.52436
5.5316
5.54038
5.54694
5.55376
5.56067
5.5677
5.58201
5.58861
5.59562
5.60248
5.60817
5.617
5.62433
5.63043
5.63495
5.64196
5.64849
5.6563
5.66497
5.67121
5.67907
5.6886
5.69836
5.7066
5.71163
5.71653
5.72524
5.73087
5.74427
5.75533
5.76222
5.76951
5.77497
5.7837
5.79026
5.79898
5.80737
5.81232
5.81927
5.82423
5.83655
5.8465
5.85281
5.85956
5.86561
5.87061
5.87682
5.88289
5.89046
5.89527
5.90532
5.91542
5.92615
5.93005
5.93905
5.94742
5.95712
5.96715
5.97595
5.98676
5.99578
6.00352
6.01342
6.02599
6.03792
6.04685
6.05328
6.06343
6.07636
6.08495
6.09471
6.10081
6.10788
6.11806
6.1287
6.13641
6.14481
6.15017
6.1601
6.17316
6.1824
6.19195
6.20134
6.21027
6.21532
6.22314
6.22903
6.23488
6.24306
6.25441
6.26224
6.26974
6.27747
6.28668
6.29486
6.30266
6.31297
6.31923
6.32865
6.33636
6.3487
6.36212
6.36931
6.37663
6.3877
6.39899
6.40734
6.41587
6.4252
6.43424
6.44713
6.45765
6.476
6.48773
6.50146
6.50773
6.51729
6.53183
6.54276
6.55647
6.56988
6.58006
6.58911
6.60135
6.61179
6.61982
6.63347
6.6546
6.66567
6.67262
6.68444
6.69585
6.70512
6.71559
6.72624
6.74583
6.76418
6.7785
6.79252
6.80224
6.81048
6.8197
6.83535
6.85263
6.86549
6.87652
6.89187
6.9004
6.91622
6.93163
6.95018
6.95877
6.97061
6.98952
7.00895
7.02206
7.03087
7.0462
7.05922
7.0701
7.0837
7.09638
7.10985
7.12489
7.1421
7.15906
7.17469
7.18887
7.20138
7.2141
7.22252
7.23399
7.24847
7.27129
7.28275
7.29518
7.30622
7.32075
7.33051
7.34038
7.35945
7.36972
7.38645
7.40373
7.41763
7.43202
7.44999
7.46993
7.47951
7.4971
7.51974
7.53855
7.55094
7.56261
7.58335
7.60749
7.61998
7.64139
7.66202
7.68666
7.70823
7.72863
7.74451
7.76196
7.79077
7.82144
7.84003
7.86108
7.87942
7.8969
7.91383
7.94168
7.96347
7.984
8.0132
8.02823
8.04647
8.06685
8.09668
8.11813
8.13202
8.15151
8.17495
8.2008
8.21821
8.2468
8.27384
8.28842
8.2995
8.32235
8.34905
8.38127
8.40719
8.42329
8.45651
8.48509
8.51365
8.5347
8.55786
8.57492
8.60198
8.62237
8.63716
8.66768
8.68454
8.70877
8.73525
8.75912
8.78298
8.82332
8.85076
8.8702
8.89838
8.92379
8.95747
8.98192
8.99816
9.01833
9.02999
9.05961
9.0831
9.11202
9.13392
9.16488
9.19164
9.23534
9.25921
9.28944
9.31774
9.3495
9.38678
9.41939
9.4752
9.49816
9.5437
9.57027
9.58887
9.60763
9.63344
9.66379
9.6931
9.74808
9.77031
9.80238
9.82637
9.87045
9.8929
9.93238
9.96677
9.99957
10.0314
10.0645
10.1066
10.1512
10.1925
10.2655
10.3001
10.3415
10.3666
10.3966
10.435
10.4596
10.5155
10.5483
10.5903
10.6368
10.6841
10.7336
10.7777
10.8253
10.8636
10.9027
10.9359
10.9797
11.009
11.0373
11.0705
11.1042
11.1348
11.1868
11.236
11.2729
11.3007
11.3576
11.3945
11.4312
11.4901
11.5425
11.5954
11.6639
11.689
11.7498
11.7983
11.8395
11.8887
11.932
11.9938
12.0284
12.0736
12.1105
12.1696
12.2195
12.2666
12.2985
12.3697
12.4136
12.489
12.5334
12.5753
12.6635
12.7563
12.7812
12.8626
12.905
12.967
13.0003
13.0547
13.1177
13.1728
13.2851
13.341
13.3813
13.4312
13.525
13.5806
13.6469
13.6921
13.7468
13.7988
13.8621
13.9363
13.9989
14.0552
14.1351
14.1841
14.2508
14.3075
14.3656
14.4493
14.5584
14.6019
14.6478
14.7206
14.7976
14.9007
14.953
15.0208
15.1013
15.2031
15.271
15.3296
15.393
15.4718
15.5255
15.5991
15.682
15.7481
15.8617
15.9339
16.0329
16.1091
16.1962
16.2704
16.3342
16.3999
16.4977
16.5816
16.6584
16.734
16.8287
16.8849
17.0094
17.0542
17.1283
17.2025
17.28
17.3745
17.4669
17.5213
17.6076
17.6964
17.7587
17.8236
17.9365
18.0149
18.1294
18.237
18.3436
18.4605
18.5277
18.6473
18.7249
18.8063
18.9018
19.0358
19.0976
19.2149
19.3548
19.5016
19.6128
19.6803
19.8099
19.97
20.076
20.2159
20.319
20.3996
20.5301
20.6186
20.7448
20.8531
21.0087
21.1326
21.2833
21.4285
21.6369
21.7479
21.8325
21.9912
22.0731
22.1692
22.3189
22.4209
22.5995
22.7461
22.9204
22.9931
23.0804
23.2964
23.5119
23.6073
23.6637
23.8072
23.9736
24.1668
24.3348
24.457
24.5646
24.6916
24.9874
25.1314
25.2858
25.4775
25.6392
25.832
25.9737
26.2551
26.3859
26.5844
26.7986
26.9079
27.0729
27.1962
27.39
27.5862
27.6662
27.7967
28.0545
28.2739
28.5098
28.7903
29.0137
29.1552
29.3681
29.5258
29.6408
29.9008
30.123
30.2838
30.4591
30.6771
30.8439
31.1455
31.3354
31.4199
31.6117
31.8215
32.0956
32.3686
32.6752
32.9627
33.1144
33.346
33.6685
33.8927
34.1183
34.3374
34.6664
34.9422
35.2515
35.5378
35.9523
36.3321
36.6002
36.8464
37.0784
37.3606
37.5808
37.8898
38.076
38.3249
38.7831
39.042
39.4181
39.8327
40.2739
40.5561
41.0008
41.2238
41.4617
41.668
41.8763
42.2605
42.5899
42.9335
43.2692
43.5875
44.0953
44.3098
44.928
45.1871
45.5781
46.0521
46.4057
46.9374
47.2076
47.6015
48.2441
48.4581
48.8884
49.2675
49.5872
50.0064
50.4907
50.9623
51.4613
51.9337
52.2575
52.8179
53.2707
53.8199
54.3301
54.8774
55.289
55.8684
56.4416
56.6475
57.0279
57.4889
57.8877
58.4242
59.1354
60.0058
60.5221
61.3046
62.32
62.6692
63.3077
64.1697
64.7813
65.2681
66.4602
67.052
67.5363
68.4063
69.6554
70.6269
71.1037
71.7192
72.0663
72.9385
73.7662
74.6185
75.4513
76.6642
77.4918
78.3583
79.1244
79.9874
81.708
82.3953
84.0879
84.9087
85.9901
87.2729
88.4597
89.6447
90.5604
91.7685
92.8307
93.9325
94.6993
96.1162
97.5509
98.841
99.719
100.799
102.469
103.433
104.679
106.582
108.8
111.589
113.499
115.792
118.143
120.074
122.263
124.257
126.011
127.717
129.513
131.317
133.056
136.598
139.217
141.272
144.446
146.449
150.242
151.656
154.03
157.037
160.994
163.252
165.757
169.203
173.489
175.942
178.948
183.127
187.577
192.161
196.703
204.703
208.155
215.567
219.024
223.191
236.606
245.127
261.769
271.645
293.365
303.85
330.737
372.545
428.667
505.267
591.561
696.811
806.618
886.382
1025.84
