# Supplementary material for: RNA-Seq Signatures Normalized by mRNA Abundance Allow Absolute Deconvolution of Human Immune Cell Types
Source: Cell Rep. 2019 Feb 5;26(6):1627–1640.e7. doi: 10.1016/j.celrep.2019.01.041 (PMC6367568; doi:10.1016/j.celrep.2019.01.041)
Supplement: Table S6. Cell Type Proportions with Respect to PBMCs Samples Collected from Our S13 Cohort, Our Vaccine Cohort, Zimmermann et al. (2016), and Mohanty et al. (2015), Related to Figures 6, S8, and S9 and STAR Methods [file mmc7.xlsx]

## Sheet: GSE107019 (Our S13 cohort)
	Flow cytometry proportionsin relation to total PBMCs extracted from .fcs files																													Proportions of broader cells types in relation to total PBMCs derived from the sum of flow cytometry proportions
Sample Name	Progenitors	B Naive	B NSM	B SM	B Ex	Plasmablasts	T CD4 Naive	Tregs	Tfh	Th1	Th1/Th17	Th17	Th2	T CD4 TE	T CD8 Naive	T CD8 CM	T CD8 EM	T CD8 TE	T gd Vd2	T gd non-Vd2	MAIT	NK	pDCs	mDCs	Monocytes C	Monocytes I	Monocytes NC	Neutrophils LD	Basophils LD	B Naive+NSM	B Ex+SM	T CD4 Naive+Tregs	Tfh+Th1-17	Th	T CD8 EM+TE	T gd	Monocytes NC+I	Granulocytes LD	B Memory	Tfh+Th	T CD8 Memory	DCs	Monocytes C+I	B Naive+Memory	T CD4 Memory	Monocytes	B cells	T CD4	T CD8
453W	0.091	2.75	1.56	0.72	0.093	0.066	9.165	1.741	2.835	1.845	2.615	2.065	0.959	4.106	5.328	0.342	2.242	20.346	0.984	0.727	2.047	6.78	0.57	0.38	19.4	1.41	0.85	1.22	0.95	4.31	0.813	10.906	9.361	0.959	22.589	1.711	2.26	2.17	2.373	10.32	22.931	0.95	20.81	5.123	16.167	21.66	5.2	25.332	28.259
684C	0.043	6.74	1.16	1.06	0.27	0.74	10.051	2.222	5.073	3.37	3.915	1.957	1.608	1.518	8.411	0.101	1	5.978	0.111	0.979	3.449	8.45	0.61	0.66	19.6	0.87	1.72	1.87	1.85	7.9	1.33	12.273	14.315	1.608	6.978	1.09	2.59	3.72	2.49	15.923	7.078	1.27	20.47	9.23	19.663	22.19	10	29.714	15.489
CR3L	0.065	8.38	1.02	1.11	0.1	0.54	10.871	2.093	2.57	1.768	2.357	1.57	0.747	4.867	11.532	0.112	0.554	2.931	2.88	0.635	5.075	10.8	0.55	0.76	14	0.83	1.13	5.98	2.04	9.4	1.21	12.964	8.265	0.747	3.485	3.515	1.96	8.02	2.23	9.012	3.597	1.31	14.83	10.61	15.972	15.96	11.2	26.843	15.128
FLWA	0.22	5.45	1.01	1.58	0.18	0.15	6.084	2.019	3.971	2.598	3.4	3.988	1.085	0.489	3.815	0.095	1.163	3.272	3.42	0.218	3.692	19.5	0.42	0.64	19.6	0.47	0.79	3.62	2.62	6.46	1.76	8.103	13.957	1.085	4.436	3.638	1.26	6.24	2.77	15.042	4.53	1.06	20.07	8.22	17.55	20.86	8.39	23.634	8.345
FY2H	0.1	6.02	0.39	0.43	0.087	0.11	8.098	1.773	3.136	1.491	1.163	1.85	0.82	0.851	5.279	0.113	1.645	10.25	0.636	10.916	2.188	2.6	0.37	0.99	26.8	4.55	1.32	2.2	1.2	6.41	0.517	9.871	7.641	0.82	11.895	11.552	5.87	3.4	0.907	8.461	12.008	1.36	31.35	6.927	11.085	32.67	7.05	19.183	17.287
CYFZ	0.068	5.69	1.08	1.22	0.2	0.18	5.531	1.545	2.423	1.404	1.715	1.449	0.572	2.723	3.346	0.181	1.194	23.097	0.894	1.715	1.11	14	0.28	0.38	11.1	2.89	2.8	1.2	1.36	6.77	1.42	7.076	6.991	0.572	24.291	2.61	5.69	2.56	2.5	7.563	24.473	0.66	13.99	8.19	11.831	16.79	8.39	17.362	27.818
925L	0.046	12.734	1.151	1.56	0.127	0.111	3.276	1.556	4.366	2.322	1.673	2.035	1.518	2.679	5.874	0.912	1.692	10.245	2.373	0.963	1.053	9.69	0.099	0.56	17	1.19	1.47	2.39	3.74	13.885	1.687	4.831	10.395	1.518	11.937	3.337	2.66	6.13	2.839	11.913	12.848	0.659	18.19	15.573	16.147	19.66	15.705	19.423	18.723
9JD4	0.065	4.7	1.12	1.77	0.44	0.27	11.561	2.425	4.762	3.449	3.349	1.756	0.981	1.75	10.873	0.537	1	11.186	1.8	2.206	3.362	7.53	0.48	0.48	14.6	1.13	1.25	0.6	1.97	5.82	2.21	13.985	13.317	0.981	12.186	4.006	2.38	2.57	3.33	14.298	12.723	0.96	15.73	8.03	18.472	16.98	8.31	30.033	23.596
G4YW	0.11	3.64	1.31	1.81	0.28	0.46	9.348	2.442	4.086	1.757	2.589	2.447	1.272	0.485	8.613	0.597	0.925	3.313	2.437	2.183	4.317	17.5	0.27	0.55	18.6	1.75	1.67	1.48	0.47	4.95	2.09	11.79	10.879	1.272	4.238	4.62	3.42	1.95	3.4	12.152	4.835	0.82	20.35	7.04	15.078	22.02	7.56	24.426	13.449
4DUY	0.11	5.19	1.2	0.88	0.098	0.61	11.972	2.001	2.436	2.415	1.596	1.88	1.166	0.756	6.931	0.336	0.488	4.637	5.986	0.373	2.463	7.92	0.14	0.56	17.3	0.59	4.36	5.4	2.09	6.39	0.978	13.973	8.328	1.166	5.125	6.359	4.95	7.49	2.178	9.494	5.461	0.7	17.89	7.368	12.251	22.25	7.99	24.223	12.392
CZJE	0.11	6.96	2.98	2.53	0.22	0.2	6.133	1.997	3.151	1.751	2.783	1.7	1.036	0.618	9.983	0.355	1.747	2.606	2.331	0.317	5.161	15.8	0.5	1.08	19.6	1.14	2.05	2.14	1.44	9.94	2.75	8.13	9.386	1.036	4.353	2.648	3.19	3.58	5.73	10.423	4.708	1.58	20.74	12.69	13.037	22.79	12.9	19.17	14.691
36TS	0.17	4.15	1.07	1.31	0.21	0.18	5.738	2.086	2.805	2.159	1.762	2.036	1.321	1.243	2.423	0.519	1.53	12.569	1.881	1.913	1.48	7.72	0.51	0.57	24.7	3.33	3.5	2.57	2.75	5.22	1.52	7.824	8.762	1.321	14.099	3.793	6.83	5.32	2.59	10.083	14.618	1.08	28.03	6.74	13.412	31.53	6.96	19.15	17.041
[truncated: 11 more columns]

## Sheet: GSE107990 (Our vaccine cohort)
	B Memory	B Naive	Plasmablasts	T CD4	T CD8	Monocytes	DCs	NK	mDCs	pDCs	T cells
X2_D0	5.43	6.15	0.15	32.3	23.1	12.14	0.81	16.469	0.79	0.026	55.4
X4_D0	1.58	6.42	0.15	18.9	23.1	11.27	0.82	32.8	0.63	0.19	42
X5_D0	0.66	3.58	0.13	35.6	12	20.45	0.83	22.2	0.65	0.18	47.6
X6_D0	1.36	5.11	0.22	27.4	24.8	16.62	1.27	19.43	0.82	0.44	52.2
X8_D0	2.68	15.8	0.17	34.5	21.6	9.48	1.12	9.847	0.86	0.26	56.1
X10_D0	3.38	13.8	0.15	39.3	11	12.15	1.53	15	1.43	0.1	50.3
X11_D0	3.05	11.2	0.13	39.3	13.6	13.46	1.21	8.86	0.99	0.22	52.9
X12_D0	2.86	6.92	0.18	32.8	23.9	21.4	0.53	3.873	0.45	0.078	56.7
X13_D0	0.88	9.83	0.08	42.9	5.43	26.76	1.89	8.805	1.39	0.49	48.33
X14_D0	2.39	4.07	0.35	31	20.1	17.21	1.15	18.56	0.92	0.22	51.1
X15_D0	3.64	13.4	0.22	34.5	13.5	14.64	0.81	14.66	0.59	0.22	48
X19_D0	1.61	6.74	0.096	11.9	10.1	17.33	1.01	47.38	0.66	0.35	22
X20_D0	1.1	5.86	0.13	34.8	13.8	13.17	1.06	25.595	0.86	0.19	48.6
X23_D0	3.09	9.05	0.26	37.6	19.1	12.11	1.07	10.357	0.88	0.19	56.7
X24_D0	0.86	16.7	0.13	48.9	8.77	15.59	1.01	3.989	0.78	0.22	57.67
X27_D0	1.15	6.68	0.16	30.2	27.7	18.27	0.95	9.713	0.8	0.15	57.9
X29_D0	2.67	4.39	0.068	33	23.2	20.21	1.09	10.827	0.89	0.19	56.2
X31_D0	2.87	3.33	0.13	35.1	23.2	10.84	0.87	17.229	0.72	0.15	58.3
X32_D0	3.65	10	0.97	34.7	17.4	16.17	1.28	11.791	1.14	0.14	52.1
X33_D0	3.81	2.02	0.2	23.3	18.5	13.04	1.14	28.64	0.92	0.21	41.8
X35_D0	3.12	7.71	0.17	27.7	20.7	11.78	0.94	23.69	0.65	0.29	48.4
X36_D0	2.01	7.73	0.16	35	10.7	24.09	0.87	13.26	0.72	0.15	45.7
X38_D0	2.63	10.2	0.3	29	14.5	14.24	1.33	16.94	1.1	0.21	43.5
X39_D0	1.59	7.49	0.1	31.7	11.9	19.42	1.5	20.782	1.4	0.11	43.6
X40_D0	1.35	7.15	0.12	42.8	19.4	12.16	1.24	12.83	1.01	0.23	62.2
X42_D0	3.76	2.4	0.12	30.8	20.9	16.32	1.05	20.465	0.89	0.16	51.7
X44_D0	1.15	9.2	0.63	28.7	10.1	24.51	1.33	21.5	1.08	0.24	38.8
X45_D0	2.41	5.78	0.22	27.9	24.5	19.66	1.37	11.847	1.07	0.29	52.4
X46_D0	5.14	5.29	0.33	26	16	15.81	1.15	26.63	0.91	0.23	42
X48_D0	3.44	11.1	0.23	29.2	12.9	14.53	1.1	24.785	0.81	0.29	42.1
X49_D0	1.65	7.15	0.1	20.5	16.1	13.77	1.16	31.75	0.99	0.17	36.6
X50_D0	2.66	7.87	0.64	37.4	20.6	14.38	0.85	8.791	0.62	0.22	58
X51_D0	3.4	9.31	0.17	37.5	21	12.26	1.17	10.637	0.83	0.34	58.5
X52_D0	5.15	11.6	0.19	38.9	21.1	11.53	0.95	4.358	0.68	0.27	60
X53_D0	2.16	10.6	0.25	27.6	31.7	12.55	0.96	6.174	0.72	0.24	59.3
X54_D0	2.87	12.1	0.11	33	26.2	10.22	0.72	10.09	0.57	0.15	59.2
X55_D0	5.19	14	0.16	30.3	18.6	15.52	1.18	5.827	0.94	0.24	48.9
X56_D0	2.76	4.47	0.18	25.5	17.4	16.37	1.02	21.01	0.6	0.41	42.9
X57_D0	2.69	9.76	0.25	28.5	27.8	11.23	1.41	7.803	0.87	0.53	56.3
X58_D0	2.81	3.43	0.13	30.6	25.2	21.18	1.09	8.339	0.72	0.37	55.8
X59_D0	3.3	6.59	0.36	29.8	17.3	12.77	1.17	23.456	0.82	0.35	47.1
X60_D0	2.38	5.64	0.25	40.1	18.6	10.23	0.95	16.38	0.68	0.27	58.7
X62_D0	2.19	9.49	0.47	33.6	20.2	10.26	0.62	14.932	0.45	0.17	53.8
X63_D0	1.97	15.3	0.091	26.9	17.3	13.1	0.97	17.12	0.71	0.26	44.2
X64_D0	2.42	10.2	0.12	30.3	12.6	18.31	1.4	21.17	1.24	0.16	42.9
X67_D0	2.74	4.49	0.13	32.9	20.6	15.95	0.98	17.55	0.75	0.22	53.5
X68_D0	3.06	8.42	0.67	22.3	25.3	25.59	1.88	6.81544	1.63	0.25	47.6
X69_D0	1.34	11.4	0.043	35.5	19.6	9.95	0.75	11.634	0.65	0.097	55.1
X70_D0	2.13	9.11	0.15	30	20.9	22.5	1.4	5.133	0.94	0.46	50.9
X71_D0	1.58	5.1	0.17	26.2	22.1	17.71	1.26	19.11	1	0.26	48.3
X73_D0	2.51	5.59	0.28	29.3	26.4	15.3	1.62	3.945	1.02	0.59	55.7
X74_D0	2.95	8.86	0.24	34.2	22.9	13.28	1.06	9.073	0.87	0.19	57.1
X75_D0	4.15	9.66	0.24	33.7	25	15.19	0.98	5.063	0.8	0.18	58.7
X76_D0	2.13	7.71	0.11	30.5	29.3	9.48	0.6	13.73	0.38	0.21	59.8
X77_D0	2.01	10.2	0.36	25.3	28.3	20.61	1.52	7.643	1.03	0.49	53.6
X78_D0	5.63	8.02	0.4	22.8	12.3	29.28	1.68	5.959	1.49	0.18	35.1
X79_D0	1.46	8.85	0.33	31.8	18.9	22.68	1.56	6.127	1.21	0.35	50.7
X80_D0	1.96	8.65	0.54	40.1	22.5	10.77	0.91	9.069	0.71	0.19	62.6
X81_D0	1.97	5.74	0.076	31	33.7	14.41	1.07	5.414	0.84	0.22	64.7
X83_D0	3.39	8.68	0.13	35.9	23.7	11.3	1.08	4.034	0.9	0.18	59.6
X84_D0	2.51	3.45	0.16	26.1	26.7	12.41	1.25	20.129	0.83	0.41	52.8
X85_D0	2.12	10.1	0.27	36.6	14.8	15.91	1.3	13.954	1.16	0.14	51.4
X86_D0	2.02	11.1	0.15	28.3	25.6	11.74	1.71	10.522	1.12	0.58	53.9
X87_D0	2.03	9.29	0.058	25.4	12.5	17.92	1.31	21.74	1.05	0.26	37.9
X90_D0	1.31	9.62	0.11	31.5	13.7	21.2	1.41	17.8	1.14	0.27	45.2
X91_D0	3.07	9.58	0.25	37.8	10.7	16.12	1.34	16.069	1.09	0.24	48.5
X92_D0	3.33	4.8	0.12	28.1	15.6	22.7	0.59	17.29	0.44	0.15	43.7
X93_D0	2.6	7.06	0.38	35.3	13.6	19	1.19	12.844	1.08	0.088	48.9
X94_D0	4.8	13.6	0.32	31.1	8.74	19.27	2.18	17.368	1.83	0.34	39.84
X95_D0	0.58	0.73	0.057	18.3	33.9	4.69	1.45	37.112	0.95	0.5	52.2
X96_D0	1.08	4.2	0.061	27.9	16.8	16.45	0.99	29.51	0.79	0.2	44.7
X99_D0	1.44	6.5	0.34	29.5	19.7	18.88	1.06	18.03	0.9	0.16	49.2
X100_D0	2.2	5.98	0.086	24.4	18	15.26	1.41	25.21	1.04	0.37	42.4
X102_D0	0.94	1.36	0.084	30.6	18.9	21.3	1.02	16.972	0.9	0.12	49.5
X104_D0	1.12	6.28	0.11	29.7	16	23.3	1.04	17.06	0.87	0.16	45.7
X105_D0	2.3	5.33	0.24	24.6	20.7	24.51	1.31	13.564	0.9	0.41	45.3
X107_D0	2.7	8.99	0.17	35.9	15.9	18.48	1.76	10.83	1.59	0.17	51.8
X108_D0	2.98	8.29	0.2	42	14.2	11.36	1.03	9.854	0.89	0.14	56.2
X116_D0	2.27	4.87	0.14	29.6	12.5	24.91	1.72	19.955	1.28	0.43	42.1
X118_D0	2.44	6.69	0.33	38.8	17.7	15.03	1.1	13.455	0.94	0.15	56.5
X119_D0	0.57	8.11	0.16	35.8	14.1	13.14	1.47	20.323	1.29	0.18	49.9
X122_D0	0.94	4.96	0.54	28.4	20.3	20.85	1.04	10.346	0.94	0.093	48.7
X123_D0	3.16	11.9	0.25	26	16.4	22.01	1.05	10.158	0.88	0.17	42.4
X124_D0	2.09	9.53	0.47	34.1	22.8	11.98	0.89	14.47	0.68	0.21	56.9
X125_D0	6.48	5.09	0.22	27.1	16.1	24.77	0.98	5.973	0.82	0.16	43.2
X126_D0	1.78	7.59	0.24	21.9	39.8	15.46	0.77	7.043	0.74	0.032	61.7
X128_D0	2.43	14.9	0.18	33.3	14.9	22.43	0.77	5.737	0.65	0.13	48.2
X129_D0	2.06	8.11	0.27	33.4	14	17.91	1.07	13.219	0.96	0.11	47.4
X132_D0	1.95	4.76	0.13	28.3	11.3	16.75	1.1	30.81	0.95	0.15	39.6
X135_D0	1.53	9.89	0.16	41.1	16	12.97	1	13.235	0.88	0.12	57.1
X136_D0	3.62	8.61	0.42	30.1	12.8	13.23	1.5	24.573	1.13	0.37	42.9
X137_D0	4.02	7.76	0.21	29	21.6	19.68	1.13	10.565	0.95	0.18	50.6
X138_D0	1.06	7.75	0.11	31.4	14.4	26.83	1.63	11.622	1.34	0.29	45.8
X139_D0	2.97	7.58	0.14	42.5	18.6	13.59	1.36	9.734	1.12	0.25	61.1
X142_D0	5	3.17	0.12	37.1	18.4	19.86	1.1	8.75	0.98	0.12	55.5
X143_D0	1.41	9.63	0.34	37.8	19.4	13.56	1.17	12.565	1.02	0.16	57.2
X144_D0	3.2	11.4	0.19	33.5	13	19.51	1.13	7.47	1.03	0.1	46.5
X145_D0	1.68	8.73	0.21	24.9	8.25	27.34	0.95	24.7	0.76	0.19	33.15
X146_D0	2.73	5.92	0.37	28	27.2	14.83	1.24	9.35	1.15	0.089	55.2
X147_D0	3.07	3.96	0.15	36.7	17.3	24.97	1.37	6.98	1.03	0.34	54
X149_D0	2.12	6.77	0.46	25.5	22.4	13.38	1.49	23.519	1.23	0.26	47.9
X150_D0	0.91	9.69	0.081	32.7	14.5	15.17	1.06	21.44	0.97	0.085	47.2
X152_D0	2.69	7.82	0.15	27.5	12	15.51	0.74	24.447	0.66	0.071	39.5
X153_D0	0.93	4.33	0.09	36.5	15.6	20.83	0.99	14.588	0.81	0.18	52.1
X154_D0	2	7.26	0.074	28.4	29.3	16.54	0.86	11.31	0.69	0.17	57.7
X155_D0	0.67	13.8	0.09	31	9.17	21.77	1.43	14.33	1.16	0.27	40.17
X160_D0	4.27	7.27	0.18	25.9	16.5	13.06	0.82	28.353	0.68	0.13	42.4
X161_D0	2.08	6.13	0.086	40.4	18.2	15.69	0.77	10.368	0.66	0.11	58.6
X165_D0	1.67	6.91	0.19	23.8	8.63	19.27	1.22	35.33	1.05	0.17	32.43
X167_D0	1.69	8.22	0.088	47.1	11.5	15.1	1.09	11.41	0.89	0.19	58.6
X168_D0	1.33	7.49	0.23	37	16.9	20.45	0.96	12.04	0.85	0.11	53.9
X169_D0	3.18	6.61	1.39	26.4	22.2	23.15	1.38	5.372	1.17	0.21	48.6
X170_D0	3.17	7.18	0.037	28.2	27.7	12.68	1.03	16.791	0.95	0.078	55.9
X171_D0	0.73	4.55	0.097	27.1	16.2	22.75	1.46	14.41	1.11	0.35	43.3
X172_D0	3.26	4.45	0.083	26.3	25.2	14.91	0.84	18.79	0.74	0.1	51.5
X173_D0	1.22	5.51	0.097	48.1	15.7	14.99	0.91	9.629	0.75	0.16	63.8
X174_D0	2.7	6.21	0.25	42.8	19.6	14.31	1.02	7.95759	0.74	0.28	62.4
X175_D0	1.83	4.83	0.094	31.5	16.1	14.16	1.41	23.251	1.19	0.22	47.6
X179_D0	1.78	6.71	0.31	22.9	19.3	17.91	1.03	25.39	0.86	0.18	42.2
X181_D0	2.04	1.76	0.05	44.6	20.2	13.5	0.79	12.935	0.64	0.15	64.8
X182_D0	1.25	9.34	0.2	37.1	4.1	13.58	1.45	28.37	1.3	0.14	41.2
X183_D0	2.38	5.64	0.29	32.6	17.6	16.48	1.48	20.83	1.18	0.3	50.2
X184_D0	2.32	6.75	0.17	25.2	23.9	16.93	0.71	18.957	0.58	0.13	49.1
X186_D0	3.8	7.89	0.16	16.7	8.52	15.5	1.41	38.47	1.19	0.21	25.22
X187_D0	1.57	7.26	0.088	28.5	25.9	9.57	0.88	22.68	0.77	0.11	54.4
X189_D0	4.1	13.6	0.16	33.9	9.09	16.74	0.91	17.834	0.66	0.25	42.99
X190_D0	4.07	6.29	0.14	29.4	19.5	13.42	1.23	19.858	1.08	0.15	48.9
X191_D0	2.94	8.31	0.2	33	8.69	16.5	0.92	21.493	0.87	0.048	41.69
X194_D0	5.5	4.23	0.03	31.9	16.4	15.58	1.68	17.853	1.57	0.11	48.3
X195_D0	1.66	5.03	0.29	35.3	15.4	20.49	1.42	13.977	1.27	0.15	50.7
X196_D0	3.19	7.87	0.051	29.5	22.4	10.26	0.81	21.465	0.75	0.056	51.9
X197_D0	3.53	8.83	0.09	28.4	19.9	17.5	0.72	11.073	0.67	0.046	48.3
X199_D0	1.67	6.54	0.16	28.8	24.4	18.79	1.06	12.943	0.68	0.38	53.2
X200_D0	0.66	9.49	0.43	37.2	16.7	11.96	0.91	19.88	0.75	0.16	53.9
X201_D0	2.55	11.3	0.22	30.2	14.5	9.81	0.75	27.27	0.61	0.14	44.7
X202_D0	2.35	6.39	0.12	39.1	13.3	16.91	0.94	16.94	0.68	0.26	52.4
X203_D0	3.63	5.46	0.18	31.2	21.4	10.98	1.03	15.83	0.83	0.2	52.6
X204_D0	2.14	7.12	0.059	34.4	19.4	10.79	0.83	21.78	0.59	0.24	53.8
X205_D0	2.1	7.29	0.22	33.3	19.6	19.97	0.86	12.839	0.74	0.11	52.9
X206_D0	0.98	10.5	0.026	44.2	16.1	14.22	1.06	10.04	0.97	0.094	60.3
X208_D0	2.13	6.83	0.2	23.7	18.7	14.86	1.28	25.355	1.07	0.2	42.4
X209_D0	1	5.49	0.21	23.1	33.7	16.83	1.44	11.63	1.32	0.12	56.8
X210_D0	1.53	4.84	0.042	42.4	7.95	19.64	0.97	18.883	0.75	0.22	50.35
X213_D0	2.41	5.66	0.17	40	14.3	18.37	0.9	13.01	0.8	0.099	54.3
X214_D0	1.08	1.53	0.078	26.2	31.9	18.76	0.76	15.85	0.47	0.29	58.1
X215_D0	1.79	4.79	0.028	38.1	23.2	18.2	0.71	8.1	0.64	0.07	61.3
X217_D0	1.16	3.6	0.25	21.9	13.7	16.75	1.31	32.46	1.07	0.24	35.6
X218_D0	2.37	4.7	0.077	31.4	28.9	11.3	0.65	15.442	0.53	0.12	60.3
X219_D0	4.26	7.1	0.11	27.4	16.1	13.51	1.17	26.356	0.99	0.17	43.5
X222_D0	1.88	4.61	0.19	36.1	6.45	15.14	1.07	30.588	0.98	0.088	42.55
X223_D0	1.08	5.26	0.088	15.2	48.5	10.5	0.81	10.42	0.62	0.19	63.7
X225_D0	1.92	9.73	0.21	42.6	18.7	16.0067	1.16	3.047	1.04	0.12	61.3
X226_D0	1.84	9.04	0.076	37.9	16.5	13.99	0.53	14.298	0.45	0.077	54.4
X228_D0	1.82	6.24	0.27	23.5	24.7	9.57	0.85	21.354	0.78	0.066	48.2
X230_D0	2.87	9.83	0.46	37.2	8.56	18.1	0.85	16.456	0.72	0.13	45.76
X231_D0	2.09	7.96	0.093	15.5	17.3	19.08	1.09	30.645	0.88	0.21	32.8
X232_D0	2.1	13.1	0.61	28.7	11.6	27.64	1.14	10.316	0.97	0.15	40.3
X233_D0	2.72	3.4	0.14	22.7	47.9	6.69	0.56	11.143	0.5	0.059	70.6
X234_D0	3.23	5.22	0.11	22.9	22.4	12.62	0.61	28.57	0.51	0.098	45.3
X236_D0	2.5	6.74	0.03	44.9	15.9	18.36	1.01	6.354	0.74	0.27	60.8
X237_D0	3.43	7.86	0.098	36.4	19.9	18.35	0.83	6.868	0.67	0.16	56.3
X238_D0	4.39	6.49	0.11	33	35.3	10.9	0.82	4.966	0.72	0.091	68.3
X239_D0	2.68	10.4	0.33	29.7	21	16.38	0.69	14.16	0.58	0.11	50.7
X240_D0	1.91	8.18	0.19	32.6	11.8	17.68	0.78	21.719	0.69	0.091	44.4

## Sheet: GSE59654 - SDY404 (Mohanty)
	B Naive	B Memory	Monocytes	Monocytes NC+I	T CD4 Naive	T CD8 Naive	T CD4 Memory	T CD8 Memory	T CD8	T CD4	T Naive	T Memory	T cells
110191_PBMC_0	1.25	4.504	15.83	0.93	16.1	0.64	15.97	5.03	5.89	32.1	16.74	21	37.99
110191_PBMC_2	3.78	8.387	11.11	0.31	17.3	0.7	11.49	2.97	3.67	28.8	18	14.46	32.47
110191_PBMC_28	1.75	3.88	18.87	0.77	20.7	0.78	22.11	6.09	6.88	42.8	21.48	28.2	49.68
110191_PBMC_7	1.92	6.57	14.703	0.403	15.2	0.92	18.29	4.98	5.9	33.4	16.12	23.27	39.3
110192_PBMC_0	1.12	0.542	57.94	2.14	2.08	0.77	3.44	13.99	14.8	5.52	2.85	17.43	20.32
110192_PBMC_2	1.46	0.981	29.56	0.56	1.09	0.42	2.56	22.22	22.7	3.65	1.51	24.78	26.35
110192_PBMC_28	1.08	1.58	1.767	0.127	1.31	0.41	1.97	7.42	7.82	3.28	1.72	9.39	11.1
110192_PBMC_7	3.59	2.59	0.865	0.025	0.38	0.54	2	13.42	14	2.38	0.92	15.42	16.38
110193_PBMC_0	4.6	0.477	14.09	1.49	13.9	3.26	18.05	16.91	20.2	32	17.16	34.96	52.2
110193_PBMC_2	9.13	1.76064	5.359	0.189	5.94	2.55	21.57	21.48	24	27.5	8.49	43.05	51.5
110193_PBMC_28	8.15	0.86667	3.037	0.147	16.2	3.83	23.95	16.37	20.2	40.1	20.03	40.32	60.3
110193_PBMC_7	7.19	0.716	5.836	0.256	13.2	3.4	16.13	14.75	18.1	29.3	16.6	30.88	47.4
110194_PBMC_0	9.01	2.265	8.389	0.569	9.98	5.12	11.68	24.08	29.2	21.7	15.1	35.76	50.9
110194_PBMC_2	17.2	2.729	2.065	0.165	14.3	6.34	6.47	20.43	26.8	20.7	20.64	26.9	47.5
110194_PBMC_28	10.8	0.91366	5.37	0.33	12.8	5.82	14.06	23.2	29	26.8	18.62	37.26	55.8
110194_PBMC_7	11.1	1.57308	2.269	0.059	12.3	6.29	10.6	18.97	25.3	22.9	18.59	29.57	48.2
110195_PBMC_0	7.78	1.60661	9.11	1.61	12.1	2.42	18.66	5.34	7.76	30.8	14.52	24	38.56
110195_PBMC_2	23.6	2.84609	1.93	0.36	11.5	2.23	16.61	5.32	7.56	28	13.73	21.93	35.56
110195_PBMC_28	10.3	1.12	4.55	0.66	13	2.16	21.8	5.13	7.28	34.9	15.16	26.93	42.18
110195_PBMC_7	9.99	2.34292	5.41	0.64	7.22	1.81	15.87	4.64	6.45	23.1	9.03	20.51	29.55
110196_PBMC_0	2.38	3.53384	1.785	0.735	27.2	4.17	18.19	15.8	20	45.4	31.37	33.99	65.4
110196_PBMC_2	7.51	6.24626	5.114	1.054	13.4	2.85	10.83	14.38	17.2	24.2	16.25	25.21	41.4
110196_PBMC_28	2.1	4.97548	0.85848	0.27848	20.1	4.99	23.24	16.87	21.9	43.3	25.09	40.11	65.2
110196_PBMC_7	2.52	4.7214	2.472	0.532	12.3	3.8	14.44	13.1	16.9	26.7	16.1	27.54	43.6
110197_PBMC_0	5.24	1.1	7.98	0.72	20.5	9.09	19.17	32.8	41.9	39.7	29.59	51.97	81.6
110197_PBMC_2	10.4	1.78258	4.42	0.26	13	7.01	12.65	37.82	44.8	25.6	20.01	50.47	70.4
110197_PBMC_28	7.14	0.89652	4.389	0.299	14	6.03	16.37	32.66	38.7	30.3	20.03	49.03	69
110197_PBMC_7	8.31	1.82891	3.62	0.29	13.8	6.13	15.74	25.19	31.3	29.6	19.93	40.93	60.9
110198_PBMC_0	8.34	1.31802	5.437	0.867	33.6	1.71	14.96	13.67	15.4	48.5	35.31	28.63	63.9
110198_PBMC_2	17.7	1.66	1.662	0.382	21.4	2.25	16.09	18.47	20.7	37.4	23.65	34.56	58.1
110198_PBMC_28	11.6	0.70316	1.01468	0.37468	30.9	1.75	17.8	15.61	17.4	48.7	32.65	33.41	66.1
110198_PBMC_7	12.2	0.82	0.587	0.127	29.5	1.92	16.87	16.8	18.7	46.4	31.42	33.67	65.1
110199_PBMC_0	5.97	0.28503	0.795	0.105	17	5.56	8.18	39.61	45.2	25.2	22.56	47.79	70.4
110199_PBMC_2	7.94	0.216	1.548	0.078	11.7	4.7	6.74	42.35	47	18.5	16.4	49.09	65.5
110199_PBMC_28	7.65	0.22877	0.20617	0.06617	14.7	6.2	7.65	48.9	55.1	22.3	20.9	56.55	77.4
110199_PBMC_7	8.73	0.321751	0.87718	0.04718	12.3	5.69	8.48	31.56	37.2	20.8	17.99	40.04	58
110200_PBMC_0	7.82	1.70672	11.35	1.15	23.6	3.67	14.81	7.78	11.4	38.4	27.27	22.59	49.8
110200_PBMC_2	14.9	3.35926	5.601	0.431	15.9	2.24	11.07	6.19	8.42	27	18.14	17.26	35.42
110200_PBMC_28	9.79	1.8325	6.777	0.447	20.4	3.18	17.44	9.31	12.5	37.9	23.58	26.75	50.4
110200_PBMC_7	10.2	3.03	4.623	0.353	14.3	3.14	15.6	9.22	12.4	29.9	17.44	24.82	42.3
110201_PBMC_0	2.35	1.424	2.074	0.984	9.39	4.43	25.08	28.05	28.9	34.5	13.82	53.13	63.4
110201_PBMC_2	3.36	1.86382	2.177	0.547	3.92	2.7	13.68	35.51	38.1	17.6	6.62	49.19	55.7
110201_PBMC_28	2.32	1.16942	2.087	0.457	5.74	2.87	21.7	32.24	35.2	27.5	8.61	53.94	62.7
110201_PBMC_7	3.33	1.961	2.26426	0.10426	6.13	3.02	18.07	22.04	25	24.2	9.15	40.11	49.2
110202_PBMC_0	14.8	5.36944	2.864	0.694	5.49	3.35	36.54	20.7	24	42	8.84	57.24	66
110202_PBMC_2	13.7	5.60741	2.595	0.355	3.61	2.15	33.28	25.71	27.9	36.9	5.76	58.99	64.8
110202_PBMC_28	10.9	3.46698	1.544	0.434	3.93	2.29	35.28	26.67	28.9	39.2	6.22	61.95	68.1
110202_PBMC_7	9.7	3.95191	2.32	0.23	2.79	2.03	28.31	24.68	26.7	31.1	4.82	52.99	57.8
110203_PBMC_0	5.7	2.80074	11.34	2.77	17.5	6.69	20.21	14.58	21.3	37.6	24.19	34.79	58.9
110203_PBMC_2	7.76	4.23141	4.495	1.055	14.4	6.67	19.9	18.57	25.2	34.2	21.07	38.47	59.4
110203_PBMC_28	16	0.686	1.773	0.173	17	3.03	15.91	10.26	13.3	32.9	20.03	26.17	46.2
110203_PBMC_7	8.04	3.84335	6.02	0.8	12.5	6.93	17.59	16.23	23.2	30	19.43	33.82	53.2
110204_PBMC_0	3.16	2.38129	5.867	0.467	13.6	2.85	30.54	19.49	22.3	44.1	16.45	50.03	66.4
110204_PBMC_2	6.44	3.54835	1.9	0.23	7.44	2.08	23.71	22.64	24.7	31.1	9.52	46.35	55.8
110204_PBMC_28	4.49	2.69115	0.899	0.099	15.3	2.94	33.33	20.18	23.1	48.5	18.24	53.51	71.6
110204_PBMC_7	6.44	3.10537	1.102	0.142	10.2	2.25	31.4	19.94	22.2	41.6	12.45	51.34	63.8
110206_PBMC_0	14.1	1.77373	2.845	1.265	11.5	4.65	10.07	23.58	28.2	21.6	16.15	33.65	49.8
110206_PBMC_2	24.5	2.579	2.754	0.794	8.15	3.76	6.42	20.56	24.3	14.6	11.91	26.98	38.9
110206_PBMC_7	14.9	2.28306	2.644	0.194	11.6	5.39	11.1	18.08	23.5	22.7	16.99	29.18	46.2
110207_PBMC_0	7.39	1.78397	8.499	0.959	11.8	3.63	14.19	20.1	23.7	25.9	15.43	34.29	49.6
110207_PBMC_2	9.65	1.31683	3.634	0.234	12	3.64	10.2	19.31	22.9	22.2	15.64	29.51	45.1
110207_PBMC_7	6.82	0.700928	4.09	0.44	14.3	3.95	15.41	20.72	24.7	29.7	18.25	36.13	54.4
110209_PBMC_0	2.78	0.964964	1.664	0.274	23	4.2	25.26	16.35	20.5	48.3	27.2	41.61	68.8
110209_PBMC_2	8.03	0.82733	4.917	0.287	13.1	4.15	7.96	27.33	31.5	21.1	17.25	35.29	52.6
110209_PBMC_28	3.86	0.65587	2.89	0.36	14.9	3.72	20.73	19.88	23.6	35.6	18.62	40.61	59.2
110209_PBMC_7	4.02	0.658	2.251	0.221	12.8	3.95	21.31	20.48	24.4	34.2	16.75	41.79	58.6
110210_PBMC_0	26.3	0.49306	7.33	0.39	9.9	3.69	23.96	12.87	16.5	33.8	13.59	36.83	50.3
110210_PBMC_2	2.87	39.791	1.531	0.231	6.87	2.9	17.33	12.28	15.2	24.2	9.77	29.61	39.4
110210_PBMC_28	4.25	31.6243	2.024	0.124	9.63	3.9	27.26	11.4	15.3	36.9	13.53	38.66	52.2
110210_PBMC_7	2.75	33.224	1.461	0.161	8.34	3.49	23.99	13.28	16.7	32.3	11.83	37.27	49
110211_PBMC_0	6.9	2.74952	1.575	0.085	33.6	4.83	15.17	3.04	7.87	48.7	38.43	18.21	56.57
110211_PBMC_2	7.66	1.96768	3.326	0.296	13.8	2.78	9.98	3.61	6.38	23.8	16.58	13.59	30.18
110211_PBMC_28	8.68	2.59754	1.18	0.19	37.1	4.66	17.61	3.31	7.97	54.7	41.76	20.92	62.67
110211_PBMC_7	9	2.81331	0.499	0.079	34.8	4.97	12.59	3.06	8.02	47.4	39.77	15.65	55.42
110214_PBMC_0	11.5	3.53948	0.668	0.028	12.5	1.48	18.62	10.56	12	31.1	13.98	29.18	43.1
110214_PBMC_2	9.59	3.90765	0.94466	0.01466	16.2	1.56	22.66	11.38	12.9	38.8	17.76	34.04	51.7
110214_PBMC_28	10.4	3.582	0.51066	0.01066	14.8	1.44	22	11.5	12.9	36.8	16.24	33.5	49.7
110214_PBMC_7	16.4	5.18708	1.112	0.042	13	1.36	14.92	11.98	13.3	27.9	14.36	26.9	41.2
110215_PBMC_0	3.94	1.12264	0.93128	0.05128	16.9	2.25	14.14	10.62	12.9	31.1	19.15	24.76	44
110215_PBMC_2	6.01	0.4267	0.639	0.039	16.6	3.01	20.18	13.47	16.5	36.8	19.61	33.65	53.3
110215_PBMC_28	11	1.18855	0.18711	0.01711	19.3	3.06	22.38	14.41	17.5	41.6	22.36	36.79	59.1
110215_PBMC_7	13.5	1.84044	0.556	0.046	20.3	2.51	16.63	11.88	14.4	36.9	22.81	28.51	51.3
110216_PBMC_0	8.75	2.54209	0.592	0.062	8.45	1.05	14.6	22.46	23.4	23.1	9.5	37.06	46.5
110216_PBMC_2	8.13	2.79388	0.80461	0.09461	10.7	2.14	28.32	21.86	24	39	12.84	50.18	63
110216_PBMC_28	9.08	3.21726	0.42845	0.08845	11.4	2.1	29.67	22.8	24.9	41.1	13.5	52.47	66
110216_PBMC_7	14.7	5.23041	0.06128	0.00628	11.1	1.88	22.7	21.81	23.7	33.7	12.98	44.51	57.4
110243_PBMC_0	6.83	2.87458	2.182	0.142	8.13	7.16	9.66	18.72	25.9	17.8	15.29	28.38	43.7
110243_PBMC_2	9.79	3.90085	1.611	0.151	10.9	8.29	11.42	18.1	26.4	22.3	19.19	29.52	48.7
110243_PBMC_28	8.62	3.31474	0.26276	0.01276	13.5	10.7	11.43	18.5	29.2	24.9	24.2	29.93	54.1
110243_PBMC_7	9.72	3.11881	0.894	0.114	15.8	12.8	14.39	17.93	30.8	30.2	28.6	32.32	61
110244_PBMC_0	4.07	3.68413	4.326	0.066	19.1	15.8	14.16	13.08	28.9	33.3	34.9	27.24	62.2
110244_PBMC_2	5.86	2.7374	16.39	1.09	16.5	12.8	10.04	11.86	24.7	26.6	29.3	21.9	51.3
110244_PBMC_28	5.09	1.83436	5.828	0.538	16.5	14.3	15.4	13.59	27.9	31.9	30.8	28.99	59.8
110244_PBMC_7	4.83	1.84173	6.976	0.506	18.1	15.5	14.85	13.46	29	32.9	33.6	28.31	61.9
110247_PBMC_0	7.3	2.52172	0.69838	0.04838	8.65	7.71	9.93	30.42	38.1	18.6	16.36	40.35	56.7
110247_PBMC_2	13.4	3.25086	1.661	0.091	12.3	11.3	7.31	24.61	35.8	19.6	23.6	31.92	55.4
110247_PBMC_24	NA	NA	NA	NA	3.11	4.16	4.46	16.51	20.7	7.56	7.27	20.97	28.26
110247_PBMC_7	7.54	2.56577	0.07192	0.00792	3.49	5.68	4.69	16.49	22.2	8.16	9.17	21.18	30.36
110248_PBMC_0	8.72	1.67249	8.251	0.181	19.9	9.37	13.61	7.19	16.6	33.6	29.27	20.8	50.2
110248_PBMC_2	5.48	1.67523	22.73	2.43	20.5	8.66	7.19	5.51	14.2	27.7	29.16	12.7	41.9
110248_PBMC_28	9.43	1.39	26.21	0.71	12.8	7.04	8.44	5.59	12.6	21.2	19.84	14.03	33.8
110248_PBMC_7	5.04	0.96791	15.51	0.91	20.2	9.35	12.06	5.89	15.2	32.3	29.55	17.95	47.5
110249_PBMC_0	10.9	1.54189	7.075	0.425	8.29	6.84	17.91	11.45	18.3	26.2	15.13	29.36	44.5
110249_PBMC_1	NA	NA	10.57	0.69	NA	NA	NA	NA	NA	NA	NA	NA	NA
110249_PBMC_3	14.8	1.51094	18.11	1.41	5.72	5.48	13.81	8.19	13.7	19.5	11.2	22	33.2
110249_PBMC_7	10.2	2.89875	10.57	0.69	9.89	7.12	20.21	9.72	16.8	30.1	17.01	29.93	46.9
110250_PBMC_0	11.2	3.44748	3.527	0.077	9.19	16.1	17.85	8.85	25	27	25.29	26.7	52
110250_PBMC_2	14	2.75375	19.48	1.18	5.5	10.4	10.06	8.73	19.1	15.6	15.9	18.79	34.7
110250_PBMC_28	10	3.04527	6.637	0.457	7.77	14.4	15.49	8.85	23.2	23.3	22.17	24.34	46.5
110250_PBMC_38	10.9	2.44227	NA	NA	NA	NA	NA	NA	NA	NA	NA	NA	NA
110250_PBMC_7	9.85	1.3651	6.646	0.406	9.37	16.1	16.37	9.86	25.9	25.7	25.47	26.23	51.6
110255_PBMC_0	6.44	3.59198	12.094	0.194	7.27	6.33	10.32	8.55	14.9	17.6	13.6	18.87	32.5
110255_PBMC_2	3.81	2.27369	38.68	5.58	4.66	4.5	6.01	5.99	10.5	10.7	9.16	12	21.2
110255_PBMC_28	5.18	1.62	22.8	1.6	7.39	6.31	9.18	8.71	15	16.6	13.7	17.89	31.6
110255_PBMC_7	3.27	1.83278	22.46	2.06	5.44	5.1	9.15	8.37	13.5	14.6	10.54	17.52	28.1
110256_PBMC_0	16.7	1.078	10.343	0.143	10.8	7.94	16	6.08	14	26.8	18.74	22.08	40.8
110256_PBMC_2	9.81	0.9806	29.21	1.11	8.43	6.73	8.59	4.53	11.4	17	15.16	13.12	28.4
110256_PBMC_28	10	1.10777	25.09	0.49	8.66	6.54	9.12	4.4	10.9	17.8	15.2	13.52	28.7
110256_PBMC_38	10.5	0.65444	NA	NA	NA	NA	NA	NA	NA	NA	NA	NA	NA
110256_PBMC_7	11.9	0.838	14.219	0.519	16.5	11.3	13.69	4.82	16.1	30.2	27.8	18.51	46.3
110257_PBMC_0	8.19	1.96856	2.498	0.168	23.3	12.2	9.47	5.35	17.6	32.7	35.5	14.82	50.3
110257_PBMC_2	11	1.812	5.67	0.47	23.7	12.3	8.77	5.07	17.3	32.5	36	13.84	49.8
110257_PBMC_28	13.6	1.55262	0.556	0.066	27.8	11.6	11.18	5.67	17.3	39	39.4	16.85	56.3
110257_PBMC_7	8.4	1.4851	2.659	0.199	30.3	13.5	10.76	5.09	18.6	41	43.8	15.85	59.6
110258_PBMC_0	7.78	2.22938	1.858	0.188	17.3	14.4	10.39	10.42	24.8	27.7	31.7	20.81	52.5
110258_PBMC_2	10.2	2.05965	6.583	0.283	16.4	12.7	7.06	7.8	20.6	23.5	29.1	14.86	44.1
110258_PBMC_28	9.74	1.41246	1.341	0.111	19.4	15	12.56	9.29	24.3	31.9	34.4	21.85	56.2
110258_PBMC_7	9.11	1.269	3.121	0.371	20.5	14.2	13.67	9.6	23.8	34.2	34.7	23.27	58
110259_PBMC_0	3.38	4.59912	0.551	0.081	18.5	8.96	18.46	12.62	21.6	36.9	27.46	31.08	58.5
110259_PBMC_2	5.2	4.05	1.097	0.297	14.7	8.08	14.01	14.45	22.5	28.7	22.78	28.46	51.2
110259_PBMC_7	3.17	3.942	0.64825	0.17825	25.6	10.9	19.91	11.78	22.7	45.5	36.5	31.69	68.2
110260_PBMC_0	9.82	4.23781	2.037	0.127	24.6	8.87	7.8	14.93	23.8	32.4	33.47	22.73	56.2
110260_PBMC_2	19.9	3.50905	5.55	0.39	18.6	7.32	4	8.98	16.3	22.6	25.92	12.98	38.9
110260_PBMC_28	7.17	2.58803	0.229	0.049	32	9.1	8.3	11	20.1	40.3	41.1	19.3	60.4
110260_PBMC_7	10.9	2.89865	2.55	0.31	37.3	11.3	9.9	10.13	21.4	47.2	48.6	20.03	68.6
110264_PBMC_0	23.6	1.73059	0.625	0.165	8.06	1.51	22.67	8.77	10.3	30.7	9.57	31.44	41
110264_PBMC_2	24.1	1.443	2.927	0.547	10.5	1.25	21.26	7.74	8.99	31.7	11.75	29	40.69
110264_PBMC_28	19.7	0.915	1.615	0.365	12.2	1.23	19.91	6.34	7.56	32.2	13.43	26.25	39.76
110264_PBMC_7	20.2	0.90533	1.389	0.429	17.7	1.44	26.47	6.69	8.13	44.2	19.14	33.16	52.33
110265_PBMC_0	11.7	3.05438	1.128	0.178	12.4	13.7	12.66	10.88	24.6	25.1	26.1	23.54	49.7
110265_PBMC_2	13.1	3.69608	2.898	0.598	11	12.3	10.52	10.3	22.6	21.5	23.3	20.82	44.1
110265_PBMC_28	10.1	2.39722	0.273	0.093	16.5	14	12.78	9.94	23.9	29.3	30.5	22.72	53.2
110265_PBMC_7	10.3	3.20559	0.87	0.25	19.3	15	15.42	8.15	23.1	34.7	34.3	23.57	57.8
110267_PBMC_0	13.9	2.53827	1.419	0.079	16.3	7.58	13.47	14.65	22.2	29.8	23.88	28.12	52
110267_PBMC_2	11.3	1.64271	0.53474	0.04474	8.22	4.83	8.34	13.48	18.3	16.6	13.05	21.82	34.9
110267_PBMC_28	13.3	1.3724	1.534	0.054	14.2	7.07	10.4	13.02	20.1	24.6	21.27	23.42	44.7
110267_PBMC_7	12.3	1.63159	1.51535	0.02535	19.9	9.43	13.66	13.16	22.6	33.6	29.33	26.82	56.2
110268_PBMC_0	10.7	1.105	0.70354	0.02354	19.1	7.68	15.79	10.5	18.2	34.9	26.78	26.29	53.1
110268_PBMC_2	7.34	0.801	1.41155	0.03155	14.7	6.07	10.74	10.77	14.9	25.4	20.77	21.51	40.3
110268_PBMC_28	9.09	0.85735	0.776	0.046	16.9	9.1	14.94	12.92	22	31.9	26	27.86	53.9
110268_PBMC_7	5.73	0.785615	0.44772	0.01772	16.7	6.67	14.52	11.84	18.5	31.2	23.37	26.36	49.7
110269_PBMC_0	11.3	3.82174	0.17732	0.01732	18.4	14.3	12.63	13.55	27.9	31	32.7	26.18	58.9
110269_PBMC_1	NA	NA	0.008065	0.000475	NA	NA	NA	NA	NA	NA	NA	NA	NA
110269_PBMC_2	10.8	2.96347	0.13005	0.01005	18.5	15.1	12.24	12.12	27.2	30.7	33.6	24.36	57.9
110269_PBMC_7	17.2	4.57	0.0099	0	14.5	13.7	10.52	14.05	27.7	25	28.2	24.57	52.7
110270_PBMC_0	17.9	6.086	0.47683	0.06683	8.33	8.14	11.43	20.78	28.9	19.7	16.47	32.21	48.6
110270_PBMC_17	NA	NA	NA	NA	8.33	8.14	11.43	20.78	28.9	19.7	16.47	32.21	48.6
110270_PBMC_2	27.7	7.147	0.933	0.133	11.1	14	11.28	12.96	27	22.3	25.1	24.24	49.3
110270_PBMC_21	NA	NA	NA	NA	11.1	14	11.28	12.96	27	22.3	25.1	24.24	49.3
110270_PBMC_7	11.1	3.86153	0.33	0.04	11	9.87	12.96	19.26	29.2	23.9	20.87	32.22	53.1
110271_PBMC_0	12.2	2.26731	1.38913	0.02913	22.1	7.47	13.82	12.48	19.9	36	29.57	26.3	55.9
110271_PBMC_2	17.6	3.89944	0.05041	0.00241	16.5	5.9	11.59	8.46	14.4	28.1	22.4	20.05	42.5
110271_PBMC_28	16.3	2.46367	0.21999	0.00999	16.3	6.46	10.37	10.98	17.4	26.7	22.76	21.35	44.1
110271_PBMC_7	9.56	2.14315	1.14838	0.05838	24.1	7.48	13.83	13.69	21.2	37.9	31.58	27.52	59.1
110272_PBMC_0	20.2	1.70548	0.032979	0.000979	17.6	9.59	12.89	7.35	16.9	30.5	27.19	20.24	47.4
110272_PBMC_2	19.7	1.37399	1.787	0.027	15.8	10.3	12.91	7.13	17.4	28.7	26.1	20.04	46.1
110272_PBMC_28	21.3	0.85427	0.352	0.032	19.1	9.65	11.55	7.31	17	30.7	28.75	18.86	47.7
110272_PBMC_7	15.1	1.5977	0.39366	0.01366	28.3	12.9	18.4	5.98	18.9	46.7	41.2	24.38	65.6
110276_PBMC_0	14.2	4.57379	3.87	0.89	21.6	1.62	30.89	3.45	5.06	52.4	23.22	34.34	57.46
110276_PBMC_2	8.44	1.71974	0.704	0.154	20.5	1.91	36.41	5.01	6.93	56.9	22.41	41.42	63.83
110276_PBMC_35	12.5	4.216	2.28	0.59	20.5	1.42	39.69	3.7	5.12	60.2	21.92	43.39	65.32
110276_PBMC_7	7.17	1.731	1.83	1.36	10.9	1.36	21.64	3.01	4.38	32.6	12.26	24.65	36.98
110277_PBMC_0	3.93	1.08	0.21	0	10.4	1.19	14.28	10.79	12	24.7	11.59	25.07	36.7
110277_PBMC_2	3.17	0.79	0.09377	0.00277	12.4	1.42	15.29	10.04	11.4	27.7	13.82	25.33	39.1
110277_PBMC_28	0.59	0.74	0.048	0	2.47	0.42	4.37	4.06	4.48	6.83	2.89	8.43	11.31
110277_PBMC_7	2.54	1.25	2.88458	0.01458	9.65	1.04	11.48	8.15	9.19	21.1	10.69	19.63	30.29
110278_PBMC_0	1.26	0.71	0.171	0.021	25.6	3.69	15.8	9.69	13.4	41.4	29.29	25.49	54.8
110278_PBMC_28	4.6	1.702	0.999	0.149	10	2.81	12.84	13.52	16.3	22.8	12.81	26.36	39.1
110278_PBMC_4	3.87	1.434	0.316	0.056	16.1	3.15	24.95	16.5	19.6	41.1	19.25	41.45	60.7
110278_PBMC_7	3.9	1.613	0.553	0.043	12.4	3.98	18.36	19.8	23.8	30.8	16.38	38.16	54.6
110279_PBMC_0	3.28	0.748	0.712	0.172	3.62	4.03	11.93	24.26	28.3	15.6	7.65	36.19	43.9
110279_PBMC_28	2.55	1.18546	4.52	0.95	6.07	2.5	17.24	36.31	38.8	23.3	8.57	53.55	62.1
110279_PBMC_4	2	1.26	0.194	0.044	7.71	2.26	17.18	31.96	34.2	24.9	9.97	49.14	59.1
110279_PBMC_7	1.72	0.86	0.399	0.159	3.41	2.4	11.71	49.29	51.7	15.1	5.81	61	66.8
110280_PBMC_0	21.4	5.258	0.12	0	25.2	4.8	21.14	4.62	9.42	46.4	30	25.76	55.82
110280_PBMC_2	14.9	3.346	0.865	0.505	19.4	4.06	23.23	5.7	9.77	42.5	23.46	28.93	52.27
110280_PBMC_28	16.8	6.393	1.689	0.199	22.4	3.77	25.69	5.86	9.62	48	26.17	31.55	57.62
110280_PBMC_7	23.1	8.106	0.405	0.155	12.6	3.93	18.01	6.75	10.7	30.6	16.53	24.76	41.3
110281_PBMC_0	5.51	0.943	0.225	0.025	29.1	2.29	15.12	3.18	5.46	44.2	31.39	18.3	49.66
110281_PBMC_28	5.9	1.3654	0.25835	0.00835	23.9	1.55	19.13	2.36	3.91	43	25.45	21.49	46.91
110281_PBMC_4	7.22	1.361	2.524	0.184	15.6	1.54	20.84	3.08	4.61	36.4	17.14	23.92	41.01
110281_PBMC_7	8.76	1.97217	0.207	0.027	22.7	1.96	24.45	4.34	6.3	47.1	24.66	28.79	53.4
110282_PBMC_0	18.2	1.17877	0.075	0.02	13.4	2.54	13.97	7.81	10.4	27.3	15.94	21.78	37.7
110282_PBMC_28	14.7	2.26	0.18	0	19.8	2.29	17.43	8.37	10.7	37.2	22.09	25.8	47.9
110282_PBMC_4	8.95	1.47347	0.10578	0.00578	19.6	2.64	19.83	8.97	11.6	39.4	22.24	28.8	51
110282_PBMC_7	17.6	3.12429	0.60919	0.17919	11	2.64	18.23	12.44	15.1	29.2	13.64	30.67	44.3
110283_PBMC_0	10.9	1.04	0.25	0.01	20.3	4.11	17.97	7.4	11.5	38.3	24.41	25.37	49.8
110283_PBMC_28	16.8	2.06489	0.095	0	12.7	3.39	27.14	12.51	15.9	39.8	16.09	39.65	55.7
110283_PBMC_4	8.1	1.41562	0.04371	0.00871	10.8	3.47	27.46	11.79	15.3	38.3	14.27	39.25	53.6
110283_PBMC_7	11.9	2.22448	0.495	0.145	11.1	3.65	26.11	14.85	18.5	37.2	14.75	40.96	55.7
110284_PBMC_0	11	0.88	2.524	0.144	11.1	1.97	15.35	17.82	19.8	26.4	13.07	33.17	46.2
110284_PBMC_28	0.27	25.718	0.02205	0.00205	14.2	1.89	15.72	9.81	11.7	29.9	16.09	25.53	41.6
110284_PBMC_4	10.9	0.39	0.31336	0.04336	15.5	2.54	17.89	13.42	15.9	33.4	18.04	31.31	49.3
110284_PBMC_7	20.4	6.546	0.14727	0.05227	11.2	2.53	16.83	16.97	19.5	28	13.73	33.8	47.5
110285_PBMC_0	28.2	2.331	0.991	0.171	25.4	4.41	13.9	8.45	12.8	39.2	29.81	22.35	52
110285_PBMC_4	14.6	1.787	1.94	0.52	16.2	3.08	15.03	12.67	15.7	31.2	19.28	27.7	46.9
110285_PBMC_7	26.5	2.086	0.32	0.08	7.8	2.9	11.22	14.08	17	19	10.7	25.3	36
110286_PBMC_0	1.72	0.95583	0.153	0.056	43.8	0.76	13.37	15.82	16.6	57.1	44.56	29.19	73.7
110286_PBMC_28	2.63	1.487	4.87	0.69	31.3	0.52	18.67	18.64	19.2	50	31.82	37.31	69.2
110286_PBMC_4	1.55	0.71323	0.30615	0.00615	22.8	0.5	16.37	18.47	19	39.1	23.3	34.84	58.1
110286_PBMC_7	3.37	0.991	1.825	0.065	17.7	0.56	14.38	28.87	29.4	32	18.26	43.25	61.4

## Sheet: SDY67 (Zimmerman)
	B Naive	B Ex	B NSM	B SM	Plasmablasts	T CD4	T CD8	Basophils LD	mDCs	pDCs	Monocytes C	Monocytes I	Monocytes NC	NK	B Memory	T cells	Monocytes C+I	Monocytes NC+I	Monocytes
SUB113453_0	1.87	0.24	2.94	0.88	0.02	55.6	14.5	NA	NA	NA	NA	NA	NA	NA	4.06	NA	NA	NA	NA
SUB113453_28	1.24	0.14	2.29	0.66	0.027	54.6	15.2	NA	NA	NA	NA	NA	NA	NA	3.09	NA	NA	NA	NA
SUB113453_3	0.69	0.073	2.39	0.71	0.033	51	15.2	NA	NA	NA	NA	NA	NA	NA	3.173	NA	NA	NA	NA
SUB113453_75	2.06	0.17	2.64	0.99	0.025	54.3	15.5	NA	NA	NA	NA	NA	NA	NA	3.8	NA	NA	NA	NA
SUB113454_0	1.52	1.19	0.12	0.64	0.00801	34.4	2.61	0.09	0.83	0.35	27.6	3.02	3.62	9.4	1.95	46.4	30.62	6.64	34.24
SUB113454_28	1.38	1.28	0.1	0.6	0.00242	21.6	2.62	0.15	1.22	0.45	33.3	3.45	4.13	13.1	1.98	36.6	36.75	7.58	40.88
SUB113454_3	1.77	1.39	0.15	0.7	0.011	33	2.08	0.12	3.02	0.28	29.3	3.72	3.53	8.97	2.24	41.1	33.02	7.25	36.55
SUB113454_75	1.71	1.24	0.13	0.68	0.00639	32.2	2.52	NA	NA	NA	NA	NA	NA	NA	2.05	NA	NA	NA	NA
SUB113455_0	3.36	1.2	0.26	0.95	0.00883	30.6	5.85	0.021	0.75	0.25	20.4	2.42	1.11	8.95	2.41	56.1	22.82	3.53	23.93
SUB113455_28	2.49	0.74	0.2	0.71	0.0048	30	7.29	0.013	0.53	0.15	22.9	2.62	0.85	9.91	1.65	55.2	25.52	3.47	26.37
SUB113455_3	2.4	0.82	0.25	0.78	0.011	33.4	6.32	0.013	0.5	0.24	16.2	2.45	1.25	13.6	1.85	58.2	18.65	3.7	19.9
SUB113455_75	2.49	0.75	0.23	0.68	0.00804	31.9	10.6	NA	NA	NA	NA	NA	NA	NA	1.66	NA	NA	NA	NA
SUB113456_0	3.74	1.09	0.28	0.73	0.0072	36.2	4.69	0.09	0.44	0.39	17.6	3.46	1.31	11.6	2.1	54.3	21.06	4.77	22.37
SUB113456_28	2.52	0.8	0.29	0.84	0.00849	29.1	4.07	0.016	0.65	0.5	30.8	5.05	1.56	9.89	1.93	42.8	35.85	6.61	37.41
SUB113456_3	2.51	0.89	0.2	0.67	0.00303	NA	NA	0.071	0.72	0.48	24.3	4.15	1.96	13.6	1.76	45.9	28.45	6.11	30.41
SUB113456_75	1	0.47	0.15	0.55	0.059	33.7	4.17	NA	NA	NA	NA	NA	NA	NA	1.17	NA	NA	NA	NA
SUB113457_0	NA	NA	NA	NA	NA	39.4	8.38	0.11	0.81	0.21	12.3	2.78	1.93	10	NA	63	15.08	4.71	17.01
SUB113457_28	NA	NA	NA	NA	NA	34.7	9.77	0.029	2.83	0.25	18.2	1.09	0.4	8.49	NA	61.1	19.29	1.49	19.69
SUB113457_3	NA	NA	NA	NA	NA	35.1	11	0.089	1.95	0.46	18.5	1.94	1.3	10	NA	59.7	20.44	3.24	21.74
SUB113457_75	NA	NA	NA	NA	NA	40.1	9.95	NA	NA	NA	NA	NA	NA	NA	NA	NA	NA	NA	NA
SUB113458_0	1	0.2	0.48	0.39	0.00339	53.8	11	0.12	0.93	0.1	21.7	1.07	0.66	6.11	1.07	64.2	22.77	1.73	23.43
SUB113458_28	1.11	0.21	0.64	0.44	0.00345	57.2	12.3	0.15	0.9	0.13	19	0.69	0.91	5.41	1.29	67.4	19.69	1.6	20.6
SUB113458_3	1.39	0.32	0.62	0.43	0.00476	56.1	12.4	0.21	1.45	0.1	16.9	0.64	0.37	8.15	1.37	65.5	17.54	1.01	17.91
SUB113458_75	1.12	0.17	0.69	0.4	0.011	56.4	11.9	NA	NA	NA	NA	NA	NA	NA	1.26	NA	NA	NA	NA
SUB113459_0	1.23	1.22	0.18	1.01	0.00297	36.6	6.29	NA	NA	NA	NA	NA	NA	NA	2.41	NA	NA	NA	NA
SUB113459_28	1.25	1.74	0.059	0.56	0.00128	45.2	6.67	NA	NA	NA	NA	NA	NA	NA	2.359	NA	NA	NA	NA
SUB113459_3	1.13	0.96	0.32	0.82	0.00981	NA	NA	NA	NA	NA	NA	NA	NA	NA	2.1	NA	NA	NA	NA
SUB113459_75	0.67	0.5	0.2	0.76	0.00721	39.4	7.94	NA	NA	NA	NA	NA	NA	NA	1.46	NA	NA	NA	NA
SUB113460_0	0.77	1.26	0.49	1.68	0.00197	36.7	7.91	0.031	1.93	0.26	15.2	4.94	2.33	9.53	3.43	57.3	20.14	7.27	22.47
SUB113460_28	0.6	1.06	0.52	1.99	0.014	41.2	9.96	0.057	1.7	0.47	15.2	2.13	2.03	12.6	3.57	58.1	17.33	4.16	19.36
SUB113460_3	0.61	0.7	0.47	1.6	0.00583	NA	NA	0.036	6.38	0.27	14.4	0.83	0.59	9.63	2.77	57.3	15.23	1.42	15.82
SUB113460_75	0.58	0.91	0.47	1.91	0.00879	24.7	15.4	NA	NA	NA	NA	NA	NA	NA	3.29	NA	NA	NA	NA
SUB113461_0	1.54	0.89	0.25	1.1	0.014	43.9	12.5	0.019	1.18	0.33	16.4	0.73	1.71	9.16	2.24	64.4	17.13	2.44	18.84
SUB113461_28	1.31	0.62	0.14	0.76	0.00807	50.4	12.9	0.02	2.76	0.26	15.3	1.17	1.49	8.86	1.52	63.2	16.47	2.66	17.96
SUB113461_3	1.27	0.58	0.2	0.77	0.00437	NA	NA	0.02	1.43	0.19	12.5	1.32	1.75	7.79	1.55	69.8	13.82	3.07	15.57
SUB113461_75	0.9	0.43	0.14	0.79	0.00928	47.4	15.4	NA	NA	NA	NA	NA	NA	NA	1.36	NA	NA	NA	NA
SUB113462_0	2.55	1.2	0.037	0.064	0	29.8	7.86	0.00963	1.33	0.38	18.1	2.31	0.86	7.79	1.301	60.5	20.41	3.17	21.27
SUB113462_28	2.05	0.32	0.15	0.21	0.00904	29	5.39	0.057	0.5	0.4	29.3	5.73	2.2	9.41	0.68	44.8	35.03	7.93	37.23
SUB113462_3	1.74	0.34	0.091	0.22	0.00633	31.6	5.34	0.055	0.56	0.5	19.3	4.29	2.22	9.84	0.651	56.6	23.59	6.51	25.81
SUB113462_75	2.19	0.34	0.12	0.25	0.00569	38	8.36	NA	NA	NA	NA	NA	NA	NA	0.71	NA	NA	NA	NA
SUB113463_0	0.97	0.24	1.56	0.95	0.045	60.5	12.5	0.036	1.27	0.18	13.8	2.15	1.27	7.65	2.75	65.6	15.95	3.42	17.22
SUB113463_28	0.78	0.39	1.1	0.8	0.33	57.7	12.8	0.011	1.66	0.23	14.5	1	0.56	7.99	2.29	64.7	15.5	1.56	16.06
SUB113463_3	1.11	0.4	1.48	0.75	0.04	55.6	12.3	0.041	2.43	0.21	19.9	2.63	1.34	8.52	2.63	57.4	22.53	3.97	23.87
SUB113463_75	1.01	0.26	1.48	1.09	0.069	57.3	13.1	NA	NA	NA	NA	NA	NA	NA	2.83	NA	NA	NA	NA
SUB113464_0	2.35	0.98	0.23	0.49	0.00661	NA	NA	NA	NA	NA	NA	NA	NA	NA	1.7	NA	NA	NA	NA
SUB113464_28	1.56	0.78	0.42	0.67	0.00655	NA	NA	NA	NA	NA	NA	NA	NA	NA	1.87	NA	NA	NA	NA
SUB113464_3	1.95	0.86	0.39	0.59	0.00666	NA	NA	NA	NA	NA	NA	NA	NA	NA	1.84	NA	NA	NA	NA
SUB113464_75	1.63	0.8	0.29	0.5	0.00671	NA	NA	NA	NA	NA	NA	NA	NA	NA	1.59	NA	NA	NA	NA
SUB113465_0	0.75	0.86	0.34	0.92	0.026	43.7	5.37	NA	NA	NA	NA	NA	NA	NA	2.12	NA	NA	NA	NA
SUB113465_28	0.81	0.93	0.34	0.87	0.014	40.9	4.06	NA	NA	NA	NA	NA	NA	NA	2.14	NA	NA	NA	NA
SUB113465_3	0.76	0.64	0.16	0.84	0.00618	NA	NA	NA	NA	NA	NA	NA	NA	NA	1.64	NA	NA	NA	NA
SUB113465_75	0.94	0.65	0.3	0.9	0.0086	43.6	5.27	NA	NA	NA	NA	NA	NA	NA	1.85	NA	NA	NA	NA
SUB113466_0	2.17	0.56	0.43	0.61	0.000584	39.1	21.3	NA	NA	NA	NA	NA	NA	NA	1.6	NA	NA	NA	NA
SUB113466_28	1.63	0.3	0.38	0.4	0.00234	36.8	21.3	NA	NA	NA	NA	NA	NA	NA	1.08	NA	NA	NA	NA
SUB113466_3	NA	NA	NA	NA	NA	NA	NA	NA	NA	NA	NA	NA	NA	NA	NA	NA	NA	NA	NA
SUB113466_75	0.95	0.3	0.22	0.26	0.015	32.6	21.8	NA	NA	NA	NA	NA	NA	NA	0.78	NA	NA	NA	NA
SUB113467_0	0.99	0.42	0.066	0.31	0.00983	51.8	6.55	NA	NA	NA	NA	NA	NA	NA	0.796	NA	NA	NA	NA
SUB113467_28	1.26	0.49	0.089	0.38	0.011	50.4	8.85	NA	NA	NA	NA	NA	NA	NA	0.959	NA	NA	NA	NA
SUB113467_3	1.06	0.41	0.07	0.29	0.011	NA	NA	NA	NA	NA	NA	NA	NA	NA	0.77	NA	NA	NA	NA
SUB113467_75	0.91	0.43	0.054	0.32	0.00609	45.7	7.36	NA	NA	NA	NA	NA	NA	NA	0.804	NA	NA	NA	NA
SUB113468_0	1.44	0.2	1.61	0.72	0.018	58.9	11.6	0.071	2.18	0.2	12.6	1.27	1.05	6.19	2.53	69.4	13.87	2.32	14.92
SUB113468_28	1.98	0.25	0.88	0.58	0.014	57	12.2	0.13	1.82	0.19	11.8	2.03	1.36	7.8	1.71	65.8	13.83	3.39	15.19
SUB113468_3	1.64	0.28	0.9	0.53	0.018	59.5	11.4	0.09	2.79	0.17	13.6	1.12	1.04	6.08	1.71	65.5	14.72	2.16	15.76
SUB113468_75	1.7	0.16	0.98	0.54	0.012	62	12.7	NA	NA	NA	NA	NA	NA	NA	1.68	NA	NA	NA	NA
SUB113469_0	1.59	0.79	0.075	0.33	0.00141	40.2	6.09	0.17	0.93	0.18	7.65	0.54	0.61	4.74	1.195	80.2	8.19	1.15	8.8
SUB113469_28	0.8	0.88	0.1	0.5	0.00798	32.2	5.31	0.14	0.5	0.15	7.79	1.24	0.93	3.99	1.48	79.8	9.03	2.17	9.96
SUB113469_3	1.81	0.72	0.086	0.25	0.000708	46.2	7.18	0.08	1.88	0.24	12.6	2.36	2.68	8.96	1.056	66.1	14.96	5.04	17.64
SUB113469_75	1.83	0.66	0.12	0.34	0.00487	44.6	7.03	NA	NA	NA	NA	NA	NA	NA	1.12	NA	NA	NA	NA
SUB113470_0	0.71	0.52	0.25	0.73	0.00939	47.6	15.2	0.00166	4.36	0.05	10.5	0.85	1.06	7.14	1.5	67.5	11.35	1.91	12.41
SUB113470_28	0.92	1.18	0.069	0.42	0.00372	53	16.5	0.037	3.06	0.16	6.63	0.84	0.58	7.54	1.669	69.8	7.47	1.42	8.05
SUB113470_3	0.83	0.3	0.48	0.48	0.00635	49.6	16.5	0.015	3.07	0.27	13.3	1.49	1.51	9.95	1.26	62.2	14.79	3	16.3
SUB113470_75	0.8	0.28	0.48	0.41	0.00402	47.8	16.2	NA	NA	NA	NA	NA	NA	NA	1.17	NA	NA	NA	NA
SUB113471_0	0.46	0.6	0.27	1.15	0.0019	28.8	13.9	0.00537	3.16	0.22	11.1	0.64	0.84	13.6	2.02	62.9	11.74	1.48	12.58
SUB113471_28	0.84	0.52	0.49	1.25	0.000569	29	18.3	0.042	0.42	0.17	10.9	3.14	1.85	15.8	2.26	62.8	14.04	4.99	15.89
SUB113471_3	0.65	0.8	0.28	1.18	0.00129	NA	NA	0.0091	0.61	0.14	8.05	1.78	1.81	18	2.26	64.3	9.83	3.59	11.64
SUB113471_75	0.52	0.49	0.28	1.15	0.00701	28.4	16.2	NA	NA	NA	NA	NA	NA	NA	1.92	NA	NA	NA	NA
SUB113472_0	0.78	0.82	0.14	0.54	0.00822	26.9	10.1	0.032	1.46	0.27	25.9	2.77	2.53	8.78	1.5	54	28.67	5.3	31.2
SUB113472_28	1.03	0.38	0.1	0.25	0.008	43.3	9.88	0.048	1.52	0.11	13.9	1.06	0.43	4.02	0.73	74.4	14.96	1.49	15.39
SUB113472_3	0.54	0.61	0.16	0.5	0.025	29.1	6.71	0.08	2.47	0.29	29.9	4.06	2.49	8.58	1.27	48.3	33.96	6.55	36.45
SUB113472_75	0.85	0.46	0.21	0.36	0.018	35.6	9.84	NA	NA	NA	NA	NA	NA	NA	1.03	NA	NA	NA	NA
SUB113473_0	0.58	0.31	0.9	1.45	0.055	41.9	10.8	0.055	2.35	0.23	19.4	2.81	1.53	11.4	2.66	51.6	22.21	4.34	23.74
SUB113473_28	NA	NA	NA	NA	NA	NA	NA	0.074	2.02	0.34	19.2	2.8	2.97	13.6	NA	49.5	22	5.77	24.97
SUB113473_3	0.62	0.31	0.83	1.3	0.038	38.8	9.83	0.036	2.69	0.19	14.1	2.75	2.03	13.4	2.44	54	16.85	4.78	18.88
SUB113474_0	NA	NA	NA	NA	NA	NA	NA	0.1	1.7	0.3	9.98	1.36	1.84	6.25	NA	69.7	11.34	3.2	13.18
SUB113474_28	NA	NA	NA	NA	NA	NA	NA	0.058	0.77	0.32	16.5	3.25	3.59	6.71	NA	62.1	19.75	6.84	23.34
SUB113474_3	NA	NA	NA	NA	NA	NA	NA	0.09	0.86	0.16	11.5	2.81	3.25	5.92	NA	67.9	14.31	6.06	17.56
SUB113475_0	1.52	1.2	0.43	0.76	0.018	27.9	15.5	NA	NA	NA	NA	NA	NA	NA	2.39	NA	NA	NA	NA
SUB113475_28	1.92	1.04	0.49	1.03	0.015	27.5	13.2	NA	NA	NA	NA	NA	NA	NA	2.56	NA	NA	NA	NA
SUB113475_3	1.43	1.05	0.6	0.75	0.016	NA	NA	NA	NA	NA	NA	NA	NA	NA	2.4	NA	NA	NA	NA
SUB113475_75	1.55	0.81	0.98	1.08	0.021	28.9	13	NA	NA	NA	NA	NA	NA	NA	2.87	NA	NA	NA	NA
SUB113476_0	1.75	0.28	2.72	0.53	0.026	37	21.8	0.069	1.52	0.48	24.4	2.66	3.61	5.49	3.53	52.8	27.06	6.27	30.67
SUB113476_28	1.49	0.23	2.99	0.58	0.01	47.9	20.9	0.023	1.87	0.55	25.4	3.5	4.7	4.37	3.8	51.6	28.9	8.2	33.6
SUB113476_3	1.15	0.21	2.66	0.59	0.046	44.9	19.9	0.033	1.5	0.52	30.2	3.19	3.02	3.89	3.46	50.7	33.39	6.21	36.41
SUB113476_75	1.41	0.22	2.52	0.4	0.016	43.4	23.7	NA	NA	NA	NA	NA	NA	NA	3.14	NA	NA	NA	NA
SUB113477_0	1.6	0.74	0.3	0.66	0.00229	44.8	8.11	0.2	1.48	0.36	19.2	2.3	3.09	10.2	1.7	56.9	21.5	5.39	24.59
SUB113477_28	1.36	0.63	0.18	0.59	0.000696	40.3	8.64	0.19	3.16	0.32	17.5	1.53	1.37	10.8	1.4	57.6	19.03	2.9	20.4
SUB113477_3	1.06	0.5	0.17	0.49	0	NA	NA	0.2	4.3	0.21	18.1	1.51	1.57	12.4	1.16	53.3	19.61	3.08	21.18
SUB113477_75	0.97	0.58	0.07	0.37	0.00389	31.7	11.2	NA	NA	NA	NA	NA	NA	NA	1.02	NA	NA	NA	NA
SUB113478_0	1.65	0.3	0.11	0.19	0.00948	31.9	5.17	0.0099	2.67	0.12	18.9	3.18	2.3	9.1	0.6	57.2	22.08	5.48	24.38
SUB113478_28	1.55	0.42	0.14	0.18	0.012	27.3	7.31	0.021	1.83	0.18	18	3.06	2.97	17.1	0.74	51.4	21.06	6.03	24.03
SUB113478_3	1.38	0.29	0.18	0.18	0.014	30.4	4.21	0.017	1.41	0.13	27.9	4.92	3.64	9.96	0.65	46	32.82	8.56	36.46
SUB113478_75	2.2	0.37	0.13	0.15	0.013	28.3	5.2	NA	NA	NA	NA	NA	NA	NA	0.65	NA	NA	NA	NA
SUB113479_0	1.63	0.71	0.15	0.38	0.00169	45.6	5.46	0.067	1.21	0.18	10.2	0.73	1.08	7.6	1.24	71.9	10.93	1.81	12.01
SUB113479_28	1.08	0.46	0.089	0.26	0.00161	51.8	5.35	0.084	1.41	0.25	8.41	1.06	1.46	6.49	0.809	74.3	9.47	2.52	10.93
SUB113479_3	0.48	0.71	0.000832	0.044	0.000832	34.2	10.8	0.094	0.4	0.23	14	2.57	2.09	7.73	0.754832	67.3	16.57	4.66	18.66
SUB113479_75	1.25	0.45	0.14	0.26	0	54.9	5.14	NA	NA	NA	NA	NA	NA	NA	0.85	NA	NA	NA	NA
SUB113480_0	2.25	2.55	0.064	0.41	0.00223	NA	NA	0.15	0.56	0.36	12.6	1.69	1.58	3.39	3.024	72.4	14.29	3.27	15.87
SUB113480_28	1.78	1.89	0.078	0.68	0.00143	NA	NA	0.14	1.46	0.23	13.8	1.44	1.01	5.23	2.648	69.5	15.24	2.45	16.25
SUB113480_3	1.4	1.51	0.078	0.7	0	NA	NA	0.11	0.52	0.52	11.2	1.78	1.51	5.2	2.288	73.6	12.98	3.29	14.49
SUB113480_75	1.67	1.2	0.07	0.62	0.00217	NA	NA	NA	NA	NA	NA	NA	NA	NA	1.89	NA	NA	NA	NA
SUB113481_0	3.99	1.07	0.22	0.57	0.01	40.2	7.13	0.24	1.05	1.29	10.2	1.43	1.64	9.73	1.86	62.3	11.63	3.07	13.27
SUB113481_28	1.93	0.66	0.13	0.66	0.000932	38.4	10	0.06	1.17	2.32	7.21	1.59	1.96	14.7	1.45	62.6	8.8	3.55	10.76
SUB113481_3	3.86	0.78	0.24	0.42	0.01	41.6	7.83	0.13	1.2	0.76	8.18	1.09	1.71	11.8	1.44	66.3	9.27	2.8	10.98
SUB113481_75	3.54	1.03	0.21	0.7	0.00641	32.2	9.08	NA	NA	NA	NA	NA	NA	NA	1.94	NA	NA	NA	NA
SUB113482_0	1.19	0.51	0.05	0.17	0.0095	29.9	9.89	0.084	2.5	0.35	15.9	2.98	2.68	5.62	0.73	66.2	18.88	5.66	21.56
SUB113482_28	1.22	0.27	0.072	0.18	0.0038	41.4	7.49	0.11	2.44	0.26	9.65	2.86	1.28	5.76	0.522	71.8	12.51	4.14	13.79
SUB113482_3	1.16	0.27	0.056	0.15	0.00308	NA	NA	0.14	5.12	0.3	9.43	1.86	1.22	5.6	0.476	70.1	11.29	3.08	12.51
SUB113482_75	1.81	0.34	0.067	0.2	0.0065	35	9.59	NA	NA	NA	NA	NA	NA	NA	0.607	NA	NA	NA	NA
SUB113483_0	0.54	0.21	0.98	1.47	0.023	40.6	14.8	0.057	1.29	0.25	11.8	0.73	2.09	8.61	2.66	68	12.53	2.82	14.62
SUB113483_28	1.39	0.48	0.76	1.47	0.00803	49.5	13.9	0.063	2.09	0.14	14.6	0.57	1.52	3.7	2.71	67.8	15.17	2.09	16.69
SUB113483_3	0.96	0.36	0.64	1.31	0.011	44.7	14.4	0.028	3.69	0.085	9.89	0.35	0.68	3.9	2.31	71.9	10.24	1.03	10.92
SUB113483_75	1.28	0.23	1.55	1.91	0.014	34	22.3	NA	NA	NA	NA	NA	NA	NA	3.69	NA	NA	NA	NA
SUB113484_0	0.69	0.82	0.32	1.02	0.0034	43.8	12.2	0.13	2	0.25	18.7	1.85	2.08	5.91	2.16	62.9	20.55	3.93	22.63
SUB113484_28	0.78	0.73	0.31	0.81	0.0028	42.3	11.3	0.11	1.7	0.26	14	1.27	1.46	9.9	1.85	64.6	15.27	2.73	16.73
SUB113484_3	0.72	0.93	0.29	0.72	0.00379	NA	NA	0.13	1.79	0.2	18	1.2	2.24	6.36	1.94	63.6	19.2	3.44	21.44
SUB113484_75	1.19	1.09	0.35	0.76	0.00243	36.7	14.3	NA	NA	NA	NA	NA	NA	NA	2.2	NA	NA	NA	NA
SUB113485_0	3.49	2.03	0.93	0.64	0.012	45.4	14.8	0.00363	2.48	0.52	7.47	0.33	0.58	10.3	3.6	63.1	7.8	0.91	8.38
SUB113485_28	1.69	0.41	2.65	1.22	0.056	54.8	11.1	0.049	2.43	0.42	10.1	1.11	2.59	10.4	4.28	64	11.21	3.7	13.8
SUB113485_3	1.86	0.36	2.1	0.69	0.026	53.1	8.04	0.065	2.71	0.27	12.4	1.21	1.25	8.54	3.15	63.8	13.61	2.46	14.86
SUB113485_75	2.37	0.38	2.44	0.89	0.035	51.7	12.1	NA	NA	NA	NA	NA	NA	NA	3.71	NA	NA	NA	NA
SUB113486_0	1.11	2.02	0.43	1.34	0.00753	37.3	9.34	0.049	2.16	0.34	23.5	3.33	1.02	22.4	3.79	40.8	26.83	4.35	27.85
SUB113486_28	0.38	0.41	0.71	1.75	0.034	32.9	7.48	0.033	3.76	0.33	25.4	2.46	0.95	22.1	2.87	39.1	27.86	3.41	28.81
SUB113486_3	0.47	1.08	0.069	0.55	0.00215	51	9.51	0.029	4.03	0.32	19	0.96	0.56	17	1.699	52.3	19.96	1.52	20.52
SUB113486_75	0.49	0.43	1.06	1.62	0.11	31.7	5.34	NA	NA	NA	NA	NA	NA	NA	3.11	NA	NA	NA	NA
SUB113487_0	2.56	2.19	0.15	0.21	0.01	45.4	11.2	0.2	1.23	0.36	19	0.75	1.51	14	2.55	55	19.75	2.26	21.26
SUB113487_28	NA	NA	NA	NA	NA	51.1	9.97	0.1	1.37	0.4	10.2	0.99	0.86	16.5	NA	61.5	11.19	1.85	12.05
SUB113487_3	0.88	0.59	0.1	0.3	0.00445	NA	NA	0.15	0.75	0.23	11.1	1.3	1.12	14.6	0.99	65.2	12.4	2.42	13.52
SUB113488_0	0.69	0.22	1.58	1.18	0.06	30.1	20.8	0.11	1.79	0.18	21.6	2.03	2.26	13	2.98	49.8	23.63	4.29	25.89
SUB113488_28	0.56	0.19	0.7	0.88	0.034	37.4	20.5	0.061	1.38	0.19	16.5	2.78	2.56	10.7	1.77	59.6	19.28	5.34	21.84
SUB113488_3	0.46	0.26	1.32	1.18	0.055	29.9	14.9	0.11	1.25	0.17	23.6	3.43	3.23	11.6	2.76	49.4	27.03	6.66	30.26
SUB113488_75	0.54	0.16	0.82	0.8	0.059	34.7	12	NA	NA	NA	NA	NA	NA	NA	1.78	NA	NA	NA	NA
SUB113489_0	0.52	0.67	0.23	1.09	0.00177	NA	NA	NA	NA	NA	NA	NA	NA	NA	1.99	NA	NA	NA	NA
SUB113489_28	0.39	2.2	0.021	0.46	0.0048	NA	NA	NA	NA	NA	NA	NA	NA	NA	2.681	NA	NA	NA	NA
SUB113489_3	0.45	0.54	0.13	0.81	0.00299	NA	NA	NA	NA	NA	NA	NA	NA	NA	1.48	NA	NA	NA	NA
SUB113489_75	0.35	0.6	0.2	1.32	0.027	NA	NA	NA	NA	NA	NA	NA	NA	NA	2.12	NA	NA	NA	NA
SUB113490_0	NA	NA	NA	NA	NA	NA	NA	0.076	1.89	0.39	21.3	2.08	1.28	16.7	NA	48.8	23.38	3.36	24.66
SUB113490_28	NA	NA	NA	NA	NA	NA	NA	0.091	0.84	0.36	18.9	2.19	1.47	16.1	NA	54.1	21.09	3.66	22.56
SUB113490_3	NA	NA	NA	NA	NA	NA	NA	0.064	0.72	0.35	19.4	2.56	1.97	16.5	NA	53.5	21.96	4.53	23.93
SUB113491_0	1.89	0.92	0.083	0.34	0.00223	21.3	6.62	0.059	0.76	0.22	13.3	1.79	3.03	32.9	1.343	42.8	15.09	4.82	18.12
SUB113491_28	1.3	0.8	0.056	0.41	0.00603	31	5.48	0.043	0.86	0.44	19.8	2.65	2.79	21.9	1.266	47.2	22.45	5.44	25.24
SUB113491_3	1.56	0.66	0.071	0.3	0.00218	NA	NA	0.044	1.21	0.19	18.6	2.18	3.08	21.3	1.031	48.7	20.78	5.26	23.86
SUB113491_75	1.82	0.74	0.084	0.31	0.00553	28.7	5.34	NA	NA	NA	NA	NA	NA	NA	1.134	NA	NA	NA	NA
SUB113492_0	2.21	0.44	1.69	0.51	0.013	45.1	10.4	0.14	0.41	0.11	19.6	2.24	1.33	9.84	2.64	56.9	21.84	3.57	23.17
SUB113492_28	2.37	0.55	1.35	0.55	0.025	47.7	9.18	0.12	0.32	0.12	18.2	2.85	1.17	11.1	2.45	56.2	21.05	4.02	22.22
SUB113492_3	1.77	1.15	0.87	0.87	0.013	51.6	12.5	0.011	0.35	0.097	10.2	1.69	1.44	10.9	2.89	69.5	11.89	3.13	13.33
SUB113492_75	2.65	0.45	1.46	0.46	0.00847	48.8	11.7	NA	NA	NA	NA	NA	NA	NA	2.37	NA	NA	NA	NA
SUB113494_0	0.63	0.47	0.55	0.87	0.00182	24.5	18.4	0.076	1.19	0.19	19.2	3.23	2.46	24.1	1.89	41.9	22.43	5.69	24.89
SUB113494_28	0.27	0.17	0.4	0.95	0.021	27.1	17.5	0.038	1.2	0.13	9.78	1.84	2.09	23.4	1.52	53.3	11.62	3.93	13.71
SUB113494_3	0.67	0.35	0.5	0.95	0.00792	29.6	16.5	0.055	1.06	0.14	10.3	2.76	2.23	24.3	1.8	49.7	13.06	4.99	15.29
SUB113494_75	0.43	0.23	0.43	0.59	0.00225	25.5	18.7	NA	NA	NA	NA	NA	NA	NA	1.25	NA	NA	NA	NA
SUB113495_0	0.6	0.51	2.54	2.02	0.035	47	6.89	0.18	2.02	0.76	27.6	1.42	0.94	10.3	5.07	46.4	29.02	2.36	29.96
SUB113495_28	0.43	0.21	1.2	1.48	0.018	34.3	7.29	0.13	1.16	0.95	24.9	3.33	2.58	27.3	2.89	32.3	28.23	5.91	30.81
SUB113495_3	0.54	0.63	1.57	1.79	0.027	35.1	8.11	0.26	2.24	0.6	20.1	2.03	1.05	24	3.99	39.2	22.13	3.08	23.18
SUB113495_75	0.79	0.27	1.71	1.78	0.034	37.5	9.23	NA	NA	NA	NA	NA	NA	NA	3.76	NA	NA	NA	NA
SUB113496_0	1.94	0.57	0.57	0.92	0.00472	42.2	22	0.075	0.92	0.21	9.72	1.06	1.61	10.4	2.06	68.3	10.78	2.67	12.39
SUB113496_28	1.2	0.44	0.91	1.07	0.022	38.4	22.8	0.071	1.38	0.39	9.63	0.97	1.46	12.6	2.42	65	10.6	2.43	12.06
SUB113496_3	0.71	0.26	0.71	0.91	0.022	42.4	25.8	0.028	0.94	0.28	8.63	2.09	1.72	12.2	1.88	67.4	10.72	3.81	12.44
SUB113496_75	0.78	0.73	0.41	1.23	0.00783	31.5	22	NA	NA	NA	NA	NA	NA	NA	2.37	NA	NA	NA	NA
SUB113497_0	0.97	0.42	0.11	0.29	0.00199	31.6	8.54	0.052	1.43	0.42	13.5	3.49	4.45	26.6	0.82	45.4	16.99	7.94	21.44
SUB113497_28	0.76	0.4	0.088	0.21	0.00293	32.8	6.5	0.042	3.64	0.38	13.9	1.24	1.02	30.9	0.698	43.4	15.14	2.26	16.16
SUB113497_3	0.63	0.49	0.13	0.2	0.00459	NA	NA	0.1	2.01	0.39	13.7	1.94	1.98	20	0.82	52.7	15.64	3.92	17.62
SUB113498_0	1.19	0.19	0.68	0.63	0.012	33	12.9	0.062	1.21	0.53	23.9	2.79	1.46	14.1	1.5	51.1	26.69	4.25	28.15
SUB113498_28	1.39	0.19	0.87	0.58	0.022	39	14.1	0.12	1.62	0.48	21.2	2.69	1.25	10.3	1.64	55	23.89	3.94	25.14
SUB113498_3	1.57	0.3	0.76	0.69	0.017	36.5	12.1	0.065	2.41	0.35	22.6	1.62	1.24	9.44	1.75	55.5	24.22	2.86	25.46
SUB113498_75	1.11	0.16	0.64	0.38	0.02	34.2	12.8	NA	NA	NA	NA	NA	NA	NA	1.18	NA	NA	NA	NA
SUB113499_0	1.23	1.5	0.042	0.19	0.00799	38.8	3.89	NA	NA	NA	NA	NA	NA	NA	1.732	NA	NA	NA	NA
SUB113499_28	0.33	0.53	0.013	0.18	0.00333	47.5	2.64	NA	NA	NA	NA	NA	NA	NA	0.723	NA	NA	NA	NA
SUB113499_3	0.68	0.95	0.00545	0.096	0.00622	NA	NA	NA	NA	NA	NA	NA	NA	NA	1.05145	NA	NA	NA	NA
SUB113499_75	0.23	0.46	0.0058	0.11	0.0029	48.2	1.53	NA	NA	NA	NA	NA	NA	NA	0.5758	NA	NA	NA	NA
SUB113500_0	4.53	0.65	0.15	0.2	0	NA	NA	0.13	0.32	0.35	3.83	0.59	0.87	10.1	1	72.7	4.42	1.46	5.29
SUB113500_28	3.28	0.81	0.087	0.23	0.0027	NA	NA	0.12	0.82	0.72	13.7	1.46	1.2	15.3	1.127	59	15.16	2.66	16.36
SUB113500_3	3.84	0.6	0.15	0.2	0.00239	NA	NA	0.091	0.35	0.41	3.87	0.67	0.94	14.7	0.95	69.5	4.54	1.61	5.48
SUB113500_75	4.28	0.69	0.12	0.31	0.000874	NA	NA	NA	NA	NA	NA	NA	NA	NA	1.12	NA	NA	NA	NA
SUB113501_0	0.83	0.24	0.95	0.69	0.00598	43.9	12.9	0.075	1.34	0.29	14	1.55	3.11	14.7	1.88	59.1	15.55	4.66	18.66
SUB113501_28	1	0.38	0.55	0.7	0.0042	49.5	12.4	0.03	2.65	0.26	12.2	0.9	2.2	15	1.63	61.6	13.1	3.1	15.3
SUB113501_3	1.23	0.22	0.8	0.7	0.014	50.7	11.9	0.13	1.12	0.27	9.67	1.65	3.19	15.5	1.72	62.7	11.32	4.84	14.51
SUB113501_75	1.5	0.44	0.26	0.64	0.00218	48.5	12.8	NA	NA	NA	NA	NA	NA	NA	1.34	NA	NA	NA	NA
SUB113502_0	2.81	0.99	0.29	0.43	0.023	39.4	5.7	0.12	1.77	0.36	20	0.96	1.69	13	1.71	51.3	20.96	2.65	22.65
SUB113502_28	1.39	0.57	0.42	0.51	0.038	34.2	5.12	0.081	2.92	0.25	26.4	1.4	1.51	12.3	1.5	45.4	27.8	2.91	29.31
SUB113502_3	1.39	1.44	0.12	0.29	0.00358	NA	NA	0.047	6.81	0.27	20.6	0.99	1.03	15.2	1.85	45.3	21.59	2.02	22.62
SUB113502_75	2.76	1.3	0.23	0.61	0.00528	43.3	5.12	NA	NA	NA	NA	NA	NA	NA	2.14	NA	NA	NA	NA
SUB113503_0	2.13	0.97	0.23	0.53	0.00474	NA	NA	0.14	0.91	0.2	11	2.22	1.43	12.3	1.73	65.3	13.22	3.65	14.65
SUB113503_28	1.99	1.15	0.12	0.48	0.012	NA	NA	0.12	0.95	0.26	11.6	2.28	1.96	12.6	1.75	64.3	13.88	4.24	15.84
SUB113503_3	1.63	1.34	0.027	0.15	0.00138	NA	NA	0.031	2.49	0.34	7.69	0.71	0.51	14	1.517	66.9	8.4	1.22	8.91
SUB113503_75	2.3	0.53	0.34	0.44	0	NA	NA	NA	NA	NA	NA	NA	NA	NA	1.31	NA	NA	NA	NA
SUB113504_0	0.55	0.33	1.23	1.48	0.054	52.5	10.3	0.022	0.56	0.07	11	1.16	0.92	12.5	3.04	64.9	12.16	2.08	13.08
SUB113504_28	0.4	0.11	0.75	0.57	0.03	45.1	11.8	0.073	0.57	0.27	10.7	1.15	1.55	16.3	1.43	62.1	11.85	2.7	13.4
SUB113504_3	0.39	0.18	0.43	0.84	0.048	49.2	10.5	0.03	0.48	0.17	10.7	1.61	1.63	13.3	1.45	66.2	12.31	3.24	13.94
SUB113504_75	0.47	0.095	0.79	0.49	0.026	45.1	12.5	NA	NA	NA	NA	NA	NA	NA	1.375	NA	NA	NA	NA
SUB113505_0	2.53	0.47	1.2	0.53	0.052	51.3	18.3	0.015	0.4	0.093	6.05	1.37	0.55	8.89	2.2	73	7.42	1.92	7.97
SUB113505_28	0.95	0.28	0.89	0.76	0.031	56.5	15.9	0.0051	0.31	0.14	7.04	1.82	1.99	7.63	1.93	75.7	8.86	3.81	10.85
SUB113505_3	2.59	0.37	1.63	0.94	0.00996	51.7	17	0.017	1.42	0.099	6.45	1.07	0.88	7.27	2.94	74.3	7.52	1.95	8.4
SUB113505_75	0.96	0.19	0.88	0.48	0.00303	56.9	16.2	NA	NA	NA	NA	NA	NA	NA	1.55	NA	NA	NA	NA
SUB113506_0	1.23	0.43	0.18	0.42	0.00294	36.1	9.9	0.065	1.26	0.11	14.7	1.03	2.07	12.7	1.03	62.4	15.73	3.1	17.8
SUB113506_28	1.2	0.36	0.22	0.6	0.00863	36.2	9.92	0.045	0.89	0.1	13.3	1.84	2.11	12.2	1.18	64.4	15.14	3.95	17.25
SUB113506_3	1.06	0.34	0.18	0.36	0.00116	NA	NA	0.073	2.19	0.11	10.8	0.91	2.16	12.4	0.88	65.7	11.71	3.07	13.87
SUB113506_75	0.83	0.27	0.21	0.48	0.000617	42.3	8.7	NA	NA	NA	NA	NA	NA	NA	0.96	NA	NA	NA	NA
SUB113507_0	1.63	0.84	0.25	0.64	0.00597	NA	NA	0.15	1.23	0.74	25.2	3.6	3.7	17.1	1.73	40.9	28.8	7.3	32.5
SUB113507_28	1.84	1.13	0.21	0.57	0.00706	NA	NA	0.28	4.11	0.83	21.3	2.54	3.68	21	1.91	37.1	23.84	6.22	27.52
SUB113507_3	1.49	1.08	0.12	0.4	0.00328	NA	NA	0.21	3.37	0.85	18.7	4.41	5.35	22.7	1.6	36	23.11	9.76	28.46
SUB113507_75	1.13	0.61	0.19	0.53	0.00327	NA	NA	NA	NA	NA	NA	NA	NA	NA	1.33	NA	NA	NA	NA
SUB113508_0	1.84	0.37	0.11	0.26	0.013	42.2	8	0.061	0.25	0.06	14.7	4.34	0.96	3.68	0.74	70.3	19.04	5.3	20
SUB113508_28	1.82	0.25	0.14	0.27	0.012	47.2	7.56	0.05	0.62	0.071	8.52	2.35	0.72	5.59	0.66	76	10.87	3.07	11.59
SUB113508_3	1.79	0.24	0.12	0.26	0.00666	47	7.22	0.043	0.34	0.087	11	3.06	1.1	4.81	0.62	73.9	14.06	4.16	15.16
SUB113508_75	1.8	0.23	0.12	0.24	0.011	51.1	6.79	NA	NA	NA	NA	NA	NA	NA	0.59	NA	NA	NA	NA
SUB113509_0	5.41	2.16	0.22	0.64	0.012	23.6	10.7	0.028	0.53	0.22	5.5	1.36	1.3	24.6	3.02	58	6.86	2.66	8.16
SUB113509_28	5.24	1.88	0.14	0.31	0.00364	24	11.8	0.038	0.62	0.3	3.48	0.85	0.82	14.9	2.33	66.7	4.33	1.67	5.15
SUB113509_3	5.02	1.18	0.37	0.61	0.00361	38.2	8.2	0.094	1.5	0.26	8.85	1.3	0.85	15	2.16	61	10.15	2.15	11
SUB113509_75	4.52	1.12	0.38	0.71	0.019	38	8.27	NA	NA	NA	NA	NA	NA	NA	2.21	NA	NA	NA	NA
SUB113510_0	0.84	0.35	1.5	0.91	0.05	48	10.6	0.11	0.91	0.31	13.3	2.03	1.81	15.1	2.76	57.2	15.33	3.84	17.14
SUB113510_28	0.89	0.5	0.48	1.19	0.026	42.3	16.5	0.031	4.53	0.49	22	1.47	2.54	7.36	2.17	56.5	23.47	4.01	26.01
SUB113510_3	0.45	0.26	0.23	0.71	0.021	36.9	14.2	0.04	2.67	0.49	26.4	2.83	4.8	6.19	1.2	52.6	29.23	7.63	34.03
SUB113510_75	0.36	0.22	0.38	0.94	0.065	40.8	9.93	NA	NA	NA	NA	NA	NA	NA	1.54	NA	NA	NA	NA
SUB113511_0	NA	NA	NA	NA	NA	41.7	8.64	0.00735	0.3	0.15	11.9	1.93	1.29	12.9	NA	65.3	13.83	3.22	15.12
SUB113511_28	NA	NA	NA	NA	NA	41.5	7.19	0.00318	2.09	0.45	3.44	0.36	0.42	13.6	NA	71.1	3.8	0.78	4.22
SUB113511_3	NA	NA	NA	NA	NA	43.5	7.76	0.015	1.01	0.25	11.4	2.54	1.63	14.2	NA	61.9	13.94	4.17	15.57
SUB113511_75	NA	NA	NA	NA	NA	36.7	5.7	NA	NA	NA	NA	NA	NA	NA	NA	NA	NA	NA	NA
SUB113512_0	1.38	1.01	0.17	0.33	0.000784	33.4	9.92	0.11	0.71	0.36	19.8	2.83	2.13	5.56	1.51	62.3	22.63	4.96	24.76
SUB113512_28	1.15	0.89	0.38	0.57	0.011	40.2	9.7	0.097	0.52	0.27	15.3	2.06	1.7	4.47	1.84	67.8	17.36	3.76	19.06
SUB113512_3	1.5	0.87	0.2	0.37	0.00317	NA	NA	0.23	0.48	0.34	18.6	3.3	1.93	4.65	1.44	64.3	21.9	5.23	23.83
SUB113512_75	0.71	0.54	0.32	0.49	0.000751	29.6	12.4	NA	NA	NA	NA	NA	NA	NA	1.35	NA	NA	NA	NA
SUB113513_0	1.01	0.42	0.05	0.12	0.0016	56.2	9.93	0.15	2.5	0.37	29.5	0.9	1.87	13.9	0.59	45	30.4	2.77	32.27
SUB113513_28	0.48	0.12	1.71	0.68	0.045	55.4	10.1	0.072	2.67	0.37	27.4	0.83	1.47	9.68	2.51	50.9	28.23	2.3	29.7
SUB113513_3	0.44	0.17	0.8	0.67	0.062	50.6	11.3	0.13	2.23	0.41	24.2	0.87	2.05	12	1.64	53.6	25.07	2.92	27.12
SUB113513_75	1.02	0.33	0.62	0.44	0.021	39.5	8.65	NA	NA	NA	NA	NA	NA	NA	1.39	NA	NA	NA	NA
SUB113514_0	NA	NA	NA	NA	NA	29.8	18.4	0.21	0.97	0.32	12.2	1.68	3.6	7.58	NA	66.4	13.88	5.28	17.48
SUB113514_28	NA	NA	NA	NA	NA	33.5	18.2	0.11	0.41	0.28	10.4	2.44	2.78	8.73	NA	66	12.84	5.22	15.62
SUB113514_3	NA	NA	NA	NA	NA	NA	NA	0.069	0.46	0.29	9.83	1.45	2.04	8.98	NA	70.1	11.28	3.49	13.32
SUB113514_75	2.08	0.31	0.71	0.19	0.00156	24.9	19.8	NA	NA	NA	NA	NA	NA	NA	1.21	NA	NA	NA	NA
SUB113515_0	0.67	0.47	0.12	0.91	0.00398	27.3	6.6	NA	NA	NA	NA	NA	NA	NA	1.5	NA	NA	NA	NA
SUB113515_28	0.46	0.93	0.091	0.77	0.043	33	6.14	NA	NA	NA	NA	NA	NA	NA	1.791	NA	NA	NA	NA
SUB113515_3	0.31	0.21	0.29	0.85	0.017	NA	NA	NA	NA	NA	NA	NA	NA	NA	1.35	NA	NA	NA	NA
SUB113515_75	0.49	0.29	0.18	0.94	0.011	28.7	6.81	NA	NA	NA	NA	NA	NA	NA	1.41	NA	NA	NA	NA
SUB113516_0	1.2	0.93	0.18	0.88	0.01	NA	NA	NA	NA	NA	NA	NA	NA	NA	1.99	NA	NA	NA	NA
SUB113516_28	1.22	1.6	0.095	1.34	0.00539	NA	NA	NA	NA	NA	NA	NA	NA	NA	3.035	NA	NA	NA	NA
SUB113516_3	0.67	0.67	0.14	0.82	0.00937	NA	NA	NA	NA	NA	NA	NA	NA	NA	1.63	NA	NA	NA	NA
SUB113516_75	0.5	0.34	0.14	1.23	0.00356	NA	NA	NA	NA	NA	NA	NA	NA	NA	1.71	NA	NA	NA	NA
SUB113517_0	4.3	1.28	0.26	0.25	0.000803	48.4	7.29	0.052	1.67	0.4	7.92	1.1	3.41	7.45	1.79	70	9.02	4.51	12.43
SUB113517_28	4.86	1.18	0.22	0.24	0.00246	44.4	6.97	0.054	1.14	0.42	8.21	1.01	2.82	6.08	1.64	73.4	9.22	3.83	12.04
SUB113517_3	1.72	0.57	0.13	0.18	0.000734	53	7.61	0.042	1.22	0.52	9.92	1.49	4.52	8.29	0.88	69.2	11.41	6.01	15.93
SUB113517_75	4.02	0.81	0.18	0.17	0.00156	55.4	4.24	NA	NA	NA	NA	NA	NA	NA	1.16	NA	NA	NA	NA
SUB113518_0	NA	NA	NA	NA	NA	41.5	14.9	NA	NA	NA	NA	NA	NA	NA	NA	NA	NA	NA	NA
SUB113518_28	NA	NA	NA	NA	NA	37.9	16	NA	NA	NA	NA	NA	NA	NA	NA	NA	NA	NA	NA
SUB113518_75	0.85	0.22	0.082	0.19	0	40.3	14.5	NA	NA	NA	NA	NA	NA	NA	0.492	NA	NA	NA	NA
SUB113520_0	2.17	0.76	1.05	1	0.015	44.6	14.5	NA	NA	NA	NA	NA	NA	NA	2.81	NA	NA	NA	NA
SUB113520_28	1.12	0.45	0.67	1.02	0.019	48.7	15.5	NA	NA	NA	NA	NA	NA	NA	2.14	NA	NA	NA	NA
SUB113520_3	1.63	0.63	0.34	1	0.012	NA	NA	NA	NA	NA	NA	NA	NA	NA	1.97	NA	NA	NA	NA
SUB113520_75	1.55	0.49	0.75	0.77	0.015	43.9	13.9	NA	NA	NA	NA	NA	NA	NA	2.01	NA	NA	NA	NA
SUB113521_0	2.93	0.57	0.17	0.35	0.00392	37.9	2.98	0.14	0.5	0.068	14.2	2.95	1.4	18.4	1.09	54.9	17.15	4.35	18.55
SUB113521_28	3.15	0.76	0.12	0.42	0.00282	21.6	3.5	0.054	0.43	0.12	15.9	4.2	2.2	26.1	1.3	44.8	20.1	6.4	22.3
SUB113521_3	1.9	0.46	0.11	0.32	0.012	NA	NA	0.086	2.83	0.056	19.7	2.53	1.44	31.4	0.89	33.8	22.23	3.97	23.67
SUB113521_75	3.9	0.66	0.33	0.51	0.017	44.2	4.31	NA	NA	NA	NA	NA	NA	NA	1.5	NA	NA	NA	NA
SUB113522_0	2.06	0.43	0.16	0.36	0.00301	46.8	10	0.058	4.93	0.45	7.46	0.21	0.95	9.22	0.95	67.8	7.67	1.16	8.62
SUB113522_28	1.77	0.4	0.19	0.38	0.00128	51.4	9.86	0.35	4.77	0.24	22.6	0.69	1.94	4.9	0.97	53.2	23.29	2.63	25.23
SUB113522_3	2.43	0.59	0.2	0.46	0.00592	NA	NA	0.33	2.78	0.27	30.3	3.58	3.5	5.72	1.25	46	33.88	7.08	37.38
SUB113522_75	3.88	1.25	0.088	0.11	0.00184	46.8	6.85	NA	NA	NA	NA	NA	NA	NA	1.448	NA	NA	NA	NA
SUB113523_0	1.25	0.76	0.085	0.43	0.0047	43.5	4.65	0.045	0.2	0.31	8.39	2.77	1.75	15.1	1.275	66.6	11.16	4.52	12.91
SUB113523_28	1.21	2.08	0.026	0.2	0.00374	41.2	5.4	0.088	0.78	0.5	14.9	2.33	1.14	13.2	2.306	61.8	17.23	3.47	18.37
SUB113523_3	2.1	1.21	0.15	0.48	0.00524	NA	NA	0.052	0.25	0.25	8.69	1.57	1.14	12.6	1.84	69.1	10.26	2.71	11.4
SUB113523_75	0.52	0.52	0.11	0.53	0.00729	49	6.69	NA	NA	NA	NA	NA	NA	NA	1.16	NA	NA	NA	NA
SUB113524_0	0.54	0.45	1.23	2.04	0.014	33.4	20.1	0.041	1.03	0.37	18.6	1.06	0.78	8.18	3.72	61.8	19.66	1.84	20.44
SUB113524_28	1.03	0.62	0.42	1.33	0.0074	37.1	23.3	0.039	1.55	0.53	22.1	1.35	0.58	6.69	2.37	57.4	23.45	1.93	24.03
SUB113524_3	0.48	0.49	0.91	2.41	0.017	34	16.7	0.055	0.7	0.4	15.1	1.7	0.57	8.97	3.81	64.3	16.8	2.27	17.37
SUB113524_75	0.7	0.52	1.4	2.62	0.017	40.7	20.3	NA	NA	NA	NA	NA	NA	NA	4.54	NA	NA	NA	NA
SUB113525_0	1.66	0.91	0.058	0.38	0.000748	NA	NA	0.11	1.59	0.28	16.6	1.34	1.5	21.2	1.348	50	17.94	2.84	19.44
SUB113525_28	1.7	1.04	0.065	0.56	0.00414	NA	NA	0.092	1.71	0.29	15.8	2.84	3.33	23.1	1.665	45.9	18.64	6.17	21.97
SUB113525_3	0.98	0.67	0.035	0.42	0.000706	NA	NA	0.077	1.18	0.35	11.5	2.9	3.02	25	1.125	50.5	14.4	5.92	17.42
SUB113525_75	1.69	1.04	0.11	0.63	0.00274	NA	NA	NA	NA	NA	NA	NA	NA	NA	1.78	NA	NA	NA	NA
SUB113526_0	0.81	0.44	0.29	0.78	0.0021	34.5	31.5	0.0072	2.12	0.42	12.1	1	0.67	5.79	1.51	71.8	13.1	1.67	13.77
SUB113526_28	0.31	0.26	0.023	0.19	0.00192	36.4	35.3	0.00455	0.89	0.36	5.13	1.32	1.59	5.39	0.473	79.5	6.45	2.91	8.04
SUB113526_3	0.76	0.19	0.54	0.66	0.00391	38.7	32.7	0.015	0.47	0.43	8.79	1.49	1.85	5.68	1.39	77.3	10.28	3.34	12.13
SUB113526_75	1.13	0.14	0.63	0.45	0.00306	39.7	28.3	NA	NA	NA	NA	NA	NA	NA	1.22	NA	NA	NA	NA
SUB113527_0	1.16	1.59	1.34	1.08	0.027	31.8	15.3	0.4	1.85	0.33	23.6	1.52	3.06	15.7	4.01	42.1	25.12	4.58	28.18
SUB113527_28	1.53	1.58	1.43	1.1	0.011	27.8	15.7	0.14	0.94	0.22	25.1	3.32	3.08	15.6	4.11	40.3	28.42	6.4	31.5
SUB113527_3	1.55	2.08	0.92	1.34	0.013	27.7	15.5	0.74	4.34	0.17	15.2	1.75	1.21	14.8	4.34	47	16.95	2.96	18.16
SUB113527_75	1.86	1.87	1.12	0.9	0.00665	29.9	15.7	NA	NA	NA	NA	NA	NA	NA	3.89	NA	NA	NA	NA
SUB113528_0	0.46	0.74	1.07	1.5	0.033	30.1	23.5	0.035	0.39	0.18	12.6	2.22	2.33	23.1	3.31	51.1	14.82	4.55	17.15
SUB113528_28	0.46	0.29	0.3	0.57	0.00972	33.5	25.6	0.093	0.99	0.27	10.2	1.21	1.75	14.6	1.16	64.6	11.41	2.96	13.16
SUB113528_3	0.29	0.12	0.51	0.88	0.076	40.8	24	0.021	1.32	0.27	16.4	1.87	1.97	12	1.51	61	18.27	3.84	20.24
SUB113528_75	0.49	0.13	0.59	0.73	0.052	39.7	24.9	NA	NA	NA	NA	NA	NA	NA	1.45	NA	NA	NA	NA
SUB113529_0	0.98	0.42	0.15	0.38	0.011	36.2	0.71	0.051	1.49	0.23	13.6	1.55	1.35	19.4	0.95	54	15.15	2.9	16.5
SUB113529_28	2.67	1.57	0.16	0.23	0.00904	37.5	2.03	0.12	1.94	0.17	22.6	2.27	2.54	17.1	1.96	45.1	24.87	4.81	27.41
SUB113529_3	1.36	0.41	0.25	0.35	0.01	34	2.5	0.054	1.68	0.39	23.1	2.11	1.91	16.5	1.01	48.3	25.21	4.02	27.12
SUB113529_75	1.97	0.57	0.34	0.47	0.00422	37.7	2.5	NA	NA	NA	NA	NA	NA	NA	1.38	NA	NA	NA	NA
SUB113530_0	0.73	0.72	0.35	0.98	0.037	41.6	16.2	NA	NA	NA	NA	NA	NA	NA	2.05	NA	NA	NA	NA
SUB113530_28	0.62	0.72	0.37	1.07	0.011	43.9	14.9	NA	NA	NA	NA	NA	NA	NA	2.16	NA	NA	NA	NA
SUB113530_3	1.15	1.11	0.23	0.88	0.00908	NA	NA	NA	NA	NA	NA	NA	NA	NA	2.22	NA	NA	NA	NA
SUB113530_75	0.76	0.99	0.2	1.09	0.017	43.6	11.8	NA	NA	NA	NA	NA	NA	NA	2.28	NA	NA	NA	NA
SUB113531_0	0.95	0.65	0.072	0.5	0.00853	28.3	13.8	0.038	1.77	0.26	17.1	1.97	1.97	4.48	1.222	68.1	19.07	3.94	21.04
SUB113531_28	0.9	0.52	0.049	0.47	0.00351	36.4	14.3	0.014	1.37	0.14	15.4	2.01	2.06	4.97	1.039	70.7	17.41	4.07	19.47
SUB113531_3	0.61	0.94	0.015	0.17	0.000563	NA	NA	0.011	5.6	0.19	11.2	1.27	0.54	5.9	1.125	70.4	12.47	1.81	13.01
SUB113531_75	0.81	0.68	0.049	0.33	0.00479	20.9	9.73	NA	NA	NA	NA	NA	NA	NA	1.059	NA	NA	NA	NA
SUB113532_0	0.34	5.98	0.026	0.99	0.00513	36.7	18.3	0.01	3.41	0.17	3.66	0.54	1.56	18.3	6.996	58.5	4.2	2.1	5.76
SUB113532_28	0.61	5.77	0.15	1.51	0.00352	29.1	17.7	0.033	1.73	0.1	14.6	3.25	1.95	17.8	7.43	49.4	17.85	5.2	19.8
SUB113532_3	0.4	3.35	0.77	3.69	0.031	41.5	14.2	0.015	0.58	0.052	6.95	3.19	1.42	11.8	7.81	63.5	10.14	4.61	11.56
SUB113532_75	0.4	2.92	0.54	3.33	0.028	40	15.8	NA	NA	NA	NA	NA	NA	NA	6.79	NA	NA	NA	NA
SUB113533_0	0.27	0.14	0.11	0.14	0.00122	33.9	12.7	NA	NA	NA	NA	NA	NA	NA	0.39	NA	NA	NA	NA
SUB113533_28	0.29	0.17	0.12	0.17	0.000632	38.4	10.2	NA	NA	NA	NA	NA	NA	NA	0.46	NA	NA	NA	NA
SUB113533_3	0.54	0.13	0.12	0.15	0.0018	NA	NA	NA	NA	NA	NA	NA	NA	NA	0.4	NA	NA	NA	NA
SUB113533_75	0.15	0.11	0.088	0.13	0	32.1	10.8	NA	NA	NA	NA	NA	NA	NA	0.328	NA	NA	NA	NA
SUB113534_0	1.43	0.79	0.058	0.46	0.00337	NA	NA	0.17	0.99	0.48	11.7	3.87	4.3	16.1	1.308	56.3	15.57	8.17	19.87
SUB113534_28	1.38	0.61	0.069	0.31	0.00812	27	4.36	0.071	0.85	0.52	11.2	4.28	5.53	16.2	0.989	55.6	15.48	9.81	21.01
SUB113534_3	1.19	0.59	0.057	0.35	0.00238	NA	NA	0.095	1.53	0.39	15.3	2.64	3.91	14.4	0.997	56.3	17.94	6.55	21.85
SUB113534_75	1	0.5	0.053	0.33	0.016	30.6	5.85	NA	NA	NA	NA	NA	NA	NA	0.883	NA	NA	NA	NA
SUB113535_0	0.49	0.34	0.44	1.04	0.00754	41.3	30.8	0.083	1.43	0.33	14	3.77	1.49	4.25	1.82	69.7	17.77	5.26	19.26
SUB113535_28	0.26	0.21	0.37	0.77	0.01	40.6	28.6	0.086	0.95	0.38	15.3	3.28	1.96	4.26	1.35	70.4	18.58	5.24	20.54
SUB113535_3	0.52	0.44	0.42	0.88	0.011	42.5	26.3	0.11	0.81	0.22	13.2	2.4	1.46	3.98	1.74	73.5	15.6	3.86	17.06
SUB113535_75	0.56	0.32	0.63	0.92	0.00666	47.7	23.9	NA	NA	NA	NA	NA	NA	NA	1.87	NA	NA	NA	NA
SUB113536_0	0.84	0.5	0.22	0.59	0.00216	NA	NA	0.00943	1.24	0.19	8.07	1.18	3.98	19.4	1.31	62.1	9.25	5.16	13.23
SUB113536_28	0.58	3.54	0.00943	0.34	0.00314	NA	NA	0.029	0.89	0.4	15.3	2.89	3.09	20.9	3.88943	48.2	18.19	5.98	21.28
SUB113536_3	1.77	1.02	0.4	1.28	0.00389	NA	NA	0.048	0.68	0.48	21.1	3.9	4.39	20.8	2.7	41.4	25	8.29	29.39
SUB113536_75	1.69	0.84	0.24	0.97	0.00704	NA	NA	NA	NA	NA	NA	NA	NA	NA	2.05	NA	NA	NA	NA
SUB113537_0	0.88	0.26	1.77	1.52	0.043	52	11.4	0.1	1.46	0.15	4.41	0.34	1.09	11.5	3.55	74.8	4.75	1.43	5.84
SUB113537_28	0.91	0.63	0.65	1.5	0.053	46.3	12.8	0.019	1.54	0.13	8.64	1.1	0.92	13.4	2.78	67.7	9.74	2.02	10.66
SUB113537_3	0.78	0.37	2.35	1.79	0.08	41.2	9.73	0.08	1.11	0.078	15.4	2.13	1.32	8.91	4.51	63.1	17.53	3.45	18.85
SUB113537_75	1.11	0.45	1.92	1.93	0.051	49.9	11.2	NA	NA	NA	NA	NA	NA	NA	4.3	NA	NA	NA	NA
SUB113538_0	1.08	0.54	0.59	0.58	0.016	46.6	9.44	NA	NA	NA	NA	NA	NA	NA	1.71	NA	NA	NA	NA
SUB113538_28	0.79	0.33	0.65	0.63	0.047	44.5	9.02	NA	NA	NA	NA	NA	NA	NA	1.61	NA	NA	NA	NA
SUB113538_3	1.55	0.55	0.34	0.56	0.011	NA	NA	NA	NA	NA	NA	NA	NA	NA	1.45	NA	NA	NA	NA
SUB113538_75	0.86	0.34	0.63	0.43	0.017	43.8	9.8	NA	NA	NA	NA	NA	NA	NA	1.4	NA	NA	NA	NA
SUB113539_0	1.01	0.4	0.46	0.75	0.014	26.6	14.6	NA	NA	NA	NA	NA	NA	NA	1.61	NA	NA	NA	NA
SUB113539_28	1.3	0.46	0.48	0.88	0.012	30.9	14.6	NA	NA	NA	NA	NA	NA	NA	1.82	NA	NA	NA	NA
SUB113539_3	1.69	0.57	0.3	0.74	0.00741	NA	NA	NA	NA	NA	NA	NA	NA	NA	1.61	NA	NA	NA	NA
SUB113539_75	1.14	0.66	0.15	0.48	0.00315	32.6	14.7	NA	NA	NA	NA	NA	NA	NA	1.29	NA	NA	NA	NA
SUB113540_0	0.91	0.62	0.37	0.57	0.015	55.2	12.2	0.18	1.5	0.24	10.6	0.61	0.94	6.95	1.56	72.9	11.21	1.55	12.15
SUB113540_28	0.48	0.61	0.064	0.26	0.0042	47.7	18	0.062	2.05	0.2	9.31	0.49	1.01	9.91	0.934	73.6	9.8	1.5	10.81
SUB113540_3	0.7	0.38	0.24	0.6	0.014	NA	NA	0.084	1.31	0.22	9.53	1.07	2.7	10.4	1.22	71.1	10.6	3.77	13.3
SUB113540_75	0.51	0.31	0.28	0.44	0.02	49.4	16.9	NA	NA	NA	NA	NA	NA	NA	1.03	NA	NA	NA	NA
SUB113541_0	0.79	1.94	0.2	1.22	0.0029	28.4	13.8	0.035	3.32	0.31	9.11	0.22	0.68	6.14	3.36	75.3	9.33	0.9	10.01
SUB113541_28	0.51	1.23	0.23	1.19	0.000634	39.7	11.5	0.078	0.72	0.26	11.5	1.93	1.26	7.99	2.65	70.1	13.43	3.19	14.69
SUB113541_3	0.54	0.67	0.38	1.27	0.00113	NA	NA	0.14	2.26	0.28	11.8	0.87	0.85	6.89	2.32	69.3	12.67	1.72	13.52
SUB113541_75	0.4	0.58	0.24	0.98	0.00187	36.4	10.5	NA	NA	NA	NA	NA	NA	NA	1.8	NA	NA	NA	NA
SUB113542_0	1.59	0.58	0.49	0.28	0.00926	27.9	6.27	0.037	0.77	0.61	29.1	2.03	1.64	14.5	1.35	42.5	31.13	3.67	32.77
SUB113542_28	1.1	0.46	0.54	0.22	0.015	25.2	5.16	0.037	1.07	0.6	31.7	2.71	2.65	14.5	1.22	40.3	34.41	5.36	37.06
SUB113542_3	1.08	0.48	0.22	0.62	0.00875	27.7	7.06	0.08	0.64	0.28	15.8	3.54	3.03	19.7	1.32	48.5	19.34	6.57	22.37
SUB113542_75	0.95	0.59	0.16	0.1	0	19.1	5.51	NA	NA	NA	NA	NA	NA	NA	0.85	NA	NA	NA	NA
SUB113543_0	2.61	1.19	0.41	1.13	0.0088	NA	NA	0.044	2.44	0.86	24.4	1.78	2.55	16	2.73	37.8	26.18	4.33	28.73
SUB113543_28	4.24	1.1	0.71	1.06	0.011	NA	NA	0.049	1.14	0.82	25.9	2.54	3.47	17.9	2.87	33.8	28.44	6.01	31.91
SUB113543_3	2.2	0.78	0.33	0.97	0.00381	NA	NA	0.028	4.78	0.79	24.2	1.51	2.43	16	2.08	36.1	25.71	3.94	28.14
SUB113543_75	3.05	1	0.61	1	0.00501	NA	NA	NA	NA	NA	NA	NA	NA	NA	2.61	NA	NA	NA	NA
SUB113544_0	0.89	0.97	0.098	0.48	0.00965	35.4	2.64	NA	NA	NA	NA	NA	NA	NA	1.548	NA	NA	NA	NA
SUB113544_28	0.84	0.63	0.11	0.51	0.016	42.2	3.18	NA	NA	NA	NA	NA	NA	NA	1.25	NA	NA	NA	NA
SUB113544_3	1.44	0.76	0.21	0.49	0.0072	NA	NA	NA	NA	NA	NA	NA	NA	NA	1.46	NA	NA	NA	NA
SUB113544_75	1.63	0.78	0.22	0.52	0.00968	31.1	3.47	NA	NA	NA	NA	NA	NA	NA	1.52	NA	NA	NA	NA
SUB113545_0	0.98	1.79	0.091	0.54	0.000991	48.1	10.9	0.035	3.48	0.12	5.55	0.56	0.84	23.1	2.421	51.1	6.11	1.4	6.95
SUB113545_28	0.99	0.56	0.61	0.8	0.0058	41.4	8.44	0.049	1.61	0.23	7.21	0.5	1.79	23.5	1.97	53.7	7.71	2.29	9.5
SUB113545_3	0.85	0.28	1.02	0.81	0.00479	36.7	8.84	0.058	1.93	0.1	6.73	0.64	1.51	22.9	2.11	54	7.37	2.15	8.88
SUB113545_75	1.38	0.37	0.71	0.92	0.00748	47.4	8.74	NA	NA	NA	NA	NA	NA	NA	2	NA	NA	NA	NA
SUB113546_0	0.6	0.62	0.27	1	0.00263	37.1	14.6	NA	NA	NA	NA	NA	NA	NA	1.89	NA	NA	NA	NA
SUB113546_28	0.49	0.38	0.16	0.92	0.00767	38.3	13.1	NA	NA	NA	NA	NA	NA	NA	1.46	NA	NA	NA	NA
SUB113546_3	0.65	1.05	0.071	0.74	0.00184	NA	NA	NA	NA	NA	NA	NA	NA	NA	1.861	NA	NA	NA	NA
SUB113546_75	0.53	0.46	0.3	0.82	0.00394	40.6	7.97	NA	NA	NA	NA	NA	NA	NA	1.58	NA	NA	NA	NA
SUB113547_0	NA	NA	NA	NA	NA	29.3	15.7	NA	NA	NA	NA	NA	NA	NA	NA	NA	NA	NA	NA
SUB113547_28	NA	NA	NA	NA	NA	32.6	14.8	NA	NA	NA	NA	NA	NA	NA	NA	NA	NA	NA	NA
SUB113547_75	1.08	0.43	0.42	0.53	0.00559	37.4	18.4	NA	NA	NA	NA	NA	NA	NA	1.38	NA	NA	NA	NA
SUB113548_0	NA	NA	NA	NA	NA	NA	NA	0.05	0.67	0.13	9.49	1.26	0.8	7.2	NA	71.1	10.75	2.06	11.55
SUB113548_28	NA	NA	NA	NA	NA	NA	NA	0.015	1.3	0.13	12.6	2.4	0.88	10.4	NA	61.5	15	3.28	15.88
SUB113548_3	NA	NA	NA	NA	NA	NA	NA	0.041	1.38	0.13	10.7	1.46	0.77	8.41	NA	68.6	12.16	2.23	12.93
SUB113548_75	0.86	0.33	0.44	0.34	0.00074	60.9	3.72	NA	NA	NA	NA	NA	NA	NA	1.11	NA	NA	NA	NA
SUB113549_0	0.47	0.42	0.05	0.28	0.000754	30.2	12.1	0.08	1.06	0.26	17	1.56	3.1	6.38	0.75	67.4	18.56	4.66	21.66
SUB113549_28	0.44	0.5	0.038	0.3	0.0015	27.7	11.3	0.074	1.52	0.35	15.4	1.17	2.26	7.02	0.838	69.3	16.57	3.43	18.83
SUB113549_3	0.4	0.39	0.034	0.26	0.0016	NA	NA	0.08	1.3	0.24	18.5	1.7	2.44	5.37	0.684	66.9	20.2	4.14	22.64
SUB113549_75	0.46	0.39	0.037	0.27	0	31.8	11.3	NA	NA	NA	NA	NA	NA	NA	0.697	NA	NA	NA	NA
SUB113550_0	1.89	0.71	0.57	1.5	0.00627	41.3	7.92	NA	NA	NA	NA	NA	NA	NA	2.78	NA	NA	NA	NA
SUB113550_28	1.63	0.97	0.5	1.58	0.011	29.7	6.98	NA	NA	NA	NA	NA	NA	NA	3.05	NA	NA	NA	NA
SUB113550_3	2.43	0.78	0.82	0.53	0.00699	NA	NA	NA	NA	NA	NA	NA	NA	NA	2.13	NA	NA	NA	NA
SUB113550_75	2.19	0.77	0.48	1.31	0.011	35.2	8.78	NA	NA	NA	NA	NA	NA	NA	2.56	NA	NA	NA	NA
SUB113551_0	1.99	0.8	0.33	0.41	0.00563	59.8	10.4	0.05	1.73	0.19	5.71	0.72	0.99	5.76	1.54	74.7	6.43	1.71	7.42
SUB113551_28	NA	NA	NA	NA	NA	62.9	8.08	0.06	0.77	0.17	8.1	1.38	1.66	6.19	NA	72.1	9.48	3.04	11.14
SUB113551_3	NA	NA	NA	NA	NA	63.9	11.3	0.031	2.5	0.18	6.81	0.21	0.52	4.95	NA	76.7	7.02	0.73	7.54
SUB113551_75	NA	NA	NA	NA	NA	64.4	7.69	NA	NA	NA	NA	NA	NA	NA	NA	NA	NA	NA	NA
SUB113552_0	0.53	0.27	0.27	0.28	0.00183	35.3	12.8	NA	NA	NA	NA	NA	NA	NA	0.82	NA	NA	NA	NA
SUB113552_28	0.82	0.76	0.29	0.28	0.0024	44.2	11.8	NA	NA	NA	NA	NA	NA	NA	1.33	NA	NA	NA	NA
SUB113552_3	0.61	0.35	0.26	0.26	0	NA	NA	NA	NA	NA	NA	NA	NA	NA	0.87	NA	NA	NA	NA
SUB113552_75	0.59	0.32	0.28	0.32	0	44.3	10.6	NA	NA	NA	NA	NA	NA	NA	0.92	NA	NA	NA	NA
SUB113553_0	2.08	1	0.11	0.57	0.0046	46.8	4.22	0.021	1.8	0.16	7.72	1.95	0.57	14.5	1.68	65.6	9.67	2.52	10.24
SUB113553_28	1.91	0.8	0.18	0.7	0.0084	48.3	3.9	0.024	1.86	0.11	9.78	1.82	0.6	20.2	1.68	59.1	11.6	2.42	12.2
SUB113553_3	2.12	0.73	0.19	0.81	0.0062	NA	NA	0.026	0.76	0.069	14.6	2.54	0.85	12.7	1.73	62.2	17.14	3.39	17.99
SUB113553_75	2.24	0.65	0.26	0.74	0.00381	47.5	4.2	NA	NA	NA	NA	NA	NA	NA	1.65	NA	NA	NA	NA
SUB113554_0	1.63	0.67	0.3	0.7	0.01	45.9	2.88	NA	NA	NA	NA	NA	NA	NA	1.67	NA	NA	NA	NA
SUB113554_28	1	0.44	0.19	0.6	0.008	69.2	7.62	NA	NA	NA	NA	NA	NA	NA	1.23	NA	NA	NA	NA
SUB113554_3	0.44	1.15	0.00316	0.13	0.0021	NA	NA	NA	NA	NA	NA	NA	NA	NA	1.28316	NA	NA	NA	NA
SUB113554_75	1.08	0.51	0.26	0.62	0.00606	37.4	3.57	NA	NA	NA	NA	NA	NA	NA	1.39	NA	NA	NA	NA
SUB113555_0	0.41	1.25	0.078	0.8	0.00794	52.7	9.19	0.00678	2.08	0.096	11.4	0.53	0.74	13.1	2.128	66.8	11.93	1.27	12.67
SUB113555_28	0.45	0.21	0.62	1.16	0.054	40.4	9.63	0.13	1.3	0.35	24.5	2.96	1.62	23.7	1.99	40.2	27.46	4.58	29.08
SUB113555_3	0.37	0.23	0.66	1.31	0.059	44.9	9.37	0.029	1.19	0.32	16	3.05	2.25	23.4	2.2	48.7	19.05	5.3	21.3
SUB113555_75	0.54	0.21	0.78	1.11	0.066	44.3	9.71	NA	NA	NA	NA	NA	NA	NA	2.1	NA	NA	NA	NA
SUB113556_0	3.25	0.85	0.14	0.45	0.0066	43.7	6.28	0.25	2.4	0.38	15.9	0.81	1.92	16.5	1.44	55.2	16.71	2.73	18.63
SUB113556_28	3.42	0.82	0.18	0.48	0.0065	46.4	5.82	0.15	3.02	0.41	13	1.02	1.09	10.8	1.48	62.2	14.02	2.11	15.11
SUB113556_3	2.18	0.64	0.16	0.44	0.00755	NA	NA	0.091	3.6	0.28	10.8	0.6	0.81	15.7	1.24	61.3	11.4	1.41	12.21
SUB113556_75	3.71	0.78	0.14	0.4	0.00521	48.5	6.82	NA	NA	NA	NA	NA	NA	NA	1.32	NA	NA	NA	NA
SUB113557_0	0.69	0.24	0.49	0.67	0.023	45.6	6.15	0.055	1.33	0.43	21.8	2.14	4.22	17.8	1.4	47.5	23.94	6.36	28.16
SUB113557_28	1.63	0.55	0.29	0.69	0.00737	43.9	7.04	0.066	0.93	0.25	17.4	2.88	3.23	20.1	1.53	50.2	20.28	6.11	23.51
SUB113557_3	1.02	0.42	0.43	0.71	0.011	NA	NA	0.035	1.35	0.41	16	2.35	5.45	22	1.56	47.9	18.35	7.8	23.8
SUB113557_75	0.92	0.32	0.33	0.57	0.012	47.8	7.14	NA	NA	NA	NA	NA	NA	NA	1.22	NA	NA	NA	NA
SUB113558_0	0.51	0.21	1.56	0.87	0.023	56.8	11.5	0.057	0.32	0.13	7.13	1.44	0.9	9.9	2.64	72.8	8.57	2.34	9.47
SUB113558_28	0.5	0.34	1.31	1.09	0.02	51.5	13.2	0.012	2.47	0.16	9.65	1.08	0.83	13.3	2.74	65	10.73	1.91	11.56
SUB113558_3	0.75	0.41	1.11	1.25	0.021	52.4	11.8	0.04	1.02	0.38	8.68	1.63	1.7	14.2	2.77	66.2	10.31	3.33	12.01
SUB113558_75	0.55	0.17	1.65	0.84	0.017	54.9	13.3	NA	NA	NA	NA	NA	NA	NA	2.66	NA	NA	NA	NA
SUB113559_0	0.25	0.51	0.28	2.25	0.075	33.7	8.88	0.012	1.54	0.12	18.5	3.85	3.26	15.4	3.04	49	22.35	7.11	25.61
SUB113559_28	0.48	0.39	0.66	2.81	0.052	38.2	8.35	0.034	0.98	0.092	22	4.26	3.18	13.8	3.86	47.8	26.26	7.44	29.44
SUB113559_3	0.34	0.37	0.56	2.24	0.055	39.3	8.73	0.02	2.64	0.18	22.5	2.57	2.33	10.6	3.17	50.7	25.07	4.9	27.4
SUB113559_75	0.54	0.34	0.72	2.42	0.06	46.5	8.94	NA	NA	NA	NA	NA	NA	NA	3.48	NA	NA	NA	NA
SUB113560_0	1.41	0.41	0.2	0.26	0.00359	26.8	8.05	0.075	1.12	0.34	17.6	2.05	2.23	9.04	0.87	61	19.65	4.28	21.88
SUB113560_28	1.11	0.32	0.17	0.21	0.00279	28.3	9.46	0.094	1.06	0.34	16.4	2.15	2.21	11.5	0.7	59.6	18.55	4.36	20.76
SUB113560_3	0.96	0.33	0.12	0.19	0.00703	25.3	7.7	0.039	2.11	0.34	13.7	1.91	1.78	9.97	0.64	63.5	15.61	3.69	17.39
SUB113560_75	1.08	0.35	0.13	0.19	0.00591	32	7.61	NA	NA	NA	NA	NA	NA	NA	0.67	NA	NA	NA	NA
SUB113561_0	NA	NA	NA	NA	NA	NA	NA	0.024	0.99	0.15	11.5	2.32	1.48	21	NA	52.5	13.82	3.8	15.3
SUB113561_28	NA	NA	NA	NA	NA	28.6	2.95	0.06	1.6	0.21	22.5	4.32	2.19	18.4	NA	44.8	26.82	6.51	29.01
SUB113561_3	NA	NA	NA	NA	NA	NA	NA	0.017	1.65	0.13	8.96	1.05	0.22	12.7	NA	66.7	10.01	1.27	10.23
SUB113561_75	NA	NA	NA	NA	NA	34.7	3.3	NA	NA	NA	NA	NA	NA	NA	NA	NA	NA	NA	NA
SUB113562_0	0.57	0.93	0.27	1.54	0.033	30.9	13.2	0.062	1.36	0.6	19.8	1.93	2.68	16.6	2.74	52.3	21.73	4.61	24.41
SUB113562_28	0.78	0.66	0.43	1.72	0.016	30.8	15.3	0.085	0.91	1.02	23.9	2.98	4.16	14.7	2.81	47.3	26.88	7.14	31.04
SUB113562_3	0.41	0.46	0.33	1.01	0.062	NA	NA	0.24	0.48	0.84	17.3	3.24	3.39	18.1	1.8	51.2	20.54	6.63	23.93
SUB113562_75	0.44	0.42	0.21	1.19	0.015	31.3	13.7	NA	NA	NA	NA	NA	NA	NA	1.82	NA	NA	NA	NA
SUB113563_0	1.52	0.55	0.4	0.81	0.00436	NA	NA	0.017	1.89	0.38	13.2	1.77	1.47	5.5	1.76	70.5	14.97	3.24	16.44
SUB113563_28	1.33	0.45	0.4	0.7	0.00275	NA	NA	0.031	2.5	0.49	16.2	1.38	1.51	7.76	1.55	64.6	17.58	2.89	19.09
SUB113563_3	1	0.33	0.34	0.59	0.00273	NA	NA	0.045	2.37	0.38	15.5	2.1	2.58	6.59	1.26	65.8	17.6	4.68	20.18
SUB113563_75	0.9	0.39	0.25	0.59	0.00515	NA	NA	NA	NA	NA	NA	NA	NA	NA	1.23	NA	NA	NA	NA
SUB113564_0	1.53	0.44	0.27	0.42	0.00376	37.3	8.57	0.13	1.93	0.23	14.6	1.08	1.48	9.38	1.13	63.1	15.68	2.56	17.16
SUB113564_28	1.38	0.4	0.19	0.41	0.00215	30.8	13.9	0.1	1.02	0.49	14.9	1.11	2.02	11	1	64.4	16.01	3.13	18.03
SUB113564_3	0.9	0.39	0.12	0.31	0.00271	NA	NA	0.13	1.37	0.55	15.3	1.78	3.39	10.8	0.82	61.2	17.08	5.17	20.47
SUB113564_75	1.28	0.46	0.13	0.34	0.00325	33.4	15.8	NA	NA	NA	NA	NA	NA	NA	0.93	NA	NA	NA	NA
SUB113565_0	2.96	1.49	0.17	0.76	0.00781	NA	NA	NA	NA	NA	NA	NA	NA	NA	2.42	NA	NA	NA	NA
SUB113565_28	2.06	1.09	0.19	0.66	0.00451	NA	NA	NA	NA	NA	NA	NA	NA	NA	1.94	NA	NA	NA	NA
SUB113565_3	2.06	1.08	0.16	0.57	0.00877	NA	NA	NA	NA	NA	NA	NA	NA	NA	1.81	NA	NA	NA	NA
SUB113565_75	2.82	1.42	0.24	0.74	0.011	NA	NA	NA	NA	NA	NA	NA	NA	NA	2.4	NA	NA	NA	NA
SUB113566_0	1.29	0.29	2.2	0.84	0.000917	53	12.9	0.036	2.88	0.096	16.3	0.85	0.64	10.4	3.33	60.4	17.15	1.49	17.79
SUB113566_28	1.36	0.47	1.61	0.72	0.00387	54	13.3	0.028	1.87	0.14	11.6	0.66	0.44	13.2	2.8	64.3	12.26	1.1	12.7
SUB113566_3	1.6	0.3	1.58	0.76	0.003	50.1	13	0.084	0.93	0.11	15.7	1.92	2.46	13.9	2.64	58	17.62	4.38	20.08
SUB113566_75	2.2	0.36	1.7	0.75	0.00794	51.4	11.8	NA	NA	NA	NA	NA	NA	NA	2.81	NA	NA	NA	NA
SUB113567_0	2.65	0.3	1.42	0.65	0.032	50.2	7.79	0.17	1.05	0.44	16.8	2.22	2.07	10.4	2.37	58	19.02	4.29	21.09
SUB113567_28	1.61	0.35	0.65	0.67	0.00542	42.1	5.92	0.094	2.4	0.66	19.4	2.65	2.99	16.6	1.67	48.2	22.05	5.64	25.04
SUB113567_3	4.22	0.87	0.62	0.61	0.00453	40.3	5.95	0.062	3.56	0.42	16.8	1.53	0.84	12.9	2.1	53.9	18.33	2.37	19.17
SUB113567_75	2.13	0.55	0.96	0.75	0.013	48.9	6.96	NA	NA	NA	NA	NA	NA	NA	2.26	NA	NA	NA	NA
SUB113568_0	NA	NA	NA	NA	NA	NA	NA	0.11	2.17	0.58	22.9	3.21	3.7	15.4	NA	44.9	26.11	6.91	29.81
SUB113568_28	1.73	0.37	0.35	0.25	0.00224	36.3	11.9	0.27	2	0.43	25.4	2.41	2.38	13.7	0.97	46.3	27.81	4.79	30.19
SUB113568_3	NA	NA	NA	NA	NA	NA	NA	0.14	2.67	0.36	16.5	1.25	2.15	20.8	NA	49	17.75	3.4	19.9
SUB113568_75	0.95	0.7	0.21	0.17	0.024	24	8.65	NA	NA	NA	NA	NA	NA	NA	1.08	NA	NA	NA	NA
SUB113569_0	3.71	1.18	0.1	0.21	0.000704	47	2.63	NA	NA	NA	NA	NA	NA	NA	1.49	NA	NA	NA	NA
SUB113569_28	2.64	0.81	0.051	0.15	0.0029	39.9	3.99	NA	NA	NA	NA	NA	NA	NA	1.011	NA	NA	NA	NA
SUB113569_3	1.85	0.55	0.058	0.19	0.0014	40.4	4.36	NA	NA	NA	NA	NA	NA	NA	0.798	NA	NA	NA	NA
SUB113569_75	2.7	0.68	0.031	0.19	0.00496	35.7	5.47	NA	NA	NA	NA	NA	NA	NA	0.901	NA	NA	NA	NA
SUB113570_0	0.46	0.36	0.3	0.93	0.017	43.9	18.3	NA	NA	NA	NA	NA	NA	NA	1.59	NA	NA	NA	NA
SUB113570_28	0.4	0.68	0.13	0.68	0.00948	42	20.3	NA	NA	NA	NA	NA	NA	NA	1.49	NA	NA	NA	NA
SUB113570_3	0.38	0.38	0.16	0.92	0.00638	NA	NA	NA	NA	NA	NA	NA	NA	NA	1.46	NA	NA	NA	NA
SUB113570_75	0.42	0.29	0.31	0.88	0.033	41.9	17.3	NA	NA	NA	NA	NA	NA	NA	1.48	NA	NA	NA	NA
SUB113571_0	0.8	0.29	1.64	1.47	0.023	36.4	18.2	0.035	5.19	0.62	19.5	1.47	2.03	8.12	3.4	57.1	20.97	3.5	23
SUB113571_28	1.04	0.3	1.74	1.24	0.00687	40.5	8.86	0.12	1	0.35	15.8	3.2	2.44	17.3	3.28	52.4	19	5.64	21.44
SUB113571_3	1.17	0.4	1.87	1.62	0.049	43.7	8.32	0.12	1.81	0.36	14.6	1.79	1.7	13.4	3.89	55.3	16.39	3.49	18.09
SUB113571_75	1.79	0.56	0.96	0.95	0.00527	29.7	6.48	NA	NA	NA	NA	NA	NA	NA	2.47	NA	NA	NA	NA
SUB113572_0	NA	NA	NA	NA	NA	NA	NA	0.041	2.83	0.47	25.7	4.58	3.88	20.4	NA	35.1	30.28	8.46	34.16
SUB113572_28	NA	NA	NA	NA	NA	NA	NA	0.09	0.81	0.11	8.58	1.62	1.74	11.9	NA	68.9	10.2	3.36	11.94
SUB113572_3	NA	NA	NA	NA	NA	NA	NA	0.03	1.65	0.13	9.06	1.52	2.15	10.9	NA	68.5	10.58	3.67	12.73
SUB113573_0	1.01	0.75	0.78	1.55	0.012	55	10.5	0.016	0.86	0.086	5.74	0.89	1.29	10.1	3.08	75.8	6.63	2.18	7.92
SUB113573_28	0.58	0.24	0.85	1.14	0.02	58.1	14.2	0.019	4.31	0.058	5.81	0.99	0.2	8.32	2.23	71.2	6.8	1.19	7
SUB113573_3	0.86	0.47	0.89	1.42	0.00804	60.1	11.4	0.012	1.13	0.081	4.19	0.31	0.4	5.88	2.78	82.8	4.5	0.71	4.9
SUB113573_75	1.17	0.46	1.12	1.39	0.028	58.2	14.3	NA	NA	NA	NA	NA	NA	NA	2.97	NA	NA	NA	NA
SUB113574_0	3.18	1.42	0.2	0.51	0.00244	39.1	5.8	0.064	1.32	0.33	15.8	1.72	1.39	17.5	2.13	54.1	17.52	3.11	18.91
SUB113574_28	2.18	1.29	0.12	0.42	0.00168	43.9	6.31	0.041	1.46	0.45	14.8	1.8	1.7	21.6	1.83	51.7	16.6	3.5	18.3
SUB113574_3	1.77	1.1	0.12	0.45	0.00242	NA	NA	0.037	2.18	0.37	12	1.45	0.88	17.3	1.67	59.4	13.45	2.33	14.33
SUB113574_75	2.53	1.13	0.16	0.48	0.00453	38.5	4.94	NA	NA	NA	NA	NA	NA	NA	1.77	NA	NA	NA	NA
SUB113575_0	NA	NA	NA	NA	NA	27.6	3.11	0.18	2.21	0.31	27.3	4.27	3.1	19.9	NA	35.1	31.57	7.37	34.67
SUB113575_28	0.68	0.68	0.041	0.33	0.037	21	3.8	0.085	2.94	0.31	18.3	3.62	3.46	31	1.051	29.5	21.92	7.08	25.38
SUB113575_3	NA	NA	NA	NA	NA	26.1	3.73	0.29	1.16	0.44	17.3	3.83	3.48	31.2	NA	34.8	21.13	7.31	24.61
SUB113575_75	1.35	0.85	0.053	0.3	0.00985	23.7	3.8	NA	NA	NA	NA	NA	NA	NA	1.203	NA	NA	NA	NA
SUB113576_0	0.63	0.31	0.88	1.03	0.031	34.5	14.2	NA	NA	NA	NA	NA	NA	NA	2.22	NA	NA	NA	NA
SUB113576_28	0.31	0.13	0.69	0.87	0.078	37.8	14.3	NA	NA	NA	NA	NA	NA	NA	1.69	NA	NA	NA	NA
SUB113576_3	0.45	0.37	0.51	1.23	0.035	38.3	12.3	NA	NA	NA	NA	NA	NA	NA	2.11	NA	NA	NA	NA
SUB113576_75	0.79	0.22	0.82	1.26	0.045	40.2	15.7	NA	NA	NA	NA	NA	NA	NA	2.3	NA	NA	NA	NA
SUB113577_0	0.8	0.8	0.078	0.32	0.00684	28.5	6.92	0.052	2.32	0.47	15.4	1.16	2.35	13.5	1.198	59.4	16.56	3.51	18.91
SUB113577_28	1.15	0.42	0.082	0.27	0.00148	43.2	8.32	0.028	0.4	0.083	4.89	1.77	1.31	17.6	0.772	70.2	6.66	3.08	7.97
SUB113577_3	1.04	0.49	0.08	0.33	0.00447	44	8.45	0.00925	1.59	0.3	6.38	0.8	1.06	11.9	0.9	72.6	7.18	1.86	8.24
SUB113577_75	1.22	0.51	0.092	0.28	0.0066	41.3	8.42	NA	NA	NA	NA	NA	NA	NA	0.882	NA	NA	NA	NA
SUB113578_0	1.47	1.53	0.1	0.88	0.00705	31.8	20.1	0.028	1.37	0.12	15.5	1.48	2.3	6.61	2.51	66	16.98	3.78	19.28
SUB113578_28	1.13	2	0.12	0.79	0.00161	27.8	36.1	0.019	1.81	0.095	11.7	1.19	2.69	6.48	2.91	68.7	12.89	3.88	15.58
SUB113578_3	0.35	1.23	0.016	0.35	0.00158	NA	NA	0.014	1.47	0.14	12	1.73	4.69	6.73	1.596	66.4	13.73	6.42	18.42
SUB113578_75	1.83	0.93	0.31	1.2	0.00419	38.6	23.8	NA	NA	NA	NA	NA	NA	NA	2.44	NA	NA	NA	NA
SUB113579_0	1.6	0.59	0.041	0.063	0	49.1	14.1	NA	NA	NA	NA	NA	NA	NA	0.694	NA	NA	NA	NA
SUB113579_28	0.69	0.35	0.13	0.17	0.00344	47.2	11.9	NA	NA	NA	NA	NA	NA	NA	0.65	NA	NA	NA	NA
SUB113579_3	1.39	0.73	0.072	0.082	0.00235	NA	NA	NA	NA	NA	NA	NA	NA	NA	0.884	NA	NA	NA	NA
SUB113579_75	0.99	0.67	0.027	0.039	0.00322	34.7	12.4	NA	NA	NA	NA	NA	NA	NA	0.736	NA	NA	NA	NA
SUB113580_0	2.28	2.32	0.41	0.67	0.0087	35.1	2.65	0.12	0.2	0.2	12.2	2.35	2.34	22.9	3.4	47.3	14.55	4.69	16.89
SUB113580_28	2.83	2.82	0.36	0.86	0.00382	41.8	3.6	0.078	0.19	0.12	11.5	2.4	1.77	10.7	4.04	61.8	13.9	4.17	15.67
SUB113580_3	1.91	1.87	0.41	0.94	0.0071	40.7	3	0.054	1.21	0.21	11.4	2.28	1.78	18.7	3.22	52.8	13.68	4.06	15.46
SUB113580_75	3.36	4.19	0.2	0.58	0.00271	23.2	3.84	NA	NA	NA	NA	NA	NA	NA	4.97	NA	NA	NA	NA
SUB113581_0	0.64	0.75	0.23	1.09	0.047	50.1	7.75	NA	NA	NA	NA	NA	NA	NA	2.07	NA	NA	NA	NA
SUB113581_28	0.21	0.22	0.16	1.05	0.02	54.3	8.76	NA	NA	NA	NA	NA	NA	NA	1.43	NA	NA	NA	NA
SUB113581_3	0.41	0.53	0.2	0.98	0.038	NA	NA	NA	NA	NA	NA	NA	NA	NA	1.71	NA	NA	NA	NA
SUB113581_75	0.48	0.52	0.13	1.25	0.00679	52.7	7.94	NA	NA	NA	NA	NA	NA	NA	1.9	NA	NA	NA	NA
SUB113582_0	2.29	0.47	0.84	0.51	0.019	42	14	0.11	1.06	0.28	23.1	1.82	3.24	19.3	1.82	44.4	24.92	5.06	28.16
SUB113582_28	1.07	0.22	0.43	0.37	0.039	15.8	7.86	0.081	0.5	0.17	12.5	1.84	2.77	25.4	1.02	50.5	14.34	4.61	17.11
SUB113582_3	0.9	1.12	0.032	0.14	0.00392	42.6	12.9	0.058	1.7	0.31	10.1	0.8	1.4	20.6	1.292	58.3	10.9	2.2	12.3
SUB113582_75	1.52	0.26	0.7	0.37	0.00312	33.1	13	NA	NA	NA	NA	NA	NA	NA	1.33	NA	NA	NA	NA
SUB113583_0	1.03	0.18	0.75	0.73	0.016	45.5	18.6	0.072	0.58	0.2	14.6	2.83	3.89	4.06	1.66	67	17.43	6.72	21.32
SUB113583_28	1.94	0.22	1.14	0.6	0.056	49.1	19.4	0.07	0.53	0.14	13.8	1.7	1.93	3.46	1.96	69.2	15.5	3.63	17.43
SUB113583_3	1.74	0.21	1.13	0.67	0.00779	45.3	17.6	0.098	1.77	0.16	16	1.61	2.44	3.47	2.01	64.5	17.61	4.05	20.05
SUB113583_75	1.69	0.19	1.32	0.5	0.00888	46.5	19.1	NA	NA	NA	NA	NA	NA	NA	2.01	NA	NA	NA	NA
SUB113584_0	1.24	0.17	0.081	0.28	0.00542	34	5.62	NA	NA	NA	NA	NA	NA	NA	0.531	NA	NA	NA	NA
SUB113584_28	1.18	0.29	0.054	0.23	0.00554	36.5	5.66	NA	NA	NA	NA	NA	NA	NA	0.574	NA	NA	NA	NA
SUB113584_3	1.28	0.15	0.083	0.24	0.00185	NA	NA	NA	NA	NA	NA	NA	NA	NA	0.473	NA	NA	NA	NA
SUB113584_75	1.09	0.27	0.037	0.22	0.00433	38.8	2.98	NA	NA	NA	NA	NA	NA	NA	0.527	NA	NA	NA	NA
SUB113585_0	1.09	1.01	0.16	0.92	0.00854	NA	NA	NA	NA	NA	NA	NA	NA	NA	2.09	NA	NA	NA	NA
SUB113585_28	1.73	1.25	0.17	0.9	0.00117	NA	NA	NA	NA	NA	NA	NA	NA	NA	2.32	NA	NA	NA	NA
SUB113585_3	1.31	1.08	0.13	0.73	0.00587	NA	NA	NA	NA	NA	NA	NA	NA	NA	1.94	NA	NA	NA	NA
SUB113585_75	1.2	1.22	0.1	0.67	0.00788	NA	NA	NA	NA	NA	NA	NA	NA	NA	1.99	NA	NA	NA	NA
SUB113586_0	0.91	1.36	0.017	0.13	0.00106	20.7	8.23	0.00922	0.87	0.12	7.74	2.67	0.75	12.9	1.507	68.1	10.41	3.42	11.16
SUB113586_28	1.39	0.45	0.18	0.4	0.00485	31.7	5.8	0.025	0.97	0.23	13.6	1.41	1.17	9.92	1.03	68.1	15.01	2.58	16.18
SUB113586_3	1.44	0.47	0.11	0.32	0.00371	NA	NA	0.081	0.61	0.25	22.4	2.95	2.81	13.1	0.9	63	25.35	5.76	28.16
SUB113586_75	1.07	0.36	0.13	0.31	0.00369	32.7	6.25	NA	NA	NA	NA	NA	NA	NA	0.8	NA	NA	NA	NA
SUB113587_0	5.83	1.4	0.64	0.54	0.017	30	12.2	0.28	2.82	0.24	25.6	1.51	2.85	8.72	2.58	44.2	27.11	4.36	29.96
SUB113587_28	2.62	0.47	0.74	0.34	0.03	34.2	10	0.2	0.76	0.3	24	3.17	4.23	10.5	1.55	47.3	27.17	7.4	31.4
SUB113587_3	3.03	0.79	0.78	0.46	0.012	NA	NA	0.28	2.86	0.31	26.8	1.8	2.67	7.05	2.03	45.7	28.6	4.47	31.27
SUB113587_75	4.05	1.05	0.63	0.43	0.00632	27.8	15.4	NA	NA	NA	NA	NA	NA	NA	2.11	NA	NA	NA	NA
SUB113588_0	1.4	0.28	1.19	0.78	0.018	46.8	20.6	0.073	0.87	0.18	13.8	1.57	2	4.96	2.25	71.1	15.37	3.57	17.37
SUB113588_28	0.81	0.22	1.3	0.79	0.038	48.1	21.1	0.031	1.54	0.23	16.7	1.33	2.17	3.24	2.31	70.2	18.03	3.5	20.2
SUB113588_3	0.79	0.19	1.05	0.79	0.051	42.9	20.2	0.05	2.41	0.29	12.1	0.64	1.35	5.58	2.03	72.2	12.74	1.99	14.09
SUB113588_75	1.15	0.24	1.91	0.64	0.075	43.5	21.7	NA	NA	NA	NA	NA	NA	NA	2.79	NA	NA	NA	NA
SUB113589_0	2.77	2.2	0.25	1.02	0.0094	NA	NA	NA	NA	NA	NA	NA	NA	NA	3.47	NA	NA	NA	NA
SUB113589_28	1.87	1.48	0.2	0.7	0.00805	NA	NA	NA	NA	NA	NA	NA	NA	NA	2.38	NA	NA	NA	NA
SUB113589_3	1.89	1.66	0.14	0.78	0.005	NA	NA	NA	NA	NA	NA	NA	NA	NA	2.58	NA	NA	NA	NA
SUB113589_75	1.74	1.35	0.16	0.64	0.0063	NA	NA	NA	NA	NA	NA	NA	NA	NA	2.15	NA	NA	NA	NA
SUB113590_0	1.45	3.25	0.048	0.39	0.00454	20.2	13.6	0.028	1.64	0.27	11.9	1.12	1.3	17.5	3.688	55	13.02	2.42	14.32
SUB113590_28	1.25	1.23	0.12	0.48	0.00623	NA	NA	0.014	2.51	0.35	12	0.98	0.64	17.6	1.83	56.1	12.98	1.62	13.62
SUB113590_3	2.6	1.34	0.35	1.09	0.00329	32.9	11.9	0.037	1.19	0.39	11.3	1.23	1.27	18.7	2.78	57	12.53	2.5	13.8
SUB113590_75	1.68	0.73	0.16	0.59	0.0076	NA	NA	NA	NA	NA	NA	NA	NA	NA	1.48	NA	NA	NA	NA
SUB113591_0	1.2	0.46	0.65	0.73	0.013	55	15.5	0.046	4.46	0.16	9.57	0.72	1.32	3.95	1.84	69.5	10.29	2.04	11.61
SUB113591_28	1.15	0.38	0.67	0.89	0.013	54.7	12	0.022	1.26	0.17	9.28	0.98	3.25	5.38	1.94	73.6	10.26	4.23	13.51
SUB113591_3	2.15	0.73	0.49	0.95	0.00765	NA	NA	0.017	1	0.095	6.37	1.06	1.87	4.78	2.17	78.5	7.43	2.93	9.3
SUB113591_75	0.95	0.33	0.61	0.64	0.015	56.6	13.4	NA	NA	NA	NA	NA	NA	NA	1.58	NA	NA	NA	NA
SUB113592_0	0.93	1.77	0.12	0.6	0.092	56.6	4.06	NA	NA	NA	NA	NA	NA	NA	2.49	NA	NA	NA	NA
SUB113592_28	0.57	1.29	0.067	0.55	0.053	52.1	4.23	NA	NA	NA	NA	NA	NA	NA	1.907	NA	NA	NA	NA
SUB113592_3	0.91	1.64	0.081	0.49	0.039	NA	NA	NA	NA	NA	NA	NA	NA	NA	2.211	NA	NA	NA	NA
SUB113592_75	0.77	1.64	0.073	0.5	0.048	48	3.07	NA	NA	NA	NA	NA	NA	NA	2.213	NA	NA	NA	NA
SUB113593_0	0.52	0.41	0.15	0.83	0.00875	33.3	18.7	NA	NA	NA	NA	NA	NA	NA	1.39	NA	NA	NA	NA
SUB113593_28	0.5	0.39	0.37	0.97	0.00974	33.2	12.7	NA	NA	NA	NA	NA	NA	NA	1.73	NA	NA	NA	NA
SUB113593_3	0.56	0.31	0.24	0.81	0.00732	NA	NA	NA	NA	NA	NA	NA	NA	NA	1.36	NA	NA	NA	NA
SUB113593_75	0.55	0.93	0.085	0.75	0.00437	30	15.7	NA	NA	NA	NA	NA	NA	NA	1.765	NA	NA	NA	NA
SUB113594_0	1.69	1.71	0.35	1.7	0.023	27.9	5.35	0.061	2.45	0.2	23.2	4.08	7.14	12.3	3.76	39.6	27.28	11.22	34.42
SUB113594_28	1.69	1.1	0.59	1.59	0.025	30.5	4	0.063	2.02	0.37	26.8	3.22	3.91	10	3.28	43.2	30.02	7.13	33.93
SUB113594_3	1.73	1.26	0.42	1.32	0.025	26.6	4.04	0.14	5.53	0.41	36.7	3.74	2.71	5.39	3	35.4	40.44	6.45	43.15
SUB113594_75	1.5	1.63	0.52	1.58	0.026	28.4	4.2	NA	NA	NA	NA	NA	NA	NA	3.73	NA	NA	NA	NA
SUB113595_0	NA	NA	NA	NA	NA	NA	NA	0.029	1.43	0.18	15.1	0.8	1.65	6.17	NA	67.7	15.9	2.45	17.55
SUB113595_28	NA	NA	NA	NA	NA	55.3	4.67	0.045	0.86	0.21	12.2	1.39	1.75	6.51	NA	70	13.59	3.14	15.34
SUB113595_3	0.7	0.23	0.24	0.34	0.00505	NA	NA	0.044	0.94	0.16	6.15	0.58	1.15	8.35	0.81	75.5	6.73	1.73	7.88
SUB113595_75	1	0.39	0.25	0.43	0.00937	48.2	4.58	NA	NA	NA	NA	NA	NA	NA	1.07	NA	NA	NA	NA
SUB113596_0	0.94	0.3	0.14	0.18	0.00277	32.3	17	NA	NA	NA	NA	NA	NA	NA	0.62	NA	NA	NA	NA
SUB113596_28	1.07	0.6	0.099	0.15	0.00201	34.9	16.5	NA	NA	NA	NA	NA	NA	NA	0.849	NA	NA	NA	NA
SUB113596_75	0.86	0.28	0.12	0.18	0.00096	30.3	12.6	NA	NA	NA	NA	NA	NA	NA	0.58	NA	NA	NA	NA
SUB113597_0	NA	NA	NA	NA	NA	42.1	5.83	0.1	0.58	0.29	17.8	2.27	1.05	7.01	NA	64.6	20.07	3.32	21.12
SUB113597_28	NA	NA	NA	NA	NA	41.3	7.38	0.072	0.74	0.39	20.2	2.34	0.49	7.92	NA	61.4	22.54	2.83	23.03
SUB113597_3	NA	NA	NA	NA	NA	49.4	6.22	0.16	0.74	0.34	20.4	1.81	1.02	5.38	NA	64.2	22.21	2.83	23.23
SUB113597_75	NA	NA	NA	NA	NA	40.6	8.02	NA	NA	NA	NA	NA	NA	NA	NA	NA	NA	NA	NA
SUB113598_0	NA	NA	NA	NA	NA	NA	NA	0.025	1.85	0.41	18.1	4.18	4.63	13.1	NA	51.9	22.28	8.81	26.91
SUB113598_28	1.16	0.64	0.11	0.15	0.00387	42.4	11.7	0.045	0.78	0.24	20.5	3.34	2.53	9.68	0.9	57.4	23.84	5.87	26.37
SUB113598_3	1.11	0.33	0.14	0.15	0.00336	NA	NA	0.037	1.05	0.25	17	3.52	3.34	12.1	0.62	56.8	20.52	6.86	23.86
SUB113598_75	0.6	0.38	0.082	0.098	0.00961	45.5	10.3	NA	NA	NA	NA	NA	NA	NA	0.56	NA	NA	NA	NA
SUB113599_0	0.2	0.54	0.19	1.8	0.018	29.6	6.48	NA	NA	NA	NA	NA	NA	NA	2.53	NA	NA	NA	NA
SUB113599_28	0.2	0.62	0.15	1.91	0.011	37.2	7.35	NA	NA	NA	NA	NA	NA	NA	2.68	NA	NA	NA	NA
SUB113599_3	0.23	0.56	0.091	1.42	0.00517	NA	NA	NA	NA	NA	NA	NA	NA	NA	2.071	NA	NA	NA	NA
SUB113599_75	0.24	0.45	0.18	1.62	0.00539	37.6	7.4	NA	NA	NA	NA	NA	NA	NA	2.25	NA	NA	NA	NA
SUB113600_0	0.67	0.67	1.15	1.2	0.071	55.6	12	0.12	1.42	0.22	6.59	0.98	1.09	11.6	3.02	69.7	7.57	2.07	8.66
SUB113600_28	0.32	0.32	1.2	1.47	0.075	52.7	10.7	0.043	1.15	0.36	7.47	1.54	1.42	18.4	2.99	63.5	9.01	2.96	10.43
SUB113600_3	0.82	1.04	1.11	1.49	0.047	47.6	10.2	0.15	1.51	0.39	11.7	2.24	1.58	12.9	3.64	60.8	13.94	3.82	15.52
SUB113600_75	0.97	0.55	1.27	1.32	0.023	48.4	10.8	NA	NA	NA	NA	NA	NA	NA	3.14	NA	NA	NA	NA
SUB113601_0	6.62	0.73	0.26	0.13	0.00164	29.3	3.76	0.13	2.86	0.43	8.57	1.47	2.68	25.3	1.12	43.8	10.04	4.15	12.72
SUB113601_28	5.64	0.54	1.72	0.23	0.02	31.5	3.95	0.11	2.51	0.33	7.82	1.81	2.52	25	2.49	44.8	9.63	4.33	12.15
SUB113601_3	5	0.57	1.76	0.15	0.021	24.3	2.67	0.07	3.21	0.31	12.8	3.44	2.4	19.8	2.48	46.1	16.24	5.84	18.64
SUB113601_75	5.4	0.57	0.9	0.17	0.02	31.1	3.78	NA	NA	NA	NA	NA	NA	NA	1.64	NA	NA	NA	NA
SUB113602_0	0.33	0.49	0.29	3.45	0.022	37.7	15	NA	NA	NA	NA	NA	NA	NA	4.23	NA	NA	NA	NA
SUB113602_28	0.47	0.33	0.23	4.09	0.012	38.7	15.9	NA	NA	NA	NA	NA	NA	NA	4.65	NA	NA	NA	NA
SUB113602_3	0.74	0.81	0.28	4.15	0.013	NA	NA	NA	NA	NA	NA	NA	NA	NA	5.24	NA	NA	NA	NA
SUB113602_75	0.36	0.25	0.33	3.7	0.021	34.5	18.1	NA	NA	NA	NA	NA	NA	NA	4.28	NA	NA	NA	NA
SUB113603_0	1.4	0.33	2.29	2.02	0.09	48.2	15.7	0.032	0.9	0.091	9	1.12	2.31	24.6	4.64	55.4	10.12	3.43	12.43
SUB113603_28	0.84	0.24	2.93	1.59	0.077	39.1	11.3	0.09	1.23	0.12	11.2	1.46	2.46	16.3	4.76	60.3	12.66	3.92	15.12
SUB113603_3	0.63	0.21	1.94	1.73	0.11	44.1	16.3	0.06	1.42	0.24	12.3	1.42	1.57	21	3.88	54.7	13.72	2.99	15.29
SUB113603_75	1.09	0.5	2.27	2	0.086	44.9	11.7	NA	NA	NA	NA	NA	NA	NA	4.77	NA	NA	NA	NA
SUB113604_0	4.29	3.22	0.29	0.83	0.0042	21.5	19.7	0.046	1.01	0.27	9.5	0.23	0.41	6.79	4.34	72.6	9.73	0.64	10.14
SUB113604_28	2.99	1.29	0.31	0.76	0.00453	21	17.9	0.091	0.51	0.18	17.6	1.13	1.09	9.37	2.36	63.5	18.73	2.22	19.82
SUB113604_3	2.23	1.1	0.29	0.71	0.00484	NA	NA	0.065	0.63	0.22	13.7	1.21	1.37	10.9	2.1	65.7	14.91	2.58	16.28
SUB113604_75	3.65	1.35	0.51	0.89	0.000867	22.7	17.3	NA	NA	NA	NA	NA	NA	NA	2.75	NA	NA	NA	NA
SUB113605_0	0.69	0.82	0.34	0.74	0.028	52.4	4.87	NA	NA	NA	NA	NA	NA	NA	1.9	NA	NA	NA	NA
SUB113605_28	0.9	0.99	0.38	1.44	0.049	54.9	5.31	NA	NA	NA	NA	NA	NA	NA	2.81	NA	NA	NA	NA
SUB113605_3	1.05	0.84	0.36	1	0.022	NA	NA	NA	NA	NA	NA	NA	NA	NA	2.2	NA	NA	NA	NA
SUB113605_75	0.46	0.68	0.2	0.68	0.00816	40.3	5.46	NA	NA	NA	NA	NA	NA	NA	1.56	NA	NA	NA	NA
SUB113606_0	NA	NA	NA	NA	NA	NA	NA	0.05	2.13	0.43	13.8	0.98	1.13	14.5	NA	63.3	14.78	2.11	15.91
SUB113606_28	0.83	0.19	0.087	0.11	0.00216	54.3	4.95	0.1	1.52	0.48	10.2	2.45	2.48	19.3	0.387	58.9	12.65	4.93	15.13
SUB113606_3	2.27	0.4	0.024	0.025	0.00055	NA	NA	0.085	5.86	0.4	18.8	0.97	0.15	11.5	0.449	50.5	19.77	1.12	19.92
SUB113606_75	0.6	0.2	0.041	0.098	0.0037	50.6	3.74	NA	NA	NA	NA	NA	NA	NA	0.339	NA	NA	NA	NA
SUB113607_0	3.25	1.52	0.18	0.75	0.0078	41.5	3.2	0.04	2.33	0.27	8.24	0.31	0.4	13.7	2.45	64.7	8.55	0.71	8.95
SUB113607_28	2.28	1.08	0.13	0.7	0.00736	41.8	3.83	0.093	1.03	0.38	11.1	1.69	1.8	10.6	1.91	64.3	12.79	3.49	14.59
SUB113607_3	3.12	1.62	0.11	0.67	0.019	34.8	5.03	0.069	1.57	0.2	10.3	1.27	1.1	12.5	2.4	63.4	11.57	2.37	12.67
SUB113607_75	2.69	1.64	0.089	0.47	0.00568	27.4	6	NA	NA	NA	NA	NA	NA	NA	2.199	NA	NA	NA	NA
SUB113608_0	1.74	0.62	0.13	0.53	0.000876	NA	NA	0.068	0.65	0.13	8.23	2.05	1.95	13.1	1.28	68.9	10.28	4	12.23
SUB113608_28	1.8	0.61	0.065	0.53	0	NA	NA	0.043	0.71	0.13	8.94	1.82	1.85	21.4	1.205	60.8	10.76	3.67	12.61
SUB113608_3	0.82	0.87	0.023	0.18	0.000754	NA	NA	0.015	0.8	0.067	3.12	0.73	1.06	26.4	1.073	64.3	3.85	1.79	4.91
SUB113608_75	1.32	0.91	0.023	0.18	0	NA	NA	NA	NA	NA	NA	NA	NA	NA	1.113	NA	NA	NA	NA
SUB113609_0	NA	NA	NA	NA	NA	NA	NA	0.12	0.79	0.99	30.3	1.61	1.68	5.56	NA	50.7	31.91	3.29	33.59
SUB113609_28	NA	NA	NA	NA	NA	NA	NA	0.09	0.76	0.77	26	2.24	1.69	6.78	NA	53.4	28.24	3.93	29.93
SUB113609_3	NA	NA	NA	NA	NA	NA	NA	0.061	2.8	0.54	23.8	1.16	0.94	6.43	NA	57.8	24.96	2.1	25.9
SUB113610_0	0.91	0.24	1.11	0.45	0.011	51.1	12.4	0.018	0.81	0.17	10.6	1.16	2.94	11.8	1.8	61.2	11.76	4.1	14.7
SUB113610_28	1.75	0.28	1.14	0.54	0.026	54.2	13.5	0.036	4.74	0.17	11.9	1.17	1.73	16.6	1.96	45.9	13.07	2.9	14.8
SUB113610_3	1.14	0.3	1.12	0.57	0.00706	48.9	19.2	0.011	0.92	0.24	13.6	1.67	4.34	11.9	1.99	56.9	15.27	6.01	19.61
SUB113610_75	0.83	0.19	1.12	0.52	0.012	54.3	14.8	NA	NA	NA	NA	NA	NA	NA	1.83	NA	NA	NA	NA
SUB113611_0	0.38	0.86	0.014	0.11	0.00549	14.2	28.3	0.036	3.17	0.38	22.2	2.77	3.68	8.78	0.984	53.3	24.97	6.45	28.65
SUB113611_28	1.07	0.77	0.22	0.63	0.016	14.3	24.6	0.13	0.71	0.34	14.1	3.29	3.31	10.8	1.62	61.1	17.39	6.6	20.7
SUB113611_3	1.61	1.11	0.29	0.67	0.013	NA	NA	0.087	0.96	0.18	20.6	2.97	3.61	9.29	2.07	54.4	23.57	6.58	27.18
SUB113611_75	0.74	0.74	0.18	0.74	0.11	16.2	27.4	NA	NA	NA	NA	NA	NA	NA	1.66	NA	NA	NA	NA
